# Supplementary material for: Brain and Pituitary Transcriptome Analyses Reveal the Differential Regulation of Reproduction-Related LncRNAs and mRNAs in Cynoglossus semilaevis
Source: Front Genet. 2021 Dec 9;12:802953. doi: 10.3389/fgene.2021.802953 (PMC8696122; doi:10.3389/fgene.2021.802953)
Supplement: Supplementary file 3 [file DataSheet2.ZIP]

Archive with 13 entries (12 files):
- Supplementary Tables/
- Supplementary Tables/.DS_Store
- Supplementary Tables/Supplementary Table 1 Primer sequences.xlsx
- Supplementary Tables/Supplementary Table 10  The interaction of lncRNA and mRNA in ceRNA.xlsx
- Supplementary Tables/Supplementary Table 11  Significantly enriched GO and KEGG in ceRNA .xlsx
- Supplementary Tables/Supplementary Table 2 Mapping statistics.xlsx
- Supplementary Tables/Supplementary Table 3 Identified  transcript information.xlsx
- Supplementary Tables/Supplementary Table 4 Brain differently expressed transcripts.xlsx
- Supplementary Tables/Supplementary Table 5 Pituitary differently expressed transcripts.xlsx
- Supplementary Tables/Supplementary Table 6 Significantly enriched GO KEGG DE mRNA .xlsx
- Supplementary Tables/Supplementary Table 7 GSEA significantly enriched GO KEGG.xlsx
- Supplementary Tables/Supplementary Table 8 DE genes potentially associated with reproduction.xlsx
- Supplementary Tables/Supplementary Table 9 Significantly enriched GO and KEGG of antisense cis trans target genes.xlsx
