# Supplementary material for: Brain and Pituitary Transcriptome Analyses Reveal the Differential Regulation of Reproduction-Related LncRNAs and mRNAs in Cynoglossus semilaevis
Source: Front Genet. 2021 Dec 9;12:802953. doi: 10.3389/fgene.2021.802953 (PMC8696122; doi:10.3389/fgene.2021.802953)
Supplement: Supplementary file 3 [file DataSheet2.ZIP › Supplementary Tables/Supplementary Table 1 Primer sequences.xlsx]

## Sheet: brain
Primer sequences used in RT-qPCR
	Gene name	Gene ID	Primer
mRNA	gh	NM_001294211.1	F:AGTGATGGAGCAGAGATG
			R:GCCAGCAGTTCGTAGTTC
	cyp19a1	NM_001294183.1	F:CCTCATAAAGCCCGACCTA
			R:GACAGTGTTCATCTCCTCC
	hba	XR_001761403.1	F:TCAAGCAGGCCTACGAGAAC
			R:ACCTCTTGGAAAGGACCACG
	ctsb	XM_008307965.2	F:AGTCATCCCGTTTCTGGCTG
			R:TGGACCCTGGCATCAAAGTC
lncRNA		XR_001761403.1	F:ACGGAGGTGTGATACGCAAT
			R:CTGTTTTTCAGGTTGGCCGC
		XR_001761310.1	F:CTCCACAGGCGATGAAGAGTC
			R:TTCCACGTGCCCCTAGAGATG
		XR_001761780.1	F:CAGCAAAAGTTCTGCCCACC
			R:TGCAGGTGTAAAGGGACTCG
		TCONS_00034716	F:GGAATGGAACCCCTGACCTC
			R:CTGGGATCCACCAATCCGAC
Reference Genes	β-2-m	XM_017034328.2	F:TTGGCTCGTGTTCGTCGTTC
			R:TCAGGGTGTTGGGCTTGTTG

## Sheet: pituitary
Primer sequences used in RT-qPCR
	Gene name	Gene ID	Primer
mRNA	pomc	XM_008325422.2	F:ACGTGGACAGGAAAATGGGT
			R:TGCTCTTGGAGTCGACCTGT
	gnrhr	XM_008310924.2	F:CTTCTCGTGACCTTCGTCGT
			R:TCTTGGCCTCGTTGATAGCC
	cga	NM_001294216.1	F:GCGTTCCCCACTCCTCTAAC
			R:CCACAATACCAGCCACCACT
	lhb	NM_001294204.1	F:GTCCACCTGACACTAACGC
			R:TGAAGGGTGACTGAAACG
lncRNA		XR_001761159.1	F:GGTGTTGTTGGGTTGTCAGC
			R:GCGCTTCCCAACCATATGTC
		XR_001761032.1	F:CGCCTTCTACTGGACTCAGG
			R:CTGGGTTGGAAGCTGAGTGG
		TCONS_00021547	F:TTGTCTGCGAGGATTGATT
			R:GGATGGGTCTGTTCTATTT
		TCONS_00043249	F:AGGGGAAATCCTAACGGTGG
			R:GGAGAACCATCCCTCTAT
Reference Genes	β-2-m	XM_017034328.2	F:TTGGCTCGTGTTCGTCGTTC
			R:TCAGGGTGTTGGGCTTGTTG
