# Supplementary material for: Brain and Pituitary Transcriptome Analyses Reveal the Differential Regulation of Reproduction-Related LncRNAs and mRNAs in Cynoglossus semilaevis
Source: Front Genet. 2021 Dec 9;12:802953. doi: 10.3389/fgene.2021.802953 (PMC8696122; doi:10.3389/fgene.2021.802953)
Supplement: Supplementary file 3 [file DataSheet2.ZIP › Supplementary Tables/Supplementary Table 10 The interaction of lncRNA and mRNA in ceRNA.xlsx]

## Sheet: brain
ncRNA_ID	mRNA_ID	corr	miRNA_NUM(ncRNA)	miRNA_NUM(mRNA)	miRNA_NUM(both)(261)	miRNA_ID(both)	hyper.test.p	Symbol	Description	KEGG_A_class	KEGG_B_class	Pathway	K_ID	GO Component	GO Function	GO Process
TCONS_00000773	XM_008307792.2	0.745003	12	5	2	novel-m1026-5p|novel-m1097-5p	0.0179887	bhlhe22	PREDICTED: class E basic helix-loop-helix protein 22 [Cynoglossus semilaevis]	-	-	-	-	-	-	-
TCONS_00000773	XM_008308283.2	0.811807	12	10	5	novel-m0625-3p|novel-m0639-3p|novel-m0652-3p|novel-m1026-5p|novel-m1097-5p	1.83027e-05	CACNB2	PREDICTED: voltage-dependent L-type calcium channel subunit beta-2 isoform X1 [Cynoglossus semilaevis]	Environmental Information Processing;Organismal Systems	Circulatory system;Signal transduction	ko04010//MAPK signaling pathway;ko04261//Adrenergic signaling in cardiomyocytes;ko04260//Cardiac muscle contraction	K04863	GO:1902495//transmembrane transporter complex;GO:0034704//calcium channel complex;GO:0034703//cation channel complex;GO:0043234//protein complex;GO:0031224//intrinsic component of membrane;GO:0098796//membrane protein complex;GO:0034702//ion channel complex;GO:1990351//transporter complex;GO:0016020//membrane;GO:0016021//integral component of membrane;GO:0032991//macromolecular complex;GO:0044425…	-	GO:0051179//localization;GO:0044699//single-organism process;GO:0006816//calcium ion transport;GO:1902578//single-organism localization;GO:0044765//single-organism transport;GO:0051234//establishment of localization;GO:0070838//divalent metal ion transport;GO:0030001//metal ion transport;GO:0006810//transport;GO:0006812//cation transport;GO:0006811//ion transport;GO:0072511//divalent inorganic ca…
TCONS_00000773	XM_008308552.2	0.830049	12	6	5	novel-m0625-3p|novel-m0639-3p|novel-m0652-3p|novel-m1026-5p|novel-m1097-5p	4.78168e-07	mboat2	PREDICTED: lysophospholipid acyltransferase 2 isoform X1 [Cynoglossus semilaevis]	Metabolism	Global and Overview;Lipid metabolism	ko01100//Metabolic pathways;ko01110//Biosynthesis of secondary metabolites;ko00564//Glycerophospholipid metabolism;ko00561//Glycerolipid metabolism	K13517	GO:0016020//membrane;GO:0031224//intrinsic component of membrane;GO:0044425//membrane part	-	-
TCONS_00000773	XM_008308829.2	0.868629	12	8	2	novel-m0534-3p|novel-m0535-3p	0.0465857	HEBP1	PREDICTED: heme-binding protein 1-like [Cynoglossus semilaevis]	-	-	-	-	-	-	-
TCONS_00000773	XM_008309282.2	0.746327	12	5	2	novel-m1026-5p|novel-m1097-5p	0.0179887	DCLK1	PREDICTED: serine/threonine-protein kinase DCLK1-like isoform X1 [Cynoglossus semilaevis]	-	-	-	-	-	GO:0016773//phosphotransferase activity, alcohol group as acceptor;GO:0005488//binding;GO:0016740//transferase activity;GO:0003824//catalytic activity;GO:0032549//ribonucleoside binding;GO:0032550//purine ribonucleoside binding;GO:0097367//carbohydrate derivative binding;GO:1901363//heterocyclic compound binding;GO:0016772//transferase activity, transferring phosphorus-containing groups;GO:000188…	GO:0044267//cellular protein metabolic process;GO:0019538//protein metabolic process;GO:0051716//cellular response to stimulus;GO:0065007//biological regulation;GO:0044238//primary metabolic process;GO:0050896//response to stimulus;GO:0006793//phosphorus metabolic process;GO:0009987//cellular process;GO:0044699//single-organism process;GO:0006796//phosphate-containing compound metabolic process;G…
TCONS_00000773	XM_008309498.2	0.943737	12	6	3	novel-m0189-3p|novel-m0534-3p|novel-m0535-3p	0.00138709	dixdc1a	PREDICTED: dixin-A-like isoform X1 [Cynoglossus semilaevis]	-	-	-	-	-	-	-
TCONS_00000773	XM_008309544.2	0.893209	12	4	3	novel-m0155-5p|novel-m1026-5p|novel-m1097-5p	0.000292554	clip3	PREDICTED: CAP-Gly domain-containing linker protein 3 isoform X2 [Cynoglossus semilaevis]	-	-	-	-	-	-	-
TCONS_00000773	XM_008309732.2	0.821331	12	15	5	novel-m0534-3p|novel-m0535-3p|novel-m0625-3p|novel-m0639-3p|novel-m0652-3p	0.000193937	sptssb	PREDICTED: serine palmitoyltransferase small subunit B [Cynoglossus semilaevis]	-	-	-	-	-	-	-
TCONS_00000773	XM_008310031.2	0.879704	12	6	2	novel-m1026-5p|novel-m1097-5p	0.0262895	Samd4a	PREDICTED: protein Smaug homolog 1 [Cynoglossus semilaevis]	-	-	-	-	-	-	-
TCONS_00000773	XM_008310283.2	0.907942	12	8	4	miR-301-x|novel-m0155-5p|novel-m1026-5p|novel-m1097-5p	0.000165741	arnt2	PREDICTED: aryl hydrocarbon receptor nuclear translocator 2 isoform X5 [Cynoglossus semilaevis]	-	-	-	-	-	-	-
TCONS_00000773	XM_008310530.2	0.889489	12	3	2	novel-m1026-5p|novel-m1097-5p	0.00568534	Cops2	PREDICTED: LOW QUALITY PROTEIN: COP9 signalosome complex subunit 2 [Oreochromis niloticus]	-	-	-	-	GO:0005622//intracellular;GO:0043226//organelle;GO:0032991//macromolecular complex;GO:0043234//protein complex;GO:0044464//cell part;GO:0005623//cell;GO:0044424//intracellular part;GO:0043229//intracellular organelle;GO:0043227//membrane-bounded organelle;GO:0043231//intracellular membrane-bounded organelle	GO:0000989//transcription factor activity, transcription factor binding;GO:0003712//transcription cofactor activity;GO:0000988//transcription factor activity, protein binding;GO:0005488//binding;GO:0060089//molecular transducer activity	GO:0046483//heterocycle metabolic process;GO:0006725//cellular aromatic compound metabolic process;GO:0030154//cell differentiation;GO:0009058//biosynthetic process;GO:0010467//gene expression;GO:0034645//cellular macromolecule biosynthetic process;GO:0090304//nucleic acid metabolic process;GO:0032501//multicellular organismal process;GO:0048731//system development;GO:0043412//macromolecule modif…
TCONS_00000773	XM_008310585.2	0.8031	12	3	2	miR-263-x|novel-m0189-3p	0.00568534	ELAVL1	PREDICTED: ELAV-like protein 1 isoform X1 [Cynoglossus semilaevis]	-	-	-	-	-	-	-
TCONS_00000773	XM_008311171.1	0.769652	12	7	4	miR-263-x|miR-301-x|novel-m1026-5p|novel-m1097-5p	8.50008e-05	EIF4G2	PREDICTED: eukaryotic translation initiation factor 4 gamma 2-like [Cynoglossus semilaevis]	Genetic Information Processing	Translation	ko03013//RNA transport	K03260	-	-	GO:0009888//tissue development;GO:0032502//developmental process;GO:0048856//anatomical structure development
TCONS_00000773	XM_008311692.2	0.87256	12	2	2	novel-m1026-5p|novel-m1097-5p	0.00194518	mdh	PREDICTED: uncharacterized oxidoreductase YjmC-like [Cynoglossus semilaevis]	-	-	-	-	-	GO:0003824//catalytic activity	GO:0044699//single-organism process;GO:0008152//metabolic process;GO:0044710//single-organism metabolic process
TCONS_00000773	XM_008312216.2	0.792906	12	2	2	novel-m1026-5p|novel-m1097-5p	0.00194518	MON2	PREDICTED: protein MON2 homolog isoform X7 [Cynoglossus semilaevis]	-	-	-	-	-	-	-
TCONS_00000773	XM_008312287.2	0.856193	12	5	2	novel-m1026-5p|novel-m1097-5p	0.0179887	DUSP8	PREDICTED: dual specificity protein phosphatase 8 isoform X1 [Cynoglossus semilaevis]	Environmental Information Processing	Signal transduction	ko04010//MAPK signaling pathway	K04459	-	GO:0016788//hydrolase activity, acting on ester bonds;GO:0003824//catalytic activity;GO:0016791//phosphatase activity;GO:0016787//hydrolase activity;GO:0004721//phosphoprotein phosphatase activity;GO:0042578//phosphoric ester hydrolase activity;GO:0008138//protein tyrosine/serine/threonine phosphatase activity	GO:0036211//protein modification process;GO:0006464//cellular protein modification process;GO:0043170//macromolecule metabolic process;GO:0006470//protein dephosphorylation;GO:0043412//macromolecule modification;GO:0006796//phosphate-containing compound metabolic process;GO:0019538//protein metabolic process;GO:0044260//cellular macromolecule metabolic process;GO:0016311//dephosphorylation;GO:000…
TCONS_00000773	XM_008312377.2	0.827212	12	2	2	novel-m1026-5p|novel-m1097-5p	0.00194518	PARP12	PREDICTED: poly [ADP-ribose] polymerase 12 [Cynoglossus semilaevis]	-	-	-	-	-	-	-
TCONS_00000773	XM_008312475.2	0.870759	12	8	2	miR-301-x|novel-m0189-3p	0.0465857	ADAM10	PREDICTED: disintegrin and metalloproteinase domain-containing protein 10-like [Cynoglossus semilaevis]	-	-	-	-	-	-	-
TCONS_00000773	XM_008313210.2	0.833563	12	9	3	novel-m0625-3p|novel-m0639-3p|novel-m0652-3p	0.00537819	KLHL29	PREDICTED: kelch-like protein 29 isoform X1 [Cynoglossus semilaevis]	-	-	-	-	-	-	-
TCONS_00000773	XM_008313240.2	0.766911	12	7	2	novel-m0534-3p|novel-m0535-3p	0.0358599	PLCB4	PREDICTED: 1-phosphatidylinositol 4,5-bisphosphate phosphodiesterase beta-4 isoform X1 [Cynoglossus semilaevis]	Cellular Processes;Metabolism;Environmental Information Processing;Organismal Systems	Carbohydrate metabolism;Global and Overview;Cellular commiunity;Signal transduction;Endocrine system;Circulatory system	ko01100//Metabolic pathways;ko04020//Calcium signaling pathway;ko04261//Adrenergic signaling in cardiomyocytes;ko04310//Wnt signaling pathway;ko04916//Melanogenesis;ko04270//Vascular smooth muscle contraction;ko04070//Phosphatidylinositol signaling system;ko04912//GnRH signaling pathway;ko04540//Gap junction;ko00562//Inositol phosphate metabolism	K05858	-	-	-
TCONS_00000773	XM_008313264.2	0.878323	12	11	3	miR-263-x|novel-m0534-3p|novel-m0535-3p	0.0100144	Sec63	PREDICTED: translocation protein SEC63 homolog isoform X3 [Cynoglossus semilaevis]	Genetic Information Processing	Folding, sorting and degradation	ko04141//Protein processing in endoplasmic reticulum;ko03060//Protein export	K09540	-	GO:0022892//substrate-specific transporter activity;GO:0005215//transporter activity	GO:0044707//single-multicellular organism process;GO:0006984//ER-nucleus signaling pathway;GO:0044700//single organism signaling;GO:0044767//single-organism developmental process;GO:1902580//single-organism cellular localization;GO:0048856//anatomical structure development;GO:0008366//axon ensheathment;GO:0044802//single-organism membrane organization;GO:0051179//localization;GO:0032502//developm…
TCONS_00000773	XM_008314060.2	0.7559	12	16	3	novel-m0625-3p|novel-m0639-3p|novel-m0652-3p	0.0297209	MAPT	PREDICTED: microtubule-associated protein tau isoform X4 [Cynoglossus semilaevis]	Environmental Information Processing	Signal transduction	ko04010//MAPK signaling pathway	K04380	-	-	-
TCONS_00000773	XM_008314377.2	0.907465	12	4	3	novel-m0189-3p|novel-m1026-5p|novel-m1097-5p	0.000292554	FBXO34	PREDICTED: F-box only protein 34 [Cynoglossus semilaevis]	-	-	-	-	-	-	-
TCONS_00000773	XM_008315382.2	0.852404	12	5	3	novel-m0625-3p|novel-m0639-3p|novel-m0652-3p	0.000712226	ppp1r12a	PREDICTED: protein phosphatase 1 regulatory subunit 12A isoform X3 [Cynoglossus semilaevis]	Cellular Processes;Organismal Systems	Cell motility;Circulatory system;Cellular commiunity	ko04510//Focal adhesion;ko04810//Regulation of actin cytoskeleton;ko04270//Vascular smooth muscle contraction	K06270	-	-	-
TCONS_00000773	XM_008315801.2	0.899916	12	11	3	novel-m0189-3p|novel-m1026-5p|novel-m1097-5p	0.0100144	-	PREDICTED: neuronal cell adhesion molecule isoform X2 [Cynoglossus semilaevis]	Environmental Information Processing	Signaling molecules and interaction	ko04514//Cell adhesion molecules (CAMs)	K06756	-	-	-
TCONS_00000773	XM_008315975.1	0.799672	12	2	2	novel-m0534-3p|novel-m0535-3p	0.00194518	TNFAIP2	PREDICTED: tumor necrosis factor alpha-induced protein 2 isoform X2 [Cynoglossus semilaevis]	-	-	-	-	-	-	-
TCONS_00000773	XM_008316248.2	0.835562	12	6	3	novel-m0155-5p|novel-m1026-5p|novel-m1097-5p	0.00138709	Lcor	PREDICTED: ligand-dependent corepressor-like isoform X1 [Cynoglossus semilaevis]	-	-	-	-	-	-	-
TCONS_00000773	XM_008316381.2	0.71729	12	3	2	novel-m0534-3p|novel-m0535-3p	0.00568534	HERC3	PREDICTED: probable E3 ubiquitin-protein ligase HERC3 [Cynoglossus semilaevis]	Genetic Information Processing	Folding, sorting and degradation	ko04120//Ubiquitin mediated proteolysis	K10614	-	GO:0003824//catalytic activity	GO:0043412//macromolecule modification;GO:0008152//metabolic process;GO:0006464//cellular protein modification process;GO:0019538//protein metabolic process;GO:0044238//primary metabolic process;GO:0044267//cellular protein metabolic process;GO:0032446//protein modification by small protein conjugation;GO:0044260//cellular macromolecule metabolic process;GO:0044237//cellular metabolic process;GO:…
TCONS_00000773	XM_008317109.2	0.911997	12	5	3	novel-m0625-3p|novel-m0639-3p|novel-m0652-3p	0.000712226	UGT8	PREDICTED: 2-hydroxyacylsphingosine 1-beta-galactosyltransferase [Cynoglossus semilaevis]	Metabolism	Global and Overview;Lipid metabolism	ko01100//Metabolic pathways;ko00600//Sphingolipid metabolism;ko00565//Ether lipid metabolism	K04628	-	GO:0016757//transferase activity, transferring glycosyl groups;GO:0016740//transferase activity;GO:0003824//catalytic activity	-
TCONS_00000773	XM_008318356.2	0.731994	12	8	2	novel-m1026-5p|novel-m1097-5p	0.0465857	CREBZF	PREDICTED: CREB/ATF bZIP transcription factor isoform X2 [Cynoglossus semilaevis]	-	-	-	-	-	-	-
TCONS_00000773	XM_008318654.2	0.853057	12	4	3	miR-301-x|novel-m1026-5p|novel-m1097-5p	0.000292554	Cbln1	PREDICTED: cerebellin-1-like [Cynoglossus semilaevis]	-	-	-	-	-	-	-
TCONS_00000773	XM_008319100.2	0.761232	12	2	2	novel-m1026-5p|novel-m1097-5p	0.00194518	RSBN1	PREDICTED: round spermatid basic protein 1-like [Cynoglossus semilaevis]	-	-	-	-	-	-	-
TCONS_00000773	XM_008319656.2	0.74855	12	4	2	novel-m0534-3p|novel-m0535-3p	0.0110781	SORCS2	PREDICTED: VPS10 domain-containing receptor SorCS2 isoform X5 [Cynoglossus semilaevis]	-	-	-	-	-	-	-
TCONS_00000773	XM_008319794.2	0.909857	12	6	3	novel-m0625-3p|novel-m0639-3p|novel-m0652-3p	0.00138709	bap1	PREDICTED: ubiquitin carboxyl-terminal hydrolase BAP1 [Cynoglossus semilaevis]	-	-	-	-	-	-	-
TCONS_00000773	XM_008320020.2	0.814808	12	3	2	novel-m1026-5p|novel-m1097-5p	0.00568534	ATF7	PREDICTED: cyclic AMP-dependent transcription factor ATF-7-like isoform X5 [Cynoglossus semilaevis]	-	-	-	-	-	-	-
TCONS_00000773	XM_008320541.2	0.843212	12	7	4	novel-m0189-3p|novel-m0625-3p|novel-m0639-3p|novel-m0652-3p	8.50008e-05	MBD1	PREDICTED: methyl-CpG-binding domain protein 1 isoform X2 [Stegastes partitus]	-	-	-	-	-	-	-
TCONS_00000773	XM_008320811.2	0.753257	12	13	3	novel-m0625-3p|novel-m0639-3p|novel-m0652-3p	0.0164527	Rin2	PREDICTED: ras and Rab interactor 1 [Cynoglossus semilaevis]	-	-	-	-	-	-	-
TCONS_00000773	XM_008320973.2	0.743772	12	3	2	novel-m1026-5p|novel-m1097-5p	0.00568534	HDAC11	PREDICTED: histone deacetylase 11 [Cynoglossus semilaevis]	-	-	-	-	-	GO:0003824//catalytic activity	-
TCONS_00000773	XM_008321659.2	0.862507	12	5	3	novel-m0625-3p|novel-m0639-3p|novel-m0652-3p	0.000712226	ZNF286A	PREDICTED: zinc finger protein 852-like [Cynoglossus semilaevis]	-	-	-	-	-	-	-
TCONS_00000773	XM_008321788.2	0.875272	12	5	2	novel-m1026-5p|novel-m1097-5p	0.0179887	tp53	PREDICTED: cellular tumor antigen p53 [Cynoglossus semilaevis]	Environmental Information Processing;Cellular Processes	Cell growth and death;Signal transduction	ko04010//MAPK signaling pathway;ko04310//Wnt signaling pathway;ko04110//Cell cycle;ko04210//Apoptosis;ko04115//p53 signaling pathway	K04451	GO:0044424//intracellular part;GO:0044464//cell part;GO:0005623//cell;GO:0005622//intracellular	GO:0005488//binding	GO:0044767//single-organism developmental process;GO:0032774//RNA biosynthetic process;GO:0010941//regulation of cell death;GO:0008219//cell death;GO:0035556//intracellular signal transduction;GO:0006351//transcription, DNA-templated;GO:0006915//apoptotic process;GO:0048523//negative regulation of cellular process;GO:0044260//cellular macromolecule metabolic process;GO:0032501//multicellular orga…
TCONS_00000773	XM_008322367.2	0.861436	12	2	2	novel-m1026-5p|novel-m1097-5p	0.00194518	-	PREDICTED: uncharacterized protein LOC103387629 isoform X1 [Cynoglossus semilaevis]	-	-	-	-	-	-	-
TCONS_00000773	XM_008323114.2	0.729975	12	5	3	miR-263-x|novel-m1026-5p|novel-m1097-5p	0.000712226	IL16	PREDICTED: serine-rich adhesin for platelets-like [Maylandia zebra]	-	-	-	-	-	-	-
TCONS_00000773	XM_008323329.2	0.740628	12	10	4	novel-m0534-3p|novel-m0535-3p|novel-m1026-5p|novel-m1097-5p	0.00047253	TPPP	PREDICTED: tubulin polymerization-promoting protein isoform X2 [Cynoglossus semilaevis]	-	-	-	-	-	-	-
TCONS_00000773	XM_008323493.2	0.734681	12	3	2	novel-m1026-5p|novel-m1097-5p	0.00568534	EPB41	PREDICTED: titin-like isoform X1 [Stegastes partitus]	Cellular Processes	Cellular commiunity	ko04530//Tight junction	K06107	-	-	-
TCONS_00000773	XM_008323496.2	0.846145	12	4	2	novel-m1026-5p|novel-m1097-5p	0.0110781	EPB41	PREDICTED: titin-like isoform X4 [Stegastes partitus]	Cellular Processes	Cellular commiunity	ko04530//Tight junction	K06107	-	-	-
TCONS_00000773	XM_008323714.2	0.914711	12	3	2	novel-m0534-3p|novel-m0535-3p	0.00568534	UBR5	PREDICTED: E3 ubiquitin-protein ligase UBR5 isoform X5 [Cynoglossus semilaevis]	Genetic Information Processing	Folding, sorting and degradation	ko04120//Ubiquitin mediated proteolysis	K10593	-	-	-
TCONS_00000773	XM_008323716.2	0.950738	12	3	2	novel-m0534-3p|novel-m0535-3p	0.00568534	UBR5	PREDICTED: E3 ubiquitin-protein ligase UBR5 isoform X7 [Cynoglossus semilaevis]	Genetic Information Processing	Folding, sorting and degradation	ko04120//Ubiquitin mediated proteolysis	K10593	-	-	-
TCONS_00000773	XM_008324187.2	0.902387	12	6	2	novel-m0534-3p|novel-m0535-3p	0.0262895	RGL2	PREDICTED: ral guanine nucleotide dissociation stimulator-like 2 isoform X2 [Cynoglossus semilaevis]	-	-	-	-	-	-	-
TCONS_00000773	XM_008324886.2	0.738761	12	4	2	novel-m0534-3p|novel-m0535-3p	0.0110781	FCRL3	PREDICTED: Fc receptor-like protein 5 [Cynoglossus semilaevis]	-	-	-	-	-	-	-
TCONS_00000773	XM_008325630.2	0.828016	12	1	1	novel-m0189-3p	0.045977	PTPN11	PREDICTED: tyrosine-protein phosphatase non-receptor type 11 isoform X2 [Cynoglossus semilaevis]	Environmental Information Processing;Organismal Systems	Signal transduction;Endocrine system	ko04630//Jak-STAT signaling pathway;ko04920//Adipocytokine signaling pathway	K07293	-	-	-
TCONS_00000773	XM_008325743.2	0.819076	12	6	4	novel-m0534-3p|novel-m0535-3p|novel-m1026-5p|novel-m1097-5p	3.73634e-05	Ttll11	PREDICTED: tubulin polyglutamylase TTLL11 [Cynoglossus semilaevis]	-	-	-	-	-	-	-
TCONS_00000773	XM_008325799.2	0.735083	12	8	3	novel-m0625-3p|novel-m0639-3p|novel-m0652-3p	0.0036824	garnl3	PREDICTED: GTPase-activating Rap/Ran-GAP domain-like protein 3 isoform X1 [Cynoglossus semilaevis]	-	-	-	-	-	-	-
TCONS_00000773	XM_008326417.2	0.928692	12	2	2	novel-m0534-3p|novel-m0535-3p	0.00194518	XPNPEP2	PREDICTED: xaa-Pro aminopeptidase 2 [Cynoglossus semilaevis]	-	-	-	-	-	-	-
TCONS_00000773	XM_008326522.2	0.716809	12	2	2	novel-m1026-5p|novel-m1097-5p	0.00194518	ATP8A1	PREDICTED: phospholipid-transporting ATPase IA isoform X4 [Cynoglossus semilaevis]	-	-	-	-	-	-	-
TCONS_00000773	XM_008326556.2	0.892738	12	3	2	novel-m1026-5p|novel-m1097-5p	0.00568534	ctbp1	PREDICTED: C-terminal-binding protein 1 [Cynoglossus semilaevis]	Environmental Information Processing	Signal transduction	ko04310//Wnt signaling pathway;ko04330//Notch signaling pathway	K04496	-	-	-
TCONS_00000773	XM_008326965.2	0.794966	12	2	2	novel-m0534-3p|novel-m0535-3p	0.00194518	BICC1	PREDICTED: protein bicaudal C homolog 1-A-like isoform X1 [Cynoglossus semilaevis]	-	-	-	-	-	-	-
TCONS_00000773	XM_008327070.2	0.890388	12	2	2	novel-m0534-3p|novel-m0535-3p	0.00194518	-	PREDICTED: uncharacterized protein LOC103390975 [Cynoglossus semilaevis]	-	-	-	-	-	-	-
TCONS_00000773	XM_008327302.2	0.824325	12	3	2	novel-m1026-5p|novel-m1097-5p	0.00568534	OGT	PREDICTED: UDP-N-acetylglucosamine--peptide N-acetylglucosaminyltransferase 110 kDa subunit isoform X6 [Cynoglossus semilaevis]	Metabolism	Glycan biosynthesis and metabolism	ko00514//Other types of O-glycan biosynthesis	K09667	-	-	-
TCONS_00000773	XM_008327303.2	0.904834	12	5	2	novel-m1026-5p|novel-m1097-5p	0.0179887	Ogt	PREDICTED: UDP-N-acetylglucosamine--peptide N-acetylglucosaminyltransferase 110 kDa subunit isoform X7 [Cynoglossus semilaevis]	Metabolism	Glycan biosynthesis and metabolism	ko00514//Other types of O-glycan biosynthesis	K09667	-	-	-
TCONS_00000773	XM_008327760.2	0.842367	12	2	2	novel-m1026-5p|novel-m1097-5p	0.00194518	Cspp1	PREDICTED: centrosome and spindle pole-associated protein 1-like [Cynoglossus semilaevis]	-	-	-	-	-	-	-
TCONS_00000773	XM_008327893.2	0.760791	12	3	3	novel-m0625-3p|novel-m0639-3p|novel-m0652-3p	7.51035e-05	Slc15a1	PREDICTED: solute carrier family 15 member 1-like [Cynoglossus semilaevis]	-	-	-	-	-	-	-
TCONS_00000773	XM_008327899.2	0.772455	12	5	2	novel-m0534-3p|novel-m0535-3p	0.0179887	DOCK9	PREDICTED: dedicator of cytokinesis protein 9 isoform X10 [Cynoglossus semilaevis]	-	-	-	-	-	-	-
TCONS_00000773	XM_008327930.2	0.865834	12	2	2	novel-m0534-3p|novel-m0535-3p	0.00194518	IL1R2	PREDICTED: interleukin-1 receptor type 2 [Cynoglossus semilaevis]	Environmental Information Processing	Signal transduction;Signaling molecules and interaction	ko04010//MAPK signaling pathway;ko04060//Cytokine-cytokine receptor interaction	K04387	-	-	-
TCONS_00000773	XM_008328322.2	0.928614	12	1	1	miR-263-x	0.045977	AGPS	PREDICTED: alkyldihydroxyacetonephosphate synthase, peroxisomal [Cynoglossus semilaevis]	Cellular Processes;Metabolism	Transport and catabolism;Lipid metabolism;Global and Overview	ko01100//Metabolic pathways;ko04146//Peroxisome;ko00565//Ether lipid metabolism	K00803	-	-	-
TCONS_00000773	XM_008328940.2	0.884878	12	1	1	miR-301-x	0.045977	DPP10	PREDICTED: inactive dipeptidyl peptidase 10 [Cynoglossus semilaevis]	-	-	-	-	-	-	-
TCONS_00000773	XM_008329344.1	0.88572	12	12	4	miR-263-x|novel-m0397-5p|novel-m0534-3p|novel-m0535-3p	0.00105828	Tbc1d10b	PREDICTED: TBC1 domain family member 10B [Cynoglossus semilaevis]	-	-	-	-	-	-	-
TCONS_00000773	XM_008329379.2	0.863735	12	8	3	miR-301-x|novel-m0155-5p|novel-m0189-3p	0.0036824	Shank1	PREDICTED: SH3 and multiple ankyrin repeat domains protein 1-like isoform X1 [Cynoglossus semilaevis]	-	-	-	-	-	-	-
TCONS_00000773	XM_008329673.2	0.907459	12	4	2	novel-m1026-5p|novel-m1097-5p	0.0110781	Gtpbp1	PREDICTED: GTP-binding protein 1-like isoform X1 [Cynoglossus semilaevis]	-	-	-	-	-	-	-
TCONS_00000773	XM_008330312.2	0.788818	12	4	2	novel-m1026-5p|novel-m1097-5p	0.0110781	SMDT1	PREDICTED: essential MCU regulator, mitochondrial isoform X1 [Cynoglossus semilaevis]	-	-	-	-	-	-	-
TCONS_00000773	XM_008330521.2	0.96215	12	3	2	novel-m1026-5p|novel-m1097-5p	0.00568534	-	PREDICTED: primary amine oxidase, liver isozyme-like isoform X2 [Cynoglossus semilaevis]	Metabolism	Amino acid metabolism;Global and Overview;Metabolism of other amino acids	ko01100//Metabolic pathways;ko01110//Biosynthesis of secondary metabolites;ko00260//Glycine, serine and threonine metabolism;ko00350//Tyrosine metabolism;ko00410//beta-Alanine metabolism;ko00360//Phenylalanine metabolism	K00276	-	-	-
TCONS_00000773	XM_008331297.2	0.764792	12	4	2	novel-m0534-3p|novel-m0535-3p	0.0110781	TBC1D5	PREDICTED: TBC1 domain family member 5 isoform X1 [Cynoglossus semilaevis]	-	-	-	-	-	-	-
TCONS_00000773	XM_008331315.2	0.910909	12	3	3	novel-m0155-5p|novel-m0534-3p|novel-m0535-3p	7.51035e-05	CCDC132	PREDICTED: syndetin isoform X3 [Cynoglossus semilaevis]	-	-	-	-	-	-	-
TCONS_00000773	XM_008331685.2	0.77079	12	4	3	miR-301-x|novel-m1026-5p|novel-m1097-5p	0.000292554	TPD52L1	PREDICTED: tumor protein D52 isoform X1 [Cynoglossus semilaevis]	-	-	-	-	-	-	-
TCONS_00000773	XM_008331999.2	0.874472	12	1	1	novel-m0155-5p	0.045977	CTNNB1	PREDICTED: catenin beta-1-like [Cynoglossus semilaevis]	Cellular Processes;Organismal Systems;Environmental Information Processing	Signal transduction;Endocrine system;Cellular commiunity	ko04510//Focal adhesion;ko04530//Tight junction;ko04310//Wnt signaling pathway;ko04520//Adherens junction;ko04916//Melanogenesis	K02105	-	-	-
TCONS_00000773	XM_008332183.2	0.962733	12	7	2	novel-m0155-5p|novel-m0189-3p	0.0358599	FGF11	PREDICTED: fibroblast growth factor 11-like [Cynoglossus semilaevis]	Environmental Information Processing;Cellular Processes	Signal transduction;Cell motility	ko04010//MAPK signaling pathway;ko04810//Regulation of actin cytoskeleton	K04358	-	-	-
TCONS_00000773	XM_008332712.2	0.744782	12	8	3	novel-m0625-3p|novel-m0639-3p|novel-m0652-3p	0.0036824	SRSF1	PREDICTED: serine/arginine-rich splicing factor 1 [Cynoglossus semilaevis]	Genetic Information Processing	Transcription	ko03040//Spliceosome	K12890	-	-	-
TCONS_00000773	XM_008332846.2	0.870876	12	6	2	novel-m1026-5p|novel-m1097-5p	0.0262895	ndfip1l	PREDICTED: NEDD4 family-interacting protein 1 isoform X1 [Cynoglossus semilaevis]	-	-	-	-	-	-	-
TCONS_00000773	XM_008332865.2	0.762977	12	2	2	novel-m0534-3p|novel-m0535-3p	0.00194518	SPG20	PREDICTED: spartin isoform X1 [Cynoglossus semilaevis]	Cellular Processes	Transport and catabolism	ko04144//Endocytosis	K19366	-	-	-
TCONS_00000773	XM_008333034.2	0.904129	12	4	4	miR-301-x|novel-m0625-3p|novel-m0639-3p|novel-m0652-3p	2.61989e-06	Capn5	PREDICTED: calpain-5-like [Cynoglossus semilaevis]	-	-	-	-	-	-	-
TCONS_00000773	XM_008333418.2	0.823539	12	1	1	miR-301-x	0.045977	At1g62620	PREDICTED: flavin-containing monooxygenase FMO GS-OX5-like [Cynoglossus semilaevis]	-	-	-	-	-	-	-
TCONS_00000773	XM_008333803.2	0.92171	12	7	3	miR-263-x|novel-m1026-5p|novel-m1097-5p	0.00236366	tcf3	PREDICTED: transcription factor E2-alpha isoform X3 [Cynoglossus semilaevis]	-	-	-	-	-	-	-
TCONS_00000773	XM_008334030.2	0.801933	12	6	2	novel-m1026-5p|novel-m1097-5p	0.0262895	PER2	PREDICTED: period circadian protein homolog 2-like isoform X3 [Cynoglossus semilaevis]	-	-	-	-	-	-	-
TCONS_00000773	XM_008334186.2	0.903391	12	6	2	novel-m1026-5p|novel-m1097-5p	0.0262895	SYDE2	PREDICTED: rho GTPase-activating protein SYDE2 isoform X1 [Cynoglossus semilaevis]	-	-	-	-	-	-	-
TCONS_00000773	XM_008334419.2	0.823395	12	19	5	novel-m0625-3p|novel-m0639-3p|novel-m0652-3p|novel-m1026-5p|novel-m1097-5p	0.00068281	B4GALT2	PREDICTED: beta-1,4-galactosyltransferase 2 [Cynoglossus semilaevis]	Metabolism	Glycan biosynthesis and metabolism;Carbohydrate metabolism;Global and Overview	ko01100//Metabolic pathways;ko00510//N-Glycan biosynthesis;ko00514//Other types of O-glycan biosynthesis;ko00052//Galactose metabolism;ko00601//Glycosphingolipid biosynthesis - lacto and neolacto series;ko00533//Glycosaminoglycan biosynthesis - keratan sulfate	K07967	-	-	-
TCONS_00000773	XM_008334462.2	0.894634	12	6	3	miR-263-x|novel-m1026-5p|novel-m1097-5p	0.00138709	mib1	PREDICTED: E3 ubiquitin-protein ligase MIB1 isoform X3 [Cynoglossus semilaevis]	-	-	-	-	-	-	-
TCONS_00000773	XM_008334621.2	0.700795	12	8	3	miR-301-x|novel-m1026-5p|novel-m1097-5p	0.0036824	ptprf	PREDICTED: receptor-type tyrosine-protein phosphatase F isoform X15 [Cynoglossus semilaevis]	Cellular Processes;Environmental Information Processing;Organismal Systems	Signaling molecules and interaction;Endocrine system;Cellular commiunity	ko04514//Cell adhesion molecules (CAMs);ko04910//Insulin signaling pathway;ko04520//Adherens junction	K05695	-	-	-
TCONS_00000773	XM_008335237.2	0.907892	12	13	3	novel-m0625-3p|novel-m0639-3p|novel-m0652-3p	0.0164527	PITPNB	PREDICTED: phosphatidylinositol transfer protein beta isoform-like isoform X1 [Cynoglossus semilaevis]	-	-	-	-	-	-	-
TCONS_00000773	XM_008335297.2	0.941755	12	4	2	novel-m0155-5p|novel-m0189-3p	0.0110781	Mxd1	PREDICTED: max dimerization protein 1-like [Cynoglossus semilaevis]	-	-	-	-	-	-	-
TCONS_00000773	XM_008335361.2	0.818552	12	13	3	miR-301-x|novel-m1026-5p|novel-m1097-5p	0.0164527	ZFAND5	PREDICTED: AN1-type zinc finger protein 5-like [Cynoglossus semilaevis]	-	-	-	-	-	-	-
TCONS_00000773	XM_008335552.2	0.777984	12	5	3	novel-m0625-3p|novel-m0639-3p|novel-m0652-3p	0.000712226	DAO	PREDICTED: D-amino-acid oxidase [Cynoglossus semilaevis]	Cellular Processes;Metabolism	Amino acid metabolism;Transport and catabolism;Metabolism of other amino acids;Global and Overview	ko01100//Metabolic pathways;ko01130//Biosynthesis of antibiotics;ko04146//Peroxisome;ko00330//Arginine and proline metabolism;ko00260//Glycine, serine and threonine metabolism;ko00472//D-Arginine and D-ornithine metabolism	K00273	-	-	-
TCONS_00000773	XM_008335584.2	0.828864	12	1	1	novel-m0189-3p	0.045977	ABCA2	PREDICTED: ATP-binding cassette sub-family A member 2 isoform X1 [Cynoglossus semilaevis]	Environmental Information Processing;Cellular Processes	Transport and catabolism;Membrane transport	ko04142//Lysosome;ko02010//ABC transporters	K05642	-	-	-
TCONS_00000773	XM_008336038.2	0.857633	12	4	2	novel-m1026-5p|novel-m1097-5p	0.0110781	sepp1a	PREDICTED: selenoprotein P [Cynoglossus semilaevis]	-	-	-	-	-	-	-
TCONS_00000773	XM_008336349.2	0.711479	12	10	3	novel-m0189-3p|novel-m0534-3p|novel-m0535-3p	0.00748061	Tle4	PREDICTED: transducin-like enhancer protein 4 isoform X5 [Cynoglossus semilaevis]	-	-	-	-	-	-	-
TCONS_00000773	XM_008336487.2	0.749125	12	5	2	novel-m0534-3p|novel-m0535-3p	0.0179887	DMTN	PREDICTED: dematin [Cynoglossus semilaevis]	-	-	-	-	-	-	-
TCONS_00000773	XM_008338413.2	0.715787	12	2	2	novel-m0534-3p|novel-m0535-3p	0.00194518	CFHR2	PREDICTED: complement factor H-related protein 2-like [Cynoglossus semilaevis]	-	-	-	-	-	-	-
TCONS_00000773	XM_017030866.1	0.825312	12	4	2	miR-301-x|novel-m0397-5p	0.0110781	-	PREDICTED: voltage-dependent R-type calcium channel subunit alpha-1E-like isoform X2 [Cynoglossus semilaevis]	Environmental Information Processing	Signal transduction	ko04010//MAPK signaling pathway;ko04020//Calcium signaling pathway	K04852	-	-	-
TCONS_00000773	XM_017031670.1	0.8953	12	8	4	novel-m0534-3p|novel-m0535-3p|novel-m1026-5p|novel-m1097-5p	0.000165741	ZNF438	PREDICTED: zinc finger protein 438 [Cynoglossus semilaevis]	-	-	-	-	-	GO:0005488//binding;GO:0043167//ion binding;GO:0043169//cation binding	-
TCONS_00000773	XM_017031947.1	0.712426	12	5	2	novel-m0534-3p|novel-m0535-3p	0.0179887	Myo7a	PREDICTED: unconventional myosin-VIIa isoform X3 [Cynoglossus semilaevis]	-	-	-	-	GO:0005622//intracellular;GO:0043226//organelle;GO:0015629//actin cytoskeleton;GO:0005623//cell;GO:0044424//intracellular part;GO:0043229//intracellular organelle;GO:0043232//intracellular non-membrane-bounded organelle;GO:0043228//non-membrane-bounded organelle;GO:0044464//cell part;GO:0005856//cytoskeleton	GO:0097367//carbohydrate derivative binding;GO:1901363//heterocyclic compound binding;GO:0097159//organic cyclic compound binding;GO:0016462//pyrophosphatase activity;GO:0032549//ribonucleoside binding;GO:0016817//hydrolase activity, acting on acid anhydrides;GO:0036094//small molecule binding;GO:0032550//purine ribonucleoside binding;GO:0016787//hydrolase activity;GO:0001882//nucleoside binding;…	GO:0044699//single-organism process;GO:0051234//establishment of localization;GO:0030855//epithelial cell differentiation;GO:0071840//cellular component organization or biogenesis;GO:0060429//epithelium development;GO:0006810//transport;GO:0044767//single-organism developmental process;GO:0048856//anatomical structure development;GO:0009913//epidermal cell differentiation;GO:0008544//epidermis de…
TCONS_00000773	XM_017032226.1	0.84629	12	1	1	novel-m0189-3p	0.045977	FCHSD2	PREDICTED: F-BAR and double SH3 domains protein 2 isoform X1 [Cynoglossus semilaevis]	-	-	-	-	-	-	-
TCONS_00000773	XM_017032230.1	0.885918	12	3	2	novel-m0534-3p|novel-m0535-3p	0.00568534	sphkap	PREDICTED: A-kinase anchor protein SPHKAP isoform X2 [Cynoglossus semilaevis]	-	-	-	-	-	-	-
TCONS_00000773	XM_017032253.1	0.779514	12	5	2	novel-m1026-5p|novel-m1097-5p	0.0179887	DCLK1	PREDICTED: serine/threonine-protein kinase DCLK1-like isoform X1 [Cynoglossus semilaevis]	-	-	-	-	-	GO:0016301//kinase activity;GO:0016773//phosphotransferase activity, alcohol group as acceptor;GO:0003824//catalytic activity;GO:0004672//protein kinase activity;GO:0032550//purine ribonucleoside binding;GO:0036094//small molecule binding;GO:0016772//transferase activity, transferring phosphorus-containing groups;GO:0001882//nucleoside binding;GO:0005488//binding;GO:0016740//transferase activity;…	GO:0043412//macromolecule modification;GO:0044238//primary metabolic process;GO:0006796//phosphate-containing compound metabolic process;GO:0006464//cellular protein modification process;GO:0051716//cellular response to stimulus;GO:0044700//single organism signaling;GO:0071704//organic substance metabolic process;GO:0008152//metabolic process;GO:0006793//phosphorus metabolic process;GO:0007165//s…
TCONS_00000773	XM_017032271.1	0.858104	12	5	3	novel-m0625-3p|novel-m0639-3p|novel-m0652-3p	0.000712226	YPEL2	PREDICTED: protein yippee-like 2 [Cynoglossus semilaevis]	-	-	-	-	GO:0044464//cell part;GO:0005623//cell;GO:0043226//organelle;GO:0005622//intracellular;GO:0043231//intracellular membrane-bounded organelle;GO:0044424//intracellular part;GO:0043227//membrane-bounded organelle;GO:0043229//intracellular organelle	-	-
TCONS_00000773	XM_017032507.1	0.862459	12	4	2	novel-m1026-5p|novel-m1097-5p	0.0110781	plekha7	PREDICTED: pleckstrin homology domain-containing family A member 7-like isoform X12 [Cynoglossus semilaevis]	-	-	-	-	-	-	-
TCONS_00000773	XM_017032512.1	0.875905	12	4	3	novel-m0625-3p|novel-m0639-3p|novel-m0652-3p	0.000292554	Nmes1	PREDICTED: normal mucosa of esophagus-specific gene 1 protein [Cynoglossus semilaevis]	-	-	-	-	-	-	-
TCONS_00000773	XM_017032535.1	0.923303	12	5	5	novel-m0534-3p|novel-m0535-3p|novel-m0625-3p|novel-m0639-3p|novel-m0652-3p	8.1553e-08	Unc13c	PREDICTED: protein unc-13 homolog C isoform X1 [Cynoglossus semilaevis]	-	-	-	-	-	-	-
TCONS_00000773	XM_017032633.1	0.903788	12	5	4	miR-263-x|novel-m0625-3p|novel-m0639-3p|novel-m0652-3p	1.27732e-05	eif3ja	PREDICTED: eukaryotic translation initiation factor 3 subunit J [Cynoglossus semilaevis]	Genetic Information Processing	Translation	ko03013//RNA transport	K03245	GO:1990904//ribonucleoprotein complex;GO:0044464//cell part;GO:0005737//cytoplasm;GO:0044424//intracellular part;GO:0070993//translation preinitiation complex;GO:0044444//cytoplasmic part;GO:0043234//protein complex;GO:0005623//cell;GO:0030529//intracellular ribonucleoprotein complex;GO:0032991//macromolecular complex;GO:0005622//intracellular	GO:1901363//heterocyclic compound binding;GO:0003723//RNA binding;GO:0097159//organic cyclic compound binding;GO:0003676//nucleic acid binding;GO:0008135//translation factor activity, RNA binding;GO:0005488//binding	GO:0034641//cellular nitrogen compound metabolic process;GO:0071704//organic substance metabolic process;GO:0044237//cellular metabolic process;GO:0006807//nitrogen compound metabolic process;GO:0043604//amide biosynthetic process;GO:0010467//gene expression;GO:0043043//peptide biosynthetic process;GO:0044267//cellular protein metabolic process;GO:0006413//translational initiation;GO:0044238//pri…
TCONS_00000773	XM_017032983.1	0.947636	12	2	2	novel-m1026-5p|novel-m1097-5p	0.00194518	Dus2	PREDICTED: tRNA-dihydrouridine(20) synthase [NAD(P)+]-like isoform X1 [Cynoglossus semilaevis]	-	-	-	-	-	GO:0097159//organic cyclic compound binding;GO:0016491//oxidoreductase activity;GO:0005488//binding;GO:1901265//nucleoside phosphate binding;GO:0036094//small molecule binding;GO:0016627//oxidoreductase activity, acting on the CH-CH group of donors;GO:0000166//nucleotide binding;GO:1901363//heterocyclic compound binding;GO:0003824//catalytic activity	GO:0008152//metabolic process;GO:0090304//nucleic acid metabolic process;GO:0044699//single-organism process;GO:0006807//nitrogen compound metabolic process;GO:1901360//organic cyclic compound metabolic process;GO:0034660//ncRNA metabolic process;GO:0044710//single-organism metabolic process;GO:0006725//cellular aromatic compound metabolic process;GO:0006399//tRNA metabolic process;GO:0044260//ce…
TCONS_00000773	XM_017033155.1	0.819713	12	4	2	novel-m0534-3p|novel-m0535-3p	0.0110781	cntn1a	PREDICTED: contactin-1a-like [Cynoglossus semilaevis]	Environmental Information Processing	Signaling molecules and interaction	ko04514//Cell adhesion molecules (CAMs)	K06759	-	-	-
TCONS_00000773	XM_017033181.1	0.753038	12	4	3	miR-301-x|novel-m1026-5p|novel-m1097-5p	0.000292554	Cbln1	PREDICTED: cerebellin-1-like [Cynoglossus semilaevis]	-	-	-	-	-	-	-
TCONS_00000773	XM_017033800.1	0.757889	12	3	3	novel-m0155-5p|novel-m1026-5p|novel-m1097-5p	7.51035e-05	Gphn	PREDICTED: gephyrin isoform X4 [Cynoglossus semilaevis]	-	-	-	-	-	-	-
TCONS_00000773	XM_017033802.1	0.904635	12	3	3	novel-m0155-5p|novel-m1026-5p|novel-m1097-5p	7.51035e-05	Gphn	PREDICTED: gephyrin isoform X5 [Cynoglossus semilaevis]	-	-	-	-	-	-	-
TCONS_00000773	XM_017034281.1	0.893879	12	7	3	novel-m0625-3p|novel-m0639-3p|novel-m0652-3p	0.00236366	MAPT	PREDICTED: microtubule-associated protein tau isoform X9 [Cynoglossus semilaevis]	Environmental Information Processing	Signal transduction	ko04010//MAPK signaling pathway	K04380	-	-	-
TCONS_00000773	XM_017034746.1	0.941155	12	6	3	novel-m0625-3p|novel-m0639-3p|novel-m0652-3p	0.00138709	ITGA3	PREDICTED: integrin alpha-3 isoform X1 [Cynoglossus semilaevis]	Cellular Processes;Environmental Information Processing	Cellular commiunity;Signaling molecules and interaction;Cell motility	ko04510//Focal adhesion;ko04810//Regulation of actin cytoskeleton;ko04512//ECM-receptor interaction	K06482	GO:0005886//plasma membrane;GO:0005623//cell;GO:0031224//intrinsic component of membrane;GO:0044425//membrane part;GO:0071944//cell periphery;GO:0005887//integral component of plasma membrane;GO:0031226//intrinsic component of plasma membrane;GO:0044459//plasma membrane part;GO:0016021//integral component of membrane;GO:0044464//cell part;GO:0016020//membrane	-	GO:0007165//signal transduction;GO:0007154//cell communication;GO:0032501//multicellular organismal process;GO:0044763//single-organism cellular process;GO:0050896//response to stimulus;GO:0065007//biological regulation;GO:0033333//fin development;GO:0048736//appendage development;GO:0050789//regulation of biological process;GO:0048856//anatomical structure development;GO:0032502//developmental p…
TCONS_00000773	XM_017035842.1	0.700506	12	4	3	novel-m0625-3p|novel-m0639-3p|novel-m0652-3p	0.000292554	TRAF3IP3	PREDICTED: TRAF3-interacting JNK-activating modulator-like isoform X1 [Cynoglossus semilaevis]	-	-	-	-	-	-	-
TCONS_00000773	XM_017035926.1	0.959894	12	4	2	miR-263-x|miR-301-x	0.0110781	Scn8a	PREDICTED: sodium channel protein type 8 subunit alpha-like isoform X1 [Cynoglossus semilaevis]	-	-	-	-	-	-	-
TCONS_00000773	XM_017036090.1	0.888346	12	10	3	novel-m0625-3p|novel-m0639-3p|novel-m0652-3p	0.00748061	Tnfrsf1a	PREDICTED: tumor necrosis factor receptor superfamily member 1A-like isoform X1 [Cynoglossus semilaevis]	Environmental Information Processing	Signaling molecules and interaction	ko04060//Cytokine-cytokine receptor interaction	K05160	-	-	-
TCONS_00000773	XM_017036144.1	0.935827	12	4	2	novel-m1026-5p|novel-m1097-5p	0.0110781	Cry1	PREDICTED: cryptochrome-1-like [Cynoglossus semilaevis]	-	-	-	-	-	-	GO:0006259//DNA metabolic process;GO:0090304//nucleic acid metabolic process;GO:0043170//macromolecule metabolic process;GO:0009987//cellular process;GO:1901360//organic cyclic compound metabolic process;GO:0008152//metabolic process;GO:0044260//cellular macromolecule metabolic process;GO:0046483//heterocycle metabolic process;GO:0006807//nitrogen compound metabolic process;GO:0071704//organic su…
TCONS_00000773	XM_017036254.1	0.741997	12	4	2	novel-m1026-5p|novel-m1097-5p	0.0110781	Dennd4c	PREDICTED: DENN domain-containing protein 4C isoform X3 [Cynoglossus semilaevis]	-	-	-	-	-	-	-
TCONS_00000773	XM_017036726.1	0.786626	12	6	3	miR-301-x|novel-m1026-5p|novel-m1097-5p	0.00138709	EPB41L1	PREDICTED: band 4.1-like protein 1 isoform X2 [Cynoglossus semilaevis]	Cellular Processes	Cellular commiunity	ko04530//Tight junction	K06107	-	-	-
TCONS_00000773	XM_017036956.1	0.816465	12	6	3	novel-m0155-5p|novel-m1026-5p|novel-m1097-5p	0.00138709	ATF7	PREDICTED: cyclic AMP-dependent transcription factor ATF-7-like isoform X3 [Cynoglossus semilaevis]	-	-	-	-	-	-	-
TCONS_00000773	XM_017038719.1	0.925938	12	5	4	miR-263-x|novel-m0189-3p|novel-m0534-3p|novel-m0535-3p	1.27732e-05	UNC80	PREDICTED: protein unc-80 homolog isoform X8 [Cynoglossus semilaevis]	-	-	-	-	-	-	-
TCONS_00000773	XM_017038726.1	0.765684	12	6	4	miR-263-x|novel-m0189-3p|novel-m0534-3p|novel-m0535-3p	3.73634e-05	UNC80	PREDICTED: protein unc-80 homolog isoform X15 [Cynoglossus semilaevis]	-	-	-	-	-	-	-
TCONS_00000773	XM_017038741.1	0.712268	12	8	2	novel-m0534-3p|novel-m0535-3p	0.0465857	MAPK10	PREDICTED: mitogen-activated protein kinase 10 isoform X1 [Cynoglossus semilaevis]	Cellular Processes;Genetic Information Processing;Organismal Systems;Environmental Information Processing	Folding, sorting and degradation;Immune system;Cellular commiunity;Endocrine system;Signal transduction	ko04010//MAPK signaling pathway;ko04510//Focal adhesion;ko04310//Wnt signaling pathway;ko04910//Insulin signaling pathway;ko04068//FoxO signaling pathway;ko04012//ErbB signaling pathway;ko04912//GnRH signaling pathway;ko04141//Protein processing in endoplasmic reticulum;ko04914//Progesterone-mediated oocyte maturation;ko04920//Adipocytokine signaling pathway;ko04620//Toll-like receptor signaling …	K04440	-	-	-
TCONS_00000773	XM_017038748.1	0.90337	12	3	2	novel-m1026-5p|novel-m1097-5p	0.00568534	GRIN1	PREDICTED: glutamate receptor ionotropic, NMDA 1 isoform X2 [Cynoglossus semilaevis]	Environmental Information Processing	Signal transduction;Signaling molecules and interaction	ko04080//Neuroactive ligand-receptor interaction;ko04020//Calcium signaling pathway	K05208	-	-	-
TCONS_00000773	XM_017038749.1	0.862485	12	3	2	novel-m1026-5p|novel-m1097-5p	0.00568534	GRIN1	PREDICTED: glutamate receptor ionotropic, NMDA 1 isoform X3 [Cynoglossus semilaevis]	Environmental Information Processing	Signaling molecules and interaction;Signal transduction	ko04080//Neuroactive ligand-receptor interaction;ko04020//Calcium signaling pathway	K05208	-	-	-
TCONS_00000773	XM_017038893.1	0.908943	12	5	3	novel-m0625-3p|novel-m0639-3p|novel-m0652-3p	0.000712226	STAT1	PREDICTED: signal transducer and activator of transcription 1-alpha/beta isoform X1 [Cynoglossus semilaevis]	Environmental Information Processing;Organismal Systems	Immune system;Signal transduction	ko04630//Jak-STAT signaling pathway;ko04620//Toll-like receptor signaling pathway	K11220	-	-	-
TCONS_00000773	XM_017039147.1	0.865628	12	1	1	miR-263-x	0.045977	LIMCH1	PREDICTED: LIM and calponin homology domains-containing protein 1 [Cynoglossus semilaevis]	-	-	-	-	-	-	-
TCONS_00000773	XM_017039294.1	0.787917	12	8	3	novel-m0625-3p|novel-m0639-3p|novel-m0652-3p	0.0036824	MTMR7	PREDICTED: myotubularin-related protein 7 isoform X1 [Cynoglossus semilaevis]	Metabolism;Environmental Information Processing	Carbohydrate metabolism;Signal transduction;Global and Overview	ko01100//Metabolic pathways;ko04070//Phosphatidylinositol signaling system;ko00562//Inositol phosphate metabolism	K18083	-	-	-
TCONS_00000773	XM_017039719.1	0.79634	12	7	3	novel-m0189-3p|novel-m1026-5p|novel-m1097-5p	0.00236366	pou2f1	PREDICTED: POU domain, class 2, transcription factor 1 isoform X5 [Cynoglossus semilaevis]	-	-	-	-	-	-	-
TCONS_00000773	XM_017040057.1	0.877507	12	15	4	miR-263-x|novel-m0155-5p|novel-m0534-3p|novel-m0535-3p	0.00270162	ASMTL	PREDICTED: N-acetylserotonin O-methyltransferase-like protein [Cynoglossus semilaevis]	-	-	-	-	-	-	-
TCONS_00000773	XM_017040627.1	0.902502	12	7	2	novel-m0534-3p|novel-m0535-3p	0.0358599	Desi1	PREDICTED: desumoylating isopeptidase 1-like [Cynoglossus semilaevis]	-	-	-	-	-	-	-
TCONS_00000773	XM_017040801.1	0.917367	12	6	2	novel-m1026-5p|novel-m1097-5p	0.0262895	MPP3	PREDICTED: MAGUK p55 subfamily member 3 isoform X1 [Cynoglossus semilaevis]	-	-	-	-	-	-	-
TCONS_00000773	XM_017040834.1	0.854853	12	2	2	novel-m1026-5p|novel-m1097-5p	0.00194518	JUN	PREDICTED: transcription factor AP-1 [Cynoglossus semilaevis]	Cellular Processes;Environmental Information Processing;Organismal Systems	Signal transduction;Endocrine system;Cellular commiunity;Immune system	ko04010//MAPK signaling pathway;ko04510//Focal adhesion;ko04310//Wnt signaling pathway;ko04012//ErbB signaling pathway;ko04912//GnRH signaling pathway;ko04620//Toll-like receptor signaling pathway	K04448	GO:0043231//intracellular membrane-bounded organelle;GO:0044464//cell part;GO:0043229//intracellular organelle;GO:0044424//intracellular part;GO:0043226//organelle;GO:0005622//intracellular;GO:0043227//membrane-bounded organelle;GO:0005623//cell	GO:0003676//nucleic acid binding;GO:0003677//DNA binding;GO:0097159//organic cyclic compound binding;GO:1901363//heterocyclic compound binding;GO:0001071//nucleic acid binding transcription factor activity;GO:0005488//binding	GO:0044260//cellular macromolecule metabolic process;GO:0046483//heterocycle metabolic process;GO:0006139//nucleobase-containing compound metabolic process;GO:0032774//RNA biosynthetic process;GO:0034641//cellular nitrogen compound metabolic process;GO:0016070//RNA metabolic process;GO:0034654//nucleobase-containing compound biosynthetic process;GO:0044237//cellular metabolic process;GO:0009987//…
TCONS_00000773	XM_017040928.1	0.915531	12	2	2	novel-m1026-5p|novel-m1097-5p	0.00194518	ADCY2	PREDICTED: adenylate cyclase type 2-like [Cynoglossus semilaevis]	Metabolism;Cellular Processes;Organismal Systems;Environmental Information Processing	Endocrine system;Circulatory system;Signal transduction;Nucleotide metabolism;Cellular commiunity;Cell growth and death	ko04020//Calcium signaling pathway;ko04261//Adrenergic signaling in cardiomyocytes;ko00230//Purine metabolism;ko04916//Melanogenesis;ko04270//Vascular smooth muscle contraction;ko04912//GnRH signaling pathway;ko04114//Oocyte meiosis;ko04540//Gap junction;ko04914//Progesterone-mediated oocyte maturation	K08042	-	-	-
TCONS_00000773	XM_017040955.1	0.800024	12	3	2	miR-263-x|novel-m0189-3p	0.00568534	Usf2	PREDICTED: upstream stimulatory factor 2 isoform X4 [Cynoglossus semilaevis]	-	-	-	-	-	-	-
TCONS_00000773	XM_017041207.1	0.811983	12	4	3	novel-m0625-3p|novel-m0639-3p|novel-m0652-3p	0.000292554	Ahdc1	PREDICTED: AT-hook DNA-binding motif-containing protein 1 [Cynoglossus semilaevis]	-	-	-	-	-	-	-
TCONS_00000773	XM_017041418.1	0.807972	12	3	3	novel-m0625-3p|novel-m0639-3p|novel-m0652-3p	7.51035e-05	KAT2B	PREDICTED: histone acetyltransferase KAT2B [Cynoglossus semilaevis]	Environmental Information Processing	Signal transduction	ko04330//Notch signaling pathway	K06062	-	-	-
TCONS_00000773	XM_017041721.1	0.855991	12	3	2	novel-m1026-5p|novel-m1097-5p	0.00568534	sept8a	PREDICTED: septin-8-A isoform X2 [Cynoglossus semilaevis]	-	-	-	-	-	-	-
TCONS_00000773	XM_017041751.1	0.811971	12	5	2	novel-m0534-3p|novel-m0535-3p	0.0179887	Stard13	PREDICTED: stAR-related lipid transfer protein 13 isoform X1 [Cynoglossus semilaevis]	-	-	-	-	-	-	-
TCONS_00000773	XM_017041755.1	0.939222	12	7	2	novel-m0534-3p|novel-m0535-3p	0.0358599	Stard13	PREDICTED: stAR-related lipid transfer protein 13 isoform X2 [Cynoglossus semilaevis]	-	-	-	-	-	-	-
TCONS_00000773	XM_017041760.1	0.729712	12	7	4	miR-301-x|novel-m0625-3p|novel-m0639-3p|novel-m0652-3p	8.50008e-05	Slc23a1	PREDICTED: solute carrier family 23 member 1 isoform X1 [Cynoglossus semilaevis]	-	-	-	-	-	-	-
TCONS_00000773	XM_017041786.1	0.793154	12	4	3	miR-263-x|novel-m0534-3p|novel-m0535-3p	0.000292554	AUTS2	PREDICTED: autism susceptibility gene 2 protein isoform X2 [Cynoglossus semilaevis]	-	-	-	-	-	-	-
TCONS_00000773	XM_017041996.1	0.908216	12	7	2	novel-m1026-5p|novel-m1097-5p	0.0358599	ndfip1l	PREDICTED: NEDD4 family-interacting protein 1 isoform X2 [Cynoglossus semilaevis]	-	-	-	-	-	-	-
TCONS_00000773	XM_017042275.1	0.713827	12	2	2	novel-m1026-5p|novel-m1097-5p	0.00194518	XCR1	PREDICTED: chemokine XC receptor 1-like [Cynoglossus semilaevis]	Environmental Information Processing	Signaling molecules and interaction	ko04060//Cytokine-cytokine receptor interaction	K04193	-	-	-
TCONS_00000773	XM_017042345.1	0.800425	12	6	3	novel-m0155-5p|novel-m1026-5p|novel-m1097-5p	0.00138709	Fgf12	PREDICTED: fibroblast growth factor 12 isoform X2 [Cynoglossus semilaevis]	Environmental Information Processing;Cellular Processes	Signal transduction;Cell motility	ko04010//MAPK signaling pathway;ko04810//Regulation of actin cytoskeleton	K04358	-	-	-
TCONS_00000773	XM_017042346.1	0.968377	12	5	3	novel-m0155-5p|novel-m1026-5p|novel-m1097-5p	0.000712226	Fgf12	PREDICTED: fibroblast growth factor 12 isoform X3 [Cynoglossus semilaevis]	Cellular Processes;Environmental Information Processing	Signal transduction;Cell motility	ko04010//MAPK signaling pathway;ko04810//Regulation of actin cytoskeleton	K04358	-	-	-
TCONS_00000773	XM_017042459.1	0.810167	12	7	3	miR-263-x|novel-m1026-5p|novel-m1097-5p	0.00236366	mib1	PREDICTED: E3 ubiquitin-protein ligase MIB1 isoform X5 [Cynoglossus semilaevis]	-	-	-	-	-	-	-
TCONS_00000773	XM_017042555.1	0.904908	12	8	5	novel-m0625-3p|novel-m0639-3p|novel-m0652-3p|novel-m1026-5p|novel-m1097-5p	4.26103e-06	CABLES1	PREDICTED: CDK5 and ABL1 enzyme substrate 1 isoform X1 [Cynoglossus semilaevis]	-	-	-	-	-	-	-
TCONS_00000773	XM_017042667.1	0.853081	12	3	2	novel-m1026-5p|novel-m1097-5p	0.00568534	Mta1	PREDICTED: metastasis-associated protein MTA1 [Cynoglossus semilaevis]	-	-	-	-	-	-	-
TCONS_00000773	XM_017043136.1	0.791564	12	7	2	novel-m0534-3p|novel-m0535-3p	0.0358599	SNX2	PREDICTED: sorting nexin-2 isoform X1 [Cynoglossus semilaevis]	Cellular Processes	Transport and catabolism	ko04144//Endocytosis	K17917	-	-	-
TCONS_00000773	XM_017043247.1	0.725848	12	1	1	miR-301-x	0.045977	Golga3	PREDICTED: golgin subfamily A member 3 isoform X1 [Cynoglossus semilaevis]	-	-	-	-	-	-	-
TCONS_00000773	XM_017043304.1	0.860856	12	7	2	novel-m0534-3p|novel-m0535-3p	0.0358599	RPH3A	PREDICTED: rabphilin-3A-like isoform X2 [Cynoglossus semilaevis]	-	-	-	-	-	-	-
TCONS_00000801	XM_008308443.2	0.787585	6	7	3	novel-m0701-5p|novel-m0715-5p|novel-m0726-5p	0.000230707	ccnl1	PREDICTED: cyclin-L1 isoform X2 [Cynoglossus semilaevis]	-	-	-	-	GO:0043227//membrane-bounded organelle;GO:0044424//intracellular part;GO:0005623//cell;GO:0043229//intracellular organelle;GO:0044464//cell part;GO:0043231//intracellular membrane-bounded organelle;GO:0043226//organelle;GO:0005622//intracellular	GO:0019899//enzyme binding;GO:0005515//protein binding;GO:0005488//binding;GO:0019900//kinase binding	GO:1901362//organic cyclic compound biosynthetic process;GO:0043170//macromolecule metabolic process;GO:0009059//macromolecule biosynthetic process;GO:0044238//primary metabolic process;GO:0010467//gene expression;GO:0034654//nucleobase-containing compound biosynthetic process;GO:0016070//RNA metabolic process;GO:0034641//cellular nitrogen compound metabolic process;GO:0034645//cellular macromole…
TCONS_00000801	XM_008308935.2	0.728231	6	1	1	novel-m0726-5p	0.0229885	Fam222b	PREDICTED: protein FAM222B-like [Cynoglossus semilaevis]	-	-	-	-	-	-	-
TCONS_00000801	XM_008309029.2	0.74855	6	11	2	novel-m0701-5p|novel-m0715-5p	0.0221391	Trim3	PREDICTED: tripartite motif-containing protein 3-like [Cynoglossus semilaevis]	-	-	-	-	GO:0044464//cell part;GO:0005623//cell	GO:0043169//cation binding;GO:0046914//transition metal ion binding;GO:0005488//binding;GO:0043167//ion binding;GO:0046872//metal ion binding	GO:0044237//cellular metabolic process;GO:0009987//cellular process;GO:0032446//protein modification by small protein conjugation;GO:0008152//metabolic process;GO:0070647//protein modification by small protein conjugation or removal;GO:0006464//cellular protein modification process;GO:0036211//protein modification process;GO:0043412//macromolecule modification;GO:0044260//cellular macromolecule m…
TCONS_00000801	XM_008310099.2	0.725951	6	2	1	miR-363-y	0.0455349	-	PREDICTED: lysozyme g-like isoform X2 [Cynoglossus semilaevis]	-	-	-	-	-	-	-
TCONS_00000801	XM_008311420.2	0.749655	6	2	1	novel-m0726-5p	0.0455349	CHKA	PREDICTED: choline kinase alpha-like isoform X2 [Cynoglossus semilaevis]	Metabolism	Lipid metabolism;Global and Overview	ko01100//Metabolic pathways;ko00564//Glycerophospholipid metabolism	K14156	-	GO:0003824//catalytic activity;GO:0016740//transferase activity	-
TCONS_00000801	XM_008314422.2	0.709173	6	10	2	miR-222-y|novel-m0726-5p	0.0183047	ormdl3	PREDICTED: ORM1-like protein 3 isoform X2 [Cynoglossus semilaevis]	-	-	-	-	-	-	-
TCONS_00000801	XM_008314466.2	0.765628	6	1	1	miR-363-y	0.0229885	FBRS	PREDICTED: probable fibrosin-1 isoform X3 [Cynoglossus semilaevis]	-	-	-	-	-	-	-
TCONS_00000801	XM_008314546.2	0.764308	6	2	1	miR-222-y	0.0455349	-	PREDICTED: acyl-CoA desaturase-like [Cynoglossus semilaevis]	Metabolism;Organismal Systems	Global and Overview;Endocrine system;Lipid metabolism	ko03320//PPAR signaling pathway;ko01212//Fatty acid metabolism;ko01040//Biosynthesis of unsaturated fatty acids	K00507	GO:0043231//intracellular membrane-bounded organelle;GO:0043226//organelle;GO:0044464//cell part;GO:0044425//membrane part;GO:0005623//cell;GO:0016020//membrane;GO:0031224//intrinsic component of membrane;GO:0043229//intracellular organelle;GO:0044424//intracellular part;GO:0043227//membrane-bounded organelle;GO:0005622//intracellular	GO:0046872//metal ion binding;GO:0016491//oxidoreductase activity;GO:0016705//oxidoreductase activity, acting on paired donors, with incorporation or reduction of molecular oxygen;GO:0046914//transition metal ion binding;GO:0005488//binding;GO:0043167//ion binding;GO:0043169//cation binding;GO:0003824//catalytic activity	GO:0044763//single-organism cellular process;GO:0044710//single-organism metabolic process;GO:0044699//single-organism process;GO:0043436//oxoacid metabolic process;GO:0006629//lipid metabolic process;GO:0044255//cellular lipid metabolic process;GO:0006082//organic acid metabolic process;GO:0006631//fatty acid metabolic process;GO:0009987//cellular process;GO:0044281//small molecule metabolic pro…
TCONS_00000801	XM_008314823.2	0.778124	6	7	2	novel-m0701-5p|novel-m0715-5p	0.00881417	CBX7	PREDICTED: chromobox protein homolog 7-like [Cynoglossus semilaevis]	-	-	-	-	-	-	-
TCONS_00000801	XM_008317535.2	0.773267	6	7	2	novel-m0701-5p|novel-m0715-5p	0.00881417	ABCA1	PREDICTED: ATP-binding cassette sub-family A member 1-like [Cynoglossus semilaevis]	Environmental Information Processing	Membrane transport	ko02010//ABC transporters	K05641	-	GO:0017111//nucleoside-triphosphatase activity;GO:0097159//organic cyclic compound binding;GO:0005488//binding;GO:0032549//ribonucleoside binding;GO:0001882//nucleoside binding;GO:0003824//catalytic activity;GO:0016787//hydrolase activity;GO:0032550//purine ribonucleoside binding;GO:0097367//carbohydrate derivative binding;GO:1901363//heterocyclic compound binding;GO:0016462//pyrophosphatase acti…	GO:0006139//nucleobase-containing compound metabolic process;GO:0006807//nitrogen compound metabolic process;GO:0006163//purine nucleotide metabolic process;GO:0006753//nucleoside phosphate metabolic process;GO:1901135//carbohydrate derivative metabolic process;GO:1901565//organonitrogen compound catabolic process;GO:1901361//organic cyclic compound catabolic process;GO:0009154//purine ribonucleo…
TCONS_00000801	XM_008317574.2	0.806163	6	11	2	novel-m0701-5p|novel-m0715-5p	0.0221391	NFIX	PREDICTED: nuclear factor 1 X-type-like isoform X6 [Cynoglossus semilaevis]	-	-	-	-	-	-	-
TCONS_00000801	XM_008318331.2	0.79268	6	10	2	novel-m0701-5p|novel-m0715-5p	0.0183047	Ikbkg	PREDICTED: NF-kappa-B essential modulator isoform X1 [Cynoglossus semilaevis]	Cellular Processes;Organismal Systems;Environmental Information Processing	Endocrine system;Signal transduction;Immune system;Cell growth and death	ko04010//MAPK signaling pathway;ko04920//Adipocytokine signaling pathway;ko04210//Apoptosis;ko04620//Toll-like receptor signaling pathway;ko04622//RIG-I-like receptor signaling pathway;ko04621//NOD-like receptor signaling pathway;ko04623//Cytosolic DNA-sensing pathway	K07210	-	-	-
TCONS_00000801	XM_008320352.2	0.779411	6	1	1	novel-m0726-5p	0.0229885	Col4a1	PREDICTED: collagen alpha-5(IV) chain [Cynoglossus semilaevis]	Environmental Information Processing;Cellular Processes	Cellular commiunity;Signaling molecules and interaction	ko04510//Focal adhesion;ko04512//ECM-receptor interaction	K06237	-	-	GO:0000902//cell morphogenesis;GO:0048869//cellular developmental process;GO:0048468//cell development;GO:0006935//chemotaxis;GO:0030030//cell projection organization;GO:0007275//multicellular organism development;GO:0009653//anatomical structure morphogenesis;GO:0044767//single-organism developmental process;GO:0048699//generation of neurons;GO:0048856//anatomical structure development;GO:003250…
TCONS_00000801	XM_008321062.2	0.776488	6	1	1	miR-222-y	0.0229885	abhd6-b	PREDICTED: monoacylglycerol lipase ABHD6 isoform X1 [Cynoglossus semilaevis]	-	-	-	-	-	-	-
TCONS_00000801	XM_008321899.2	0.785147	6	4	2	novel-m0715-5p|novel-m0726-5p	0.00259814	44263	PREDICTED: E3 ubiquitin-protein ligase MARCH8 isoform X2 [Cynoglossus semilaevis]	-	-	-	-	-	-	-
TCONS_00000801	XM_008321902.2	0.747175	6	7	3	novel-m0701-5p|novel-m0715-5p|novel-m0726-5p	0.000230707	44263	PREDICTED: E3 ubiquitin-protein ligase MARCH8 isoform X5 [Cynoglossus semilaevis]	-	-	-	-	-	-	-
TCONS_00000801	XM_008321993.2	0.771449	6	2	1	miR-222-y	0.0455349	prom1a	PREDICTED: prominin-2-like [Cynoglossus semilaevis]	-	-	-	-	-	-	-
TCONS_00000801	XM_008322757.2	0.868587	6	2	1	novel-m0726-5p	0.0455349	Tnfrsf1a	PREDICTED: tumor necrosis factor receptor superfamily member 1A isoform X1 [Cynoglossus semilaevis]	Environmental Information Processing;Organismal Systems;Cellular Processes	Cell growth and death;Signaling molecules and interaction;Endocrine system;Signal transduction	ko04010//MAPK signaling pathway;ko04060//Cytokine-cytokine receptor interaction;ko04920//Adipocytokine signaling pathway;ko04210//Apoptosis	K03158	-	-	-
TCONS_00000801	XM_008323630.2	0.719327	6	13	3	miR-222-y|novel-m0701-5p|novel-m0715-5p	0.00178713	faxc	PREDICTED: failed axon connections homolog [Cynoglossus semilaevis]	-	-	-	-	-	-	-
TCONS_00000801	XM_008323931.2	0.811564	6	6	3	miR-222-y|miR-363-y|novel-m0726-5p	0.000133002	ZHX1	PREDICTED: zinc fingers and homeoboxes protein 1 isoform X1 [Cynoglossus semilaevis]	-	-	-	-	-	-	-
TCONS_00000801	XM_008325292.2	0.759418	6	13	2	miR-363-y|novel-m0726-5p	0.0307445	PRKX	PREDICTED: cAMP-dependent protein kinase catalytic subunit PRKX [Cynoglossus semilaevis]	-	-	-	-	-	-	-
TCONS_00000801	XM_008326288.2	0.785464	6	3	2	novel-m0701-5p|novel-m0715-5p	0.0013126	RNF111	PREDICTED: uncharacterized protein C18orf25 homolog isoform X3 [Cynoglossus semilaevis]	-	-	-	-	-	-	-
TCONS_00000801	XM_008326809.2	0.798586	6	5	2	novel-m0701-5p|novel-m0715-5p	0.0042855	slc44a1	PREDICTED: choline transporter-like protein 1 isoform X1 [Cynoglossus semilaevis]	-	-	-	-	-	-	-
TCONS_00000801	XM_008328381.2	0.788958	6	2	1	miR-363-y	0.0455349	Gpr18	PREDICTED: N-arachidonyl glycine receptor [Cynoglossus semilaevis]	-	-	-	-	-	-	-
TCONS_00000801	XM_008330402.2	0.774001	6	8	2	novel-m0701-5p|novel-m0715-5p	0.0116303	RAB40C	PREDICTED: ras-related protein Rab-40C [Cynoglossus semilaevis]	-	-	-	-	-	-	-
TCONS_00000801	XM_008330596.2	0.746489	6	7	2	novel-m0701-5p|novel-m0715-5p	0.00881417	CLN3	PREDICTED: battenin isoform X1 [Cynoglossus semilaevis]	Cellular Processes	Transport and catabolism	ko04142//Lysosome	K12389	-	-	-
TCONS_00000801	XM_008332424.2	0.865635	6	16	2	miR-222-y|miR-328-y	0.0458263	Larp1	PREDICTED: la-related protein 1 isoform X1 [Cynoglossus semilaevis]	-	-	-	-	-	-	-
TCONS_00000801	XM_008332742.2	0.716988	6	2	1	miR-328-y	0.0455349	Pof1b	PREDICTED: protein POF1B [Cynoglossus semilaevis]	-	-	-	-	-	-	-
TCONS_00000801	XM_008332743.2	0.775391	6	1	1	miR-328-y	0.0229885	Pof1b	PREDICTED: protein POF1B [Cynoglossus semilaevis]	-	-	-	-	-	-	-
TCONS_00000801	XM_008332982.2	0.908963	6	2	1	miR-222-y	0.0455349	rfx2	PREDICTED: DNA-binding protein RFX2 isoform X3 [Cynoglossus semilaevis]	-	-	-	-	GO:0005623//cell;GO:0043231//intracellular membrane-bounded organelle;GO:0043229//intracellular organelle;GO:0044464//cell part;GO:0043227//membrane-bounded organelle;GO:0005622//intracellular;GO:0044424//intracellular part;GO:0043226//organelle	-	GO:0016070//RNA metabolic process;GO:0006351//transcription, DNA-templated;GO:0043170//macromolecule metabolic process;GO:0097659//nucleic acid-templated transcription;GO:0090304//nucleic acid metabolic process;GO:1901576//organic substance biosynthetic process;GO:1901362//organic cyclic compound biosynthetic process;GO:0032774//RNA biosynthetic process;GO:0006807//nitrogen compound metabolic pro…
TCONS_00000801	XM_008334389.2	0.749975	6	1	1	miR-328-y	0.0229885	Ss18	PREDICTED: protein SSXT isoform X5 [Cynoglossus semilaevis]	-	-	-	-	-	-	-
TCONS_00000801	XM_008334391.2	0.75355	6	1	1	miR-328-y	0.0229885	Ss18	PREDICTED: protein SSXT isoform X7 [Cynoglossus semilaevis]	-	-	-	-	-	-	-
TCONS_00000801	XM_008334902.2	0.841268	6	6	2	novel-m0701-5p|novel-m0715-5p	0.00636175	ST6GALNAC5	PREDICTED: alpha-N-acetylgalactosaminide alpha-2,6-sialyltransferase 5 [Cynoglossus semilaevis]	Metabolism	Global and Overview;Glycan biosynthesis and metabolism	ko01100//Metabolic pathways;ko00604//Glycosphingolipid biosynthesis - ganglio series	K03375	-	-	-
TCONS_00000801	XM_008335683.2	0.765468	6	1	1	novel-m0726-5p	0.0229885	GCN1L1	PREDICTED: eIF-2-alpha kinase activator GCN1 [Cynoglossus semilaevis]	-	-	-	-	-	-	-
TCONS_00000801	XM_008336231.2	0.809208	6	3	2	novel-m0701-5p|novel-m0715-5p	0.0013126	SCFD2	PREDICTED: sec1 family domain-containing protein 2 [Cynoglossus semilaevis]	-	-	-	-	-	-	GO:0006810//transport;GO:0051179//localization;GO:0051234//establishment of localization
TCONS_00000801	XM_008337773.2	0.709045	6	16	2	miR-222-y|miR-363-y	0.0458263	PIK3R3	PREDICTED: phosphatidylinositol 3-kinase regulatory subunit gamma isoform X1 [Cynoglossus semilaevis]	Cellular Processes;Environmental Information Processing;Organismal Systems	Cell growth and death;Immune system;Cell motility;Signal transduction;Circulatory system;Endocrine system;Cellular commiunity	ko04510//Focal adhesion;ko04810//Regulation of actin cytoskeleton;ko04261//Adrenergic signaling in cardiomyocytes;ko04910//Insulin signaling pathway;ko04068//FoxO signaling pathway;ko04012//ErbB signaling pathway;ko04070//Phosphatidylinositol signaling system;ko04630//Jak-STAT signaling pathway;ko04914//Progesterone-mediated oocyte maturation;ko04210//Apoptosis;ko04370//VEGF signaling pathway;ko0…	K02649	-	GO:0030234//enzyme regulator activity;GO:0019207//kinase regulator activity;GO:0098772//molecular function regulator	GO:0050789//regulation of biological process;GO:0043549//regulation of kinase activity;GO:0050790//regulation of catalytic activity;GO:0065009//regulation of molecular function;GO:0031323//regulation of cellular metabolic process;GO:0019216//regulation of lipid metabolic process;GO:0043550//regulation of lipid kinase activity;GO:0019222//regulation of metabolic process;GO:0051338//regulation of t…
TCONS_00000801	XM_017032558.1	0.787938	6	10	2	novel-m0701-5p|novel-m0715-5p	0.0183047	Lsm14a	PREDICTED: protein LSM14 homolog A isoform X3 [Cynoglossus semilaevis]	-	-	-	-	-	-	-
TCONS_00000801	XM_017032559.1	0.748481	6	11	2	novel-m0701-5p|novel-m0715-5p	0.0221391	Lsm14a	PREDICTED: protein LSM14 homolog A isoform X4 [Cynoglossus semilaevis]	-	-	-	-	-	-	-
TCONS_00000801	XM_017034575.1	0.720272	6	6	2	novel-m0701-5p|novel-m0715-5p	0.00636175	NAPEPLD	PREDICTED: N-acyl-phosphatidylethanolamine-hydrolyzing phospholipase D isoform X1 [Cynoglossus semilaevis]	-	-	-	-	-	GO:0016788//hydrolase activity, acting on ester bonds;GO:0016787//hydrolase activity;GO:0004620//phospholipase activity;GO:0003824//catalytic activity;GO:0046914//transition metal ion binding;GO:0005488//binding;GO:0043169//cation binding;GO:0016298//lipase activity;GO:0046872//metal ion binding;GO:0043167//ion binding	-
TCONS_00000801	XM_017034966.1	0.794519	6	2	1	miR-222-y	0.0455349	GLRB	PREDICTED: glycine receptor subunit beta-like [Cynoglossus semilaevis]	Environmental Information Processing	Signaling molecules and interaction	ko04080//Neuroactive ligand-receptor interaction	K05196	GO:0044459//plasma membrane part;GO:0005623//cell;GO:0044456//synapse part;GO:0098589//membrane region;GO:0045202//synapse;GO:0005886//plasma membrane;GO:0097060//synaptic membrane;GO:0031224//intrinsic component of membrane;GO:0071944//cell periphery;GO:0098805//whole membrane;GO:0098590//plasma membrane region;GO:0044464//cell part;GO:0044425//membrane part;GO:0016020//membrane	GO:0022803//passive transmembrane transporter activity;GO:0022836//gated channel activity;GO:0005230//extracellular ligand-gated ion channel activity;GO:0005237//inhibitory extracellular ligand-gated ion channel activity;GO:0022834//ligand-gated channel activity;GO:0022838//substrate-specific channel activity;GO:0022891//substrate-specific transmembrane transporter activity;GO:0015267//channel ac…	GO:0051234//establishment of localization;GO:0006810//transport;GO:0006820//anion transport;GO:0044765//single-organism transport;GO:0006811//ion transport;GO:1902578//single-organism localization;GO:0006821//chloride transport;GO:0051179//localization;GO:0015698//inorganic anion transport;GO:0044699//single-organism process
TCONS_00000801	XM_017035774.1	0.77956	6	6	2	miR-222-y|miR-363-y	0.00636175	Tmem9	PREDICTED: transmembrane protein 9 isoform X1 [Cynoglossus semilaevis]	-	-	-	-	-	-	-
TCONS_00000801	XM_017037563.1	0.733879	6	11	2	miR-222-y|novel-m0726-5p	0.0221391	PIK3AP1	PREDICTED: phosphoinositide 3-kinase adapter protein 1 isoform X3 [Cynoglossus semilaevis]	-	-	-	-	-	-	-
TCONS_00000801	XM_017037688.1	0.806982	6	2	1	miR-328-y	0.0455349	PHF1	PREDICTED: PHD finger protein 1 isoform X1 [Cynoglossus semilaevis]	-	-	-	-	-	-	-
TCONS_00000801	XM_017038033.1	0.727331	6	2	1	miR-222-y	0.0455349	CHD4	PREDICTED: chromodomain-helicase-DNA-binding protein 4 isoform X2 [Cynoglossus semilaevis]	-	-	-	-	GO:0043231//intracellular membrane-bounded organelle;GO:0044464//cell part;GO:0005623//cell;GO:0044424//intracellular part;GO:0043229//intracellular organelle;GO:0043226//organelle;GO:0043227//membrane-bounded organelle;GO:0005622//intracellular	GO:0016817//hydrolase activity, acting on acid anhydrides;GO:0003824//catalytic activity;GO:0036094//small molecule binding;GO:0043167//ion binding;GO:0032550//purine ribonucleoside binding;GO:0016787//hydrolase activity;GO:0016887//ATPase activity;GO:0042623//ATPase activity, coupled;GO:0016462//pyrophosphatase activity;GO:0017111//nucleoside-triphosphatase activity;GO:0043169//cation binding;GO…	GO:0018130//heterocycle biosynthetic process;GO:0044281//small molecule metabolic process;GO:0044248//cellular catabolic process;GO:0044237//cellular metabolic process;GO:0009261//ribonucleotide catabolic process;GO:0034641//cellular nitrogen compound metabolic process;GO:1901575//organic substance catabolic process;GO:0006793//phosphorus metabolic process;GO:1901361//organic cyclic compound cata…
TCONS_00000801	XM_017038076.1	0.830773	6	1	1	novel-m0726-5p	0.0229885	Cnot3	PREDICTED: CCR4-NOT transcription complex subunit 3 isoform X2 [Cynoglossus semilaevis]	Genetic Information Processing	Folding, sorting and degradation	ko03018//RNA degradation	K12580	-	-	-
TCONS_00000801	XM_017038668.1	0.895388	6	6	2	novel-m0701-5p|novel-m0715-5p	0.00636175	PRRC2B	PREDICTED: protein PRRC2B isoform X1 [Cynoglossus semilaevis]	-	-	-	-	-	-	-
TCONS_00000801	XM_017038671.1	0.749795	6	6	2	novel-m0701-5p|novel-m0715-5p	0.00636175	PRRC2B	PREDICTED: protein PRRC2B isoform X4 [Cynoglossus semilaevis]	-	-	-	-	-	-	-
TCONS_00000801	XM_017038720.1	0.710063	6	7	2	novel-m0701-5p|novel-m0715-5p	0.00881417	UNC80	PREDICTED: protein unc-80 homolog isoform X9 [Cynoglossus semilaevis]	-	-	-	-	-	-	-
TCONS_00000801	XM_017038739.1	0.782077	6	13	2	novel-m0701-5p|novel-m0715-5p	0.0307445	MAPK10	PREDICTED: mitogen-activated protein kinase 10 isoform X1 [Cynoglossus semilaevis]	Organismal Systems;Genetic Information Processing;Environmental Information Processing;Cellular Processes	Immune system;Folding, sorting and degradation;Cellular commiunity;Endocrine system;Signal transduction	ko04010//MAPK signaling pathway;ko04510//Focal adhesion;ko04310//Wnt signaling pathway;ko04910//Insulin signaling pathway;ko04068//FoxO signaling pathway;ko04012//ErbB signaling pathway;ko04912//GnRH signaling pathway;ko04141//Protein processing in endoplasmic reticulum;ko04914//Progesterone-mediated oocyte maturation;ko04920//Adipocytokine signaling pathway;ko04620//Toll-like receptor signaling …	K04440	-	-	-
TCONS_00000801	XM_017038809.1	0.987803	6	11	2	novel-m0701-5p|novel-m0715-5p	0.0221391	GPD2	PREDICTED: glycerol-3-phosphate dehydrogenase, mitochondrial isoform X1 [Cynoglossus semilaevis]	Metabolism	Lipid metabolism;Global and Overview	ko01110//Biosynthesis of secondary metabolites;ko00564//Glycerophospholipid metabolism	K00111	-	-	-
TCONS_00000801	XM_017039564.1	0.804671	6	5	2	novel-m0701-5p|novel-m0715-5p	0.0042855	Mid2	PREDICTED: probable E3 ubiquitin-protein ligase MID2 isoform X2 [Cynoglossus semilaevis]	-	-	-	-	-	-	-
TCONS_00000801	XM_017039991.1	0.951354	6	8	2	miR-328-y|novel-m0726-5p	0.0116303	NALCN	PREDICTED: sodium leak channel non-selective protein isoform X1 [Cynoglossus semilaevis]	-	-	-	-	-	-	-
TCONS_00000801	XM_017041571.1	0.834722	6	12	2	miR-363-y|novel-m0726-5p	0.0262895	SIPA1L1	PREDICTED: signal-induced proliferation-associated protein 1 isoform X1 [Cynoglossus semilaevis]	-	-	-	-	-	-	-
TCONS_00000945	XM_008307230.2	0.940789	9	4	2	novel-m0658-3p|novel-m0668-3p	0.00613864	RALGPS2	PREDICTED: ras-specific guanine nucleotide-releasing factor RalGPS2 isoform X1 [Cynoglossus semilaevis]	-	-	-	-	-	-	-
TCONS_00000945	XM_008307446.2	0.954645	9	4	3	novel-m0656-3p|novel-m0658-3p|novel-m0668-3p	0.000112703	CNTNAP2	PREDICTED: contactin-associated protein-like 2 isoform X2 [Cynoglossus semilaevis]	Environmental Information Processing	Signaling molecules and interaction	ko04514//Cell adhesion molecules (CAMs)	K07380	GO:0031224//intrinsic component of membrane;GO:0016020//membrane;GO:0044425//membrane part	-	-
TCONS_00000945	XM_008307482.2	0.826198	9	7	2	novel-m0592-3p|novel-m0608-3p	0.0203428	zc2hc1a	PREDICTED: zinc finger C2HC domain-containing protein 1A-like isoform X3 [Cynoglossus semilaevis]	-	-	-	-	-	-	-
TCONS_00000945	XM_008307577.2	0.921593	9	4	2	novel-m0658-3p|novel-m0668-3p	0.00613864	Pcyt1b	PREDICTED: choline-phosphate cytidylyltransferase B isoform X2 [Cynoglossus semilaevis]	Metabolism	Lipid metabolism;Global and Overview	ko01100//Metabolic pathways;ko00564//Glycerophospholipid metabolism	K00968	-	-	GO:0008152//metabolic process
TCONS_00000945	XM_008307597.2	0.931912	9	11	2	novel-m0643-5p|novel-m0658-3p	0.0495291	Cd226	PREDICTED: CD226 antigen isoform X1 [Cynoglossus semilaevis]	Environmental Information Processing	Signaling molecules and interaction	ko04514//Cell adhesion molecules (CAMs)	K06567	-	-	-
TCONS_00000945	XM_008307608.2	0.95897	9	5	2	novel-m0658-3p|novel-m0668-3p	0.0100465	Ube2w	PREDICTED: ubiquitin-conjugating enzyme E2 W [Lates calcarifer]	Genetic Information Processing	Folding, sorting and degradation	ko04120//Ubiquitin mediated proteolysis	K10688	GO:0005623//cell;GO:0005622//intracellular;GO:0044464//cell part;GO:0043226//organelle;GO:0043229//intracellular organelle;GO:0043227//membrane-bounded organelle;GO:0043231//intracellular membrane-bounded organelle;GO:0044424//intracellular part	GO:0001883//purine nucleoside binding;GO:0019899//enzyme binding;GO:0097367//carbohydrate derivative binding;GO:0044389//ubiquitin-like protein ligase binding;GO:0036094//small molecule binding;GO:0032549//ribonucleoside binding;GO:0005488//binding;GO:1901363//heterocyclic compound binding;GO:0097159//organic cyclic compound binding;GO:0032550//purine ribonucleoside binding;GO:0001882//nucleoside…	GO:0071704//organic substance metabolic process;GO:0035966//response to topologically incorrect protein;GO:1901360//organic cyclic compound metabolic process;GO:1901575//organic substance catabolic process;GO:0006464//cellular protein modification process;GO:0044248//cellular catabolic process;GO:0009987//cellular process;GO:0006807//nitrogen compound metabolic process;GO:0051716//cellular respon…
TCONS_00000945	XM_008308366.2	0.849674	9	2	2	novel-m0643-5p|novel-m0708-5p	0.00106101	insig1	PREDICTED: insulin-induced gene 1 protein [Cynoglossus semilaevis]	-	-	-	-	-	-	-
TCONS_00000945	XM_008308393.2	0.925106	9	1	1	novel-m0708-5p	0.0344828	MALRD1	PREDICTED: MAM and LDL-receptor class A domain-containing protein 1-like isoform X1 [Cynoglossus semilaevis]	-	-	-	-	-	-	-
TCONS_00000945	XM_008308615.2	0.870199	9	1	1	novel-m0668-3p	0.0344828	-	PREDICTED: uncharacterized protein LOC103377709 isoform X2 [Cynoglossus semilaevis]	-	-	-	-	-	-	-
TCONS_00000945	XM_008308683.2	0.933057	9	1	1	novel-m0708-5p	0.0344828	RCAN3	PREDICTED: calcipressin-3 isoform X1 [Cynoglossus semilaevis]	-	-	-	-	-	-	GO:0023052//signaling;GO:0050794//regulation of cellular process;GO:0065007//biological regulation;GO:0007165//signal transduction;GO:0051716//cellular response to stimulus;GO:0019932//second-messenger-mediated signaling;GO:0044699//single-organism process;GO:0044700//single organism signaling;GO:0050896//response to stimulus;GO:0007154//cell communication;GO:0044763//single-organism cellular pro…
TCONS_00000945	XM_008309162.2	0.92772	9	3	2	novel-m0592-3p|novel-m0608-3p	0.00312567	SNX14	PREDICTED: sorting nexin-14 isoform X3 [Cynoglossus semilaevis]	-	-	-	-	-	-	-
TCONS_00000945	XM_008309163.2	0.894301	9	7	2	novel-m0592-3p|novel-m0608-3p	0.0203428	Slc1a5	PREDICTED: neutral amino acid transporter B(0) [Cynoglossus semilaevis]	-	-	-	-	-	GO:0015075//ion transmembrane transporter activity;GO:0005215//transporter activity;GO:0005310//dicarboxylic acid transmembrane transporter activity;GO:0008514//organic anion transmembrane transporter activity;GO:0022891//substrate-specific transmembrane transporter activity;GO:0022892//substrate-specific transporter activity;GO:0022857//transmembrane transporter activity;GO:0005342//organic acid…	-
TCONS_00000945	XM_008309195.2	0.944792	9	6	4	novel-m0592-3p|novel-m0608-3p|novel-m0656-3p|novel-m0668-3p	9.69386e-06	Nyap2	PREDICTED: neuronal tyrosine-phosphorylated phosphoinositide-3-kinase adapter 2 isoform X1 [Cynoglossus semilaevis]	-	-	-	-	-	-	-
TCONS_00000945	XM_008309196.2	0.785258	9	5	4	novel-m0592-3p|novel-m0608-3p|novel-m0656-3p|novel-m0668-3p	3.28251e-06	Nyap2	PREDICTED: neuronal tyrosine-phosphorylated phosphoinositide-3-kinase adapter 2 isoform X3 [Cynoglossus semilaevis]	-	-	-	-	-	-	-
TCONS_00000945	XM_008309458.2	0.954122	9	1	1	novel-m0668-3p	0.0344828	SRSF1	PREDICTED: serine/arginine-rich splicing factor 1B [Cynoglossus semilaevis]	Genetic Information Processing	Transcription	ko03040//Spliceosome	K12890	-	GO:0097159//organic cyclic compound binding;GO:0005488//binding	-
TCONS_00000945	XM_008309732.2	0.724574	9	15	3	novel-m0095-5p|novel-m0643-5p|novel-m0668-3p	0.0105405	sptssb	PREDICTED: serine palmitoyltransferase small subunit B [Cynoglossus semilaevis]	-	-	-	-	-	-	-
TCONS_00000945	XM_008309986.2	0.934095	9	5	3	novel-m0592-3p|novel-m0608-3p|novel-m0708-5p	0.000276833	TMEM178B	PREDICTED: transmembrane protein 178B-like [Cynoglossus semilaevis]	-	-	-	-	GO:0030054//cell junction;GO:0043296//apical junction complex;GO:0031224//intrinsic component of membrane;GO:0005911//cell-cell junction;GO:0044425//membrane part;GO:0016020//membrane	-	-
TCONS_00000945	XM_008310213.2	0.961542	9	10	2	novel-m0557-3p|novel-m0708-5p	0.0412704	mex3b	PREDICTED: RNA-binding protein MEX3B [Cynoglossus semilaevis]	-	-	-	-	-	GO:0097159//organic cyclic compound binding;GO:0005488//binding;GO:0046914//transition metal ion binding;GO:0003676//nucleic acid binding;GO:0043169//cation binding;GO:1901363//heterocyclic compound binding;GO:0046872//metal ion binding;GO:0043167//ion binding	-
TCONS_00000945	XM_008310621.2	0.736819	9	5	2	novel-m0592-3p|novel-m0608-3p	0.0100465	GSE1	PREDICTED: genetic suppressor element 1 isoform X5 [Cynoglossus semilaevis]	-	-	-	-	-	-	-
TCONS_00000945	XM_008310912.2	0.983727	9	7	4	novel-m0592-3p|novel-m0608-3p|novel-m0658-3p|novel-m0708-5p	2.22651e-05	Znf710	PREDICTED: zinc finger protein 710-like [Cynoglossus semilaevis]	-	-	-	-	-	-	-
TCONS_00000945	XM_008311058.2	0.844069	9	1	1	novel-m0643-5p	0.0344828	Calb2	PREDICTED: calretinin [Cynoglossus semilaevis]	-	-	-	-	-	-	-
TCONS_00000945	XM_008311089.2	0.959118	9	2	2	novel-m0658-3p|novel-m0668-3p	0.00106101	CTCF	PREDICTED: LOW QUALITY PROTEIN: transcriptional repressor CTCF-like [Cynoglossus semilaevis]	-	-	-	-	-	GO:0003676//nucleic acid binding;GO:0043169//cation binding;GO:0005488//binding;GO:1901363//heterocyclic compound binding;GO:0043167//ion binding;GO:0097159//organic cyclic compound binding	-
TCONS_00000945	XM_008311324.2	0.94183	9	4	2	novel-m0656-3p|novel-m0668-3p	0.00613864	AMBRA1	PREDICTED: activating molecule in BECN1-regulated autophagy protein 1 isoform X1 [Cynoglossus semilaevis]	-	-	-	-	-	-	-
TCONS_00000945	XM_008311631.2	0.704843	9	1	1	novel-m0668-3p	0.0344828	Adpgk	PREDICTED: ADP-dependent glucokinase-like isoform X1 [Cynoglossus semilaevis]	Metabolism	Carbohydrate metabolism;Global and Overview	ko01100//Metabolic pathways;ko01110//Biosynthesis of secondary metabolites;ko01130//Biosynthesis of antibiotics;ko01200//Carbon metabolism;ko00010//Glycolysis / Gluconeogenesis	K08074	-	GO:0016740//transferase activity;GO:0016772//transferase activity, transferring phosphorus-containing groups;GO:0003824//catalytic activity	-
TCONS_00000945	XM_008311725.2	0.802726	9	1	1	novel-m0668-3p	0.0344828	PPAP2C	PREDICTED: phospholipid phosphatase 2 [Cynoglossus semilaevis]	Metabolism	Lipid metabolism;Global and Overview	ko01100//Metabolic pathways;ko01110//Biosynthesis of secondary metabolites;ko00564//Glycerophospholipid metabolism;ko00561//Glycerolipid metabolism;ko00600//Sphingolipid metabolism;ko00565//Ether lipid metabolism	K01080	-	-	-
TCONS_00000945	XM_008311750.2	0.739704	9	4	2	novel-m0658-3p|novel-m0668-3p	0.00613864	SLC25A44	PREDICTED: solute carrier family 25 member 44-like [Cynoglossus semilaevis]	-	-	-	-	GO:0044425//membrane part;GO:0031224//intrinsic component of membrane;GO:0016020//membrane	-	GO:0044763//single-organism cellular process;GO:0044699//single-organism process;GO:0009987//cellular process
TCONS_00000945	XM_008312287.2	0.958937	9	5	3	novel-m0095-5p|novel-m0592-3p|novel-m0608-3p	0.000276833	DUSP8	PREDICTED: dual specificity protein phosphatase 8 isoform X1 [Cynoglossus semilaevis]	Environmental Information Processing	Signal transduction	ko04010//MAPK signaling pathway	K04459	-	GO:0016788//hydrolase activity, acting on ester bonds;GO:0003824//catalytic activity;GO:0016791//phosphatase activity;GO:0016787//hydrolase activity;GO:0004721//phosphoprotein phosphatase activity;GO:0042578//phosphoric ester hydrolase activity;GO:0008138//protein tyrosine/serine/threonine phosphatase activity	GO:0036211//protein modification process;GO:0006464//cellular protein modification process;GO:0043170//macromolecule metabolic process;GO:0006470//protein dephosphorylation;GO:0043412//macromolecule modification;GO:0006796//phosphate-containing compound metabolic process;GO:0019538//protein metabolic process;GO:0044260//cellular macromolecule metabolic process;GO:0016311//dephosphorylation;GO:000…
TCONS_00000945	XM_008312482.2	0.935268	9	1	1	novel-m0643-5p	0.0344828	CGNL1	PREDICTED: cingulin-like protein 1 [Cynoglossus semilaevis]	-	-	-	-	-	-	-
TCONS_00000945	XM_008312681.2	0.966014	9	9	2	novel-m0643-5p|novel-m0658-3p	0.0336244	Cd164	PREDICTED: sialomucin core protein 24 isoform X3 [Cynoglossus semilaevis]	Cellular Processes	Transport and catabolism	ko04142//Lysosome	K06546	-	-	-
TCONS_00000945	XM_008313240.2	0.912944	9	7	4	novel-m0095-5p|novel-m0643-5p|novel-m0658-3p|novel-m0708-5p	2.22651e-05	PLCB4	PREDICTED: 1-phosphatidylinositol 4,5-bisphosphate phosphodiesterase beta-4 isoform X1 [Cynoglossus semilaevis]	Cellular Processes;Metabolism;Environmental Information Processing;Organismal Systems	Carbohydrate metabolism;Global and Overview;Cellular commiunity;Signal transduction;Endocrine system;Circulatory system	ko01100//Metabolic pathways;ko04020//Calcium signaling pathway;ko04261//Adrenergic signaling in cardiomyocytes;ko04310//Wnt signaling pathway;ko04916//Melanogenesis;ko04270//Vascular smooth muscle contraction;ko04070//Phosphatidylinositol signaling system;ko04912//GnRH signaling pathway;ko04540//Gap junction;ko00562//Inositol phosphate metabolism	K05858	-	-	-
TCONS_00000945	XM_008313650.2	0.911435	9	1	1	novel-m0668-3p	0.0344828	gpr126	PREDICTED: G-protein coupled receptor 126 isoform X3 [Cynoglossus semilaevis]	-	-	-	-	-	-	-
TCONS_00000945	XM_008314137.2	0.894861	9	6	2	novel-m0658-3p|novel-m0668-3p	0.0147978	Ptrf	PREDICTED: polymerase I and transcript release factor-like [Cynoglossus semilaevis]	-	-	-	-	-	-	-
TCONS_00000945	XM_008314265.2	0.91207	9	1	1	novel-m0658-3p	0.0344828	TOP2A	PREDICTED: DNA topoisomerase 2-alpha [Cynoglossus semilaevis]	-	-	-	-	GO:0043231//intracellular membrane-bounded organelle;GO:0044464//cell part;GO:0043226//organelle;GO:0005622//intracellular;GO:0044424//intracellular part;GO:0043227//membrane-bounded organelle;GO:0043229//intracellular organelle;GO:0005623//cell	GO:0036094//small molecule binding;GO:0008094//DNA-dependent ATPase activity;GO:0016462//pyrophosphatase activity;GO:0005488//binding;GO:0016853//isomerase activity;GO:0016887//ATPase activity;GO:0032550//purine ribonucleoside binding;GO:0097367//carbohydrate derivative binding;GO:0017111//nucleoside-triphosphatase activity;GO:0003824//catalytic activity;GO:0097159//organic cyclic compound bindin…	GO:0044248//cellular catabolic process;GO:0006139//nucleobase-containing compound metabolic process;GO:0034655//nucleobase-containing compound catabolic process;GO:1901361//organic cyclic compound catabolic process;GO:0046483//heterocycle metabolic process;GO:0006725//cellular aromatic compound metabolic process;GO:0006753//nucleoside phosphate metabolic process;GO:0072523//purine-containing comp…
TCONS_00000945	XM_008314309.2	0.961848	9	2	2	novel-m0592-3p|novel-m0608-3p	0.00106101	Nat9	PREDICTED: N-acetyltransferase 9 [Cynoglossus semilaevis]	-	-	-	-	-	-	-
TCONS_00000945	XM_008314430.2	0.945473	9	1	1	novel-m0668-3p	0.0344828	RHAG	PREDICTED: ammonium transporter Rh type A-like isoform X2 [Cynoglossus semilaevis]	-	-	-	-	GO:0031224//intrinsic component of membrane;GO:0044425//membrane part;GO:0016020//membrane	-	GO:0051234//establishment of localization;GO:0044765//single-organism transport;GO:0006810//transport;GO:0071705//nitrogen compound transport;GO:0051179//localization;GO:0006811//ion transport;GO:1902578//single-organism localization;GO:0015696//ammonium transport;GO:0006812//cation transport;GO:0044699//single-organism process;GO:0015672//monovalent inorganic cation transport
TCONS_00000945	XM_008314657.2	0.909668	9	1	1	novel-m0668-3p	0.0344828	Brsk2	PREDICTED: serine/threonine-protein kinase BRSK2-like isoform X4 [Cynoglossus semilaevis]	-	-	-	-	-	-	-
TCONS_00000945	XM_008315702.2	0.906123	9	1	1	novel-m0668-3p	0.0344828	cpsf6	PREDICTED: cleavage and polyadenylation specificity factor subunit 6 isoform X1 [Cynoglossus semilaevis]	Genetic Information Processing	Translation	ko03015//mRNA surveillance pathway	K14398	-	GO:0005488//binding;GO:0097159//organic cyclic compound binding	-
TCONS_00000945	XM_008315704.2	0.98887	9	1	1	novel-m0668-3p	0.0344828	CPSF6	PREDICTED: cleavage and polyadenylation specificity factor subunit 6 isoform X3 [Cynoglossus semilaevis]	Genetic Information Processing	Translation	ko03015//mRNA surveillance pathway	K14398	-	-	-
TCONS_00000945	XM_008315754.2	0.979796	9	1	1	novel-m0656-3p	0.0344828	ZNF235	PREDICTED: endothelial zinc finger protein induced by tumor necrosis factor alpha-like [Cynoglossus semilaevis]	-	-	-	-	-	-	-
TCONS_00000945	XM_008315801.2	0.990016	9	11	2	novel-m0643-5p|novel-m0668-3p	0.0495291	-	PREDICTED: neuronal cell adhesion molecule isoform X2 [Cynoglossus semilaevis]	Environmental Information Processing	Signaling molecules and interaction	ko04514//Cell adhesion molecules (CAMs)	K06756	-	-	-
TCONS_00000945	XM_008315899.2	0.95896	9	1	1	novel-m0557-3p	0.0344828	creld2	PREDICTED: cysteine-rich with EGF-like domain protein 2 isoform X1 [Cynoglossus semilaevis]	-	-	-	-	-	-	-
TCONS_00000945	XM_008316056.2	0.96207	9	5	2	novel-m0557-3p|novel-m0668-3p	0.0100465	Larp1	PREDICTED: la-related protein 1B isoform X1 [Cynoglossus semilaevis]	-	-	-	-	-	-	-
TCONS_00000945	XM_008316626.2	0.975858	9	1	1	novel-m0668-3p	0.0344828	mief1	PREDICTED: mitochondrial dynamics protein MID49 [Cynoglossus semilaevis]	-	-	-	-	-	-	-
TCONS_00000945	XM_008316817.2	0.956828	9	3	2	novel-m0592-3p|novel-m0608-3p	0.00312567	znf207	PREDICTED: BUB3-interacting and GLEBS motif-containing protein ZNF207 [Cynoglossus semilaevis]	-	-	-	-	-	-	-
TCONS_00000945	XM_008317276.2	0.97774	9	6	2	novel-m0095-5p|novel-m0557-3p	0.0147978	EXOSC1	PREDICTED: exosome complex component CSL4 isoform X2 [Cynoglossus semilaevis]	Genetic Information Processing	Folding, sorting and degradation	ko03018//RNA degradation	K07573	GO:0043234//protein complex;GO:0032991//macromolecular complex	GO:0097159//organic cyclic compound binding;GO:0003676//nucleic acid binding;GO:1901363//heterocyclic compound binding;GO:0005488//binding	-
TCONS_00000945	XM_008317329.2	0.935463	9	8	2	novel-m0658-3p|novel-m0668-3p	0.0266337	BPTF	PREDICTED: nucleosome-remodeling factor subunit BPTF isoform X1 [Cynoglossus semilaevis]	-	-	-	-	-	-	-
TCONS_00000945	XM_008317414.2	0.940505	9	1	1	novel-m0656-3p	0.0344828	Ddx17	PREDICTED: probable ATP-dependent RNA helicase DDX17 [Cynoglossus semilaevis]	-	-	-	-	-	-	-
TCONS_00000945	XM_008317519.2	0.967126	9	4	2	novel-m0592-3p|novel-m0608-3p	0.00613864	CLTA	PREDICTED: clathrin light chain A isoform X1 [Cynoglossus semilaevis]	Cellular Processes	Transport and catabolism	ko04144//Endocytosis;ko04142//Lysosome	K04644	GO:0043231//intracellular membrane-bounded organelle;GO:0005622//intracellular;GO:0031982//vesicle;GO:0005794//Golgi apparatus;GO:0044433//cytoplasmic vesicle part;GO:0030659//cytoplasmic vesicle membrane;GO:0030662//coated vesicle membrane;GO:0030135//coated vesicle;GO:0005905//coated pit;GO:0044431//Golgi apparatus part;GO:0030658//transport vesicle membrane;GO:0044425//membrane part;GO:0044444…	-	GO:0015031//protein transport;GO:0051234//establishment of localization;GO:0008104//protein localization;GO:0045184//establishment of protein localization;GO:0006810//transport;GO:0033036//macromolecule localization;GO:0051179//localization;GO:0071702//organic substance transport
TCONS_00000945	XM_008317563.2	0.894881	9	9	2	novel-m0658-3p|novel-m0668-3p	0.0336244	LPPR5	PREDICTED: phospholipid phosphatase-related protein type 5-like isoform X2 [Cynoglossus semilaevis]	-	-	-	-	-	-	-
TCONS_00000945	XM_008318054.2	0.9794	9	1	1	novel-m0557-3p	0.0344828	SRSF6	PREDICTED: serine/arginine-rich splicing factor 6 isoform X1 [Cynoglossus semilaevis]	Genetic Information Processing	Transcription	ko03040//Spliceosome	K12893	-	GO:0005488//binding;GO:0097159//organic cyclic compound binding	-
TCONS_00000945	XM_008318056.2	0.987095	9	1	1	novel-m0557-3p	0.0344828	Srsf6	PREDICTED: serine/arginine-rich splicing factor 6 isoform X3 [Cynoglossus semilaevis]	Genetic Information Processing	Transcription	ko03040//Spliceosome	K12893	-	GO:0097159//organic cyclic compound binding;GO:0005488//binding;GO:0036094//small molecule binding	-
TCONS_00000945	XM_008318645.2	0.966544	9	4	2	novel-m0557-3p|novel-m0643-5p	0.00613864	Prdm2	PREDICTED: PR domain zinc finger protein 2-like [Cynoglossus semilaevis]	-	-	-	-	-	-	-
TCONS_00000945	XM_008318948.2	0.877433	9	3	2	novel-m0658-3p|novel-m0668-3p	0.00312567	Tpd52l2	PREDICTED: tumor protein D54 isoform X1 [Cynoglossus semilaevis]	-	-	-	-	-	-	-
TCONS_00000945	XM_008318949.2	0.937731	9	5	3	novel-m0095-5p|novel-m0658-3p|novel-m0668-3p	0.000276833	TPD52L2	PREDICTED: tumor protein D54 isoform X2 [Cynoglossus semilaevis]	-	-	-	-	-	-	-
TCONS_00000945	XM_008319404.2	0.926441	9	1	1	novel-m0656-3p	0.0344828	TMCC1	PREDICTED: transmembrane and coiled-coil domains protein 1 [Cynoglossus semilaevis]	-	-	-	-	-	-	-
TCONS_00000945	XM_008319707.2	0.922717	9	1	1	novel-m0668-3p	0.0344828	STAU1	PREDICTED: LOW QUALITY PROTEIN: double-stranded RNA-binding protein Staufen homolog 1 [Cynoglossus semilaevis]	-	-	-	-	-	-	-
TCONS_00000945	XM_008320168.2	0.909948	9	1	1	novel-m0708-5p	0.0344828	LRRN2	PREDICTED: LOW QUALITY PROTEIN: leucine-rich repeat neuronal protein 2-like [Cynoglossus semilaevis]	-	-	-	-	-	-	-
TCONS_00000945	XM_008320871.2	0.832363	9	7	2	novel-m0658-3p|novel-m0668-3p	0.0203428	TEAD3	PREDICTED: transcriptional enhancer factor TEF-5 isoform X5 [Cynoglossus semilaevis]	-	-	-	-	-	-	-
TCONS_00000945	XM_008321241.2	0.938768	9	10	4	novel-m0592-3p|novel-m0608-3p|novel-m0658-3p|novel-m0708-5p	0.000127387	PCIF1	PREDICTED: phosphorylated CTD-interacting factor 1 isoform X1 [Cynoglossus semilaevis]	-	-	-	-	-	-	-
TCONS_00000945	XM_008321569.2	0.960803	9	2	2	novel-m0592-3p|novel-m0608-3p	0.00106101	CPZ	PREDICTED: carboxypeptidase Z [Cynoglossus semilaevis]	-	-	-	-	-	-	-
TCONS_00000945	XM_008321855.2	0.882979	9	1	1	novel-m0668-3p	0.0344828	GTF2A1L	PREDICTED: TFIIA-alpha and beta-like factor isoform X1 [Cynoglossus semilaevis]	Genetic Information Processing	Transcription	ko03022//Basal transcription factors	K03122	-	-	-
TCONS_00000945	XM_008322150.2	0.967166	9	10	2	novel-m0557-3p|novel-m0708-5p	0.0412704	44260	PREDICTED: E3 ubiquitin-protein ligase MARCH5 isoform X1 [Cynoglossus semilaevis]	-	-	-	-	-	-	-
TCONS_00000945	XM_008322741.2	0.927485	9	1	1	novel-m0708-5p	0.0344828	FAM131B	PREDICTED: protein FAM131B isoform X4 [Cynoglossus semilaevis]	-	-	-	-	-	-	-
TCONS_00000945	XM_008322744.2	0.984251	9	1	1	novel-m0708-5p	0.0344828	FAM131B	PREDICTED: protein FAM131B isoform X5 [Cynoglossus semilaevis]	-	-	-	-	-	-	-
TCONS_00000945	XM_008323107.2	0.951783	9	5	3	novel-m0592-3p|novel-m0608-3p|novel-m0656-3p	0.000276833	RIIAD1	PREDICTED: RIIa domain-containing protein 1 [Cynoglossus semilaevis]	-	-	-	-	-	-	-
TCONS_00000945	XM_008323329.2	0.914845	9	10	3	novel-m0095-5p|novel-m0658-3p|novel-m0708-5p	0.00304017	TPPP	PREDICTED: tubulin polymerization-promoting protein isoform X2 [Cynoglossus semilaevis]	-	-	-	-	-	-	-
TCONS_00000945	XM_008323355.2	0.885062	9	3	2	novel-m0668-3p|novel-m0708-5p	0.00312567	ITGA8	PREDICTED: integrin alpha-8 [Cynoglossus semilaevis]	Cellular Processes;Environmental Information Processing	Signaling molecules and interaction;Cell motility;Cellular commiunity	ko04510//Focal adhesion;ko04810//Regulation of actin cytoskeleton;ko04514//Cell adhesion molecules (CAMs);ko04512//ECM-receptor interaction	K06584	GO:0044425//membrane part;GO:0016021//integral component of membrane;GO:0031224//intrinsic component of membrane;GO:0071944//cell periphery;GO:0005887//integral component of plasma membrane;GO:0031226//intrinsic component of plasma membrane;GO:0005886//plasma membrane;GO:0044459//plasma membrane part;GO:0044464//cell part;GO:0005623//cell;GO:0016020//membrane	-	GO:0009987//cellular process;GO:0023052//signaling;GO:0050896//response to stimulus;GO:0044763//single-organism cellular process;GO:0044699//single-organism process;GO:0007165//signal transduction;GO:0051716//cellular response to stimulus;GO:0065007//biological regulation;GO:0050789//regulation of biological process;GO:0044700//single organism signaling;GO:0007166//cell surface receptor signaling…
TCONS_00000945	XM_008324187.2	0.883822	9	6	3	novel-m0095-5p|novel-m0557-3p|novel-m0643-5p	0.000543973	RGL2	PREDICTED: ral guanine nucleotide dissociation stimulator-like 2 isoform X2 [Cynoglossus semilaevis]	-	-	-	-	-	-	-
TCONS_00000945	XM_008325261.2	0.960303	9	1	1	novel-m0658-3p	0.0344828	SLITRK6	PREDICTED: SLIT and NTRK-like protein 6 isoform X1 [Cynoglossus semilaevis]	-	-	-	-	-	-	-
TCONS_00000945	XM_008325732.2	0.906137	9	4	3	novel-m0557-3p|novel-m0592-3p|novel-m0608-3p	0.000112703	MAST4	PREDICTED: microtubule-associated serine/threonine-protein kinase 4 isoform X1 [Cynoglossus semilaevis]	-	-	-	-	-	-	-
TCONS_00000945	XM_008325743.2	0.969213	9	6	2	novel-m0658-3p|novel-m0668-3p	0.0147978	Ttll11	PREDICTED: tubulin polyglutamylase TTLL11 [Cynoglossus semilaevis]	-	-	-	-	-	-	-
TCONS_00000945	XM_008325803.2	0.932614	9	8	3	novel-m0095-5p|novel-m0557-3p|novel-m0658-3p	0.00147011	usp20	PREDICTED: ubiquitin carboxyl-terminal hydrolase 20 isoform X1 [Cynoglossus semilaevis]	-	-	-	-	-	-	-
TCONS_00000945	XM_008326502.2	0.913778	9	1	1	novel-m0708-5p	0.0344828	Btk	PREDICTED: tyrosine-protein kinase BTK [Cynoglossus semilaevis]	-	-	-	-	-	-	-
TCONS_00000945	XM_008327899.2	0.959068	9	5	2	novel-m0643-5p|novel-m0658-3p	0.0100465	DOCK9	PREDICTED: dedicator of cytokinesis protein 9 isoform X10 [Cynoglossus semilaevis]	-	-	-	-	-	-	-
TCONS_00000945	XM_008328231.2	0.967153	9	5	2	novel-m0557-3p|novel-m0668-3p	0.0100465	upf3a	PREDICTED: regulator of nonsense transcripts 3A isoform X2 [Cynoglossus semilaevis]	Genetic Information Processing	Translation	ko03013//RNA transport;ko03015//mRNA surveillance pathway	K14328	-	-	-
TCONS_00000945	XM_008328359.2	0.978583	9	2	2	novel-m0592-3p|novel-m0608-3p	0.00106101	OLIG1	PREDICTED: oligodendrocyte transcription factor 1 [Cynoglossus semilaevis]	-	-	-	-	-	-	-
TCONS_00000945	XM_008328686.2	0.896563	9	1	1	novel-m0658-3p	0.0344828	Col4a1	PREDICTED: collagen alpha-1(IV) chain [Cynoglossus semilaevis]	Environmental Information Processing;Cellular Processes	Cellular commiunity;Signaling molecules and interaction	ko04510//Focal adhesion;ko04512//ECM-receptor interaction	K06237	-	-	-
TCONS_00000945	XM_008329327.2	0.970464	9	5	2	novel-m0095-5p|novel-m0658-3p	0.0100465	LIMD2	PREDICTED: LIM domain-containing protein 2 [Cynoglossus semilaevis]	-	-	-	-	-	-	-
TCONS_00000945	XM_008329344.1	0.963865	9	12	3	novel-m0557-3p|novel-m0643-5p|novel-m0668-3p	0.00537819	Tbc1d10b	PREDICTED: TBC1 domain family member 10B [Cynoglossus semilaevis]	-	-	-	-	-	-	-
TCONS_00000945	XM_008329729.2	0.71009	9	1	1	novel-m0668-3p	0.0344828	Spag9	PREDICTED: C-Jun-amino-terminal kinase-interacting protein 4 isoform X7 [Cynoglossus semilaevis]	-	-	-	-	-	-	-
TCONS_00000945	XM_008330020.2	0.926739	9	1	1	novel-m0708-5p	0.0344828	C1ql3	PREDICTED: C1q-related factor-like [Cynoglossus semilaevis]	-	-	-	-	-	-	-
TCONS_00000945	XM_008330686.2	0.973237	9	3	2	novel-m0592-3p|novel-m0608-3p	0.00312567	ilf3	PREDICTED: interleukin enhancer-binding factor 3 [Cynoglossus semilaevis]	-	-	-	-	-	-	-
TCONS_00000945	XM_008331029.2	0.993838	9	1	1	novel-m0557-3p	0.0344828	eef1a	PREDICTED: elongation factor 1-alpha [Cynoglossus semilaevis]	Genetic Information Processing	Translation	ko03013//RNA transport	K03231	-	-	-
TCONS_00000945	XM_008331207.2	0.97505	9	5	2	novel-m0658-3p|novel-m0668-3p	0.0100465	CRAT	PREDICTED: carnitine O-acetyltransferase-like [Cynoglossus semilaevis]	Cellular Processes	Transport and catabolism	ko04146//Peroxisome	K00624	-	-	-
TCONS_00000945	XM_008331298.2	0.918842	9	1	1	novel-m0557-3p	0.0344828	EPHB3	PREDICTED: ephrin type-B receptor 3 isoform X6 [Cynoglossus semilaevis]	-	-	-	-	-	-	-
TCONS_00000945	XM_008331398.2	0.73129	9	5	2	novel-m0592-3p|novel-m0608-3p	0.0100465	HMBOX1	PREDICTED: homeobox-containing protein 1-like isoform X5 [Cynoglossus semilaevis]	-	-	-	-	-	-	-
TCONS_00000945	XM_008331687.2	0.973867	9	5	2	novel-m0658-3p|novel-m0708-5p	0.0100465	ZBTB10	PREDICTED: zinc finger and BTB domain-containing protein 10 isoform X1 [Cynoglossus semilaevis]	-	-	-	-	-	-	-
TCONS_00000945	XM_008331957.1	0.978809	9	1	1	novel-m0658-3p	0.0344828	Dnajc8	PREDICTED: dnaJ homolog subfamily C member 8 [Cynoglossus semilaevis]	-	-	-	-	-	-	-
TCONS_00000945	XM_008332120.1	0.911412	9	3	2	novel-m0557-3p|novel-m0708-5p	0.00312567	NR1D2	PREDICTED: nuclear receptor subfamily 1 group D member 2-like isoform X1 [Cynoglossus semilaevis]	-	-	-	-	-	-	-
TCONS_00000945	XM_008332161.2	0.759003	9	3	2	novel-m0592-3p|novel-m0608-3p	0.00312567	Pde4d	PREDICTED: cAMP-specific 3',5'-cyclic phosphodiesterase 4C isoform X4 [Cynoglossus semilaevis]	Metabolism	Nucleotide metabolism	ko00230//Purine metabolism	K13293	-	-	-
TCONS_00000945	XM_008333157.2	0.907443	9	4	2	novel-m0592-3p|novel-m0608-3p	0.00613864	GRIA3	PREDICTED: glutamate receptor 3 isoform X1 [Cynoglossus semilaevis]	Environmental Information Processing	Signaling molecules and interaction	ko04080//Neuroactive ligand-receptor interaction	K05199	-	-	-
TCONS_00000945	XM_008333464.2	0.955393	9	1	1	novel-m0708-5p	0.0344828	CRYAB	PREDICTED: alpha-crystallin B chain [Cynoglossus semilaevis]	Genetic Information Processing	Folding, sorting and degradation	ko04141//Protein processing in endoplasmic reticulum	K09542	-	-	-
TCONS_00000945	XM_008333890.2	0.889289	9	1	1	novel-m0658-3p	0.0344828	KLHL24	PREDICTED: kelch-like protein 24 [Cynoglossus semilaevis]	-	-	-	-	-	-	-
TCONS_00000945	XM_008333898.2	0.919543	9	5	2	novel-m0095-5p|novel-m0656-3p	0.0100465	Rap2b	PREDICTED: ras-related protein Rap-2b-like [Cynoglossus semilaevis]	-	-	-	-	-	-	-
TCONS_00000945	XM_008334456.2	0.965424	9	3	2	novel-m0643-5p|novel-m0658-3p	0.00312567	ROCK1	PREDICTED: rho-associated protein kinase 1 isoform X1 [Cynoglossus semilaevis]	Environmental Information Processing;Organismal Systems;Cellular Processes	Cell motility;Circulatory system;Signal transduction;Cellular commiunity	ko04510//Focal adhesion;ko04810//Regulation of actin cytoskeleton;ko04270//Vascular smooth muscle contraction;ko04350//TGF-beta signaling pathway	K04514	-	-	-
TCONS_00000945	XM_008334799.2	0.988377	9	1	1	novel-m0656-3p	0.0344828	cahz	PREDICTED: carbonic anhydrase-like [Cynoglossus semilaevis]	Metabolism	Energy metabolism	ko00910//Nitrogen metabolism	K18245	-	-	-
TCONS_00000945	XM_008335072.2	0.719959	9	1	1	novel-m0708-5p	0.0344828	efr3a	PREDICTED: protein EFR3 homolog A isoform X2 [Cynoglossus semilaevis]	-	-	-	-	-	-	-
TCONS_00000945	XM_008335464.2	0.866286	9	1	1	novel-m0708-5p	0.0344828	Ptch1	PREDICTED: protein patched homolog 1-like [Cynoglossus semilaevis]	Environmental Information Processing	Signal transduction	ko04340//Hedgehog signaling pathway	K06225	-	-	-
TCONS_00000945	XM_008335503.2	0.922333	9	3	2	novel-m0643-5p|novel-m0668-3p	0.00312567	MORC2	PREDICTED: MORC family CW-type zinc finger protein 2 isoform X5 [Cynoglossus semilaevis]	-	-	-	-	-	-	-
TCONS_00000945	XM_008335938.2	0.906799	9	6	2	novel-m0643-5p|novel-m0668-3p	0.0147978	SCARB2	PREDICTED: lysosome membrane protein 2 isoform X2 [Cynoglossus semilaevis]	Cellular Processes	Transport and catabolism	ko04142//Lysosome	K12384	-	-	-
TCONS_00000945	XM_008336019.2	0.87666	9	1	1	novel-m0658-3p	0.0344828	Habp4	PREDICTED: intracellular hyaluronan-binding protein 4 isoform X2 [Cynoglossus semilaevis]	-	-	-	-	-	-	-
TCONS_00000945	XM_008336061.2	0.994304	9	1	1	novel-m0658-3p	0.0344828	DPYSL2	PREDICTED: dihydropyrimidinase-related protein 2-like isoform X1 [Cynoglossus semilaevis]	-	-	-	-	-	-	-
TCONS_00000945	XM_008336297.2	0.95146	9	1	1	novel-m0656-3p	0.0344828	foxd2	PREDICTED: forkhead box protein D2-like [Cynoglossus semilaevis]	-	-	-	-	GO:0043227//membrane-bounded organelle;GO:0043231//intracellular membrane-bounded organelle;GO:0043226//organelle;GO:0043229//intracellular organelle;GO:0044424//intracellular part;GO:0005623//cell;GO:0005622//intracellular;GO:0044464//cell part	GO:0005488//binding;GO:1901363//heterocyclic compound binding;GO:0003676//nucleic acid binding;GO:0003677//DNA binding;GO:0001071//nucleic acid binding transcription factor activity;GO:0097159//organic cyclic compound binding	GO:0071704//organic substance metabolic process;GO:0034645//cellular macromolecule biosynthetic process;GO:0009059//macromolecule biosynthetic process;GO:0034641//cellular nitrogen compound metabolic process;GO:1901362//organic cyclic compound biosynthetic process;GO:1901576//organic substance biosynthetic process;GO:0046483//heterocycle metabolic process;GO:0097659//nucleic acid-templated transc…
TCONS_00000945	XM_008336680.2	0.830722	9	1	1	novel-m0643-5p	0.0344828	HNRNPK	PREDICTED: heterogeneous nuclear ribonucleoprotein K isoform X1 [Cynoglossus semilaevis]	Genetic Information Processing	Transcription	ko03040//Spliceosome	K12886	-	-	-
TCONS_00000945	XM_008338038.2	0.853861	9	1	1	novel-m0708-5p	0.0344828	KIFAP3	PREDICTED: kinesin-associated protein 3 isoform X1 [Cynoglossus semilaevis]	-	-	-	-	-	-	-
TCONS_00000945	XM_008338481.2	0.980159	9	1	1	novel-m0668-3p	0.0344828	DSP	PREDICTED: desmoplakin-like isoform X1 [Cynoglossus semilaevis]	-	-	-	-	-	-	-
TCONS_00000945	XM_017031368.1	0.842772	9	5	2	novel-m0557-3p|novel-m0643-5p	0.0100465	Lppr3	PREDICTED: phospholipid phosphatase-related protein type 3 [Cynoglossus semilaevis]	-	-	-	-	-	-	-
TCONS_00000945	XM_017031380.1	0.918646	9	1	1	novel-m0095-5p	0.0344828	Tagln3	PREDICTED: transgelin-3 [Cynoglossus semilaevis]	-	-	-	-	-	-	-
TCONS_00000945	XM_017031580.1	0.838974	9	8	3	novel-m0656-3p|novel-m0658-3p|novel-m0668-3p	0.00147011	SUGCT	PREDICTED: succinate--hydroxymethylglutarate CoA-transferase isoform X2 [Cynoglossus semilaevis]	-	-	-	-	-	-	-
TCONS_00000945	XM_017031788.1	0.832265	9	1	1	novel-m0658-3p	0.0344828	CCNY	PREDICTED: cyclin-Y isoform X1 [Cynoglossus semilaevis]	-	-	-	-	-	-	-
TCONS_00000945	XM_017031805.1	0.95116	9	5	2	novel-m0095-5p|novel-m0643-5p	0.0100465	Lppr4	PREDICTED: phospholipid phosphatase-related protein type 4-like [Cynoglossus semilaevis]	-	-	-	-	GO:0016020//membrane	-	GO:0044699//single-organism process;GO:0009987//cellular process;GO:0044763//single-organism cellular process
TCONS_00000945	XM_017031808.1	0.932949	9	6	2	novel-m0658-3p|novel-m0668-3p	0.0147978	Pcyt1b	PREDICTED: choline-phosphate cytidylyltransferase B isoform X1 [Cynoglossus semilaevis]	Metabolism	Lipid metabolism;Global and Overview	ko01100//Metabolic pathways;ko00564//Glycerophospholipid metabolism	K00968	-	-	GO:0008152//metabolic process
TCONS_00000945	XM_017032117.1	0.897528	9	1	1	novel-m0658-3p	0.0344828	supt5h	PREDICTED: transcription elongation factor SPT5 isoform X1 [Cynoglossus semilaevis]	-	-	-	-	-	-	GO:0044249//cellular biosynthetic process;GO:0071704//organic substance metabolic process;GO:0009059//macromolecule biosynthetic process;GO:0006139//nucleobase-containing compound metabolic process;GO:0009058//biosynthetic process;GO:0006351//transcription, DNA-templated;GO:0044237//cellular metabolic process;GO:0010467//gene expression;GO:0018130//heterocycle biosynthetic process;GO:0019438//aro…
TCONS_00000945	XM_017032688.1	0.880734	9	3	2	novel-m0658-3p|novel-m0668-3p	0.00312567	MTSS1L	PREDICTED: MTSS1-like protein isoform X3 [Cynoglossus semilaevis]	-	-	-	-	-	-	-
TCONS_00000945	XM_017032858.1	0.759533	9	8	2	novel-m0658-3p|novel-m0668-3p	0.0266337	Mical3	PREDICTED: protein-methionine sulfoxide oxidase MICAL3 isoform X5 [Cynoglossus semilaevis]	-	-	-	-	-	-	-
TCONS_00000945	XM_017033724.1	0.924781	9	4	2	novel-m0656-3p|novel-m0658-3p	0.00613864	Smoc1	PREDICTED: SPARC-related modular calcium-binding protein 1 isoform X4 [Cynoglossus semilaevis]	-	-	-	-	-	-	-
TCONS_00000945	XM_017033864.1	0.70306	9	3	2	novel-m0095-5p|novel-m0658-3p	0.00312567	Fez2	PREDICTED: fasciculation and elongation protein zeta-2 isoform X3 [Cynoglossus semilaevis]	-	-	-	-	-	-	-
TCONS_00000945	XM_017034214.1	0.805764	9	1	1	novel-m0656-3p	0.0344828	Itgb4	PREDICTED: integrin beta-4 isoform X2 [Cynoglossus semilaevis]	Environmental Information Processing;Cellular Processes	Cellular commiunity;Signaling molecules and interaction;Cell motility	ko04510//Focal adhesion;ko04810//Regulation of actin cytoskeleton;ko04512//ECM-receptor interaction	K06525	-	-	-
TCONS_00000945	XM_017034820.1	0.83953	9	1	1	novel-m0095-5p	0.0344828	cntn1a	PREDICTED: contactin-1 [Cynoglossus semilaevis]	Environmental Information Processing	Signaling molecules and interaction	ko04514//Cell adhesion molecules (CAMs)	K06759	-	-	-
TCONS_00000945	XM_017035061.1	0.980809	9	3	2	novel-m0095-5p|novel-m0658-3p	0.00312567	rab11fip4a	PREDICTED: rab11 family-interacting protein 4 isoform X1 [Cynoglossus semilaevis]	Cellular Processes	Transport and catabolism	ko04144//Endocytosis	K12485	-	-	-
TCONS_00000945	XM_017035397.1	0.914664	9	8	2	novel-m0557-3p|novel-m0668-3p	0.0266337	PCDH7	PREDICTED: protocadherin-7-like isoform X2 [Cynoglossus semilaevis]	-	-	-	-	GO:0031224//intrinsic component of membrane;GO:0016020//membrane;GO:0044425//membrane part	-	GO:0022610//biological adhesion;GO:0098609//cell-cell adhesion;GO:0007155//cell adhesion
TCONS_00000945	XM_017036090.1	0.880114	9	10	2	novel-m0658-3p|novel-m0668-3p	0.0412704	Tnfrsf1a	PREDICTED: tumor necrosis factor receptor superfamily member 1A-like isoform X1 [Cynoglossus semilaevis]	Environmental Information Processing	Signaling molecules and interaction	ko04060//Cytokine-cytokine receptor interaction	K05160	-	-	-
TCONS_00000945	XM_017036244.1	0.952323	9	4	2	novel-m0095-5p|novel-m0656-3p	0.00613864	DPP10	PREDICTED: inactive dipeptidyl peptidase 10-like isoform X1 [Cynoglossus semilaevis]	-	-	-	-	-	GO:0070011//peptidase activity, acting on L-amino acid peptides;GO:0016787//hydrolase activity;GO:0008233//peptidase activity;GO:0003824//catalytic activity	-
TCONS_00000945	XM_017036321.1	0.972934	9	2	2	novel-m0592-3p|novel-m0608-3p	0.00106101	HM13	PREDICTED: minor histocompatibility antigen H13 isoform X2 [Cynoglossus semilaevis]	-	-	-	-	GO:0044425//membrane part;GO:0031224//intrinsic component of membrane;GO:0016020//membrane	-	GO:0050789//regulation of biological process;GO:0008152//metabolic process;GO:0043067//regulation of programmed cell death;GO:0006508//proteolysis;GO:0043170//macromolecule metabolic process;GO:0044238//primary metabolic process;GO:0042981//regulation of apoptotic process;GO:0071704//organic substance metabolic process;GO:0019538//protein metabolic process;GO:0010467//gene expression;GO:0010941//…
TCONS_00000945	XM_017036344.1	0.829463	9	5	2	novel-m0557-3p|novel-m0668-3p	0.0100465	Larp1	PREDICTED: la-related protein 1B isoform X2 [Cynoglossus semilaevis]	-	-	-	-	-	-	-
TCONS_00000945	XM_017036609.1	0.736111	9	4	2	novel-m0643-5p|novel-m0708-5p	0.00613864	CACNA1D	PREDICTED: voltage-dependent L-type calcium channel subunit alpha-1D-like [Cynoglossus semilaevis]	Environmental Information Processing;Organismal Systems	Signal transduction;Endocrine system;Circulatory system	ko04010//MAPK signaling pathway;ko04020//Calcium signaling pathway;ko04261//Adrenergic signaling in cardiomyocytes;ko04270//Vascular smooth muscle contraction;ko04912//GnRH signaling pathway;ko04260//Cardiac muscle contraction	K04851	-	-	-
TCONS_00000945	XM_017036739.1	0.944345	9	6	2	novel-m0557-3p|novel-m0658-3p	0.0147978	HIPK2	PREDICTED: homeodomain-interacting protein kinase 1-like isoform X3 [Cynoglossus semilaevis]	-	-	-	-	-	-	-
TCONS_00000945	XM_017037362.1	0.921285	9	3	2	novel-m0592-3p|novel-m0608-3p	0.00312567	Sorbs1	PREDICTED: sorbin and SH3 domain-containing protein 1-like isoform X6 [Cynoglossus semilaevis]	Organismal Systems;Cellular Processes	Cellular commiunity;Endocrine system	ko04910//Insulin signaling pathway;ko04520//Adherens junction;ko03320//PPAR signaling pathway	K06086	-	-	-
TCONS_00000945	XM_017037754.1	0.914671	9	3	2	novel-m0095-5p|novel-m0668-3p	0.00312567	ZHX1	PREDICTED: zinc fingers and homeoboxes protein 1 isoform X4 [Cynoglossus semilaevis]	-	-	-	-	-	-	-
TCONS_00000945	XM_017037762.1	0.792624	9	2	2	novel-m0592-3p|novel-m0608-3p	0.00106101	Plec	PREDICTED: plectin-like isoform X9 [Cynoglossus semilaevis]	-	-	-	-	-	-	-
TCONS_00000945	XM_017037896.1	0.756249	9	10	3	novel-m0095-5p|novel-m0668-3p|novel-m0708-5p	0.00304017	SHC1	PREDICTED: SHC-transforming protein 1 isoform X2 [Cynoglossus semilaevis]	Cellular Processes;Organismal Systems;Environmental Information Processing	Endocrine system;Signal transduction;Cellular commiunity	ko04510//Focal adhesion;ko04910//Insulin signaling pathway;ko04012//ErbB signaling pathway	K06279	-	-	-
TCONS_00000945	XM_017038007.1	0.922263	9	2	2	novel-m0656-3p|novel-m0708-5p	0.00106101	Mag	PREDICTED: myelin-associated glycoprotein isoform X1 [Cynoglossus semilaevis]	Environmental Information Processing	Signaling molecules and interaction	ko04514//Cell adhesion molecules (CAMs)	K06771	-	-	-
TCONS_00000945	XM_017038119.1	0.747761	9	1	1	novel-m0643-5p	0.0344828	KIAA1429	PREDICTED: protein virilizer homolog [Cynoglossus semilaevis]	-	-	-	-	-	-	-
TCONS_00000945	XM_017038551.1	0.728996	9	1	1	novel-m0095-5p	0.0344828	PDE4DIP	PREDICTED: CDK5 regulatory subunit-associated protein 2 isoform X1 [Cynoglossus semilaevis]	-	-	-	-	-	-	-
TCONS_00000945	XM_017038742.1	0.936695	9	1	1	novel-m0708-5p	0.0344828	Ssbp3	PREDICTED: single-stranded DNA-binding protein 3-like isoform X3 [Cynoglossus semilaevis]	-	-	-	-	-	-	-
TCONS_00000945	XM_017038825.1	0.916823	9	2	2	novel-m0643-5p|novel-m0668-3p	0.00106101	Taf1c	PREDICTED: TATA box-binding protein-associated factor RNA polymerase I subunit C isoform X3 [Cynoglossus semilaevis]	-	-	-	-	-	-	-
TCONS_00000945	XM_017038901.1	0.910473	9	6	2	novel-m0656-3p|novel-m0668-3p	0.0147978	ZNF532	PREDICTED: zinc finger protein 532 [Cynoglossus semilaevis]	-	-	-	-	-	-	-
TCONS_00000945	XM_017038902.1	0.875677	9	7	2	novel-m0656-3p|novel-m0668-3p	0.0203428	ZNF532	PREDICTED: zinc finger protein 532 [Cynoglossus semilaevis]	-	-	-	-	-	-	-
TCONS_00000945	XM_017039803.1	0.93134	9	1	1	novel-m0658-3p	0.0344828	ZNF665	PREDICTED: gastrula zinc finger protein XlCGF26.1-like [Cynoglossus semilaevis]	-	-	-	-	-	-	-
TCONS_00000945	XM_017040056.1	0.783845	9	17	7	novel-m0592-3p|novel-m0608-3p|novel-m0643-5p|novel-m0656-3p|novel-m0658-3p|novel-m0668-3p|novel-m0708-5p	4.32381e-08	ASMTL	PREDICTED: N-acetylserotonin O-methyltransferase-like protein [Cynoglossus semilaevis]	-	-	-	-	-	-	-
TCONS_00000945	XM_017040057.1	0.94972	9	15	5	novel-m0592-3p|novel-m0608-3p|novel-m0643-5p|novel-m0658-3p|novel-m0708-5p	3.41148e-05	ASMTL	PREDICTED: N-acetylserotonin O-methyltransferase-like protein [Cynoglossus semilaevis]	-	-	-	-	-	-	-
TCONS_00000945	XM_017040497.1	0.851641	9	5	2	novel-m0643-5p|novel-m0656-3p	0.0100465	atxn7l3	PREDICTED: ataxin-7-like protein 3 isoform X2 [Cynoglossus semilaevis]	-	-	-	-	-	-	-
TCONS_00000945	XM_017040684.1	0.755939	9	5	2	novel-m0095-5p|novel-m0658-3p	0.0100465	NACC1	PREDICTED: nucleus accumbens-associated protein 1-like isoform X1 [Cynoglossus semilaevis]	-	-	-	-	-	-	-
TCONS_00000945	XM_017040733.1	0.950355	9	3	2	novel-m0643-5p|novel-m0656-3p	0.00312567	Sdk2	PREDICTED: protein sidekick-2-like isoform X1 [Cynoglossus semilaevis]	-	-	-	-	-	-	-
TCONS_00000945	XM_017041222.1	0.902954	9	9	3	novel-m0557-3p|novel-m0668-3p|novel-m0708-5p	0.00216633	fam65b	PREDICTED: protein FAM65B isoform X1 [Cynoglossus semilaevis]	-	-	-	-	-	-	-
TCONS_00000945	XM_017041343.1	0.725237	9	1	1	novel-m0095-5p	0.0344828	ptk2	PREDICTED: focal adhesion kinase 1-like isoform X9 [Cynoglossus semilaevis]	Cellular Processes;Environmental Information Processing	Cell motility;Signal transduction;Cellular commiunity	ko04510//Focal adhesion;ko04810//Regulation of actin cytoskeleton;ko04012//ErbB signaling pathway;ko04370//VEGF signaling pathway	K05725	-	-	-
TCONS_00000945	XM_017041389.1	0.776998	9	1	1	novel-m0557-3p	0.0344828	DOCK7	PREDICTED: dedicator of cytokinesis protein 7 isoform X4 [Cynoglossus semilaevis]	-	-	-	-	-	-	GO:0051716//cellular response to stimulus;GO:0050896//response to stimulus;GO:0035556//intracellular signal transduction;GO:0044700//single organism signaling;GO:0050794//regulation of cellular process;GO:0007165//signal transduction;GO:0065007//biological regulation;GO:0050789//regulation of biological process;GO:0023052//signaling;GO:0007154//cell communication;GO:0009987//cellular process;GO:0…
TCONS_00000945	XM_017041755.1	0.973664	9	7	2	novel-m0643-5p|novel-m0708-5p	0.0203428	Stard13	PREDICTED: stAR-related lipid transfer protein 13 isoform X2 [Cynoglossus semilaevis]	-	-	-	-	-	-	-
TCONS_00000945	XM_017041841.1	0.917062	9	1	1	novel-m0658-3p	0.0344828	SPECC1	PREDICTED: cytospin-B isoform X1 [Cynoglossus semilaevis]	-	-	-	-	-	-	-
TCONS_00000945	XM_017042172.1	0.843377	9	1	1	novel-m0708-5p	0.0344828	SVIL	PREDICTED: LOW QUALITY PROTEIN: supervillin-like [Cynoglossus semilaevis]	-	-	-	-	-	-	-
TCONS_00000945	XM_017042210.1	0.743744	9	2	2	novel-m0592-3p|novel-m0608-3p	0.00106101	Dos	PREDICTED: voltage-dependent calcium channel beta subunit-associated regulatory protein-like [Cynoglossus semilaevis]	-	-	-	-	-	-	-
TCONS_00000945	XM_017042228.1	0.890238	9	10	3	novel-m0656-3p|novel-m0658-3p|novel-m0668-3p	0.00304017	dlgap1	PREDICTED: disks large-associated protein 1-like isoform X3 [Cynoglossus semilaevis]	-	-	-	-	-	-	-
TCONS_00000945	XM_017042466.1	0.936833	9	4	2	novel-m0643-5p|novel-m0658-3p	0.00613864	Pip5k1c	PREDICTED: phosphatidylinositol 4-phosphate 5-kinase type-1 gamma-like isoform X1 [Cynoglossus semilaevis]	Metabolism;Cellular Processes;Environmental Information Processing	Carbohydrate metabolism;Cell motility;Transport and catabolism;Signal transduction;Global and Overview	ko01100//Metabolic pathways;ko04144//Endocytosis;ko04810//Regulation of actin cytoskeleton;ko04070//Phosphatidylinositol signaling system;ko00562//Inositol phosphate metabolism	K00889	-	-	-
TCONS_00000945	XM_017042502.1	0.993536	9	1	1	novel-m0668-3p	0.0344828	Kif1a	PREDICTED: kinesin-like protein KIF1A isoform X3 [Cynoglossus semilaevis]	-	-	-	-	-	-	-
TCONS_00000945	XM_017042517.1	0.740618	9	4	2	novel-m0658-3p|novel-m0708-5p	0.00613864	MYPN	PREDICTED: palladin isoform X2 [Cynoglossus semilaevis]	-	-	-	-	-	-	-
TCONS_00000945	XM_017043242.1	0.961312	9	1	1	novel-m0643-5p	0.0344828	Sgsm1	PREDICTED: small G protein signaling modulator 1-like isoform X1 [Cynoglossus semilaevis]	-	-	-	-	-	-	-
TCONS_00000945	XM_017043304.1	0.879211	9	7	2	novel-m0658-3p|novel-m0668-3p	0.0203428	RPH3A	PREDICTED: rabphilin-3A-like isoform X2 [Cynoglossus semilaevis]	-	-	-	-	-	-	-
TCONS_00001140	XM_008308695.2	0.864498	4	10	2	novel-m0086-5p|novel-m0087-5p	0.00763317	ZBTB44	PREDICTED: zinc finger and BTB domain-containing protein 44 isoform X1 [Cynoglossus semilaevis]	-	-	-	-	GO:0044424//intracellular part;GO:0043226//organelle;GO:0043227//membrane-bounded organelle;GO:0044464//cell part;GO:0043231//intracellular membrane-bounded organelle;GO:0005622//intracellular;GO:0043229//intracellular organelle;GO:0005623//cell	GO:0043167//ion binding;GO:0043169//cation binding;GO:0005488//binding	-
TCONS_00001140	XM_008309014.1	0.955136	4	11	2	novel-m0086-5p|novel-m0087-5p	0.00928052	Ehd2	PREDICTED: EH domain-containing protein 2 isoform X2 [Cynoglossus semilaevis]	Cellular Processes	Transport and catabolism	ko04144//Endocytosis	K12469	-	GO:0036094//small molecule binding;GO:0001882//nucleoside binding;GO:0032549//ribonucleoside binding;GO:0097159//organic cyclic compound binding;GO:0046872//metal ion binding;GO:0001883//purine nucleoside binding;GO:0043167//ion binding;GO:0005488//binding;GO:0097367//carbohydrate derivative binding;GO:0043169//cation binding;GO:1901363//heterocyclic compound binding;GO:0032550//purine ribonucleo…	GO:0044699//single-organism process;GO:0044237//cellular metabolic process;GO:0046434//organophosphate catabolic process;GO:0008152//metabolic process;GO:0055086//nucleobase-containing small molecule metabolic process;GO:0006725//cellular aromatic compound metabolic process;GO:0006796//phosphate-containing compound metabolic process;GO:1901360//organic cyclic compound metabolic process;GO:0072521…
TCONS_00001140	XM_008310143.2	0.953795	4	11	2	novel-m0086-5p|novel-m0087-5p	0.00928052	fibin	PREDICTED: fin bud initiation factor homolog [Cynoglossus semilaevis]	-	-	-	-	-	-	-
TCONS_00001140	XM_008312291.2	0.941617	4	1	1	novel-m0064-3p	0.0153257	Mapre3	PREDICTED: microtubule-associated protein RP/EB family member 3-like isoform X1 [Cynoglossus semilaevis]	-	-	-	-	-	-	-
TCONS_00001140	XM_008312444.2	0.932596	4	4	2	novel-m0086-5p|novel-m0087-5p	0.0010501	CSK	PREDICTED: tyrosine-protein kinase CSK-like [Cynoglossus semilaevis]	-	-	-	-	-	GO:0001883//purine nucleoside binding;GO:0016301//kinase activity;GO:0003824//catalytic activity;GO:0016772//transferase activity, transferring phosphorus-containing groups;GO:0004672//protein kinase activity;GO:0005488//binding;GO:0097159//organic cyclic compound binding;GO:0097367//carbohydrate derivative binding;GO:0016740//transferase activity;GO:0001882//nucleoside binding;GO:0036094//small …	GO:0009987//cellular process;GO:0036211//protein modification process;GO:0044267//cellular protein metabolic process;GO:0008152//metabolic process;GO:0006464//cellular protein modification process;GO:0006468//protein phosphorylation;GO:0044260//cellular macromolecule metabolic process;GO:0019538//protein metabolic process;GO:0043170//macromolecule metabolic process;GO:0044238//primary metabolic p…
TCONS_00001140	XM_008313355.2	0.94743	4	3	2	novel-m0086-5p|novel-m0087-5p	0.000527773	pbk	PREDICTED: lymphokine-activated killer T-cell-originated protein kinase [Cynoglossus semilaevis]	-	-	-	-	-	GO:0001882//nucleoside binding;GO:0036094//small molecule binding;GO:0016301//kinase activity;GO:0003824//catalytic activity;GO:0016772//transferase activity, transferring phosphorus-containing groups;GO:1901363//heterocyclic compound binding;GO:0032550//purine ribonucleoside binding;GO:0016773//phosphotransferase activity, alcohol group as acceptor;GO:0001883//purine nucleoside binding;GO:009715…	GO:0044237//cellular metabolic process;GO:0044260//cellular macromolecule metabolic process;GO:0044267//cellular protein metabolic process;GO:0071704//organic substance metabolic process;GO:0006464//cellular protein modification process;GO:0008152//metabolic process;GO:0009987//cellular process;GO:0044238//primary metabolic process;GO:0043170//macromolecule metabolic process;GO:0043412//macromole…
TCONS_00001140	XM_008315463.2	0.933523	4	8	3	novel-m0064-3p|novel-m0086-5p|novel-m0087-5p	7.53576e-05	PPP2R5E	PREDICTED: serine/threonine-protein phosphatase 2A 56 kDa regulatory subunit epsilon isoform isoform X1 [Cynoglossus semilaevis]	Cellular Processes;Organismal Systems;Genetic Information Processing	Translation;Cell growth and death;Circulatory system	ko04261//Adrenergic signaling in cardiomyocytes;ko04114//Oocyte meiosis;ko03015//mRNA surveillance pathway	K11584	-	GO:0098772//molecular function regulator;GO:0030234//enzyme regulator activity;GO:0019208//phosphatase regulator activity;GO:0019888//protein phosphatase regulator activity	GO:0044763//single-organism cellular process;GO:0050789//regulation of biological process;GO:0065007//biological regulation;GO:0009987//cellular process;GO:0019222//regulation of metabolic process;GO:0044699//single-organism process;GO:0007154//cell communication
TCONS_00001140	XM_008317049.2	0.918856	4	2	1	miR-660-x	0.0304745	KDM4C	PREDICTED: lysine-specific demethylase 4C-like isoform X3 [Cynoglossus semilaevis]	-	-	-	-	-	-	-
TCONS_00001140	XM_008317141.2	0.974534	4	11	2	novel-m0086-5p|novel-m0087-5p	0.00928052	G3BP2	PREDICTED: ras GTPase-activating protein-binding protein 2 isoform X1 [Cynoglossus semilaevis]	-	-	-	-	-	-	-
TCONS_00001140	XM_008317859.2	0.971902	4	3	1	miR-660-x	0.0454479	qprt	PREDICTED: nicotinate-nucleotide pyrophosphorylase [carboxylating] [Cynoglossus semilaevis]	Metabolism	Global and Overview;Metabolism of cofactors and vitamins	ko01100//Metabolic pathways;ko00760//Nicotinate and nicotinamide metabolism	K00767	-	GO:0016757//transferase activity, transferring glycosyl groups;GO:0016763//transferase activity, transferring pentosyl groups;GO:0016740//transferase activity;GO:0003824//catalytic activity	GO:0019362//pyridine nucleotide metabolic process;GO:0055086//nucleobase-containing small molecule metabolic process;GO:0034641//cellular nitrogen compound metabolic process;GO:0072524//pyridine-containing compound metabolic process;GO:1901293//nucleoside phosphate biosynthetic process;GO:0009117//nucleotide metabolic process;GO:0009058//biosynthetic process;GO:0051186//cofactor metabolic process…
TCONS_00001140	XM_008318304.2	0.984948	4	9	2	novel-m0086-5p|novel-m0087-5p	0.00613864	SDCBP	PREDICTED: syntenin-1-like [Cynoglossus semilaevis]	-	-	-	-	-	GO:0043167//ion binding;GO:0043168//anion binding;GO:0005543//phospholipid binding;GO:0008289//lipid binding;GO:0005515//protein binding;GO:1901981//phosphatidylinositol phosphate binding;GO:0035091//phosphatidylinositol binding;GO:0005488//binding;GO:1902936//phosphatidylinositol bisphosphate binding	GO:0044767//single-organism developmental process;GO:0048856//anatomical structure development;GO:0044707//single-multicellular organism process;GO:0007369//gastrulation;GO:0009790//embryo development;GO:0048598//embryonic morphogenesis;GO:0009653//anatomical structure morphogenesis;GO:0007275//multicellular organism development;GO:0001702//gastrulation with mouth forming second;GO:0032501//multi…
TCONS_00001140	XM_008320215.2	0.969089	4	5	2	novel-m0086-5p|novel-m0087-5p	0.00174112	HIPK1	PREDICTED: homeodomain-interacting protein kinase 1-like isoform X2 [Cynoglossus semilaevis]	-	-	-	-	-	-	-
TCONS_00001140	XM_008323630.2	0.960846	4	13	2	novel-m0086-5p|novel-m0087-5p	0.0130234	faxc	PREDICTED: failed axon connections homolog [Cynoglossus semilaevis]	-	-	-	-	-	-	-
TCONS_00001140	XM_008323795.2	0.969288	4	2	1	novel-m0064-3p	0.0304745	Bmper	PREDICTED: BMP-binding endothelial regulator protein isoform X1 [Cynoglossus semilaevis]	-	-	-	-	-	-	-
TCONS_00001140	XM_008323931.2	0.971221	4	6	2	novel-m0086-5p|novel-m0087-5p	0.00259814	ZHX1	PREDICTED: zinc fingers and homeoboxes protein 1 isoform X1 [Cynoglossus semilaevis]	-	-	-	-	-	-	-
TCONS_00001140	XM_008324418.2	0.822746	4	3	1	novel-m0064-3p	0.0454479	slc20a1b	PREDICTED: sodium-dependent phosphate transporter 1 [Cynoglossus semilaevis]	-	-	-	-	-	-	-
TCONS_00001140	XM_008325498.2	0.94142	4	18	2	novel-m0086-5p|novel-m0087-5p	0.0248758	TNIK	PREDICTED: mitogen-activated protein kinase kinase kinase kinase 4 isoform X1 [Cynoglossus semilaevis]	Environmental Information Processing	Signal transduction	ko04010//MAPK signaling pathway	K04407	-	-	-
TCONS_00001140	XM_008326462.2	0.959588	4	3	1	novel-m0064-3p	0.0454479	UPF3B	PREDICTED: regulator of nonsense transcripts 3B isoform X2 [Cynoglossus semilaevis]	Genetic Information Processing	Translation	ko03013//RNA transport;ko03015//mRNA surveillance pathway	K14328	-	-	-
TCONS_00001140	XM_008328780.2	0.95029	4	3	1	novel-m0064-3p	0.0454479	PRKACB	PREDICTED: cAMP-dependent protein kinase catalytic subunit beta isoform X2 [Cynoglossus semilaevis]	Cellular Processes;Environmental Information Processing;Organismal Systems	Cellular commiunity;Signal transduction;Endocrine system;Circulatory system;Cell growth and death	ko04010//MAPK signaling pathway;ko04020//Calcium signaling pathway;ko04261//Adrenergic signaling in cardiomyocytes;ko04310//Wnt signaling pathway;ko04910//Insulin signaling pathway;ko04916//Melanogenesis;ko04270//Vascular smooth muscle contraction;ko04912//GnRH signaling pathway;ko04114//Oocyte meiosis;ko04540//Gap junction;ko04914//Progesterone-mediated oocyte maturation;ko04210//Apoptosis;ko043…	K04345	-	GO:0097159//organic cyclic compound binding;GO:0032549//ribonucleoside binding;GO:0016740//transferase activity;GO:1901363//heterocyclic compound binding;GO:0005488//binding;GO:0036094//small molecule binding;GO:0016773//phosphotransferase activity, alcohol group as acceptor;GO:0001883//purine nucleoside binding;GO:0004672//protein kinase activity;GO:0003824//catalytic activity;GO:0016301//kinase…	GO:0044238//primary metabolic process;GO:0006793//phosphorus metabolic process;GO:0043412//macromolecule modification;GO:0036211//protein modification process;GO:0008152//metabolic process;GO:0071704//organic substance metabolic process;GO:0006464//cellular protein modification process;GO:0044237//cellular metabolic process;GO:0019538//protein metabolic process;GO:0044260//cellular macromolecule …
TCONS_00001140	XM_008332424.2	0.980033	4	16	3	novel-m0064-3p|novel-m0086-5p|novel-m0087-5p	0.000735792	Larp1	PREDICTED: la-related protein 1 isoform X1 [Cynoglossus semilaevis]	-	-	-	-	-	-	-
TCONS_00001140	XM_008335302.2	0.969865	4	10	3	miR-660-x|novel-m0086-5p|novel-m0087-5p	0.000160528	LPL	PREDICTED: lipoprotein lipase-like [Cynoglossus semilaevis]	Metabolism;Organismal Systems	Endocrine system;Lipid metabolism	ko00561//Glycerolipid metabolism;ko03320//PPAR signaling pathway	K01059	-	GO:0052689//carboxylic ester hydrolase activity;GO:0016787//hydrolase activity;GO:0003824//catalytic activity;GO:0004806//triglyceride lipase activity;GO:0016788//hydrolase activity, acting on ester bonds;GO:0016298//lipase activity	GO:0044238//primary metabolic process;GO:0008152//metabolic process
TCONS_00001140	XM_008335987.2	0.902	4	5	2	novel-m0086-5p|novel-m0087-5p	0.00174112	Atxn2	PREDICTED: ataxin-2-like isoform X2 [Cynoglossus semilaevis]	-	-	-	-	-	-	-
TCONS_00001140	XM_017033615.1	0.848751	4	6	2	novel-m0086-5p|novel-m0087-5p	0.00259814	KLHL29	PREDICTED: kelch-like protein 29 isoform X1 [Cynoglossus semilaevis]	-	-	-	-	-	-	-
TCONS_00001140	XM_017033616.1	0.909908	4	6	2	novel-m0086-5p|novel-m0087-5p	0.00259814	KLHL29	PREDICTED: kelch-like protein 29 isoform X1 [Cynoglossus semilaevis]	-	-	-	-	-	-	-
TCONS_00001140	XM_017033618.1	0.900254	4	9	2	novel-m0086-5p|novel-m0087-5p	0.00613864	KLHL29	PREDICTED: kelch-like protein 29 isoform X2 [Cynoglossus semilaevis]	-	-	-	-	-	-	-
TCONS_00001140	XM_017033681.1	0.960086	4	3	1	novel-m0064-3p	0.0454479	pcmt	PREDICTED: protein-L-isoaspartate(D-aspartate) O-methyltransferase isoform X1 [Cynoglossus semilaevis]	-	-	-	-	-	-	-
TCONS_00001140	XM_017034575.1	0.965331	4	6	2	novel-m0086-5p|novel-m0087-5p	0.00259814	NAPEPLD	PREDICTED: N-acyl-phosphatidylethanolamine-hydrolyzing phospholipase D isoform X1 [Cynoglossus semilaevis]	-	-	-	-	-	GO:0016788//hydrolase activity, acting on ester bonds;GO:0016787//hydrolase activity;GO:0004620//phospholipase activity;GO:0003824//catalytic activity;GO:0046914//transition metal ion binding;GO:0005488//binding;GO:0043169//cation binding;GO:0016298//lipase activity;GO:0046872//metal ion binding;GO:0043167//ion binding	-
TCONS_00001140	XM_017034615.1	0.918439	4	11	2	novel-m0086-5p|novel-m0087-5p	0.00928052	qki-b	PREDICTED: protein quaking-B-like isoform X2 [Cynoglossus semilaevis]	-	-	-	-	-	-	-
TCONS_00001140	XM_017034616.1	0.882605	4	10	2	novel-m0086-5p|novel-m0087-5p	0.00763317	qki-b	PREDICTED: protein quaking-B-like isoform X3 [Cynoglossus semilaevis]	-	-	-	-	-	-	-
TCONS_00001140	XM_017034745.1	0.94424	4	3	1	novel-m0064-3p	0.0454479	llgl2	PREDICTED: lethal(2) giant larvae protein homolog 2 [Cynoglossus semilaevis]	Cellular Processes	Cellular commiunity	ko04530//Tight junction	K06094	-	-	GO:0048856//anatomical structure development;GO:0009888//tissue development;GO:0048731//system development;GO:0044767//single-organism developmental process;GO:0008285//negative regulation of cell proliferation;GO:0048870//cell motility;GO:0065007//biological regulation;GO:0007275//multicellular organism development;GO:0014031//mesenchymal cell development;GO:0048925//lateral line system developm…
TCONS_00001140	XM_017034848.1	0.967532	4	10	2	novel-m0086-5p|novel-m0087-5p	0.00763317	Picalm	PREDICTED: phosphatidylinositol-binding clathrin assembly protein-like isoform X6 [Cynoglossus semilaevis]	-	-	-	-	-	-	-
TCONS_00001140	XM_017035435.1	0.795704	4	4	2	novel-m0086-5p|novel-m0087-5p	0.0010501	Ehbp1	PREDICTED: uncharacterized protein LOC103385518 isoform X1 [Cynoglossus semilaevis]	-	-	-	-	-	-	-
TCONS_00001140	XM_017036105.1	0.983899	4	4	2	novel-m0086-5p|novel-m0087-5p	0.0010501	myt1	PREDICTED: myelin transcription factor 1-like isoform X1 [Cynoglossus semilaevis]	-	-	-	-	-	-	-
TCONS_00001140	XM_017036233.1	0.925634	4	3	1	novel-m0064-3p	0.0454479	GABRD	PREDICTED: gamma-aminobutyric acid receptor subunit delta isoform X3 [Cynoglossus semilaevis]	Environmental Information Processing	Signaling molecules and interaction	ko04080//Neuroactive ligand-receptor interaction	K05184	GO:0031224//intrinsic component of membrane;GO:0044425//membrane part;GO:0016020//membrane	GO:0022892//substrate-specific transporter activity;GO:0022803//passive transmembrane transporter activity;GO:0022836//gated channel activity;GO:0060089//molecular transducer activity;GO:0022838//substrate-specific channel activity;GO:0022834//ligand-gated channel activity;GO:0004872//receptor activity;GO:0005215//transporter activity;GO:0099600//transmembrane receptor activity;GO:0005216//ion ch…	GO:0006811//ion transport;GO:0044763//single-organism cellular process;GO:0044765//single-organism transport;GO:0007154//cell communication;GO:1902578//single-organism localization;GO:0044699//single-organism process;GO:0009987//cellular process;GO:0006810//transport;GO:0051179//localization;GO:0051234//establishment of localization
TCONS_00001140	XM_017036456.1	0.958478	4	6	2	novel-m0086-5p|novel-m0087-5p	0.00259814	ARID4A	PREDICTED: AT-rich interactive domain-containing protein 4A isoform X2 [Cynoglossus semilaevis]	-	-	-	-	-	-	-
TCONS_00001140	XM_017038406.1	0.98267	4	4	2	novel-m0086-5p|novel-m0087-5p	0.0010501	-	PREDICTED: ras-related protein ralB-A-like [Cynoglossus semilaevis]	-	-	-	-	-	-	-
TCONS_00001140	XM_017038861.1	0.897169	4	3	1	novel-m0064-3p	0.0454479	Map2	PREDICTED: microtubule-associated protein 2 isoform X3 [Cynoglossus semilaevis]	-	-	-	-	-	-	-
TCONS_00001140	XM_017038910.1	0.992465	4	13	2	novel-m0086-5p|novel-m0087-5p	0.0130234	SPINZ	PREDICTED: spindlin-1 [Cynoglossus semilaevis]	-	-	-	-	-	-	-
TCONS_00001288	XM_008307082.2	0.777973	16	6	3	miR-141-y|miR-200-y|miR-8-y	0.00340598	Fam78b	PREDICTED: protein FAM78B [Cynoglossus semilaevis]	-	-	-	-	-	-	-
TCONS_00001288	XM_008307462.2	0.843591	16	3	2	novel-m0190-3p|novel-m0395-3p	0.0102277	Zfhx4	PREDICTED: zinc finger homeobox protein 4 [Cynoglossus semilaevis]	-	-	-	-	-	-	-
TCONS_00001288	XM_008307597.2	0.722004	16	11	3	miR-141-y|miR-200-y|novel-m0485-5p	0.0231682	Cd226	PREDICTED: CD226 antigen isoform X1 [Cynoglossus semilaevis]	Environmental Information Processing	Signaling molecules and interaction	ko04514//Cell adhesion molecules (CAMs)	K06567	-	-	-
TCONS_00001288	XM_008307792.2	0.895497	16	5	3	miR-141-y|miR-200-y|miR-8-y	0.00176993	bhlhe22	PREDICTED: class E basic helix-loop-helix protein 22 [Cynoglossus semilaevis]	-	-	-	-	-	-	-
TCONS_00001288	XM_008309986.2	0.805624	16	5	2	miR-141-y|miR-8-y	0.0316862	TMEM178B	PREDICTED: transmembrane protein 178B-like [Cynoglossus semilaevis]	-	-	-	-	GO:0030054//cell junction;GO:0043296//apical junction complex;GO:0031224//intrinsic component of membrane;GO:0005911//cell-cell junction;GO:0044425//membrane part;GO:0016020//membrane	-	-
TCONS_00001288	XM_008310031.2	0.814827	16	6	3	miR-122-x|miR-429-y|miR-8-y	0.00340598	Samd4a	PREDICTED: protein Smaug homolog 1 [Cynoglossus semilaevis]	-	-	-	-	-	-	-
TCONS_00001288	XM_008310283.2	0.720613	16	8	3	miR-429-y|novel-m0594-5p|novel-m0656-3p	0.0088286	arnt2	PREDICTED: aryl hydrocarbon receptor nuclear translocator 2 isoform X5 [Cynoglossus semilaevis]	-	-	-	-	-	-	-
TCONS_00001288	XM_008310341.2	0.835674	16	6	3	miR-3618-x|miR-429-y|novel-m0594-5p	0.00340598	ANKDD1A	PREDICTED: ankyrin repeat and death domain-containing protein 1A isoform X1 [Cynoglossus semilaevis]	-	-	-	-	-	-	-
TCONS_00001288	XM_008310461.2	0.922908	16	5	4	miR-141-y|miR-200-y|miR-429-y|miR-8-y	4.63645e-05	fto	PREDICTED: alpha-ketoglutarate-dependent dioxygenase FTO [Cynoglossus semilaevis]	-	-	-	-	-	-	-
TCONS_00001288	XM_008310467.2	0.892284	16	3	2	novel-m0307-5p|novel-m0656-3p	0.0102277	GATM	PREDICTED: glycine amidinotransferase, mitochondrial [Cynoglossus semilaevis]	Metabolism	Global and Overview;Amino acid metabolism	ko01100//Metabolic pathways;ko00330//Arginine and proline metabolism;ko00260//Glycine, serine and threonine metabolism	K00613	-	GO:0003824//catalytic activity;GO:0016787//hydrolase activity;GO:0016810//hydrolase activity, acting on carbon-nitrogen (but not peptide) bonds	-
TCONS_00001288	XM_008310475.2	0.868387	16	6	2	miR-141-y|miR-200-y	0.0458263	Homer2	PREDICTED: homer protein homolog 2 isoform X1 [Cynoglossus semilaevis]	Environmental Information Processing	Signal transduction	ko04068//FoxO signaling pathway	K15010	-	-	-
TCONS_00001288	XM_008310520.2	0.887503	16	2	2	miR-141-y|miR-200-y	0.00353669	HLTF	PREDICTED: helicase-like transcription factor isoform X1 [Cynoglossus semilaevis]	-	-	-	-	-	GO:0032549//ribonucleoside binding;GO:1901363//heterocyclic compound binding;GO:0046872//metal ion binding;GO:0016787//hydrolase activity;GO:0003676//nucleic acid binding;GO:0097159//organic cyclic compound binding;GO:0043167//ion binding;GO:0003824//catalytic activity;GO:0046914//transition metal ion binding;GO:0016818//hydrolase activity, acting on acid anhydrides, in phosphorus-containing anhy…	-
TCONS_00001288	XM_008310636.2	0.877078	16	12	3	miR-141-y|miR-200-y|miR-8-y	0.0297209	maf	PREDICTED: transcription factor Maf [Cynoglossus semilaevis]	-	-	-	-	GO:0043226//organelle;GO:0044464//cell part;GO:0005622//intracellular;GO:0005623//cell;GO:0043227//membrane-bounded organelle;GO:0044424//intracellular part;GO:0043229//intracellular organelle;GO:0043231//intracellular membrane-bounded organelle	GO:0097159//organic cyclic compound binding;GO:0005488//binding;GO:0003677//DNA binding;GO:0001071//nucleic acid binding transcription factor activity;GO:0003676//nucleic acid binding;GO:1901363//heterocyclic compound binding	GO:0090304//nucleic acid metabolic process;GO:0032774//RNA biosynthetic process;GO:1901362//organic cyclic compound biosynthetic process;GO:0034645//cellular macromolecule biosynthetic process;GO:0006139//nucleobase-containing compound metabolic process;GO:0044238//primary metabolic process;GO:1901360//organic cyclic compound metabolic process;GO:0006351//transcription, DNA-templated;GO:0009059//…
TCONS_00001288	XM_008311001.2	0.762663	16	4	2	miR-429-y|novel-m0656-3p	0.0197197	STXBP5	PREDICTED: syntaxin-binding protein 5-like isoform X1 [Cynoglossus semilaevis]	-	-	-	-	-	-	GO:0051179//localization;GO:0051234//establishment of localization;GO:0006810//transport
TCONS_00001288	XM_008311030.2	0.954242	16	5	3	miR-141-y|miR-200-y|miR-8-y	0.00176993	SLC7A5	PREDICTED: large neutral amino acids transporter small subunit 1 [Cynoglossus semilaevis]	-	-	-	-	-	-	-
TCONS_00001288	XM_008311324.2	0.887914	16	4	2	miR-3618-x|novel-m0656-3p	0.0197197	AMBRA1	PREDICTED: activating molecule in BECN1-regulated autophagy protein 1 isoform X1 [Cynoglossus semilaevis]	-	-	-	-	-	-	-
TCONS_00001288	XM_008311545.2	0.900887	16	9	3	miR-141-y|miR-200-y|miR-8-y	0.0127415	Cfdp1	PREDICTED: craniofacial development protein 1 isoform X1 [Cynoglossus semilaevis]	-	-	-	-	-	-	-
TCONS_00001288	XM_008311842.2	0.890539	16	3	3	miR-141-y|miR-200-y|miR-8-y	0.000191173	Sptbn1	PREDICTED: spectrin beta chain, erythrocytic-like isoform X2 [Cynoglossus semilaevis]	-	-	-	-	-	-	-
TCONS_00001288	XM_008312320.2	0.88005	16	2	2	miR-263-x|miR-8-y	0.00353669	IGSF22	PREDICTED: immunoglobulin superfamily member 22 isoform X3 [Cynoglossus semilaevis]	-	-	-	-	-	-	-
TCONS_00001288	XM_008312380.2	0.888744	16	12	3	miR-3618-x|miR-8-y|novel-m0594-5p	0.0297209	HIPK2	PREDICTED: homeodomain-interacting protein kinase 2 isoform X1 [Cynoglossus semilaevis]	-	-	-	-	-	GO:0003824//catalytic activity;GO:0016301//kinase activity;GO:0016773//phosphotransferase activity, alcohol group as acceptor;GO:0016772//transferase activity, transferring phosphorus-containing groups;GO:0036094//small molecule binding;GO:0097367//carbohydrate derivative binding;GO:0016740//transferase activity;GO:0001882//nucleoside binding;GO:1901363//heterocyclic compound binding;GO:0032550//…	GO:0019538//protein metabolic process;GO:0043412//macromolecule modification;GO:0043170//macromolecule metabolic process;GO:0009987//cellular process;GO:0044238//primary metabolic process;GO:0044237//cellular metabolic process;GO:0044267//cellular protein metabolic process;GO:0036211//protein modification process;GO:0071704//organic substance metabolic process;GO:0044260//cellular macromolecule m…
TCONS_00001288	XM_008312445.2	0.877869	16	4	3	miR-141-y|miR-200-y|miR-3618-x	0.000735792	edc3	PREDICTED: enhancer of mRNA-decapping protein 3 isoform X1 [Cynoglossus semilaevis]	Genetic Information Processing	Folding, sorting and degradation	ko03018//RNA degradation	K12615	-	-	-
TCONS_00001288	XM_008312681.2	0.83023	16	9	3	miR-141-y|miR-200-y|miR-429-y	0.0127415	Cd164	PREDICTED: sialomucin core protein 24 isoform X3 [Cynoglossus semilaevis]	Cellular Processes	Transport and catabolism	ko04142//Lysosome	K06546	-	-	-
TCONS_00001288	XM_008313103.2	0.790277	16	3	2	miR-122-x|miR-3618-x	0.0102277	smek1	PREDICTED: serine/threonine-protein phosphatase 4 regulatory subunit 3A isoform X3 [Cynoglossus semilaevis]	-	-	-	-	-	-	-
TCONS_00001288	XM_008314302.2	0.932613	16	3	3	miR-141-y|miR-200-y|miR-8-y	0.000191173	RNF157	PREDICTED: RING finger protein 157 isoform X1 [Cynoglossus semilaevis]	-	-	-	-	-	-	-
TCONS_00001288	XM_008314424.2	0.908053	16	11	5	miR-141-y|miR-200-y|miR-8-y|novel-m0075-3p|novel-m0413-3p	0.000166753	ormdl3	PREDICTED: ORM1-like protein 3 isoform X2 [Cynoglossus semilaevis]	-	-	-	-	-	-	-
TCONS_00001288	XM_008314603.2	0.940018	16	9	5	miR-141-y|miR-200-y|miR-429-y|miR-8-y|novel-m0594-5p	4.89557e-05	FAM57B	PREDICTED: protein FAM57B-like [Cynoglossus semilaevis]	-	-	-	-	GO:0044425//membrane part;GO:0016020//membrane;GO:0031224//intrinsic component of membrane	GO:0005488//binding;GO:0043167//ion binding;GO:0043169//cation binding	-
TCONS_00001288	XM_008314740.2	0.93431	16	11	6	miR-141-y|miR-200-y|miR-8-y|novel-m0075-3p|novel-m0413-3p|novel-m0594-5p	7.51861e-06	Tnrc6b	PREDICTED: trinucleotide repeat-containing gene 6B protein-like isoform X2 [Cynoglossus semilaevis]	-	-	-	-	-	-	-
TCONS_00001288	XM_008314826.2	0.886053	16	2	2	miR-141-y|miR-8-y	0.00353669	PRKD1	PREDICTED: serine/threonine-protein kinase D1 [Cynoglossus semilaevis]	-	-	-	-	-	-	-
TCONS_00001288	XM_008314906.2	0.908279	16	3	2	miR-429-y|novel-m0485-5p	0.0102277	ADGRA1	PREDICTED: adhesion G protein-coupled receptor A1-like [Cynoglossus semilaevis]	-	-	-	-	GO:0016020//membrane	-	GO:0007166//cell surface receptor signaling pathway;GO:0009987//cellular process;GO:0050789//regulation of biological process;GO:0044763//single-organism cellular process;GO:0065007//biological regulation;GO:0051716//cellular response to stimulus;GO:0023052//signaling;GO:0050896//response to stimulus;GO:0007154//cell communication;GO:0044699//single-organism process;GO:0044700//single organism si…
TCONS_00001288	XM_008314995.2	0.944164	16	4	2	miR-429-y|novel-m0190-3p	0.0197197	RADIL	PREDICTED: LOW QUALITY PROTEIN: ras-associating and dilute domain-containing protein-like [Cynoglossus semilaevis]	-	-	-	-	-	-	-
TCONS_00001288	XM_008317237.2	0.926749	16	3	3	miR-141-y|miR-200-y|miR-8-y	0.000191173	SLC14A1	PREDICTED: urea transporter 1-like [Cynoglossus semilaevis]	-	-	-	-	-	-	-
TCONS_00001288	XM_008317276.2	0.854668	16	6	3	miR-141-y|miR-200-y|miR-8-y	0.00340598	EXOSC1	PREDICTED: exosome complex component CSL4 isoform X2 [Cynoglossus semilaevis]	Genetic Information Processing	Folding, sorting and degradation	ko03018//RNA degradation	K07573	GO:0043234//protein complex;GO:0032991//macromolecular complex	GO:0097159//organic cyclic compound binding;GO:0003676//nucleic acid binding;GO:1901363//heterocyclic compound binding;GO:0005488//binding	-
TCONS_00001288	XM_008317330.2	0.844267	16	9	3	miR-200-y|miR-4510-x|miR-8-y	0.0127415	BPTF	PREDICTED: nucleosome-remodeling factor subunit BPTF isoform X2 [Cynoglossus semilaevis]	-	-	-	-	-	-	-
TCONS_00001288	XM_008317363.2	0.894777	16	6	2	miR-263-x|miR-429-y	0.0458263	NT5C2	PREDICTED: cytosolic purine 5'-nucleotidase isoform X2 [Cynoglossus semilaevis]	Metabolism	Global and Overview;Nucleotide metabolism;Metabolism of cofactors and vitamins	ko01100//Metabolic pathways;ko01110//Biosynthesis of secondary metabolites;ko00230//Purine metabolism;ko00240//Pyrimidine metabolism;ko00760//Nicotinate and nicotinamide metabolism	K01081	-	-	-
TCONS_00001288	XM_008317373.2	0.833875	16	4	2	miR-429-y|novel-m0594-5p	0.0197197	RNF122	PREDICTED: RING finger protein 122-like isoform X1 [Cynoglossus semilaevis]	-	-	-	-	-	GO:0005488//binding;GO:0043167//ion binding;GO:0043169//cation binding	-
TCONS_00001288	XM_008317489.2	0.919105	16	5	4	miR-141-y|miR-263-x|miR-429-y|novel-m0307-5p	4.63645e-05	TPPP3	PREDICTED: tubulin polymerization-promoting protein family member 3-like [Cynoglossus semilaevis]	-	-	-	-	-	-	-
TCONS_00001288	XM_008317724.2	0.754183	16	8	5	miR-263-x|miR-429-y|miR-8-y|novel-m0307-5p|novel-m0656-3p	2.25718e-05	Smarce1	PREDICTED: SWI/SNF-related matrix-associated actin-dependent regulator of chromatin subfamily E member 1 isoform X2 [Cynoglossus semilaevis]	-	-	-	-	-	-	-
TCONS_00001288	XM_008317769.2	0.91172	16	4	2	miR-141-y|miR-200-y	0.0197197	Hpgd	PREDICTED: 15-hydroxyprostaglandin dehydrogenase [NAD(+)] [Cynoglossus semilaevis]	-	-	-	-	-	-	-
TCONS_00001288	XM_008317987.2	0.823766	16	6	5	miR-141-y|miR-200-y|miR-8-y|novel-m0307-5p|novel-m0594-5p	2.60203e-06	Rer1	PREDICTED: protein RER1 isoform X1 [Cynoglossus semilaevis]	-	-	-	-	-	-	-
TCONS_00001288	XM_008318296.2	0.939871	16	4	3	miR-141-y|miR-200-y|miR-8-y	0.000735792	-	PREDICTED: cytochrome c oxidase subunit 4 isoform 2, mitochondrial-like [Cynoglossus semilaevis]	Organismal Systems;Metabolism	Global and Overview;Energy metabolism;Circulatory system	ko01100//Metabolic pathways;ko04260//Cardiac muscle contraction;ko00190//Oxidative phosphorylation	K02263	-	GO:0009055//electron carrier activity	GO:0044699//single-organism process;GO:0051234//establishment of localization;GO:0006810//transport;GO:0015672//monovalent inorganic cation transport;GO:0044765//single-organism transport;GO:0051179//localization;GO:0006818//hydrogen transport;GO:0006812//cation transport;GO:1902578//single-organism localization;GO:0015992//proton transport;GO:0006811//ion transport
TCONS_00001288	XM_008318755.2	0.837918	16	9	4	miR-141-y|miR-200-y|miR-8-y|novel-m0307-5p	0.00100273	OSBPL2	PREDICTED: oxysterol-binding protein-related protein 2-like [Cynoglossus semilaevis]	-	-	-	-	-	-	GO:0033036//macromolecule localization;GO:0051179//localization;GO:0010876//lipid localization
TCONS_00001288	XM_008318785.2	0.780563	16	5	3	miR-122-x|miR-141-y|miR-200-y	0.00176993	KIF1B	PREDICTED: kinesin-like protein KIF1B isoform X4 [Cynoglossus semilaevis]	-	-	-	-	-	-	-
TCONS_00001288	XM_008318864.2	0.793046	16	3	2	miR-141-y|miR-200-y	0.0102277	MYL6	PREDICTED: myosin light polypeptide 6 isoform X4 [Cynoglossus semilaevis]	Organismal Systems	Circulatory system	ko04270//Vascular smooth muscle contraction	K12751	-	-	-
TCONS_00001288	XM_008319769.2	0.805594	16	10	3	miR-429-y|miR-8-y|novel-m0190-3p	0.0175129	SLC6A13	PREDICTED: sodium- and chloride-dependent GABA transporter 2-like isoform X1 [Cynoglossus semilaevis]	-	-	-	-	GO:0031224//intrinsic component of membrane;GO:0044425//membrane part;GO:0016020//membrane	GO:0022804//active transmembrane transporter activity;GO:0022857//transmembrane transporter activity;GO:0015291//secondary active transmembrane transporter activity;GO:0005215//transporter activity	GO:1902578//single-organism localization;GO:0044699//single-organism process;GO:0044763//single-organism cellular process;GO:0009987//cellular process;GO:0051179//localization;GO:0051234//establishment of localization;GO:0044765//single-organism transport;GO:0006810//transport
TCONS_00001288	XM_008319895.2	0.863136	16	4	3	miR-141-y|miR-200-y|miR-8-y	0.000735792	strip1	PREDICTED: striatin-interacting protein 1 [Cynoglossus semilaevis]	-	-	-	-	-	-	-
TCONS_00001288	XM_008320002.2	0.702494	16	3	3	miR-141-y|miR-200-y|miR-8-y	0.000191173	Apof	PREDICTED: apolipoprotein F [Cynoglossus semilaevis]	-	-	-	-	-	-	-
TCONS_00001288	XM_008320073.2	0.845888	16	14	7	miR-141-y|miR-200-y|miR-3618-x|miR-429-y|miR-4510-x|miR-8-y|novel-m0485-5p	2.08225e-06	Arfgap1	PREDICTED: ADP-ribosylation factor GTPase-activating protein 1 isoform X2 [Cynoglossus semilaevis]	Cellular Processes	Transport and catabolism	ko04144//Endocytosis	K12492	-	-	-
TCONS_00001288	XM_008320077.2	0.854435	16	13	6	miR-141-y|miR-200-y|miR-429-y|miR-4510-x|miR-8-y|novel-m0485-5p	2.60534e-05	Arfgap1	PREDICTED: ADP-ribosylation factor GTPase-activating protein 1 isoform X6 [Cynoglossus semilaevis]	Cellular Processes	Transport and catabolism	ko04144//Endocytosis	K12492	-	-	-
TCONS_00001288	XM_008320299.2	0.936386	16	5	3	miR-141-y|miR-200-y|miR-8-y	0.00176993	tada3	PREDICTED: transcriptional adapter 3 isoform X2 [Cynoglossus semilaevis]	-	-	-	-	-	-	-
TCONS_00001288	XM_008320310.2	0.883521	16	4	3	miR-141-y|miR-200-y|miR-8-y	0.000735792	GPR22	PREDICTED: probable G-protein coupled receptor 22 [Cynoglossus semilaevis]	-	-	-	-	-	-	-
TCONS_00001288	XM_008320718.2	0.849311	16	4	2	miR-141-y|miR-8-y	0.0197197	CPNE1	PREDICTED: copine-1-like [Cynoglossus semilaevis]	-	-	-	-	-	-	-
TCONS_00001288	XM_008320811.2	0.892957	16	13	5	miR-141-y|miR-200-y|miR-429-y|miR-8-y|novel-m0395-3p	0.000431383	Rin2	PREDICTED: ras and Rab interactor 1 [Cynoglossus semilaevis]	-	-	-	-	-	-	-
TCONS_00001288	XM_008320871.2	0.787626	16	7	4	miR-122-x|miR-141-y|miR-200-y|miR-8-y	0.000300702	TEAD3	PREDICTED: transcriptional enhancer factor TEF-5 isoform X5 [Cynoglossus semilaevis]	-	-	-	-	-	-	-
TCONS_00001288	XM_008321101.2	0.732609	16	7	3	miR-141-y|miR-200-y|miR-8-y	0.00573494	Kcnd3	PREDICTED: potassium voltage-gated channel subfamily D member 3-like isoform X2 [Cynoglossus semilaevis]	-	-	-	-	GO:0016020//membrane;GO:0044459//plasma membrane part;GO:0044425//membrane part;GO:0031226//intrinsic component of plasma membrane;GO:0031224//intrinsic component of membrane;GO:0005886//plasma membrane;GO:0005887//integral component of plasma membrane;GO:0044464//cell part;GO:0016021//integral component of membrane;GO:0005623//cell;GO:0071944//cell periphery	GO:0008324//cation transmembrane transporter activity;GO:0015075//ion transmembrane transporter activity;GO:0022892//substrate-specific transporter activity;GO:0005267//potassium channel activity;GO:0022803//passive transmembrane transporter activity;GO:0046873//metal ion transmembrane transporter activity;GO:0022838//substrate-specific channel activity;GO:0005216//ion channel activity;GO:0015077…	GO:0034220//ion transmembrane transport;GO:0044699//single-organism process;GO:0006461//protein complex assembly;GO:1902578//single-organism localization;GO:0043933//macromolecular complex subunit organization;GO:0051234//establishment of localization;GO:0022607//cellular component assembly;GO:0009987//cellular process;GO:0006811//ion transport;GO:0065003//macromolecular complex assembly;GO:00718…
TCONS_00001288	XM_008321233.2	0.859297	16	4	2	miR-122-x|novel-m0307-5p	0.0197197	Kcnq2	PREDICTED: potassium voltage-gated channel subfamily KQT member 2 isoform X1 [Cynoglossus semilaevis]	-	-	-	-	-	-	-
TCONS_00001288	XM_008321788.2	0.861011	16	5	2	miR-141-y|miR-200-y	0.0316862	tp53	PREDICTED: cellular tumor antigen p53 [Cynoglossus semilaevis]	Environmental Information Processing;Cellular Processes	Cell growth and death;Signal transduction	ko04010//MAPK signaling pathway;ko04310//Wnt signaling pathway;ko04110//Cell cycle;ko04210//Apoptosis;ko04115//p53 signaling pathway	K04451	GO:0044424//intracellular part;GO:0044464//cell part;GO:0005623//cell;GO:0005622//intracellular	GO:0005488//binding	GO:0044767//single-organism developmental process;GO:0032774//RNA biosynthetic process;GO:0010941//regulation of cell death;GO:0008219//cell death;GO:0035556//intracellular signal transduction;GO:0006351//transcription, DNA-templated;GO:0006915//apoptotic process;GO:0048523//negative regulation of cellular process;GO:0044260//cellular macromolecule metabolic process;GO:0032501//multicellular orga…
TCONS_00001288	XM_008321996.2	0.797311	16	4	2	miR-122-x|novel-m0190-3p	0.0197197	Kcnip2	PREDICTED: Kv channel-interacting protein 2 isoform X2 [Cynoglossus semilaevis]	-	-	-	-	-	-	-
TCONS_00001288	XM_008322150.2	0.923671	16	10	4	miR-141-y|miR-200-y|miR-8-y|novel-m0485-5p	0.00160831	44260	PREDICTED: E3 ubiquitin-protein ligase MARCH5 isoform X1 [Cynoglossus semilaevis]	-	-	-	-	-	-	-
TCONS_00001288	XM_008322302.2	0.961256	16	2	2	miR-3618-x|novel-m0307-5p	0.00353669	Ablim1	PREDICTED: actin-binding LIM protein 1 isoform X7 [Cynoglossus semilaevis]	-	-	-	-	-	-	-
TCONS_00001288	XM_008322362.2	0.843286	16	3	3	miR-141-y|miR-200-y|miR-8-y	0.000191173	VIT	PREDICTED: vitrin isoform X1 [Cynoglossus semilaevis]	-	-	-	-	-	-	-
TCONS_00001288	XM_008323107.2	0.939939	16	5	2	miR-3618-x|novel-m0656-3p	0.0316862	RIIAD1	PREDICTED: RIIa domain-containing protein 1 [Cynoglossus semilaevis]	-	-	-	-	-	-	-
TCONS_00001288	XM_008323209.2	0.882858	16	14	6	miR-122-x|miR-141-y|miR-200-y|miR-429-y|miR-8-y|novel-m0075-3p	4.40317e-05	EFS	PREDICTED: embryonal Fyn-associated substrate-like isoform X1 [Cynoglossus semilaevis]	-	-	-	-	-	-	-
TCONS_00001288	XM_008323377.2	0.926024	16	3	2	miR-141-y|miR-200-y	0.0102277	CREB5	PREDICTED: cyclic AMP-responsive element-binding protein 5 isoform X1 [Cynoglossus semilaevis]	Organismal Systems	Circulatory system	ko04261//Adrenergic signaling in cardiomyocytes	K09047	-	-	-
TCONS_00001288	XM_008323843.2	0.817809	16	6	2	novel-m0075-3p|novel-m0594-5p	0.0458263	jarid2b	PREDICTED: protein Jumonji-like [Cynoglossus semilaevis]	-	-	-	-	-	-	-
TCONS_00001288	XM_008324459.2	0.866228	16	2	2	miR-429-y|novel-m0307-5p	0.00353669	TLN1	PREDICTED: talin-1 isoform X1 [Cynoglossus semilaevis]	Cellular Processes	Cellular commiunity	ko04510//Focal adhesion	K06271	-	-	-
TCONS_00001288	XM_008324715.2	0.881539	16	4	3	miR-141-y|miR-200-y|miR-8-y	0.000735792	SPINZ	PREDICTED: spindlin-1 [Cynoglossus semilaevis]	-	-	-	-	-	-	-
TCONS_00001288	XM_008324978.2	0.872207	16	9	5	miR-122-x|miR-141-y|miR-200-y|miR-429-y|miR-8-y	4.89557e-05	Gpm6b	PREDICTED: neuronal membrane glycoprotein M6-b-like [Cynoglossus semilaevis]	-	-	-	-	-	-	-
TCONS_00001288	XM_008325040.2	0.84581	16	6	2	miR-141-y|miR-200-y	0.0458263	atg3	PREDICTED: ubiquitin-like-conjugating enzyme ATG3 isoform X1 [Cynoglossus semilaevis]	Cellular Processes	Transport and catabolism	ko04140//Regulation of autophagy	K08343	-	-	-
TCONS_00001288	XM_008325078.2	0.759947	16	7	3	miR-141-y|miR-200-y|miR-8-y	0.00573494	Als2	PREDICTED: alsin isoform X3 [Cynoglossus semilaevis]	-	-	-	-	-	-	-
TCONS_00001288	XM_008325086.2	0.786123	16	8	4	miR-141-y|miR-200-y|miR-263-x|miR-8-y	0.000578832	Abi1	PREDICTED: abl interactor 2 isoform X4 [Cynoglossus semilaevis]	Cellular Processes	Cell motility	ko04810//Regulation of actin cytoskeleton	K05751	-	-	-
TCONS_00001288	XM_008325256.2	0.834439	16	6	4	miR-141-y|miR-200-y|miR-8-y|novel-m0307-5p	0.000133889	SH3GL2	PREDICTED: endophilin-A1-like [Cynoglossus semilaevis]	Cellular Processes	Transport and catabolism	ko04144//Endocytosis	K11247	-	-	-
TCONS_00001288	XM_008325359.2	0.785356	16	7	3	miR-141-y|miR-3618-x|miR-8-y	0.00573494	SLC22A13	PREDICTED: solute carrier family 22 member 13-like isoform X1 [Cynoglossus semilaevis]	-	-	-	-	-	-	-
TCONS_00001288	XM_008325799.2	0.884408	16	8	4	miR-141-y|miR-200-y|miR-3618-x|novel-m0395-3p	0.000578832	garnl3	PREDICTED: GTPase-activating Rap/Ran-GAP domain-like protein 3 isoform X1 [Cynoglossus semilaevis]	-	-	-	-	-	-	-
TCONS_00001288	XM_008326293.2	0.907259	16	2	2	miR-141-y|miR-8-y	0.00353669	St8sia5	PREDICTED: alpha-2,8-sialyltransferase 8E isoform X3 [Cynoglossus semilaevis]	Metabolism	Global and Overview;Glycan biosynthesis and metabolism	ko01100//Metabolic pathways;ko00604//Glycosphingolipid biosynthesis - ganglio series	K03369	-	-	-
TCONS_00001288	XM_008326836.2	0.900857	16	6	3	novel-m0075-3p|novel-m0190-3p|novel-m0485-5p	0.00340598	Dpf2	PREDICTED: zinc finger protein ubi-d4 isoform X4 [Cynoglossus semilaevis]	-	-	-	-	-	-	-
TCONS_00001288	XM_008327708.2	0.944605	16	2	2	miR-141-y|miR-200-y	0.00353669	uvssa	PREDICTED: UV-stimulated scaffold protein A [Cynoglossus semilaevis]	-	-	-	-	-	-	-
TCONS_00001288	XM_008327742.2	0.757493	16	4	2	miR-141-y|miR-200-y	0.0197197	Cpeb4	PREDICTED: cytoplasmic polyadenylation element-binding protein 4 isoform X1 [Cynoglossus semilaevis]	Cellular Processes;Organismal Systems	Cell growth and death;Development;Endocrine system	ko04114//Oocyte meiosis;ko04914//Progesterone-mediated oocyte maturation;ko04320//Dorso-ventral axis formation	K02602	-	-	-
TCONS_00001288	XM_008327913.2	0.893038	16	13	3	miR-122-x|novel-m0307-5p|novel-m0594-5p	0.0371735	app	PREDICTED: amyloid beta A4 protein-like isoform X1 [Cynoglossus semilaevis]	-	-	-	-	-	-	-
TCONS_00001288	XM_008328014.2	0.872819	16	4	2	miR-141-y|miR-8-y	0.0197197	RFTN2	PREDICTED: raftlin-2 [Cynoglossus semilaevis]	-	-	-	-	-	-	-
TCONS_00001288	XM_008328137.2	0.718805	16	2	2	miR-141-y|miR-8-y	0.00353669	PARP4	PREDICTED: poly [ADP-ribose] polymerase 4 isoform X5 [Cynoglossus semilaevis]	Genetic Information Processing	Replication and repair	ko03410//Base excision repair	K10798	-	-	-
TCONS_00001288	XM_008328370.2	0.897283	16	4	3	miR-141-y|miR-200-y|miR-8-y	0.000735792	CREB1	PREDICTED: cyclic AMP-responsive element-binding protein 1-like isoform X2 [Cynoglossus semilaevis]	Organismal Systems	Circulatory system;Endocrine system	ko04261//Adrenergic signaling in cardiomyocytes;ko04916//Melanogenesis	K05870	-	-	-
TCONS_00001288	XM_008328753.2	0.882253	16	6	3	miR-141-y|miR-200-y|novel-m0075-3p	0.00340598	sumo3	PREDICTED: small ubiquitin-related modifier 3 [Cynoglossus semilaevis]	Genetic Information Processing	Translation	ko03013//RNA transport	K12160	-	-	-
TCONS_00001288	XM_008328872.2	0.763931	16	3	3	miR-141-y|miR-200-y|miR-8-y	0.000191173	Serp2	stress-associated endoplasmic reticulum protein 2 [Homo sapiens]	-	-	-	-	-	-	-
TCONS_00001288	XM_008328996.2	0.848115	16	5	2	miR-8-y|novel-m0307-5p	0.0316862	PMS1	PREDICTED: PMS1 protein homolog 1 [Cynoglossus semilaevis]	-	-	-	-	-	-	-
TCONS_00001288	XM_008329344.1	0.775377	16	12	4	miR-263-x|miR-429-y|novel-m0190-3p|novel-m0307-5p	0.00351033	Tbc1d10b	PREDICTED: TBC1 domain family member 10B [Cynoglossus semilaevis]	-	-	-	-	-	-	-
TCONS_00001288	XM_008329408.2	0.869838	16	2	2	miR-122-x|novel-m0485-5p	0.00353669	Tubb4b	PREDICTED: tubulin beta-4B chain [Oreochromis niloticus]	Cellular Processes	Cellular commiunity;Transport and catabolism	ko04540//Gap junction;ko04145//Phagosome	K07375	-	-	-
TCONS_00001288	XM_008329800.2	0.875313	16	5	3	miR-141-y|miR-200-y|miR-8-y	0.00176993	usp22	PREDICTED: ubiquitin carboxyl-terminal hydrolase 22 isoform X2 [Cynoglossus semilaevis]	-	-	-	-	-	-	-
TCONS_00001288	XM_008330128.2	0.742259	16	7	3	miR-141-y|miR-200-y|miR-429-y	0.00573494	TNRC6A	PREDICTED: trinucleotide repeat-containing gene 6A protein isoform X3 [Cynoglossus semilaevis]	-	-	-	-	-	-	-
TCONS_00001288	XM_008330241.2	0.87433	16	3	2	novel-m0307-5p|novel-m0395-3p	0.0102277	ACO2	PREDICTED: aconitate hydratase, mitochondrial-like [Cynoglossus semilaevis]	Metabolism	Global and Overview;Carbohydrate metabolism	ko01100//Metabolic pathways;ko01110//Biosynthesis of secondary metabolites;ko01130//Biosynthesis of antibiotics;ko01120//Microbial metabolism in diverse environments;ko01200//Carbon metabolism;ko01230//Biosynthesis of amino acids;ko00020//Citrate cycle (TCA cycle);ko00630//Glyoxylate and dicarboxylate metabolism;ko01210//2-Oxocarboxylic acid metabolism	K01681	-	-	-
TCONS_00001288	XM_008331019.2	0.73297	16	15	6	miR-141-y|miR-200-y|miR-263-x|miR-8-y|novel-m0190-3p|novel-m0307-5p	7.08658e-05	Sfpq	PREDICTED: splicing factor, proline- and glutamine-rich-like isoform X1 [Cynoglossus semilaevis]	-	-	-	-	-	-	-
TCONS_00001288	XM_008331031.2	0.916509	16	3	3	miR-141-y|miR-200-y|miR-8-y	0.000191173	eef1a	PREDICTED: elongation factor 1-alpha-like [Cynoglossus semilaevis]	Genetic Information Processing	Translation	ko03013//RNA transport	K03231	-	-	-
TCONS_00001288	XM_008331090.2	0.861474	16	2	2	novel-m0075-3p|novel-m0594-5p	0.00353669	apoa1bp	PREDICTED: NAD(P)H-hydrate epimerase [Cynoglossus semilaevis]	-	-	-	-	-	-	-
TCONS_00001288	XM_008331110.2	0.91806	16	4	4	miR-141-y|miR-200-y|miR-8-y|novel-m0485-5p	9.63273e-06	rft2	PREDICTED: riboflavin transporter 2-like [Cynoglossus semilaevis]	-	-	-	-	-	-	-
TCONS_00001288	XM_008331186.2	0.732615	16	9	3	miR-141-y|miR-200-y|miR-8-y	0.0127415	rad21	PREDICTED: double-strand-break repair protein rad21 homolog [Cynoglossus semilaevis]	Cellular Processes	Cell growth and death	ko04110//Cell cycle	K06670	-	-	-
TCONS_00001288	XM_008331445.2	0.9092	16	6	2	miR-141-y|miR-8-y	0.0458263	tax1bp1b	PREDICTED: tax1-binding protein 1 homolog A-like isoform X1 [Cynoglossus semilaevis]	-	-	-	-	-	-	-
TCONS_00001288	XM_008331819.2	0.893685	16	5	3	miR-141-y|miR-200-y|miR-8-y	0.00176993	ppp1r10	PREDICTED: serine/threonine-protein phosphatase 1 regulatory subunit 10 [Cynoglossus semilaevis]	-	-	-	-	-	-	-
TCONS_00001288	XM_008332117.2	0.940871	16	4	4	miR-141-y|miR-200-y|miR-429-y|miR-8-y	9.63273e-06	RARB	PREDICTED: retinoic acid receptor beta isoform X1 [Cynoglossus semilaevis]	-	-	-	-	-	-	-
TCONS_00001288	XM_008332183.2	0.828451	16	7	3	miR-141-y|miR-200-y|miR-8-y	0.00573494	FGF11	PREDICTED: fibroblast growth factor 11-like [Cynoglossus semilaevis]	Environmental Information Processing;Cellular Processes	Signal transduction;Cell motility	ko04010//MAPK signaling pathway;ko04810//Regulation of actin cytoskeleton	K04358	-	-	-
TCONS_00001288	XM_008332428.2	0.708979	16	7	3	miR-141-y|miR-200-y|miR-8-y	0.00573494	Larp1	PREDICTED: la-related protein 1 isoform X5 [Cynoglossus semilaevis]	-	-	-	-	-	-	-
TCONS_00001288	XM_008332429.2	0.817091	16	6	2	miR-141-y|miR-200-y	0.0458263	Larp1	PREDICTED: la-related protein 1 isoform X6 [Cynoglossus semilaevis]	-	-	-	-	-	-	-
TCONS_00001288	XM_008332430.2	0.825395	16	6	3	miR-141-y|miR-200-y|miR-8-y	0.00340598	Larp1	PREDICTED: la-related protein 1 isoform X7 [Cynoglossus semilaevis]	-	-	-	-	-	-	-
TCONS_00001288	XM_008332441.2	0.836889	16	3	2	miR-200-y|novel-m0307-5p	0.0102277	-	PREDICTED: UPF0461 protein C5orf24 homolog [Cynoglossus semilaevis]	-	-	-	-	-	-	-
TCONS_00001288	XM_008332457.2	0.837758	16	3	3	miR-141-y|miR-200-y|miR-8-y	0.000191173	GABRG2	PREDICTED: gamma-aminobutyric acid receptor subunit gamma-2 isoform X1 [Cynoglossus semilaevis]	Environmental Information Processing	Signaling molecules and interaction	ko04080//Neuroactive ligand-receptor interaction	K05186	-	-	-
TCONS_00001288	XM_008332513.2	0.914132	16	4	2	miR-141-y|miR-200-y	0.0197197	OCLN	PREDICTED: occludin-like [Cynoglossus semilaevis]	Environmental Information Processing;Cellular Processes	Signaling molecules and interaction;Cellular commiunity	ko04530//Tight junction;ko04514//Cell adhesion molecules (CAMs)	K06088	GO:0043296//apical junction complex;GO:0016020//membrane;GO:0031224//intrinsic component of membrane;GO:0030054//cell junction;GO:0044425//membrane part;GO:0005911//cell-cell junction	-	-
TCONS_00001288	XM_008332553.2	0.850137	16	4	3	miR-141-y|miR-200-y|miR-8-y	0.000735792	gbas	PREDICTED: protein NipSnap homolog 2 [Cynoglossus semilaevis]	-	-	-	-	-	-	-
TCONS_00001288	XM_008332712.2	0.961823	16	8	4	miR-141-y|miR-200-y|miR-8-y|novel-m0594-5p	0.000578832	SRSF1	PREDICTED: serine/arginine-rich splicing factor 1 [Cynoglossus semilaevis]	Genetic Information Processing	Transcription	ko03040//Spliceosome	K12890	-	-	-
TCONS_00001288	XM_008332774.2	0.937049	16	3	3	miR-141-y|miR-200-y|miR-8-y	0.000191173	CA4	PREDICTED: carbonic anhydrase 4-like [Cynoglossus semilaevis]	Metabolism	Energy metabolism	ko00910//Nitrogen metabolism	K18246	-	-	-
TCONS_00001288	XM_008332846.2	0.915683	16	6	3	miR-141-y|miR-200-y|miR-8-y	0.00340598	ndfip1l	PREDICTED: NEDD4 family-interacting protein 1 isoform X1 [Cynoglossus semilaevis]	-	-	-	-	-	-	-
TCONS_00001288	XM_008333736.2	0.867642	16	6	4	miR-141-y|miR-200-y|miR-8-y|novel-m0307-5p	0.000133889	ap2m1a	PREDICTED: AP-2 complex subunit mu isoform X2 [Oreochromis niloticus]	Cellular Processes	Transport and catabolism	ko04144//Endocytosis	K11826	-	-	-
TCONS_00001288	XM_008333747.2	0.85535	16	6	3	miR-141-y|miR-200-y|miR-8-y	0.00340598	Dync1i2	PREDICTED: cytoplasmic dynein 1 intermediate chain 2-like isoform X4 [Cynoglossus semilaevis]	Cellular Processes	Transport and catabolism	ko04145//Phagosome	K10415	-	-	-
TCONS_00001288	XM_008333800.2	0.797649	16	4	2	miR-141-y|miR-200-y	0.0197197	Uqcr11	PREDICTED: cytochrome b-c1 complex subunit 10 [Cynoglossus semilaevis]	Organismal Systems;Metabolism	Global and Overview;Energy metabolism;Circulatory system	ko01100//Metabolic pathways;ko04260//Cardiac muscle contraction;ko00190//Oxidative phosphorylation	K00420	-	-	-
TCONS_00001288	XM_008333803.2	0.863681	16	7	3	miR-263-x|miR-429-y|novel-m0485-5p	0.00573494	tcf3	PREDICTED: transcription factor E2-alpha isoform X3 [Cynoglossus semilaevis]	-	-	-	-	-	-	-
TCONS_00001288	XM_008333960.2	0.917724	16	4	3	miR-141-y|miR-200-y|miR-8-y	0.000735792	tal1	PREDICTED: T-cell acute lymphocytic leukemia protein 1-like isoform X1 [Cynoglossus semilaevis]	-	-	-	-	-	-	-
TCONS_00001288	XM_008334186.2	0.775826	16	6	2	miR-429-y|miR-8-y	0.0458263	SYDE2	PREDICTED: rho GTPase-activating protein SYDE2 isoform X1 [Cynoglossus semilaevis]	-	-	-	-	-	-	-
TCONS_00001288	XM_008334419.2	0.828182	16	19	5	miR-122-x|miR-141-y|miR-200-y|miR-3618-x|miR-8-y	0.00311521	B4GALT2	PREDICTED: beta-1,4-galactosyltransferase 2 [Cynoglossus semilaevis]	Metabolism	Glycan biosynthesis and metabolism;Carbohydrate metabolism;Global and Overview	ko01100//Metabolic pathways;ko00510//N-Glycan biosynthesis;ko00514//Other types of O-glycan biosynthesis;ko00052//Galactose metabolism;ko00601//Glycosphingolipid biosynthesis - lacto and neolacto series;ko00533//Glycosaminoglycan biosynthesis - keratan sulfate	K07967	-	-	-
TCONS_00001288	XM_008334462.2	0.904586	16	6	2	miR-263-x|miR-429-y	0.0458263	mib1	PREDICTED: E3 ubiquitin-protein ligase MIB1 isoform X3 [Cynoglossus semilaevis]	-	-	-	-	-	-	-
TCONS_00001288	XM_008335297.2	0.866958	16	4	2	novel-m0594-5p|novel-m0656-3p	0.0197197	Mxd1	PREDICTED: max dimerization protein 1-like [Cynoglossus semilaevis]	-	-	-	-	-	-	-
TCONS_00001288	XM_008335552.2	0.806959	16	5	2	miR-429-y|novel-m0594-5p	0.0316862	DAO	PREDICTED: D-amino-acid oxidase [Cynoglossus semilaevis]	Cellular Processes;Metabolism	Amino acid metabolism;Transport and catabolism;Metabolism of other amino acids;Global and Overview	ko01100//Metabolic pathways;ko01130//Biosynthesis of antibiotics;ko04146//Peroxisome;ko00330//Arginine and proline metabolism;ko00260//Glycine, serine and threonine metabolism;ko00472//D-Arginine and D-ornithine metabolism	K00273	-	-	-
TCONS_00001288	XM_008335795.2	0.717283	16	4	3	miR-141-y|miR-200-y|miR-8-y	0.000735792	CLIP1	PREDICTED: LOW QUALITY PROTEIN: CAP-Gly domain-containing linker protein 1 [Cynoglossus semilaevis]	-	-	-	-	-	-	-
TCONS_00001288	XM_008335962.2	0.927833	16	4	3	miR-122-x|miR-3618-x|novel-m0075-3p	0.000735792	SCAMP1	PREDICTED: secretory carrier-associated membrane protein 1-like [Cynoglossus semilaevis]	-	-	-	-	-	-	-
TCONS_00001288	XM_008336371.2	0.814912	16	5	4	miR-141-y|miR-200-y|miR-8-y|novel-m0307-5p	4.63645e-05	aacs	PREDICTED: acetoacetyl-CoA synthetase [Cynoglossus semilaevis]	Metabolism	Amino acid metabolism;Carbohydrate metabolism	ko00280//Valine, leucine and isoleucine degradation;ko00650//Butanoate metabolism	K01907	-	-	-
TCONS_00001288	XM_008336487.2	0.933334	16	5	2	miR-429-y|novel-m0594-5p	0.0316862	DMTN	PREDICTED: dematin [Cynoglossus semilaevis]	-	-	-	-	-	-	-
TCONS_00001288	XM_008336681.2	0.809728	16	3	2	miR-141-y|miR-200-y	0.0102277	HNRNPK	PREDICTED: heterogeneous nuclear ribonucleoprotein K isoform X2 [Cynoglossus semilaevis]	Genetic Information Processing	Transcription	ko03040//Spliceosome	K12886	-	-	-
TCONS_00001288	XM_008336887.2	0.832602	16	4	2	miR-263-x|miR-429-y	0.0197197	grid2	PREDICTED: glutamate receptor ionotropic, delta-2 isoform X1 [Cynoglossus semilaevis]	Environmental Information Processing	Signaling molecules and interaction	ko04080//Neuroactive ligand-receptor interaction	K05207	-	-	-
TCONS_00001288	XM_017031403.1	0.918488	16	5	2	miR-263-x|novel-m0075-3p	0.0316862	HECW1	PREDICTED: E3 ubiquitin-protein ligase HECW1 [Cynoglossus semilaevis]	-	-	-	-	-	-	GO:0008152//metabolic process
TCONS_00001288	XM_017031530.1	0.846112	16	4	2	miR-122-x|miR-429-y	0.0197197	myrip	PREDICTED: rab effector MyRIP isoform X1 [Cynoglossus semilaevis]	-	-	-	-	-	-	-
TCONS_00001288	XM_017031749.1	0.777414	16	5	3	miR-263-x|miR-8-y|novel-m0075-3p	0.00176993	ARHGEF4	PREDICTED: rho guanine nucleotide exchange factor 4 isoform X2 [Cynoglossus semilaevis]	Cellular Processes	Cell motility	ko04810//Regulation of actin cytoskeleton	K05769	-	GO:0005085//guanyl-nucleotide exchange factor activity;GO:0098772//molecular function regulator;GO:0005088//Ras guanyl-nucleotide exchange factor activity	GO:0035556//intracellular signal transduction;GO:0051336//regulation of hydrolase activity;GO:0065007//biological regulation;GO:0007264//small GTPase mediated signal transduction;GO:0007266//Rho protein signal transduction;GO:0019222//regulation of metabolic process;GO:0051716//cellular response to stimulus;GO:0050790//regulation of catalytic activity;GO:0050794//regulation of cellular process;GO…
TCONS_00001288	XM_017031805.1	0.782408	16	5	2	miR-122-x|miR-263-x	0.0316862	Lppr4	PREDICTED: phospholipid phosphatase-related protein type 4-like [Cynoglossus semilaevis]	-	-	-	-	GO:0016020//membrane	-	GO:0044699//single-organism process;GO:0009987//cellular process;GO:0044763//single-organism cellular process
TCONS_00001288	XM_017031808.1	0.931562	16	6	2	novel-m0190-3p|novel-m0307-5p	0.0458263	Pcyt1b	PREDICTED: choline-phosphate cytidylyltransferase B isoform X1 [Cynoglossus semilaevis]	Metabolism	Lipid metabolism;Global and Overview	ko01100//Metabolic pathways;ko00564//Glycerophospholipid metabolism	K00968	-	-	GO:0008152//metabolic process
TCONS_00001288	XM_017031947.1	0.864574	16	5	2	miR-122-x|miR-4510-x	0.0316862	Myo7a	PREDICTED: unconventional myosin-VIIa isoform X3 [Cynoglossus semilaevis]	-	-	-	-	GO:0005622//intracellular;GO:0043226//organelle;GO:0015629//actin cytoskeleton;GO:0005623//cell;GO:0044424//intracellular part;GO:0043229//intracellular organelle;GO:0043232//intracellular non-membrane-bounded organelle;GO:0043228//non-membrane-bounded organelle;GO:0044464//cell part;GO:0005856//cytoskeleton	GO:0097367//carbohydrate derivative binding;GO:1901363//heterocyclic compound binding;GO:0097159//organic cyclic compound binding;GO:0016462//pyrophosphatase activity;GO:0032549//ribonucleoside binding;GO:0016817//hydrolase activity, acting on acid anhydrides;GO:0036094//small molecule binding;GO:0032550//purine ribonucleoside binding;GO:0016787//hydrolase activity;GO:0001882//nucleoside binding;…	GO:0044699//single-organism process;GO:0051234//establishment of localization;GO:0030855//epithelial cell differentiation;GO:0071840//cellular component organization or biogenesis;GO:0060429//epithelium development;GO:0006810//transport;GO:0044767//single-organism developmental process;GO:0048856//anatomical structure development;GO:0009913//epidermal cell differentiation;GO:0008544//epidermis de…
TCONS_00001288	XM_017032560.1	0.756726	16	12	3	miR-141-y|miR-200-y|miR-8-y	0.0297209	Lsm14a	PREDICTED: protein LSM14 homolog A isoform X5 [Cynoglossus semilaevis]	-	-	-	-	-	-	-
TCONS_00001288	XM_017032631.1	0.946438	16	3	2	miR-3618-x|novel-m0190-3p	0.0102277	gro2	PREDICTED: protein groucho-2 isoform X7 [Cynoglossus semilaevis]	-	-	-	-	-	-	-
TCONS_00001288	XM_017032643.1	0.76947	16	5	3	miR-141-y|miR-200-y|miR-8-y	0.00176993	USP8	PREDICTED: ubiquitin carboxyl-terminal hydrolase 8 isoform X1 [Cynoglossus semilaevis]	Cellular Processes	Transport and catabolism	ko04144//Endocytosis	K11839	-	-	-
TCONS_00001288	XM_017033087.1	0.938062	16	3	3	miR-263-x|miR-3618-x|miR-429-y	0.000191173	Gxylt1	PREDICTED: glucoside xylosyltransferase 1-like isoform X1 [Cynoglossus semilaevis]	Metabolism	Glycan biosynthesis and metabolism	ko00514//Other types of O-glycan biosynthesis	K13676	-	-	-
TCONS_00001288	XM_017033232.1	0.922693	16	13	5	miR-141-y|miR-200-y|miR-263-x|miR-3618-x|miR-8-y	0.000431383	GPR22	PREDICTED: probable G-protein coupled receptor 22 [Cynoglossus semilaevis]	-	-	-	-	-	-	-
TCONS_00001288	XM_017033302.1	0.917361	16	6	4	miR-141-y|miR-429-y|miR-8-y|novel-m0075-3p	0.000133889	MYO10	PREDICTED: unconventional myosin-X-like isoform X3 [Cynoglossus semilaevis]	-	-	-	-	-	-	-
TCONS_00001288	XM_017033414.1	0.712362	16	3	3	miR-141-y|miR-200-y|miR-8-y	0.000191173	dtl	PREDICTED: denticleless protein homolog isoform X1 [Cynoglossus semilaevis]	-	-	-	-	-	-	-
TCONS_00001288	XM_017033821.1	0.727834	16	6	3	miR-141-y|miR-200-y|miR-8-y	0.00340598	PLEKHG3	PREDICTED: pleckstrin homology domain-containing family G member 3-like isoform X2 [Cynoglossus semilaevis]	-	-	-	-	-	-	-
TCONS_00001288	XM_017034067.1	0.879886	16	4	2	miR-429-y|novel-m0307-5p	0.0197197	CDCA4	PREDICTED: cell division cycle-associated protein 4 isoform X1 [Cynoglossus semilaevis]	-	-	-	-	-	-	-
TCONS_00001288	XM_017034075.1	0.899541	16	4	3	miR-429-y|novel-m0307-5p|novel-m0395-3p	0.000735792	CDCA4	PREDICTED: cell division cycle-associated protein 4 isoform X1 [Cynoglossus semilaevis]	-	-	-	-	-	-	-
TCONS_00001288	XM_017034097.1	0.73927	16	4	3	miR-141-y|miR-200-y|miR-8-y	0.000735792	LBH	PREDICTED: protein LBH-like [Cynoglossus semilaevis]	-	-	-	-	-	-	-
TCONS_00001288	XM_017034118.1	0.827487	16	4	2	miR-8-y|novel-m0395-3p	0.0197197	TANC2	PREDICTED: protein TANC2 isoform X5 [Cynoglossus semilaevis]	-	-	-	-	-	-	-
TCONS_00001288	XM_017034218.1	0.841089	16	4	3	miR-141-y|miR-200-y|miR-8-y	0.000735792	nrxn1a	PREDICTED: neurexin-1a-like isoform X3 [Cynoglossus semilaevis]	Environmental Information Processing	Signaling molecules and interaction	ko04514//Cell adhesion molecules (CAMs)	K07377	-	-	-
TCONS_00001288	XM_017034221.1	0.712504	16	4	3	miR-141-y|miR-200-y|miR-8-y	0.000735792	nrxn1a	PREDICTED: neurexin-1a-like isoform X7 [Cynoglossus semilaevis]	Environmental Information Processing	Signaling molecules and interaction	ko04514//Cell adhesion molecules (CAMs)	K07377	-	-	-
TCONS_00001288	XM_017034417.1	0.861217	16	3	2	novel-m0075-3p|novel-m0307-5p	0.0102277	PCLO	PREDICTED: protein piccolo-like [Cynoglossus semilaevis]	-	-	-	-	-	-	-
TCONS_00001288	XM_017034488.1	0.707625	16	9	4	miR-141-y|miR-200-y|miR-8-y|novel-m0190-3p	0.00100273	TMEM100	PREDICTED: transmembrane protein 100-like [Cynoglossus semilaevis]	-	-	-	-	-	-	-
TCONS_00001288	XM_017034884.1	0.846901	16	5	4	miR-141-y|miR-200-y|miR-8-y|novel-m0395-3p	4.63645e-05	LPHN3	PREDICTED: adhesion G protein-coupled receptor L3-like isoform X3 [Cynoglossus semilaevis]	-	-	-	-	-	-	-
TCONS_00001288	XM_017034992.1	0.930842	16	8	4	miR-3618-x|miR-429-y|novel-m0190-3p|novel-m0413-3p	0.000578832	CACNA1A	PREDICTED: voltage-dependent P/Q-type calcium channel subunit alpha-1A isoform X19 [Cynoglossus semilaevis]	Environmental Information Processing	Signal transduction	ko04010//MAPK signaling pathway;ko04020//Calcium signaling pathway	K04344	-	-	-
TCONS_00001288	XM_017035231.1	0.900084	16	12	3	miR-141-y|miR-200-y|miR-8-y	0.0297209	MXD4	PREDICTED: max dimerization protein 4 isoform X1 [Cynoglossus semilaevis]	-	-	-	-	-	-	-
TCONS_00001288	XM_017035232.1	0.83861	16	12	3	miR-141-y|miR-200-y|miR-8-y	0.0297209	MXD4	PREDICTED: max dimerization protein 4 isoform X1 [Cynoglossus semilaevis]	-	-	-	-	-	-	-
TCONS_00001288	XM_017035994.1	0.89409	16	9	3	miR-122-x|miR-141-y|miR-200-y	0.0127415	KIF1B	PREDICTED: kinesin-like protein KIF1B isoform X9 [Cynoglossus semilaevis]	-	-	-	-	-	-	-
TCONS_00001288	XM_017036035.1	0.884355	16	8	3	miR-141-y|miR-3618-x|miR-8-y	0.0088286	Klhl17	PREDICTED: kelch-like protein 17 [Cynoglossus semilaevis]	-	-	-	-	-	-	-
TCONS_00001288	XM_017036098.1	0.906183	16	11	3	miR-141-y|miR-200-y|miR-8-y	0.0231682	pssA	PREDICTED: CDP-diacylglycerol--serine O-phosphatidyltransferase isoform X2 [Cynoglossus semilaevis]	-	-	-	-	-	GO:0003824//catalytic activity;GO:0016772//transferase activity, transferring phosphorus-containing groups;GO:0016740//transferase activity	-
TCONS_00001288	XM_017036195.1	0.915809	16	5	3	miR-141-y|miR-200-y|miR-8-y	0.00176993	HIPK1	PREDICTED: homeodomain-interacting protein kinase 1 isoform X2 [Cynoglossus semilaevis]	-	-	-	-	-	-	-
TCONS_00001288	XM_017036515.1	0.834609	16	3	2	miR-141-y|miR-200-y	0.0102277	FRMD4B	PREDICTED: FERM domain-containing protein 4B-like isoform X3 [Cynoglossus semilaevis]	-	-	-	-	-	-	-
TCONS_00001288	XM_017036724.1	0.80039	16	10	6	miR-141-y|miR-200-y|miR-429-y|miR-8-y|novel-m0190-3p|novel-m0594-5p	3.53776e-06	Chd5	PREDICTED: LOW QUALITY PROTEIN: chromodomain-helicase-DNA-binding protein 5 [Cynoglossus semilaevis]	-	-	-	-	-	-	-
TCONS_00001288	XM_017036739.1	0.855499	16	6	4	miR-141-y|miR-200-y|miR-8-y|novel-m0307-5p	0.000133889	HIPK2	PREDICTED: homeodomain-interacting protein kinase 1-like isoform X3 [Cynoglossus semilaevis]	-	-	-	-	-	-	-
TCONS_00001288	XM_017036748.1	0.910745	16	2	2	miR-3618-x|novel-m0075-3p	0.00353669	PPFIA2	PREDICTED: liprin-alpha-4 isoform X2 [Cynoglossus semilaevis]	-	-	-	-	-	-	-
TCONS_00001288	XM_017037431.1	0.733383	16	4	2	miR-122-x|novel-m0190-3p	0.0197197	Kcnip2	PREDICTED: Kv channel-interacting protein 2 isoform X4 [Cynoglossus semilaevis]	-	-	-	-	-	-	-
TCONS_00001288	XM_017037518.1	0.832733	16	3	2	miR-3618-x|novel-m0075-3p	0.0102277	FAM21C	PREDICTED: WASH complex subunit FAM21-like isoform X3 [Cynoglossus semilaevis]	Cellular Processes	Transport and catabolism	ko04144//Endocytosis	K18462	-	-	-
TCONS_00001288	XM_017037909.1	0.910865	16	9	3	miR-141-y|miR-200-y|miR-8-y	0.0127415	ppp1cb	Serine/threonine-protein phosphatase PP1-beta catalytic subunit [Larimichthys crocea]	Cellular Processes;Organismal Systems;Genetic Information Processing	Cellular commiunity;Endocrine system;Circulatory system;Translation;Cell motility;Cell growth and death	ko04510//Focal adhesion;ko04810//Regulation of actin cytoskeleton;ko04261//Adrenergic signaling in cardiomyocytes;ko04910//Insulin signaling pathway;ko04270//Vascular smooth muscle contraction;ko04114//Oocyte meiosis;ko03015//mRNA surveillance pathway	K06269	-	GO:0016791//phosphatase activity;GO:0042578//phosphoric ester hydrolase activity;GO:0016788//hydrolase activity, acting on ester bonds;GO:0003824//catalytic activity;GO:0016787//hydrolase activity	GO:0006793//phosphorus metabolic process;GO:0008152//metabolic process;GO:0006796//phosphate-containing compound metabolic process;GO:0009987//cellular process;GO:0044237//cellular metabolic process
TCONS_00001288	XM_017038289.1	0.85829	16	3	2	miR-263-x|miR-429-y	0.0102277	TMEM47	PREDICTED: transmembrane protein 47-like isoform X1 [Cynoglossus semilaevis]	-	-	-	-	-	-	-
TCONS_00001288	XM_017038574.1	0.839922	16	3	2	miR-3618-x|novel-m0395-3p	0.0102277	R3HDM1	PREDICTED: R3H domain-containing protein 1 isoform X1 [Cynoglossus semilaevis]	-	-	-	-	-	-	-
TCONS_00001288	XM_017038664.1	0.738853	16	9	4	miR-141-y|miR-200-y|miR-3618-x|novel-m0594-5p	0.00100273	SLC12A2	PREDICTED: solute carrier family 12 member 2 isoform X3 [Cynoglossus semilaevis]	-	-	-	-	-	-	-
TCONS_00001288	XM_017038860.1	0.815645	16	2	2	miR-141-y|miR-200-y	0.00353669	Map2	PREDICTED: microtubule-associated protein 2 isoform X2 [Cynoglossus semilaevis]	-	-	-	-	-	-	-
TCONS_00001288	XM_017038901.1	0.866469	16	6	4	miR-141-y|miR-200-y|miR-8-y|novel-m0656-3p	0.000133889	ZNF532	PREDICTED: zinc finger protein 532 [Cynoglossus semilaevis]	-	-	-	-	-	-	-
TCONS_00001288	XM_017038939.1	0.930158	16	7	5	miR-122-x|miR-141-y|miR-200-y|miR-429-y|miR-8-y	8.78027e-06	CHN1	PREDICTED: N-chimaerin [Cynoglossus semilaevis]	-	-	-	-	-	-	-
TCONS_00001288	XM_017038987.1	0.810388	16	4	4	miR-141-y|miR-200-y|miR-263-x|miR-8-y	9.63273e-06	-	PREDICTED: B- and T-lymphocyte attenuator-like isoform X1 [Cynoglossus semilaevis]	-	-	-	-	-	-	-
TCONS_00001288	XM_017039468.1	0.915768	16	6	2	miR-263-x|miR-8-y	0.0458263	ATP11C	PREDICTED: phospholipid-transporting ATPase IG [Cynoglossus semilaevis]	-	-	-	-	-	-	-
TCONS_00001288	XM_017039493.1	0.863466	16	2	2	miR-263-x|novel-m0656-3p	0.00353669	GJB1	PREDICTED: gap junction beta-1 protein-like isoform X1 [Cynoglossus semilaevis]	-	-	-	-	-	-	-
TCONS_00001288	XM_017040056.1	0.947633	16	17	5	miR-263-x|miR-3618-x|miR-429-y|novel-m0395-3p|novel-m0656-3p	0.00178694	ASMTL	PREDICTED: N-acetylserotonin O-methyltransferase-like protein [Cynoglossus semilaevis]	-	-	-	-	-	-	-
TCONS_00001288	XM_017040247.1	0.891908	16	8	3	miR-141-y|miR-200-y|miR-8-y	0.0088286	Wipi1	PREDICTED: WD repeat domain phosphoinositide-interacting protein 1-like [Cynoglossus semilaevis]	-	-	-	-	-	-	-
TCONS_00001288	XM_017040273.1	0.860434	16	7	3	miR-141-y|miR-200-y|miR-429-y	0.00573494	Tnrc6a	PREDICTED: trinucleotide repeat-containing gene 6A protein isoform X5 [Cynoglossus semilaevis]	-	-	-	-	-	-	-
TCONS_00001288	XM_017040275.1	0.819241	16	8	3	miR-141-y|miR-200-y|miR-429-y	0.0088286	TNRC6A	PREDICTED: trinucleotide repeat-containing gene 6A protein isoform X7 [Cynoglossus semilaevis]	-	-	-	-	-	-	-
TCONS_00001288	XM_017040290.1	0.943613	16	5	3	miR-263-x|novel-m0075-3p|novel-m0594-5p	0.00176993	CLEC16A	PREDICTED: protein CLEC16A isoform X2 [Cynoglossus semilaevis]	-	-	-	-	-	-	-
TCONS_00001288	XM_017040419.1	0.851556	16	5	3	miR-141-y|miR-200-y|miR-8-y	0.00176993	MAZ	PREDICTED: myc-associated zinc finger protein [Cynoglossus semilaevis]	-	-	-	-	-	-	-
TCONS_00001288	XM_017040508.1	0.874371	16	6	4	miR-141-y|miR-200-y|miR-4510-x|miR-8-y	0.000133889	MAPK8IP3	PREDICTED: C-Jun-amino-terminal kinase-interacting protein 3 isoform X7 [Cynoglossus semilaevis]	Environmental Information Processing	Signal transduction	ko04010//MAPK signaling pathway	K04436	-	-	-
TCONS_00001288	XM_017040513.1	0.753654	16	6	4	miR-141-y|miR-200-y|miR-4510-x|miR-8-y	0.000133889	MAPK8IP3	PREDICTED: C-Jun-amino-terminal kinase-interacting protein 3 isoform X12 [Cynoglossus semilaevis]	Environmental Information Processing	Signal transduction	ko04010//MAPK signaling pathway	K04436	-	-	-
TCONS_00001288	XM_017040515.1	0.780586	16	6	4	miR-141-y|miR-200-y|miR-4510-x|miR-8-y	0.000133889	MAPK8IP3	PREDICTED: C-Jun-amino-terminal kinase-interacting protein 3 isoform X14 [Cynoglossus semilaevis]	Environmental Information Processing	Signal transduction	ko04010//MAPK signaling pathway	K04436	-	-	-
TCONS_00001288	XM_017040516.1	0.939011	16	6	4	miR-141-y|miR-200-y|miR-4510-x|miR-8-y	0.000133889	MAPK8IP3	PREDICTED: C-Jun-amino-terminal kinase-interacting protein 3 isoform X15 [Cynoglossus semilaevis]	Environmental Information Processing	Signal transduction	ko04010//MAPK signaling pathway	K04436	-	-	-
TCONS_00001288	XM_017040518.1	0.888621	16	4	2	miR-141-y|miR-8-y	0.0197197	MAPK8IP3	PREDICTED: C-Jun-amino-terminal kinase-interacting protein 3 isoform X17 [Cynoglossus semilaevis]	Environmental Information Processing	Signal transduction	ko04010//MAPK signaling pathway	K04436	-	-	-
TCONS_00001288	XM_017040609.1	0.879725	16	4	3	miR-141-y|miR-200-y|miR-8-y	0.000735792	Pecam1	PREDICTED: platelet endothelial cell adhesion molecule-like isoform X1 [Cynoglossus semilaevis]	Environmental Information Processing	Signaling molecules and interaction	ko04514//Cell adhesion molecules (CAMs)	K06471	-	-	-
TCONS_00001288	XM_017040611.1	0.858868	16	4	3	miR-141-y|miR-200-y|miR-8-y	0.000735792	PECAM1	PREDICTED: platelet endothelial cell adhesion molecule-like isoform X3 [Cynoglossus semilaevis]	Environmental Information Processing	Signaling molecules and interaction	ko04514//Cell adhesion molecules (CAMs)	K06471	-	-	-
TCONS_00001288	XM_017040627.1	0.785994	16	7	3	miR-141-y|miR-200-y|miR-8-y	0.00573494	Desi1	PREDICTED: desumoylating isopeptidase 1-like [Cynoglossus semilaevis]	-	-	-	-	-	-	-
TCONS_00001288	XM_017041222.1	0.812746	16	9	4	miR-122-x|miR-141-y|miR-200-y|miR-8-y	0.00100273	fam65b	PREDICTED: protein FAM65B isoform X1 [Cynoglossus semilaevis]	-	-	-	-	-	-	-
TCONS_00001288	XM_017041307.1	0.764243	16	3	3	miR-141-y|miR-200-y|miR-8-y	0.000191173	Dync1i1	PREDICTED: cytoplasmic dynein 1 intermediate chain 1 isoform X3 [Cynoglossus semilaevis]	Cellular Processes	Transport and catabolism	ko04145//Phagosome	K10415	-	-	-
TCONS_00001288	XM_017041675.1	0.827978	16	7	5	miR-141-y|miR-200-y|miR-8-y|novel-m0307-5p|novel-m0594-5p	8.78027e-06	-	PREDICTED: A-kinase anchor protein 9-like isoform X1 [Cynoglossus semilaevis]	-	-	-	-	-	-	-
TCONS_00001288	XM_017041676.1	0.830311	16	4	2	novel-m0307-5p|novel-m0594-5p	0.0197197	-	PREDICTED: A-kinase anchor protein 9-like isoform X1 [Cynoglossus semilaevis]	-	-	-	-	-	-	-
TCONS_00001288	XM_017041796.1	0.741173	16	8	5	miR-122-x|miR-141-y|miR-200-y|miR-263-x|miR-8-y	2.25718e-05	OPCML	PREDICTED: neurotrimin-like isoform X5 [Cynoglossus semilaevis]	-	-	-	-	-	-	-
TCONS_00001288	XM_017041996.1	0.928874	16	7	3	miR-141-y|miR-200-y|miR-8-y	0.00573494	ndfip1l	PREDICTED: NEDD4 family-interacting protein 1 isoform X2 [Cynoglossus semilaevis]	-	-	-	-	-	-	-
TCONS_00001288	XM_017042228.1	0.942186	16	10	3	miR-122-x|novel-m0395-3p|novel-m0656-3p	0.0175129	dlgap1	PREDICTED: disks large-associated protein 1-like isoform X3 [Cynoglossus semilaevis]	-	-	-	-	-	-	-
TCONS_00001288	XM_017042345.1	0.920892	16	6	2	miR-429-y|novel-m0395-3p	0.0458263	Fgf12	PREDICTED: fibroblast growth factor 12 isoform X2 [Cynoglossus semilaevis]	Environmental Information Processing;Cellular Processes	Signal transduction;Cell motility	ko04010//MAPK signaling pathway;ko04810//Regulation of actin cytoskeleton	K04358	-	-	-
TCONS_00001288	XM_017042466.1	0.750567	16	4	2	miR-122-x|miR-429-y	0.0197197	Pip5k1c	PREDICTED: phosphatidylinositol 4-phosphate 5-kinase type-1 gamma-like isoform X1 [Cynoglossus semilaevis]	Metabolism;Cellular Processes;Environmental Information Processing	Carbohydrate metabolism;Cell motility;Transport and catabolism;Signal transduction;Global and Overview	ko01100//Metabolic pathways;ko04144//Endocytosis;ko04810//Regulation of actin cytoskeleton;ko04070//Phosphatidylinositol signaling system;ko00562//Inositol phosphate metabolism	K00889	-	-	-
TCONS_00001288	XM_017042654.1	0.844529	16	6	4	miR-122-x|miR-141-y|miR-200-y|miR-8-y	0.000133889	Morc2b	PREDICTED: MORC family CW-type zinc finger protein 2A-like [Cynoglossus semilaevis]	-	-	-	-	-	-	-
TCONS_00001288	XM_017042665.1	0.709633	16	9	4	miR-141-y|miR-200-y|miR-8-y|novel-m0307-5p	0.00100273	Pcsk5	PREDICTED: proprotein convertase subtilisin/kexin type 5-like [Cynoglossus semilaevis]	-	-	-	-	-	-	-
TCONS_00001288	XM_017043053.1	0.857836	16	15	7	miR-141-y|miR-429-y|miR-4510-x|miR-8-y|novel-m0075-3p|novel-m0307-5p|novel-m0656-3p	3.78061e-06	MTMR3	PREDICTED: myotubularin-related protein 3-like isoform X3 [Cynoglossus semilaevis]	Metabolism;Environmental Information Processing	Global and Overview;Signal transduction;Carbohydrate metabolism	ko01100//Metabolic pathways;ko04070//Phosphatidylinositol signaling system;ko00562//Inositol phosphate metabolism	K18082	-	-	-
TCONS_00001288	XM_017043292.1	0.822745	16	5	3	miR-141-y|miR-200-y|miR-8-y	0.00176993	Man1b1	PREDICTED: endoplasmic reticulum mannosyl-oligosaccharide 1,2-alpha-mannosidase-like isoform X4 [Cynoglossus semilaevis]	Genetic Information Processing;Metabolism	Global and Overview;Folding, sorting and degradation;Glycan biosynthesis and metabolism	ko01100//Metabolic pathways;ko04141//Protein processing in endoplasmic reticulum;ko00510//N-Glycan biosynthesis	K01230	-	-	-
TCONS_00001360	XM_008307082.2	0.942742	9	6	2	miR-141-y|miR-200-y	0.0147978	Fam78b	PREDICTED: protein FAM78B [Cynoglossus semilaevis]	-	-	-	-	-	-	-
TCONS_00001360	XM_008307481.2	0.972021	9	4	2	miR-141-y|miR-200-y	0.00613864	zc2hc1a	PREDICTED: zinc finger C2HC domain-containing protein 1A-like isoform X2 [Cynoglossus semilaevis]	-	-	-	-	-	-	-
TCONS_00001360	XM_008307482.2	0.839704	9	7	2	miR-141-y|miR-200-y	0.0203428	zc2hc1a	PREDICTED: zinc finger C2HC domain-containing protein 1A-like isoform X3 [Cynoglossus semilaevis]	-	-	-	-	-	-	-
TCONS_00001360	XM_008307597.2	0.980037	9	11	3	miR-141-y|miR-200-y|novel-m0485-5p	0.00410635	Cd226	PREDICTED: CD226 antigen isoform X1 [Cynoglossus semilaevis]	Environmental Information Processing	Signaling molecules and interaction	ko04514//Cell adhesion molecules (CAMs)	K06567	-	-	-
TCONS_00001360	XM_008307654.2	0.806713	9	4	2	miR-141-y|miR-200-y	0.00613864	CREM	PREDICTED: cAMP-responsive element modulator [Cynoglossus semilaevis]	Organismal Systems	Circulatory system	ko04261//Adrenergic signaling in cardiomyocytes	K09052	-	-	-
TCONS_00001360	XM_008307792.2	0.894062	9	5	2	miR-141-y|miR-200-y	0.0100465	bhlhe22	PREDICTED: class E basic helix-loop-helix protein 22 [Cynoglossus semilaevis]	-	-	-	-	-	-	-
TCONS_00001360	XM_008307901.2	0.962789	9	1	1	miR-200-y	0.0344828	SSR1	PREDICTED: translocon-associated protein subunit alpha isoform X2 [Cynoglossus semilaevis]	Genetic Information Processing	Folding, sorting and degradation	ko04141//Protein processing in endoplasmic reticulum	K13249	-	-	GO:0033993//response to lipid;GO:0048545//response to steroid hormone;GO:0009719//response to endogenous stimulus;GO:0043627//response to estrogen;GO:0009725//response to hormone;GO:0042221//response to chemical;GO:0010033//response to organic substance;GO:0050896//response to stimulus;GO:0014070//response to organic cyclic compound
TCONS_00001360	XM_008308393.2	0.972502	9	1	1	novel-m0708-5p	0.0344828	MALRD1	PREDICTED: MAM and LDL-receptor class A domain-containing protein 1-like isoform X1 [Cynoglossus semilaevis]	-	-	-	-	-	-	-
TCONS_00001360	XM_008308683.2	0.828943	9	1	1	novel-m0708-5p	0.0344828	RCAN3	PREDICTED: calcipressin-3 isoform X1 [Cynoglossus semilaevis]	-	-	-	-	-	-	GO:0023052//signaling;GO:0050794//regulation of cellular process;GO:0065007//biological regulation;GO:0007165//signal transduction;GO:0051716//cellular response to stimulus;GO:0019932//second-messenger-mediated signaling;GO:0044699//single-organism process;GO:0044700//single organism signaling;GO:0050896//response to stimulus;GO:0007154//cell communication;GO:0044763//single-organism cellular pro…
TCONS_00001360	XM_008308744.2	0.750947	9	1	1	miR-429-y	0.0344828	TBCEL	PREDICTED: tubulin-specific chaperone cofactor E-like protein isoform X1 [Cynoglossus semilaevis]	-	-	-	-	-	-	-
TCONS_00001360	XM_008309498.2	0.959495	9	6	2	miR-429-y|novel-m0278-3p	0.0147978	dixdc1a	PREDICTED: dixin-A-like isoform X1 [Cynoglossus semilaevis]	-	-	-	-	-	-	-
TCONS_00001360	XM_008309986.2	0.841607	9	5	2	miR-141-y|novel-m0708-5p	0.0100465	TMEM178B	PREDICTED: transmembrane protein 178B-like [Cynoglossus semilaevis]	-	-	-	-	GO:0030054//cell junction;GO:0043296//apical junction complex;GO:0031224//intrinsic component of membrane;GO:0005911//cell-cell junction;GO:0044425//membrane part;GO:0016020//membrane	-	-
TCONS_00001360	XM_008310461.2	0.949814	9	5	3	miR-141-y|miR-200-y|miR-429-y	0.000276833	fto	PREDICTED: alpha-ketoglutarate-dependent dioxygenase FTO [Cynoglossus semilaevis]	-	-	-	-	-	-	-
TCONS_00001360	XM_008310475.2	0.955812	9	6	2	miR-141-y|miR-200-y	0.0147978	Homer2	PREDICTED: homer protein homolog 2 isoform X1 [Cynoglossus semilaevis]	Environmental Information Processing	Signal transduction	ko04068//FoxO signaling pathway	K15010	-	-	-
TCONS_00001360	XM_008310520.2	0.867407	9	2	2	miR-141-y|miR-200-y	0.00106101	HLTF	PREDICTED: helicase-like transcription factor isoform X1 [Cynoglossus semilaevis]	-	-	-	-	-	GO:0032549//ribonucleoside binding;GO:1901363//heterocyclic compound binding;GO:0046872//metal ion binding;GO:0016787//hydrolase activity;GO:0003676//nucleic acid binding;GO:0097159//organic cyclic compound binding;GO:0043167//ion binding;GO:0003824//catalytic activity;GO:0046914//transition metal ion binding;GO:0016818//hydrolase activity, acting on acid anhydrides, in phosphorus-containing anhy…	-
TCONS_00001360	XM_008310912.2	0.937678	9	7	3	miR-200-y|novel-m0285-5p|novel-m0708-5p	0.000935254	Znf710	PREDICTED: zinc finger protein 710-like [Cynoglossus semilaevis]	-	-	-	-	-	-	-
TCONS_00001360	XM_008311030.2	0.906164	9	5	2	miR-141-y|miR-200-y	0.0100465	SLC7A5	PREDICTED: large neutral amino acids transporter small subunit 1 [Cynoglossus semilaevis]	-	-	-	-	-	-	-
TCONS_00001360	XM_008311545.2	0.97014	9	9	2	miR-141-y|miR-200-y	0.0336244	Cfdp1	PREDICTED: craniofacial development protein 1 isoform X1 [Cynoglossus semilaevis]	-	-	-	-	-	-	-
TCONS_00001360	XM_008311896.2	0.985912	9	1	1	novel-m0285-5p	0.0344828	tmem53-a	PREDICTED: transmembrane protein 53-A-like [Cynoglossus semilaevis]	-	-	-	-	-	-	-
TCONS_00001360	XM_008312115.2	0.95152	9	6	3	miR-429-y|novel-m0285-5p|novel-m0640-5p	0.000543973	Pias1	PREDICTED: E3 SUMO-protein ligase PIAS1 [Cynoglossus semilaevis]	Genetic Information Processing;Environmental Information Processing	Folding, sorting and degradation;Signal transduction	ko04630//Jak-STAT signaling pathway;ko04120//Ubiquitin mediated proteolysis	K04706	-	GO:0046872//metal ion binding;GO:0019787//ubiquitin-like protein transferase activity;GO:0043169//cation binding;GO:0016740//transferase activity;GO:0046914//transition metal ion binding;GO:0003824//catalytic activity;GO:0005488//binding;GO:0043167//ion binding	-
TCONS_00001360	XM_008312299.2	0.722409	9	4	3	miR-141-y|miR-200-y|novel-m0278-3p	0.000112703	Mapre3	PREDICTED: microtubule-associated protein RP/EB family member 3-like isoform X1 [Cynoglossus semilaevis]	-	-	-	-	-	-	-
TCONS_00001360	XM_008312413.2	0.931777	9	4	3	miR-141-y|miR-200-y|novel-m0304-3p	0.000112703	Asx	PREDICTED: putative Polycomb group protein ASXL2 isoform X4 [Cynoglossus semilaevis]	-	-	-	-	-	-	-
TCONS_00001360	XM_008312445.2	0.941417	9	4	2	miR-141-y|miR-200-y	0.00613864	edc3	PREDICTED: enhancer of mRNA-decapping protein 3 isoform X1 [Cynoglossus semilaevis]	Genetic Information Processing	Folding, sorting and degradation	ko03018//RNA degradation	K12615	-	-	-
TCONS_00001360	XM_008312681.2	0.954377	9	9	3	miR-141-y|miR-200-y|miR-429-y	0.00216633	Cd164	PREDICTED: sialomucin core protein 24 isoform X3 [Cynoglossus semilaevis]	Cellular Processes	Transport and catabolism	ko04142//Lysosome	K06546	-	-	-
TCONS_00001360	XM_008312823.2	0.733846	9	1	1	novel-m0708-5p	0.0344828	CTGF	PREDICTED: connective tissue growth factor [Cynoglossus semilaevis]	-	-	-	-	-	GO:0019838//growth factor binding;GO:0005515//protein binding;GO:0005488//binding	GO:0007275//multicellular organism development;GO:0048856//anatomical structure development;GO:0032501//multicellular organismal process;GO:0048731//system development;GO:0044767//single-organism developmental process;GO:0044707//single-multicellular organism process;GO:0009790//embryo development;GO:0044699//single-organism process;GO:0032502//developmental process;GO:0048568//embryonic organ de…
TCONS_00001360	XM_008312863.2	0.883162	9	1	1	miR-429-y	0.0344828	Prss35	PREDICTED: serine protease 23-like [Cynoglossus semilaevis]	-	-	-	-	-	-	-
TCONS_00001360	XM_008313494.2	0.983137	9	1	1	novel-m0278-3p	0.0344828	AKIRIN2	PREDICTED: akirin-2-like [Cynoglossus semilaevis]	-	-	-	-	-	-	-
TCONS_00001360	XM_008313712.2	0.960291	9	3	2	miR-429-y|novel-m0304-3p	0.00312567	spop	PREDICTED: speckle-type POZ protein [Oreochromis niloticus]	-	-	-	-	GO:0005622//intracellular;GO:0031974//membrane-enclosed lumen;GO:0043233//organelle lumen;GO:0043227//membrane-bounded organelle;GO:0044464//cell part;GO:0044422//organelle part;GO:0016604//nuclear body;GO:0070013//intracellular organelle lumen;GO:0043226//organelle;GO:0043229//intracellular organelle;GO:0043231//intracellular membrane-bounded organelle;GO:0005623//cell;GO:0031981//nuclear lumen;…	-	GO:0044265//cellular macromolecule catabolic process;GO:0044260//cellular macromolecule metabolic process;GO:0051603//proteolysis involved in cellular protein catabolic process;GO:0070647//protein modification by small protein conjugation or removal;GO:0009987//cellular process;GO:1901575//organic substance catabolic process;GO:0044238//primary metabolic process;GO:0032446//protein modification b…
TCONS_00001360	XM_008313751.2	0.978382	9	1	1	miR-429-y	0.0344828	LGI1	PREDICTED: leucine-rich glioma-inactivated protein 1 [Cynoglossus semilaevis]	-	-	-	-	-	-	-
TCONS_00001360	XM_008314085.2	0.912969	9	6	2	novel-m0304-3p|novel-m0708-5p	0.0147978	Srcin1	PREDICTED: SRC kinase signaling inhibitor 1-like isoform X4 [Cynoglossus semilaevis]	-	-	-	-	-	-	-
TCONS_00001360	XM_008314137.2	0.953474	9	6	3	miR-141-y|miR-200-y|novel-m0278-3p	0.000543973	Ptrf	PREDICTED: polymerase I and transcript release factor-like [Cynoglossus semilaevis]	-	-	-	-	-	-	-
TCONS_00001360	XM_008314193.2	0.878715	9	1	1	miR-141-y	0.0344828	h1f0-a	PREDICTED: histone H1.0-B [Cynoglossus semilaevis]	-	-	-	-	GO:0044446//intracellular organelle part;GO:0043226//organelle;GO:0044424//intracellular part;GO:0044464//cell part;GO:0044427//chromosomal part;GO:0005623//cell;GO:0000785//chromatin;GO:0043228//non-membrane-bounded organelle;GO:0005694//chromosome;GO:0044422//organelle part;GO:0005622//intracellular;GO:0043229//intracellular organelle;GO:0043231//intracellular membrane-bounded organelle;GO:0043…	GO:1901363//heterocyclic compound binding;GO:0097159//organic cyclic compound binding;GO:0003676//nucleic acid binding;GO:0005488//binding	GO:0006996//organelle organization;GO:0043933//macromolecular complex subunit organization;GO:0071840//cellular component organization or biogenesis;GO:0071824//protein-DNA complex subunit organization;GO:0009987//cellular process;GO:0016043//cellular component organization;GO:0051276//chromosome organization;GO:0006325//chromatin organization;GO:0034728//nucleosome organization;GO:0071822//prote…
TCONS_00001360	XM_008314302.2	0.903902	9	3	2	miR-141-y|miR-200-y	0.00312567	RNF157	PREDICTED: RING finger protein 157 isoform X1 [Cynoglossus semilaevis]	-	-	-	-	-	-	-
TCONS_00001360	XM_008314424.2	0.949535	9	11	2	miR-141-y|miR-200-y	0.0495291	ormdl3	PREDICTED: ORM1-like protein 3 isoform X2 [Cynoglossus semilaevis]	-	-	-	-	-	-	-
TCONS_00001360	XM_008314603.2	0.70901	9	9	3	miR-141-y|miR-200-y|miR-429-y	0.00216633	FAM57B	PREDICTED: protein FAM57B-like [Cynoglossus semilaevis]	-	-	-	-	GO:0044425//membrane part;GO:0016020//membrane;GO:0031224//intrinsic component of membrane	GO:0005488//binding;GO:0043167//ion binding;GO:0043169//cation binding	-
TCONS_00001360	XM_008314740.2	0.794272	9	11	2	miR-141-y|miR-200-y	0.0495291	Tnrc6b	PREDICTED: trinucleotide repeat-containing gene 6B protein-like isoform X2 [Cynoglossus semilaevis]	-	-	-	-	-	-	-
TCONS_00001360	XM_008314906.2	0.933698	9	3	2	miR-429-y|novel-m0485-5p	0.00312567	ADGRA1	PREDICTED: adhesion G protein-coupled receptor A1-like [Cynoglossus semilaevis]	-	-	-	-	GO:0016020//membrane	-	GO:0007166//cell surface receptor signaling pathway;GO:0009987//cellular process;GO:0050789//regulation of biological process;GO:0044763//single-organism cellular process;GO:0065007//biological regulation;GO:0051716//cellular response to stimulus;GO:0023052//signaling;GO:0050896//response to stimulus;GO:0007154//cell communication;GO:0044699//single-organism process;GO:0044700//single organism si…
TCONS_00001360	XM_008316507.1	0.788405	9	4	2	miR-141-y|miR-200-y	0.00613864	ALKBH1	PREDICTED: DNA oxidative demethylase ALKBH1 isoform X1 [Cynoglossus semilaevis]	-	-	-	-	-	-	-
TCONS_00001360	XM_008317067.2	0.8766	9	4	2	miR-429-y|novel-m0304-3p	0.00613864	Acox1	PREDICTED: peroxisomal acyl-coenzyme A oxidase 1 isoform X2 [Cynoglossus semilaevis]	Cellular Processes;Metabolism;Organismal Systems	Transport and catabolism;Lipid metabolism;Endocrine system;Global and Overview	ko01100//Metabolic pathways;ko01110//Biosynthesis of secondary metabolites;ko04146//Peroxisome;ko03320//PPAR signaling pathway;ko01212//Fatty acid metabolism;ko00071//Fatty acid degradation;ko01040//Biosynthesis of unsaturated fatty acids;ko00592//alpha-Linolenic acid metabolism	K00232	GO:0005622//intracellular;GO:0043231//intracellular membrane-bounded organelle;GO:0005737//cytoplasm;GO:0044464//cell part;GO:0005623//cell;GO:0044424//intracellular part;GO:0044444//cytoplasmic part;GO:0043227//membrane-bounded organelle;GO:0042579//microbody;GO:0043226//organelle;GO:0043229//intracellular organelle	GO:0000166//nucleotide binding;GO:0005488//binding;GO:0036094//small molecule binding;GO:0016627//oxidoreductase activity, acting on the CH-CH group of donors;GO:0016634//oxidoreductase activity, acting on the CH-CH group of donors, oxygen as acceptor;GO:0003824//catalytic activity;GO:1901265//nucleoside phosphate binding;GO:0097159//organic cyclic compound binding;GO:0016491//oxidoreductase acti…	GO:0044699//single-organism process;GO:0016042//lipid catabolic process;GO:0044282//small molecule catabolic process;GO:0006629//lipid metabolic process;GO:0016054//organic acid catabolic process;GO:0044248//cellular catabolic process;GO:0009987//cellular process;GO:0044242//cellular lipid catabolic process;GO:0044281//small molecule metabolic process;GO:0009062//fatty acid catabolic process;GO:0…
TCONS_00001360	XM_008317109.2	0.96673	9	5	2	miR-429-y|novel-m0304-3p	0.0100465	UGT8	PREDICTED: 2-hydroxyacylsphingosine 1-beta-galactosyltransferase [Cynoglossus semilaevis]	Metabolism	Global and Overview;Lipid metabolism	ko01100//Metabolic pathways;ko00600//Sphingolipid metabolism;ko00565//Ether lipid metabolism	K04628	-	GO:0016757//transferase activity, transferring glycosyl groups;GO:0016740//transferase activity;GO:0003824//catalytic activity	-
TCONS_00001360	XM_008317237.2	0.920282	9	3	2	miR-141-y|miR-200-y	0.00312567	SLC14A1	PREDICTED: urea transporter 1-like [Cynoglossus semilaevis]	-	-	-	-	-	-	-
TCONS_00001360	XM_008317276.2	0.986452	9	6	2	miR-141-y|miR-200-y	0.0147978	EXOSC1	PREDICTED: exosome complex component CSL4 isoform X2 [Cynoglossus semilaevis]	Genetic Information Processing	Folding, sorting and degradation	ko03018//RNA degradation	K07573	GO:0043234//protein complex;GO:0032991//macromolecular complex	GO:0097159//organic cyclic compound binding;GO:0003676//nucleic acid binding;GO:1901363//heterocyclic compound binding;GO:0005488//binding	-
TCONS_00001360	XM_008317489.2	0.92148	9	5	2	miR-141-y|miR-429-y	0.0100465	TPPP3	PREDICTED: tubulin polymerization-promoting protein family member 3-like [Cynoglossus semilaevis]	-	-	-	-	-	-	-
TCONS_00001360	XM_008317724.2	0.949419	9	8	2	miR-429-y|novel-m0285-5p	0.0266337	Smarce1	PREDICTED: SWI/SNF-related matrix-associated actin-dependent regulator of chromatin subfamily E member 1 isoform X2 [Cynoglossus semilaevis]	-	-	-	-	-	-	-
TCONS_00001360	XM_008317987.2	0.923965	9	6	2	miR-141-y|miR-200-y	0.0147978	Rer1	PREDICTED: protein RER1 isoform X1 [Cynoglossus semilaevis]	-	-	-	-	-	-	-
TCONS_00001360	XM_008318203.2	0.87855	9	1	1	miR-429-y	0.0344828	dip2ba	PREDICTED: disco-interacting protein 2 homolog B-A isoform X1 [Cynoglossus semilaevis]	-	-	-	-	GO:0044464//cell part;GO:0005622//intracellular;GO:0005623//cell;GO:0044424//intracellular part;GO:0043229//intracellular organelle;GO:0043227//membrane-bounded organelle;GO:0043231//intracellular membrane-bounded organelle;GO:0043226//organelle	GO:0005488//binding;GO:0005515//protein binding	-
TCONS_00001360	XM_008318296.2	0.840431	9	4	2	miR-141-y|miR-200-y	0.00613864	-	PREDICTED: cytochrome c oxidase subunit 4 isoform 2, mitochondrial-like [Cynoglossus semilaevis]	Organismal Systems;Metabolism	Global and Overview;Energy metabolism;Circulatory system	ko01100//Metabolic pathways;ko04260//Cardiac muscle contraction;ko00190//Oxidative phosphorylation	K02263	-	GO:0009055//electron carrier activity	GO:0044699//single-organism process;GO:0051234//establishment of localization;GO:0006810//transport;GO:0015672//monovalent inorganic cation transport;GO:0044765//single-organism transport;GO:0051179//localization;GO:0006818//hydrogen transport;GO:0006812//cation transport;GO:1902578//single-organism localization;GO:0015992//proton transport;GO:0006811//ion transport
TCONS_00001360	XM_008318603.2	0.819274	9	1	1	miR-429-y	0.0344828	Otud3	PREDICTED: OTU domain-containing protein 3 isoform X2 [Cynoglossus semilaevis]	-	-	-	-	-	-	-
TCONS_00001360	XM_008318688.2	0.974967	9	1	1	novel-m0278-3p	0.0344828	FAM217B	PREDICTED: protein FAM217B [Stegastes partitus]	-	-	-	-	-	-	-
TCONS_00001360	XM_008318755.2	0.978147	9	9	2	miR-141-y|miR-200-y	0.0336244	OSBPL2	PREDICTED: oxysterol-binding protein-related protein 2-like [Cynoglossus semilaevis]	-	-	-	-	-	-	GO:0033036//macromolecule localization;GO:0051179//localization;GO:0010876//lipid localization
TCONS_00001360	XM_008318785.2	0.936466	9	5	2	miR-141-y|miR-200-y	0.0100465	KIF1B	PREDICTED: kinesin-like protein KIF1B isoform X4 [Cynoglossus semilaevis]	-	-	-	-	-	-	-
TCONS_00001360	XM_008318864.2	0.990149	9	3	2	miR-141-y|miR-200-y	0.00312567	MYL6	PREDICTED: myosin light polypeptide 6 isoform X4 [Cynoglossus semilaevis]	Organismal Systems	Circulatory system	ko04270//Vascular smooth muscle contraction	K12751	-	-	-
TCONS_00001360	XM_008319769.2	0.982432	9	10	2	miR-429-y|novel-m0278-3p	0.0412704	SLC6A13	PREDICTED: sodium- and chloride-dependent GABA transporter 2-like isoform X1 [Cynoglossus semilaevis]	-	-	-	-	GO:0031224//intrinsic component of membrane;GO:0044425//membrane part;GO:0016020//membrane	GO:0022804//active transmembrane transporter activity;GO:0022857//transmembrane transporter activity;GO:0015291//secondary active transmembrane transporter activity;GO:0005215//transporter activity	GO:1902578//single-organism localization;GO:0044699//single-organism process;GO:0044763//single-organism cellular process;GO:0009987//cellular process;GO:0051179//localization;GO:0051234//establishment of localization;GO:0044765//single-organism transport;GO:0006810//transport
TCONS_00001360	XM_008319895.2	0.970905	9	4	2	miR-141-y|miR-200-y	0.00613864	strip1	PREDICTED: striatin-interacting protein 1 [Cynoglossus semilaevis]	-	-	-	-	-	-	-
TCONS_00001360	XM_008320002.2	0.95003	9	3	2	miR-141-y|miR-200-y	0.00312567	Apof	PREDICTED: apolipoprotein F [Cynoglossus semilaevis]	-	-	-	-	-	-	-
TCONS_00001360	XM_008320073.2	0.955386	9	14	4	miR-141-y|miR-200-y|miR-429-y|novel-m0485-5p	0.000569576	Arfgap1	PREDICTED: ADP-ribosylation factor GTPase-activating protein 1 isoform X2 [Cynoglossus semilaevis]	Cellular Processes	Transport and catabolism	ko04144//Endocytosis	K12492	-	-	-
TCONS_00001360	XM_008320077.2	0.969616	9	13	4	miR-141-y|miR-200-y|miR-429-y|novel-m0485-5p	0.000413426	Arfgap1	PREDICTED: ADP-ribosylation factor GTPase-activating protein 1 isoform X6 [Cynoglossus semilaevis]	Cellular Processes	Transport and catabolism	ko04144//Endocytosis	K12492	-	-	-
TCONS_00001360	XM_008320079.1	0.763874	9	1	1	miR-429-y	0.0344828	ssr1	PREDICTED: translocon-associated protein subunit alpha-like [Cynoglossus semilaevis]	Genetic Information Processing	Folding, sorting and degradation	ko04141//Protein processing in endoplasmic reticulum	K13249	GO:0044425//membrane part;GO:0005623//cell;GO:0012505//endomembrane system;GO:0044464//cell part;GO:0031224//intrinsic component of membrane;GO:0016020//membrane;GO:0042175//nuclear outer membrane-endoplasmic reticulum membrane network	-	-
TCONS_00001360	XM_008320168.2	0.819498	9	1	1	novel-m0708-5p	0.0344828	LRRN2	PREDICTED: LOW QUALITY PROTEIN: leucine-rich repeat neuronal protein 2-like [Cynoglossus semilaevis]	-	-	-	-	-	-	-
TCONS_00001360	XM_008320299.2	0.832416	9	5	2	miR-141-y|miR-200-y	0.0100465	tada3	PREDICTED: transcriptional adapter 3 isoform X2 [Cynoglossus semilaevis]	-	-	-	-	-	-	-
TCONS_00001360	XM_008320310.2	0.958779	9	4	2	miR-141-y|miR-200-y	0.00613864	GPR22	PREDICTED: probable G-protein coupled receptor 22 [Cynoglossus semilaevis]	-	-	-	-	-	-	-
TCONS_00001360	XM_008320811.2	0.843021	9	13	3	miR-141-y|miR-200-y|miR-429-y	0.00686761	Rin2	PREDICTED: ras and Rab interactor 1 [Cynoglossus semilaevis]	-	-	-	-	-	-	-
TCONS_00001360	XM_008320871.2	0.911534	9	7	2	miR-141-y|miR-200-y	0.0203428	TEAD3	PREDICTED: transcriptional enhancer factor TEF-5 isoform X5 [Cynoglossus semilaevis]	-	-	-	-	-	-	-
TCONS_00001360	XM_008321101.2	0.844669	9	7	3	miR-141-y|miR-200-y|novel-m0304-3p	0.000935254	Kcnd3	PREDICTED: potassium voltage-gated channel subfamily D member 3-like isoform X2 [Cynoglossus semilaevis]	-	-	-	-	GO:0016020//membrane;GO:0044459//plasma membrane part;GO:0044425//membrane part;GO:0031226//intrinsic component of plasma membrane;GO:0031224//intrinsic component of membrane;GO:0005886//plasma membrane;GO:0005887//integral component of plasma membrane;GO:0044464//cell part;GO:0016021//integral component of membrane;GO:0005623//cell;GO:0071944//cell periphery	GO:0008324//cation transmembrane transporter activity;GO:0015075//ion transmembrane transporter activity;GO:0022892//substrate-specific transporter activity;GO:0005267//potassium channel activity;GO:0022803//passive transmembrane transporter activity;GO:0046873//metal ion transmembrane transporter activity;GO:0022838//substrate-specific channel activity;GO:0005216//ion channel activity;GO:0015077…	GO:0034220//ion transmembrane transport;GO:0044699//single-organism process;GO:0006461//protein complex assembly;GO:1902578//single-organism localization;GO:0043933//macromolecular complex subunit organization;GO:0051234//establishment of localization;GO:0022607//cellular component assembly;GO:0009987//cellular process;GO:0006811//ion transport;GO:0065003//macromolecular complex assembly;GO:00718…
TCONS_00001360	XM_008321788.2	0.989683	9	5	2	miR-141-y|miR-200-y	0.0100465	tp53	PREDICTED: cellular tumor antigen p53 [Cynoglossus semilaevis]	Environmental Information Processing;Cellular Processes	Cell growth and death;Signal transduction	ko04010//MAPK signaling pathway;ko04310//Wnt signaling pathway;ko04110//Cell cycle;ko04210//Apoptosis;ko04115//p53 signaling pathway	K04451	GO:0044424//intracellular part;GO:0044464//cell part;GO:0005623//cell;GO:0005622//intracellular	GO:0005488//binding	GO:0044767//single-organism developmental process;GO:0032774//RNA biosynthetic process;GO:0010941//regulation of cell death;GO:0008219//cell death;GO:0035556//intracellular signal transduction;GO:0006351//transcription, DNA-templated;GO:0006915//apoptotic process;GO:0048523//negative regulation of cellular process;GO:0044260//cellular macromolecule metabolic process;GO:0032501//multicellular orga…
TCONS_00001360	XM_008322150.2	0.960655	9	10	4	miR-141-y|miR-200-y|novel-m0485-5p|novel-m0708-5p	0.000127387	44260	PREDICTED: E3 ubiquitin-protein ligase MARCH5 isoform X1 [Cynoglossus semilaevis]	-	-	-	-	-	-	-
TCONS_00001360	XM_008322362.2	0.923256	9	3	2	miR-141-y|miR-200-y	0.00312567	VIT	PREDICTED: vitrin isoform X1 [Cynoglossus semilaevis]	-	-	-	-	-	-	-
TCONS_00001360	XM_008322375.2	0.962972	9	1	1	miR-429-y	0.0344828	sh3pxd2a	PREDICTED: SH3 and PX domain-containing protein 2A-like isoform X2 [Cynoglossus semilaevis]	-	-	-	-	-	-	-
TCONS_00001360	XM_008322741.2	0.958004	9	1	1	novel-m0708-5p	0.0344828	FAM131B	PREDICTED: protein FAM131B isoform X4 [Cynoglossus semilaevis]	-	-	-	-	-	-	-
TCONS_00001360	XM_008322744.2	0.934214	9	1	1	novel-m0708-5p	0.0344828	FAM131B	PREDICTED: protein FAM131B isoform X5 [Cynoglossus semilaevis]	-	-	-	-	-	-	-
TCONS_00001360	XM_008323209.2	0.932384	9	14	4	miR-141-y|miR-200-y|miR-429-y|novel-m0285-5p	0.000569576	EFS	PREDICTED: embryonal Fyn-associated substrate-like isoform X1 [Cynoglossus semilaevis]	-	-	-	-	-	-	-
TCONS_00001360	XM_008323377.2	0.913764	9	3	2	miR-141-y|miR-200-y	0.00312567	CREB5	PREDICTED: cyclic AMP-responsive element-binding protein 5 isoform X1 [Cynoglossus semilaevis]	Organismal Systems	Circulatory system	ko04261//Adrenergic signaling in cardiomyocytes	K09047	-	-	-
TCONS_00001360	XM_008324457.2	0.964686	9	3	2	novel-m0304-3p|novel-m0640-5p	0.00312567	SH3D19	PREDICTED: SH3 domain-containing protein 19-like isoform X1 [Cynoglossus semilaevis]	-	-	-	-	-	-	-
TCONS_00001360	XM_008324538.2	0.75647	9	5	2	miR-141-y|miR-200-y	0.0100465	EXD3	PREDICTED: exonuclease mut-7 homolog isoform X1 [Cynoglossus semilaevis]	-	-	-	-	-	-	-
TCONS_00001360	XM_008324715.2	0.96886	9	4	2	miR-141-y|miR-200-y	0.00613864	SPINZ	PREDICTED: spindlin-1 [Cynoglossus semilaevis]	-	-	-	-	-	-	-
TCONS_00001360	XM_008324978.2	0.977466	9	9	4	miR-141-y|miR-200-y|miR-429-y|novel-m0304-3p	7.76565e-05	Gpm6b	PREDICTED: neuronal membrane glycoprotein M6-b-like [Cynoglossus semilaevis]	-	-	-	-	-	-	-
TCONS_00001360	XM_008325040.2	0.988751	9	6	2	miR-141-y|miR-200-y	0.0147978	atg3	PREDICTED: ubiquitin-like-conjugating enzyme ATG3 isoform X1 [Cynoglossus semilaevis]	Cellular Processes	Transport and catabolism	ko04140//Regulation of autophagy	K08343	-	-	-
TCONS_00001360	XM_008325078.2	0.795312	9	7	2	miR-141-y|miR-200-y	0.0203428	Als2	PREDICTED: alsin isoform X3 [Cynoglossus semilaevis]	-	-	-	-	-	-	-
TCONS_00001360	XM_008325093.2	0.894639	9	2	2	miR-141-y|miR-200-y	0.00106101	COL18A1	PREDICTED: collagen alpha-1(XVIII) chain-like isoform X3 [Cynoglossus semilaevis]	-	-	-	-	-	-	-
TCONS_00001360	XM_008325096.2	0.855622	9	2	2	miR-141-y|miR-200-y	0.00106101	NLRC3	PREDICTED: NACHT, LRR and PYD domains-containing protein 3-like isoform X1 [Cynoglossus semilaevis]	-	-	-	-	-	-	-
TCONS_00001360	XM_008325128.2	0.737669	9	1	1	novel-m0708-5p	0.0344828	FGB	PREDICTED: LOW QUALITY PROTEIN: fibrinogen beta chain [Cynoglossus semilaevis]	-	-	-	-	GO:0005615//extracellular space;GO:0044421//extracellular region part;GO:0005576//extracellular region	GO:0005488//binding;GO:0005515//protein binding	GO:0044085//cellular component biogenesis;GO:0022607//cellular component assembly;GO:0071822//protein complex subunit organization;GO:0044699//single-organism process;GO:0001775//cell activation;GO:0034622//cellular macromolecular complex assembly;GO:0016043//cellular component organization;GO:0044763//single-organism cellular process;GO:0007154//cell communication;GO:0006461//protein complex ass…
TCONS_00001360	XM_008325256.2	0.986722	9	6	3	miR-141-y|miR-200-y|novel-m0708-5p	0.000543973	SH3GL2	PREDICTED: endophilin-A1-like [Cynoglossus semilaevis]	Cellular Processes	Transport and catabolism	ko04144//Endocytosis	K11247	-	-	-
TCONS_00001360	XM_008325359.2	0.712146	9	7	2	miR-141-y|novel-m0708-5p	0.0203428	SLC22A13	PREDICTED: solute carrier family 22 member 13-like isoform X1 [Cynoglossus semilaevis]	-	-	-	-	-	-	-
TCONS_00001360	XM_008325799.2	0.859529	9	8	2	miR-141-y|miR-200-y	0.0266337	garnl3	PREDICTED: GTPase-activating Rap/Ran-GAP domain-like protein 3 isoform X1 [Cynoglossus semilaevis]	-	-	-	-	-	-	-
TCONS_00001360	XM_008325803.2	0.97055	9	8	2	miR-200-y|novel-m0278-3p	0.0266337	usp20	PREDICTED: ubiquitin carboxyl-terminal hydrolase 20 isoform X1 [Cynoglossus semilaevis]	-	-	-	-	-	-	-
TCONS_00001360	XM_008325869.2	0.703316	9	2	2	miR-141-y|miR-200-y	0.00106101	GIT2	PREDICTED: ARF GTPase-activating protein GIT2-like isoform X3 [Cynoglossus semilaevis]	Cellular Processes	Transport and catabolism	ko04144//Endocytosis	K12487	-	-	-
TCONS_00001360	XM_008326292.2	0.906792	9	5	4	miR-141-y|miR-200-y|novel-m0278-3p|novel-m0304-3p	3.28251e-06	St8sia5	PREDICTED: alpha-2,8-sialyltransferase 8E isoform X1 [Cynoglossus semilaevis]	Metabolism	Glycan biosynthesis and metabolism;Global and Overview	ko01100//Metabolic pathways;ko00604//Glycosphingolipid biosynthesis - ganglio series	K03369	-	-	-
TCONS_00001360	XM_008326502.2	0.959065	9	1	1	novel-m0708-5p	0.0344828	Btk	PREDICTED: tyrosine-protein kinase BTK [Cynoglossus semilaevis]	-	-	-	-	-	-	-
TCONS_00001360	XM_008326514.2	0.985341	9	1	1	miR-429-y	0.0344828	Sfxn5	PREDICTED: sideroflexin-5-like [Cynoglossus semilaevis]	-	-	-	-	-	-	-
TCONS_00001360	XM_008327708.2	0.896111	9	2	2	miR-141-y|miR-200-y	0.00106101	uvssa	PREDICTED: UV-stimulated scaffold protein A [Cynoglossus semilaevis]	-	-	-	-	-	-	-
TCONS_00001360	XM_008327742.2	0.768148	9	4	2	miR-141-y|miR-200-y	0.00613864	Cpeb4	PREDICTED: cytoplasmic polyadenylation element-binding protein 4 isoform X1 [Cynoglossus semilaevis]	Cellular Processes;Organismal Systems	Cell growth and death;Development;Endocrine system	ko04114//Oocyte meiosis;ko04914//Progesterone-mediated oocyte maturation;ko04320//Dorso-ventral axis formation	K02602	-	-	-
TCONS_00001360	XM_008327993.2	0.956812	9	1	1	novel-m0485-5p	0.0344828	SF3B1	PREDICTED: splicing factor 3B subunit 1 isoform X1 [Cynoglossus semilaevis]	Genetic Information Processing	Transcription	ko03040//Spliceosome	K12828	-	-	-
TCONS_00001360	XM_008328370.2	0.783867	9	4	2	miR-141-y|miR-200-y	0.00613864	CREB1	PREDICTED: cyclic AMP-responsive element-binding protein 1-like isoform X2 [Cynoglossus semilaevis]	Organismal Systems	Circulatory system;Endocrine system	ko04261//Adrenergic signaling in cardiomyocytes;ko04916//Melanogenesis	K05870	-	-	-
TCONS_00001360	XM_008328753.2	0.978802	9	6	3	miR-141-y|miR-200-y|novel-m0278-3p	0.000543973	sumo3	PREDICTED: small ubiquitin-related modifier 3 [Cynoglossus semilaevis]	Genetic Information Processing	Translation	ko03013//RNA transport	K12160	-	-	-
TCONS_00001360	XM_008328872.2	0.975765	9	3	2	miR-141-y|miR-200-y	0.00312567	Serp2	stress-associated endoplasmic reticulum protein 2 [Homo sapiens]	-	-	-	-	-	-	-
TCONS_00001360	XM_008328898.1	0.866761	9	1	1	miR-429-y	0.0344828	hnmt	PREDICTED: histamine N-methyltransferase [Cynoglossus semilaevis]	Metabolism	Amino acid metabolism	ko00340//Histidine metabolism	K00546	-	-	-
TCONS_00001360	XM_008329225.2	0.738643	9	10	2	miR-141-y|miR-200-y	0.0412704	ELAVL3	PREDICTED: ELAV-like protein 3 isoform X2 [Cynoglossus semilaevis]	-	-	-	-	-	-	-
TCONS_00001360	XM_008329800.2	0.933156	9	5	3	miR-141-y|miR-200-y|novel-m0278-3p	0.000276833	usp22	PREDICTED: ubiquitin carboxyl-terminal hydrolase 22 isoform X2 [Cynoglossus semilaevis]	-	-	-	-	-	-	-
TCONS_00001360	XM_008329910.2	0.915795	9	4	3	miR-141-y|miR-200-y|novel-m0278-3p	0.000112703	GNB4	PREDICTED: guanine nucleotide-binding protein subunit beta-4 isoform X1 [Cynoglossus semilaevis]	-	-	-	-	-	-	-
TCONS_00001360	XM_008330020.2	0.843677	9	1	1	novel-m0708-5p	0.0344828	C1ql3	PREDICTED: C1q-related factor-like [Cynoglossus semilaevis]	-	-	-	-	-	-	-
TCONS_00001360	XM_008331019.2	0.923726	9	15	3	miR-141-y|miR-200-y|novel-m0304-3p	0.0105405	Sfpq	PREDICTED: splicing factor, proline- and glutamine-rich-like isoform X1 [Cynoglossus semilaevis]	-	-	-	-	-	-	-
TCONS_00001360	XM_008331031.2	0.802592	9	3	2	miR-141-y|miR-200-y	0.00312567	eef1a	PREDICTED: elongation factor 1-alpha-like [Cynoglossus semilaevis]	Genetic Information Processing	Translation	ko03013//RNA transport	K03231	-	-	-
TCONS_00001360	XM_008331110.2	0.945184	9	4	3	miR-141-y|miR-200-y|novel-m0485-5p	0.000112703	rft2	PREDICTED: riboflavin transporter 2-like [Cynoglossus semilaevis]	-	-	-	-	-	-	-
TCONS_00001360	XM_008331186.2	0.940384	9	9	3	miR-141-y|miR-200-y|novel-m0278-3p	0.00216633	rad21	PREDICTED: double-strand-break repair protein rad21 homolog [Cynoglossus semilaevis]	Cellular Processes	Cell growth and death	ko04110//Cell cycle	K06670	-	-	-
TCONS_00001360	XM_008331432.2	0.98557	9	10	2	miR-141-y|miR-200-y	0.0412704	SMAP2	PREDICTED: stromal membrane-associated protein 2 isoform X1 [Cynoglossus semilaevis]	Cellular Processes	Transport and catabolism	ko04144//Endocytosis	K12486	-	-	-
TCONS_00001360	XM_008331720.2	0.902897	9	2	2	novel-m0285-5p|novel-m0640-5p	0.00106101	Camsap2	PREDICTED: calmodulin-regulated spectrin-associated protein 2 isoform X5 [Cynoglossus semilaevis]	-	-	-	-	-	-	-
TCONS_00001360	XM_008331737.2	0.907096	9	5	2	novel-m0285-5p|novel-m0640-5p	0.0100465	Camsap2	PREDICTED: calmodulin-regulated spectrin-associated protein 2 isoform X6 [Cynoglossus semilaevis]	-	-	-	-	-	-	-
TCONS_00001360	XM_008331819.2	0.948321	9	5	2	miR-141-y|miR-200-y	0.0100465	ppp1r10	PREDICTED: serine/threonine-protein phosphatase 1 regulatory subunit 10 [Cynoglossus semilaevis]	-	-	-	-	-	-	-
TCONS_00001360	XM_008332117.2	0.841067	9	4	3	miR-141-y|miR-200-y|miR-429-y	0.000112703	RARB	PREDICTED: retinoic acid receptor beta isoform X1 [Cynoglossus semilaevis]	-	-	-	-	-	-	-
TCONS_00001360	XM_008332180.2	0.806321	9	1	1	miR-429-y	0.0344828	KDM6B	PREDICTED: lysine-specific demethylase 6B-like [Lates calcarifer]	-	-	-	-	-	-	-
TCONS_00001360	XM_008332183.2	0.963842	9	7	2	miR-141-y|miR-200-y	0.0203428	FGF11	PREDICTED: fibroblast growth factor 11-like [Cynoglossus semilaevis]	Environmental Information Processing;Cellular Processes	Signal transduction;Cell motility	ko04010//MAPK signaling pathway;ko04810//Regulation of actin cytoskeleton	K04358	-	-	-
TCONS_00001360	XM_008332244.2	0.954446	9	1	1	miR-429-y	0.0344828	mmp13	PREDICTED: collagenase 3-like [Cynoglossus semilaevis]	-	-	-	-	-	-	-
TCONS_00001360	XM_008332399.2	0.759625	9	3	2	miR-200-y|novel-m0285-5p	0.00312567	MYO1F	PREDICTED: unconventional myosin-If-like [Cynoglossus semilaevis]	-	-	-	-	GO:0043226//organelle;GO:0043228//non-membrane-bounded organelle;GO:0044424//intracellular part;GO:0015629//actin cytoskeleton;GO:0005856//cytoskeleton;GO:0005623//cell;GO:0043232//intracellular non-membrane-bounded organelle;GO:0005622//intracellular;GO:0044464//cell part;GO:0043229//intracellular organelle	GO:0032549//ribonucleoside binding;GO:0032550//purine ribonucleoside binding;GO:0016817//hydrolase activity, acting on acid anhydrides;GO:0017111//nucleoside-triphosphatase activity;GO:0003824//catalytic activity;GO:0016818//hydrolase activity, acting on acid anhydrides, in phosphorus-containing anhydrides;GO:0097367//carbohydrate derivative binding;GO:0001882//nucleoside binding;GO:0097159//orga…	-
TCONS_00001360	XM_008332428.2	0.964243	9	7	4	miR-141-y|miR-200-y|novel-m0278-3p|novel-m0708-5p	2.22651e-05	Larp1	PREDICTED: la-related protein 1 isoform X5 [Cynoglossus semilaevis]	-	-	-	-	-	-	-
TCONS_00001360	XM_008332429.2	0.984831	9	6	4	miR-141-y|miR-200-y|novel-m0278-3p|novel-m0708-5p	9.69386e-06	Larp1	PREDICTED: la-related protein 1 isoform X6 [Cynoglossus semilaevis]	-	-	-	-	-	-	-
TCONS_00001360	XM_008332430.2	0.832912	9	6	3	miR-141-y|miR-200-y|novel-m0708-5p	0.000543973	Larp1	PREDICTED: la-related protein 1 isoform X7 [Cynoglossus semilaevis]	-	-	-	-	-	-	-
TCONS_00001360	XM_008332457.2	0.913987	9	3	2	miR-141-y|miR-200-y	0.00312567	GABRG2	PREDICTED: gamma-aminobutyric acid receptor subunit gamma-2 isoform X1 [Cynoglossus semilaevis]	Environmental Information Processing	Signaling molecules and interaction	ko04080//Neuroactive ligand-receptor interaction	K05186	-	-	-
TCONS_00001360	XM_008332504.2	0.962939	9	1	1	miR-429-y	0.0344828	Ppp1r14a	PREDICTED: protein phosphatase 1 regulatory subunit 14A [Cynoglossus semilaevis]	Organismal Systems	Circulatory system	ko04270//Vascular smooth muscle contraction	K12328	-	-	-
TCONS_00001360	XM_008332513.2	0.946	9	4	2	miR-141-y|miR-200-y	0.00613864	OCLN	PREDICTED: occludin-like [Cynoglossus semilaevis]	Environmental Information Processing;Cellular Processes	Signaling molecules and interaction;Cellular commiunity	ko04530//Tight junction;ko04514//Cell adhesion molecules (CAMs)	K06088	GO:0043296//apical junction complex;GO:0016020//membrane;GO:0031224//intrinsic component of membrane;GO:0030054//cell junction;GO:0044425//membrane part;GO:0005911//cell-cell junction	-	-
TCONS_00001360	XM_008332553.2	0.944524	9	4	2	miR-141-y|miR-200-y	0.00613864	gbas	PREDICTED: protein NipSnap homolog 2 [Cynoglossus semilaevis]	-	-	-	-	-	-	-
TCONS_00001360	XM_008332712.2	0.732621	9	8	2	miR-141-y|miR-200-y	0.0266337	SRSF1	PREDICTED: serine/arginine-rich splicing factor 1 [Cynoglossus semilaevis]	Genetic Information Processing	Transcription	ko03040//Spliceosome	K12890	-	-	-
TCONS_00001360	XM_008332774.2	0.951696	9	3	2	miR-141-y|miR-200-y	0.00312567	CA4	PREDICTED: carbonic anhydrase 4-like [Cynoglossus semilaevis]	Metabolism	Energy metabolism	ko00910//Nitrogen metabolism	K18246	-	-	-
TCONS_00001360	XM_008332846.2	0.961166	9	6	2	miR-141-y|miR-200-y	0.0147978	ndfip1l	PREDICTED: NEDD4 family-interacting protein 1 isoform X1 [Cynoglossus semilaevis]	-	-	-	-	-	-	-
TCONS_00001360	XM_008333311.2	0.742702	9	8	3	miR-141-y|miR-200-y|novel-m0285-5p	0.00147011	pak3	PREDICTED: serine/threonine-protein kinase PAK 3 isoform X2 [Cynoglossus semilaevis]	Cellular Processes;Environmental Information Processing	Cellular commiunity;Signal transduction;Cell motility	ko04510//Focal adhesion;ko04810//Regulation of actin cytoskeleton;ko04012//ErbB signaling pathway	K05733	-	-	-
TCONS_00001360	XM_008333464.2	0.964347	9	1	1	novel-m0708-5p	0.0344828	CRYAB	PREDICTED: alpha-crystallin B chain [Cynoglossus semilaevis]	Genetic Information Processing	Folding, sorting and degradation	ko04141//Protein processing in endoplasmic reticulum	K09542	-	-	-
TCONS_00001360	XM_008333736.2	0.976454	9	6	2	miR-141-y|miR-200-y	0.0147978	ap2m1a	PREDICTED: AP-2 complex subunit mu isoform X2 [Oreochromis niloticus]	Cellular Processes	Transport and catabolism	ko04144//Endocytosis	K11826	-	-	-
TCONS_00001360	XM_008333747.2	0.949195	9	6	2	miR-141-y|miR-200-y	0.0147978	Dync1i2	PREDICTED: cytoplasmic dynein 1 intermediate chain 2-like isoform X4 [Cynoglossus semilaevis]	Cellular Processes	Transport and catabolism	ko04145//Phagosome	K10415	-	-	-
TCONS_00001360	XM_008333800.2	0.973782	9	4	2	miR-141-y|miR-200-y	0.00613864	Uqcr11	PREDICTED: cytochrome b-c1 complex subunit 10 [Cynoglossus semilaevis]	Organismal Systems;Metabolism	Global and Overview;Energy metabolism;Circulatory system	ko01100//Metabolic pathways;ko04260//Cardiac muscle contraction;ko00190//Oxidative phosphorylation	K00420	-	-	-
TCONS_00001360	XM_008333803.2	0.946421	9	7	3	miR-429-y|novel-m0278-3p|novel-m0485-5p	0.000935254	tcf3	PREDICTED: transcription factor E2-alpha isoform X3 [Cynoglossus semilaevis]	-	-	-	-	-	-	-
TCONS_00001360	XM_008333960.2	0.761861	9	4	2	miR-141-y|miR-200-y	0.00613864	tal1	PREDICTED: T-cell acute lymphocytic leukemia protein 1-like isoform X1 [Cynoglossus semilaevis]	-	-	-	-	-	-	-
TCONS_00001360	XM_008334186.2	0.912962	9	6	3	miR-429-y|novel-m0278-3p|novel-m0304-3p	0.000543973	SYDE2	PREDICTED: rho GTPase-activating protein SYDE2 isoform X1 [Cynoglossus semilaevis]	-	-	-	-	-	-	-
TCONS_00001360	XM_008334507.1	0.956564	9	5	2	miR-141-y|miR-200-y	0.0100465	colec12	PREDICTED: collectin-12-like [Cynoglossus semilaevis]	Cellular Processes	Transport and catabolism	ko04145//Phagosome	K10062	-	-	-
TCONS_00001360	XM_008334517.2	0.854805	9	1	1	novel-m0485-5p	0.0344828	Mrc1	PREDICTED: macrophage mannose receptor 1-like [Cynoglossus semilaevis]	Cellular Processes	Transport and catabolism	ko04145//Phagosome	K06560	-	-	-
TCONS_00001360	XM_008334540.2	0.827699	9	1	1	miR-429-y	0.0344828	Nadk	PREDICTED: NAD kinase-like isoform X1 [Cynoglossus semilaevis]	Metabolism	Global and Overview;Metabolism of cofactors and vitamins	ko01100//Metabolic pathways;ko00760//Nicotinate and nicotinamide metabolism	K00858	-	-	-
TCONS_00001360	XM_008334888.2	0.74961	9	3	2	miR-200-y|novel-m0708-5p	0.00312567	Khsrp	PREDICTED: far upstream element-binding protein 1 isoform X1 [Cynoglossus semilaevis]	-	-	-	-	-	-	-
TCONS_00001360	XM_008334889.2	0.778261	9	3	2	miR-200-y|novel-m0708-5p	0.00312567	Khsrp	PREDICTED: far upstream element-binding protein 1 isoform X2 [Cynoglossus semilaevis]	-	-	-	-	-	-	-
TCONS_00001360	XM_008335072.2	0.758573	9	1	1	novel-m0708-5p	0.0344828	efr3a	PREDICTED: protein EFR3 homolog A isoform X2 [Cynoglossus semilaevis]	-	-	-	-	-	-	-
TCONS_00001360	XM_008335464.2	0.790009	9	1	1	novel-m0708-5p	0.0344828	Ptch1	PREDICTED: protein patched homolog 1-like [Cynoglossus semilaevis]	Environmental Information Processing	Signal transduction	ko04340//Hedgehog signaling pathway	K06225	-	-	-
TCONS_00001360	XM_008335795.2	0.802618	9	4	2	miR-141-y|miR-200-y	0.00613864	CLIP1	PREDICTED: LOW QUALITY PROTEIN: CAP-Gly domain-containing linker protein 1 [Cynoglossus semilaevis]	-	-	-	-	-	-	-
TCONS_00001360	XM_008335938.2	0.881355	9	6	3	miR-141-y|miR-200-y|miR-429-y	0.000543973	SCARB2	PREDICTED: lysosome membrane protein 2 isoform X2 [Cynoglossus semilaevis]	Cellular Processes	Transport and catabolism	ko04142//Lysosome	K12384	-	-	-
TCONS_00001360	XM_008336371.2	0.953575	9	5	2	miR-141-y|miR-200-y	0.0100465	aacs	PREDICTED: acetoacetyl-CoA synthetase [Cynoglossus semilaevis]	Metabolism	Amino acid metabolism;Carbohydrate metabolism	ko00280//Valine, leucine and isoleucine degradation;ko00650//Butanoate metabolism	K01907	-	-	-
TCONS_00001360	XM_008336651.2	0.841873	9	9	2	miR-141-y|novel-m0285-5p	0.0336244	COL4A3BP	PREDICTED: collagen type IV alpha-3-binding protein isoform X2 [Cynoglossus semilaevis]	-	-	-	-	-	-	-
TCONS_00001360	XM_008336681.2	0.859975	9	3	2	miR-141-y|miR-200-y	0.00312567	HNRNPK	PREDICTED: heterogeneous nuclear ribonucleoprotein K isoform X2 [Cynoglossus semilaevis]	Genetic Information Processing	Transcription	ko03040//Spliceosome	K12886	-	-	-
TCONS_00001360	XM_008336873.2	0.92696	9	7	3	miR-141-y|miR-200-y|miR-429-y	0.000935254	AES	PREDICTED: amino-terminal enhancer of split-like [Cynoglossus semilaevis]	-	-	-	-	-	-	-
TCONS_00001360	XM_008338038.2	0.827974	9	1	1	novel-m0708-5p	0.0344828	KIFAP3	PREDICTED: kinesin-associated protein 3 isoform X1 [Cynoglossus semilaevis]	-	-	-	-	-	-	-
TCONS_00001360	XM_017032643.1	0.904615	9	5	2	miR-141-y|miR-200-y	0.0100465	USP8	PREDICTED: ubiquitin carboxyl-terminal hydrolase 8 isoform X1 [Cynoglossus semilaevis]	Cellular Processes	Transport and catabolism	ko04144//Endocytosis	K11839	-	-	-
TCONS_00001360	XM_017032919.1	0.898161	9	4	2	miR-429-y|novel-m0285-5p	0.00613864	Magi2	PREDICTED: membrane-associated guanylate kinase, WW and PDZ domain-containing protein 2-like isoform X5 [Cynoglossus semilaevis]	Cellular Processes	Cellular commiunity	ko04530//Tight junction	K05629	-	-	-
TCONS_00001360	XM_017033298.1	0.826982	9	2	2	miR-429-y|novel-m0708-5p	0.00106101	Bicd1	PREDICTED: protein bicaudal D homolog 1 isoform X2 [Cynoglossus semilaevis]	-	-	-	-	-	-	GO:0051179//localization;GO:0051234//establishment of localization
TCONS_00001360	XM_017033394.1	0.744449	9	3	2	miR-141-y|miR-200-y	0.00312567	TEAD4	PREDICTED: transcriptional enhancer factor TEF-3-like isoform X2 [Cynoglossus semilaevis]	-	-	-	-	-	-	-
TCONS_00001360	XM_017033414.1	0.748195	9	3	2	miR-141-y|miR-200-y	0.00312567	dtl	PREDICTED: denticleless protein homolog isoform X1 [Cynoglossus semilaevis]	-	-	-	-	-	-	-
TCONS_00001360	XM_017033817.1	0.752121	9	6	2	miR-141-y|miR-200-y	0.0147978	PLEKHG3	PREDICTED: pleckstrin homology domain-containing family G member 3-like isoform X1 [Cynoglossus semilaevis]	-	-	-	-	-	-	-
TCONS_00001360	XM_017033821.1	0.933965	9	6	3	miR-141-y|miR-200-y|novel-m0285-5p	0.000543973	PLEKHG3	PREDICTED: pleckstrin homology domain-containing family G member 3-like isoform X2 [Cynoglossus semilaevis]	-	-	-	-	-	-	-
TCONS_00001360	XM_017034097.1	0.972138	9	4	2	miR-141-y|miR-200-y	0.00613864	LBH	PREDICTED: protein LBH-like [Cynoglossus semilaevis]	-	-	-	-	-	-	-
TCONS_00001360	XM_017034218.1	0.915405	9	4	3	miR-141-y|miR-200-y|novel-m0285-5p	0.000112703	nrxn1a	PREDICTED: neurexin-1a-like isoform X3 [Cynoglossus semilaevis]	Environmental Information Processing	Signaling molecules and interaction	ko04514//Cell adhesion molecules (CAMs)	K07377	-	-	-
TCONS_00001360	XM_017034221.1	0.75062	9	4	3	miR-141-y|miR-200-y|novel-m0285-5p	0.000112703	nrxn1a	PREDICTED: neurexin-1a-like isoform X7 [Cynoglossus semilaevis]	Environmental Information Processing	Signaling molecules and interaction	ko04514//Cell adhesion molecules (CAMs)	K07377	-	-	-
TCONS_00001360	XM_017034488.1	0.792668	9	9	2	miR-141-y|miR-200-y	0.0336244	TMEM100	PREDICTED: transmembrane protein 100-like [Cynoglossus semilaevis]	-	-	-	-	-	-	-
TCONS_00001360	XM_017034534.1	0.894158	9	10	3	miR-141-y|miR-200-y|novel-m0304-3p	0.00304017	Srcin1	PREDICTED: SRC kinase signaling inhibitor 1-like isoform X2 [Cynoglossus semilaevis]	-	-	-	-	-	-	-
TCONS_00001360	XM_017034737.1	0.949485	9	8	2	novel-m0285-5p|novel-m0304-3p	0.0266337	SYNCRIP	PREDICTED: heterogeneous nuclear ribonucleoprotein Q isoform X1 [Cynoglossus semilaevis]	-	-	-	-	-	GO:0097159//organic cyclic compound binding;GO:0005488//binding	-
TCONS_00001360	XM_017034884.1	0.853319	9	5	2	miR-141-y|miR-200-y	0.0100465	LPHN3	PREDICTED: adhesion G protein-coupled receptor L3-like isoform X3 [Cynoglossus semilaevis]	-	-	-	-	-	-	-
TCONS_00001360	XM_017035858.1	0.96362	9	1	1	novel-m0278-3p	0.0344828	CD46	PREDICTED: membrane cofactor protein-like isoform X10 [Cynoglossus semilaevis]	-	-	-	-	-	-	-
TCONS_00001360	XM_017035934.1	0.994875	9	1	1	novel-m0285-5p	0.0344828	-	PREDICTED: breast carcinoma-amplified sequence 1 isoform X2 [Cynoglossus semilaevis]	-	-	-	-	-	-	-
TCONS_00001360	XM_017035994.1	0.937816	9	9	2	miR-141-y|miR-200-y	0.0336244	KIF1B	PREDICTED: kinesin-like protein KIF1B isoform X9 [Cynoglossus semilaevis]	-	-	-	-	-	-	-
TCONS_00001360	XM_017036090.1	0.885886	9	10	3	miR-141-y|miR-200-y|miR-429-y	0.00304017	Tnfrsf1a	PREDICTED: tumor necrosis factor receptor superfamily member 1A-like isoform X1 [Cynoglossus semilaevis]	Environmental Information Processing	Signaling molecules and interaction	ko04060//Cytokine-cytokine receptor interaction	K05160	-	-	-
TCONS_00001360	XM_017036098.1	0.837354	9	11	3	miR-141-y|miR-200-y|novel-m0285-5p	0.00410635	pssA	PREDICTED: CDP-diacylglycerol--serine O-phosphatidyltransferase isoform X2 [Cynoglossus semilaevis]	-	-	-	-	-	GO:0003824//catalytic activity;GO:0016772//transferase activity, transferring phosphorus-containing groups;GO:0016740//transferase activity	-
TCONS_00001360	XM_017036195.1	0.900063	9	5	3	miR-141-y|miR-200-y|novel-m0285-5p	0.000276833	HIPK1	PREDICTED: homeodomain-interacting protein kinase 1 isoform X2 [Cynoglossus semilaevis]	-	-	-	-	-	-	-
TCONS_00001360	XM_017036370.1	0.858355	9	7	4	miR-141-y|miR-200-y|novel-m0304-3p|novel-m0485-5p	2.22651e-05	RBPMS	PREDICTED: RNA-binding protein with multiple splicing-like isoform X3 [Cynoglossus semilaevis]	-	-	-	-	-	-	-
TCONS_00001360	XM_017036515.1	0.841623	9	3	2	miR-141-y|miR-200-y	0.00312567	FRMD4B	PREDICTED: FERM domain-containing protein 4B-like isoform X3 [Cynoglossus semilaevis]	-	-	-	-	-	-	-
TCONS_00001360	XM_017036724.1	0.868787	9	10	3	miR-141-y|miR-200-y|miR-429-y	0.00304017	Chd5	PREDICTED: LOW QUALITY PROTEIN: chromodomain-helicase-DNA-binding protein 5 [Cynoglossus semilaevis]	-	-	-	-	-	-	-
TCONS_00001360	XM_017036739.1	0.90701	9	6	2	miR-141-y|miR-200-y	0.0147978	HIPK2	PREDICTED: homeodomain-interacting protein kinase 1-like isoform X3 [Cynoglossus semilaevis]	-	-	-	-	-	-	-
TCONS_00001360	XM_017036796.1	0.896243	9	4	2	miR-141-y|miR-200-y	0.00613864	ECM2	PREDICTED: extracellular matrix protein 2 isoform X1 [Cynoglossus semilaevis]	-	-	-	-	-	-	-
TCONS_00001360	XM_017037788.1	0.735288	9	6	4	miR-141-y|miR-200-y|novel-m0278-3p|novel-m0304-3p	9.69386e-06	Myh10	PREDICTED: myosin-10-like [Cynoglossus semilaevis]	Cellular Processes	Cellular commiunity	ko04530//Tight junction	K10352	-	-	-
TCONS_00001360	XM_017037909.1	0.956149	9	9	2	miR-141-y|miR-200-y	0.0336244	ppp1cb	Serine/threonine-protein phosphatase PP1-beta catalytic subunit [Larimichthys crocea]	Cellular Processes;Organismal Systems;Genetic Information Processing	Cellular commiunity;Endocrine system;Circulatory system;Translation;Cell motility;Cell growth and death	ko04510//Focal adhesion;ko04810//Regulation of actin cytoskeleton;ko04261//Adrenergic signaling in cardiomyocytes;ko04910//Insulin signaling pathway;ko04270//Vascular smooth muscle contraction;ko04114//Oocyte meiosis;ko03015//mRNA surveillance pathway	K06269	-	GO:0016791//phosphatase activity;GO:0042578//phosphoric ester hydrolase activity;GO:0016788//hydrolase activity, acting on ester bonds;GO:0003824//catalytic activity;GO:0016787//hydrolase activity	GO:0006793//phosphorus metabolic process;GO:0008152//metabolic process;GO:0006796//phosphate-containing compound metabolic process;GO:0009987//cellular process;GO:0044237//cellular metabolic process
TCONS_00001360	XM_017037945.1	0.796592	9	5	4	miR-141-y|miR-200-y|miR-429-y|novel-m0640-5p	3.28251e-06	MTSS1	PREDICTED: metastasis suppressor protein 1-like isoform X7 [Cynoglossus semilaevis]	-	-	-	-	-	-	-
TCONS_00001360	XM_017038664.1	0.793106	9	9	2	miR-141-y|miR-200-y	0.0336244	SLC12A2	PREDICTED: solute carrier family 12 member 2 isoform X3 [Cynoglossus semilaevis]	-	-	-	-	-	-	-
TCONS_00001360	XM_017038742.1	0.948652	9	1	1	novel-m0708-5p	0.0344828	Ssbp3	PREDICTED: single-stranded DNA-binding protein 3-like isoform X3 [Cynoglossus semilaevis]	-	-	-	-	-	-	-
TCONS_00001360	XM_017038772.1	0.956059	9	10	2	miR-141-y|miR-200-y	0.0412704	EPHA5	PREDICTED: ephrin type-A receptor 5 [Cynoglossus semilaevis]	-	-	-	-	-	-	-
TCONS_00001360	XM_017038851.1	0.78426	9	1	1	novel-m0304-3p	0.0344828	ERBB2IP	PREDICTED: protein LAP2 isoform X2 [Cynoglossus semilaevis]	Organismal Systems	Immune system	ko04621//NOD-like receptor signaling pathway	K12796	-	-	-
TCONS_00001360	XM_017038860.1	0.965925	9	2	2	miR-141-y|miR-200-y	0.00106101	Map2	PREDICTED: microtubule-associated protein 2 isoform X2 [Cynoglossus semilaevis]	-	-	-	-	-	-	-
TCONS_00001360	XM_017038901.1	0.833245	9	6	2	miR-141-y|miR-200-y	0.0147978	ZNF532	PREDICTED: zinc finger protein 532 [Cynoglossus semilaevis]	-	-	-	-	-	-	-
TCONS_00001360	XM_017038902.1	0.863982	9	7	2	miR-141-y|miR-200-y	0.0203428	ZNF532	PREDICTED: zinc finger protein 532 [Cynoglossus semilaevis]	-	-	-	-	-	-	-
TCONS_00001360	XM_017038939.1	0.770161	9	7	3	miR-141-y|miR-200-y|miR-429-y	0.000935254	CHN1	PREDICTED: N-chimaerin [Cynoglossus semilaevis]	-	-	-	-	-	-	-
TCONS_00001360	XM_017038987.1	0.969201	9	4	2	miR-141-y|miR-200-y	0.00613864	-	PREDICTED: B- and T-lymphocyte attenuator-like isoform X1 [Cynoglossus semilaevis]	-	-	-	-	-	-	-
TCONS_00001360	XM_017039293.1	0.972936	9	2	2	miR-429-y|novel-m0285-5p	0.00106101	slc7a2	PREDICTED: cationic amino acid transporter 2 isoform X1 [Cynoglossus semilaevis]	-	-	-	-	-	-	-
TCONS_00001360	XM_017039695.1	0.713655	9	2	2	miR-141-y|miR-200-y	0.00106101	KALRN	PREDICTED: kalirin-like isoform X2 [Cynoglossus semilaevis]	-	-	-	-	-	-	-
TCONS_00001360	XM_017040247.1	0.944166	9	8	2	miR-141-y|miR-200-y	0.0266337	Wipi1	PREDICTED: WD repeat domain phosphoinositide-interacting protein 1-like [Cynoglossus semilaevis]	-	-	-	-	-	-	-
TCONS_00001360	XM_017040273.1	0.718563	9	7	3	miR-141-y|miR-200-y|miR-429-y	0.000935254	Tnrc6a	PREDICTED: trinucleotide repeat-containing gene 6A protein isoform X5 [Cynoglossus semilaevis]	-	-	-	-	-	-	-
TCONS_00001360	XM_017040275.1	0.880522	9	8	3	miR-141-y|miR-200-y|miR-429-y	0.00147011	TNRC6A	PREDICTED: trinucleotide repeat-containing gene 6A protein isoform X7 [Cynoglossus semilaevis]	-	-	-	-	-	-	-
TCONS_00001360	XM_017040419.1	0.950152	9	5	2	miR-141-y|miR-200-y	0.0100465	MAZ	PREDICTED: myc-associated zinc finger protein [Cynoglossus semilaevis]	-	-	-	-	-	-	-
TCONS_00001360	XM_017040508.1	0.85046	9	6	2	miR-141-y|miR-200-y	0.0147978	MAPK8IP3	PREDICTED: C-Jun-amino-terminal kinase-interacting protein 3 isoform X7 [Cynoglossus semilaevis]	Environmental Information Processing	Signal transduction	ko04010//MAPK signaling pathway	K04436	-	-	-
TCONS_00001360	XM_017040513.1	0.811173	9	6	2	miR-141-y|miR-200-y	0.0147978	MAPK8IP3	PREDICTED: C-Jun-amino-terminal kinase-interacting protein 3 isoform X12 [Cynoglossus semilaevis]	Environmental Information Processing	Signal transduction	ko04010//MAPK signaling pathway	K04436	-	-	-
TCONS_00001360	XM_017040516.1	0.88851	9	6	2	miR-141-y|miR-200-y	0.0147978	MAPK8IP3	PREDICTED: C-Jun-amino-terminal kinase-interacting protein 3 isoform X15 [Cynoglossus semilaevis]	Environmental Information Processing	Signal transduction	ko04010//MAPK signaling pathway	K04436	-	-	-
TCONS_00001360	XM_017040609.1	0.9631	9	4	2	miR-141-y|miR-200-y	0.00613864	Pecam1	PREDICTED: platelet endothelial cell adhesion molecule-like isoform X1 [Cynoglossus semilaevis]	Environmental Information Processing	Signaling molecules and interaction	ko04514//Cell adhesion molecules (CAMs)	K06471	-	-	-
TCONS_00001360	XM_017040611.1	0.802989	9	4	2	miR-141-y|miR-200-y	0.00613864	PECAM1	PREDICTED: platelet endothelial cell adhesion molecule-like isoform X3 [Cynoglossus semilaevis]	Environmental Information Processing	Signaling molecules and interaction	ko04514//Cell adhesion molecules (CAMs)	K06471	-	-	-
TCONS_00001360	XM_017040627.1	0.987764	9	7	2	miR-141-y|miR-200-y	0.0203428	Desi1	PREDICTED: desumoylating isopeptidase 1-like [Cynoglossus semilaevis]	-	-	-	-	-	-	-
TCONS_00001360	XM_017040774.1	0.883249	9	2	2	miR-141-y|miR-200-y	0.00106101	Epn2	PREDICTED: epsin-2 isoform X2 [Cynoglossus semilaevis]	Cellular Processes	Transport and catabolism	ko04144//Endocytosis	K12471	-	-	-
TCONS_00001360	XM_017041222.1	0.847658	9	9	3	miR-141-y|miR-200-y|novel-m0708-5p	0.00216633	fam65b	PREDICTED: protein FAM65B isoform X1 [Cynoglossus semilaevis]	-	-	-	-	-	-	-
TCONS_00001360	XM_017041307.1	0.80981	9	3	2	miR-141-y|miR-200-y	0.00312567	Dync1i1	PREDICTED: cytoplasmic dynein 1 intermediate chain 1 isoform X3 [Cynoglossus semilaevis]	Cellular Processes	Transport and catabolism	ko04145//Phagosome	K10415	-	-	-
TCONS_00001360	XM_017041575.1	0.923815	9	3	2	miR-429-y|novel-m0278-3p	0.00312567	Msn	PREDICTED: moesin-like isoform X1 [Cynoglossus semilaevis]	Cellular Processes	Cell motility	ko04810//Regulation of actin cytoskeleton	K05763	-	-	-
TCONS_00001360	XM_017041587.1	0.823661	9	1	1	novel-m0285-5p	0.0344828	slc22a6	PREDICTED: solute carrier family 22 member 6-like isoform X1 [Cynoglossus semilaevis]	-	-	-	-	-	-	-
TCONS_00001360	XM_017041675.1	0.902583	9	7	2	miR-141-y|miR-200-y	0.0203428	-	PREDICTED: A-kinase anchor protein 9-like isoform X1 [Cynoglossus semilaevis]	-	-	-	-	-	-	-
TCONS_00001360	XM_017041755.1	0.970338	9	7	2	novel-m0304-3p|novel-m0708-5p	0.0203428	Stard13	PREDICTED: stAR-related lipid transfer protein 13 isoform X2 [Cynoglossus semilaevis]	-	-	-	-	-	-	-
TCONS_00001360	XM_017041796.1	0.819664	9	8	2	miR-141-y|miR-200-y	0.0266337	OPCML	PREDICTED: neurotrimin-like isoform X5 [Cynoglossus semilaevis]	-	-	-	-	-	-	-
TCONS_00001360	XM_017041996.1	0.902262	9	7	2	miR-141-y|miR-200-y	0.0203428	ndfip1l	PREDICTED: NEDD4 family-interacting protein 1 isoform X2 [Cynoglossus semilaevis]	-	-	-	-	-	-	-
TCONS_00001360	XM_017042172.1	0.918212	9	1	1	novel-m0708-5p	0.0344828	SVIL	PREDICTED: LOW QUALITY PROTEIN: supervillin-like [Cynoglossus semilaevis]	-	-	-	-	-	-	-
TCONS_00001360	XM_017042198.1	0.964997	9	1	1	novel-m0304-3p	0.0344828	SIRT6	PREDICTED: NAD-dependent protein deacetylase sirtuin-6 [Cynoglossus semilaevis]	-	-	-	-	-	-	-
TCONS_00001360	XM_017042257.1	0.960828	9	6	3	miR-141-y|miR-200-y|miR-429-y	0.000543973	MAP4	PREDICTED: microtubule-associated protein 4-like isoform X2 [Cynoglossus semilaevis]	-	-	-	-	-	-	-
TCONS_00001360	XM_017042345.1	0.827129	9	6	2	miR-429-y|novel-m0285-5p	0.0147978	Fgf12	PREDICTED: fibroblast growth factor 12 isoform X2 [Cynoglossus semilaevis]	Environmental Information Processing;Cellular Processes	Signal transduction;Cell motility	ko04010//MAPK signaling pathway;ko04810//Regulation of actin cytoskeleton	K04358	-	-	-
TCONS_00001360	XM_017042346.1	0.879225	9	5	2	miR-429-y|novel-m0285-5p	0.0100465	Fgf12	PREDICTED: fibroblast growth factor 12 isoform X3 [Cynoglossus semilaevis]	Cellular Processes;Environmental Information Processing	Signal transduction;Cell motility	ko04010//MAPK signaling pathway;ko04810//Regulation of actin cytoskeleton	K04358	-	-	-
TCONS_00001360	XM_017042654.1	0.945784	9	6	2	miR-141-y|miR-200-y	0.0147978	Morc2b	PREDICTED: MORC family CW-type zinc finger protein 2A-like [Cynoglossus semilaevis]	-	-	-	-	-	-	-
TCONS_00001360	XM_017043292.1	0.933955	9	5	2	miR-141-y|miR-200-y	0.0100465	Man1b1	PREDICTED: endoplasmic reticulum mannosyl-oligosaccharide 1,2-alpha-mannosidase-like isoform X4 [Cynoglossus semilaevis]	Genetic Information Processing;Metabolism	Global and Overview;Folding, sorting and degradation;Glycan biosynthesis and metabolism	ko01100//Metabolic pathways;ko04141//Protein processing in endoplasmic reticulum;ko00510//N-Glycan biosynthesis	K01230	-	-	-
TCONS_00001706	XM_008307510.2	0.751821	10	1	1	miR-421-y	0.0383142	fen1	PREDICTED: flap endonuclease 1 [Cynoglossus semilaevis]	Genetic Information Processing	Replication and repair	ko03030//DNA replication;ko03410//Base excision repair;ko03450//Non-homologous end-joining	K04799	GO:0005623//cell;GO:0043231//intracellular membrane-bounded organelle;GO:0005634//nucleus;GO:0031981//nuclear lumen;GO:0043233//organelle lumen;GO:0043226//organelle;GO:0044422//organelle part;GO:0044464//cell part;GO:0044446//intracellular organelle part;GO:0043229//intracellular organelle;GO:0031974//membrane-enclosed lumen;GO:0070013//intracellular organelle lumen;GO:0005622//intracellular;GO:…	GO:0016888//endodeoxyribonuclease activity, producing 5'-phosphomonoesters;GO:0016893//endonuclease activity, active with either ribo- or deoxyribonucleic acids and producing 5'-phosphomonoesters;GO:0097159//organic cyclic compound binding;GO:1901363//heterocyclic compound binding;GO:0043169//cation binding;GO:0003676//nucleic acid binding;GO:0004536//deoxyribonuclease activity;GO:0004519//endonu…	GO:0044260//cellular macromolecule metabolic process;GO:0048856//anatomical structure development;GO:0006950//response to stress;GO:0006259//DNA metabolic process;GO:0046700//heterocycle catabolic process;GO:0044707//single-multicellular organism process;GO:0032502//developmental process;GO:0009987//cellular process;GO:0006974//cellular response to DNA damage stimulus;GO:0044238//primary metaboli…
TCONS_00001706	XM_008309065.2	0.714187	10	7	3	miR-320-y|miR-511-x|miR-561-x	0.00132033	STIM1	PREDICTED: stromal interaction molecule 1-like isoform X1 [Cynoglossus semilaevis]	Environmental Information Processing	Signal transduction	ko04020//Calcium signaling pathway	K16059	-	-	-
TCONS_00001706	XM_008309843.2	0.717728	10	1	1	novel-m0260-3p	0.0383142	qkia	PREDICTED: protein quaking-A isoform X2 [Cynoglossus semilaevis]	-	-	-	-	-	-	-
TCONS_00001706	XM_008310386.2	0.706946	10	5	2	miR-3065-x|miR-421-y	0.0124599	NPTN	PREDICTED: neuroplastin isoform X1 [Cynoglossus semilaevis]	-	-	-	-	-	-	-
TCONS_00001706	XM_008312810.2	0.797377	10	8	3	miR-561-x|miR-934-x|novel-m0260-3p	0.00206924	Epb41l2	PREDICTED: band 4.1-like protein 2 isoform X7 [Cynoglossus semilaevis]	Cellular Processes	Cellular commiunity	ko04530//Tight junction	K06107	-	-	-
TCONS_00001706	XM_008313002.2	0.774966	10	3	2	miR-421-y|miR-511-x	0.00389685	SLC35F6	PREDICTED: solute carrier family 35 member F6 [Cynoglossus semilaevis]	-	-	-	-	GO:0031224//intrinsic component of membrane;GO:0016020//membrane;GO:0044425//membrane part	-	-
TCONS_00001706	XM_008314383.2	0.77564	10	1	1	miR-320-y	0.0383142	FASN	PREDICTED: fatty acid synthase [Cynoglossus semilaevis]	Metabolism;Organismal Systems	Lipid metabolism;Global and Overview;Endocrine system	ko01100//Metabolic pathways;ko04910//Insulin signaling pathway;ko01212//Fatty acid metabolism;ko00061//Fatty acid biosynthesis	K00665	-	GO:0043169//cation binding;GO:0003824//catalytic activity;GO:0046914//transition metal ion binding;GO:0016790//thiolester hydrolase activity;GO:0043167//ion binding;GO:0016746//transferase activity, transferring acyl groups;GO:0016747//transferase activity, transferring acyl groups other than amino-acyl groups;GO:0016740//transferase activity;GO:0046872//metal ion binding;GO:0016788//hydrolase ac…	GO:0044710//single-organism metabolic process;GO:0008152//metabolic process;GO:0044699//single-organism process
TCONS_00001706	XM_008314385.2	0.782032	10	9	3	miR-203-y|miR-561-x|novel-m0260-3p	0.00304017	FBXO34	PREDICTED: F-box only protein 34 [Cynoglossus semilaevis]	-	-	-	-	-	-	-
TCONS_00001706	XM_008314730.2	0.756108	10	8	2	miR-421-y|miR-561-x	0.0327748	KCTD17	PREDICTED: BTB/POZ domain-containing protein KCTD5-like isoform X1 [Cynoglossus semilaevis]	-	-	-	-	-	-	-
TCONS_00001706	XM_008315007.2	0.715783	10	12	3	miR-3065-x|miR-503-x|novel-m0260-3p	0.00748061	Tcf20	PREDICTED: transcription factor 20-like [Cynoglossus semilaevis]	-	-	-	-	-	-	-
TCONS_00001706	XM_008315027.2	0.752365	10	1	1	novel-m0260-3p	0.0383142	Plekha1	PREDICTED: pleckstrin homology domain-containing family A member 1 isoform X3 [Cynoglossus semilaevis]	-	-	-	-	-	-	-
TCONS_00001706	XM_008315517.2	0.776642	10	8	2	miR-3065-x|miR-381-y	0.0327748	impdh1b	PREDICTED: inosine-5'-monophosphate dehydrogenase 1b isoform X1 [Cynoglossus semilaevis]	Metabolism	Xenobiotics biodegradation and metabolism;Nucleotide metabolism;Global and Overview	ko01100//Metabolic pathways;ko01110//Biosynthesis of secondary metabolites;ko00230//Purine metabolism;ko00983//Drug metabolism - other enzymes	K00088	GO:0043226//organelle;GO:0043231//intracellular membrane-bounded organelle;GO:0005623//cell;GO:0044424//intracellular part;GO:0043229//intracellular organelle;GO:0043227//membrane-bounded organelle;GO:0044464//cell part;GO:0005622//intracellular	GO:1901265//nucleoside phosphate binding;GO:0000166//nucleotide binding;GO:0003824//catalytic activity;GO:0005488//binding;GO:1901363//heterocyclic compound binding;GO:0016614//oxidoreductase activity, acting on CH-OH group of donors;GO:0043167//ion binding;GO:0036094//small molecule binding;GO:0097159//organic cyclic compound binding;GO:0016616//oxidoreductase activity, acting on the CH-OH group…	GO:0072521//purine-containing compound metabolic process;GO:0044699//single-organism process;GO:0006725//cellular aromatic compound metabolic process;GO:0008152//metabolic process;GO:0044710//single-organism metabolic process;GO:0044281//small molecule metabolic process;GO:0009117//nucleotide metabolic process;GO:0006163//purine nucleotide metabolic process;GO:0009260//ribonucleotide biosynthetic…
TCONS_00001706	XM_008315984.2	0.781769	10	6	2	miR-203-y|miR-320-y	0.0183047	Irak3	PREDICTED: LOW QUALITY PROTEIN: interleukin-1 receptor-associated kinase 3 [Cynoglossus semilaevis]	Cellular Processes	Cell growth and death	ko04210//Apoptosis	K04732	-	-	GO:0009987//cellular process
TCONS_00001706	XM_008316376.2	0.761924	10	5	2	miR-203-y|miR-561-x	0.0124599	ATP2A2	PREDICTED: sarcoplasmic/endoplasmic reticulum calcium ATPase 2-like [Cynoglossus semilaevis]	Environmental Information Processing	Signal transduction	ko04020//Calcium signaling pathway	K05853	GO:0016020//membrane;GO:0031224//intrinsic component of membrane;GO:0044425//membrane part	GO:0042625//ATPase coupled ion transmembrane transporter activity;GO:1901363//heterocyclic compound binding;GO:0022857//transmembrane transporter activity;GO:0001883//purine nucleoside binding;GO:0042626//ATPase activity, coupled to transmembrane movement of substances;GO:0042623//ATPase activity, coupled;GO:0097159//organic cyclic compound binding;GO:0016787//hydrolase activity;GO:0015405//P-P-b…	GO:0006816//calcium ion transport;GO:0051234//establishment of localization;GO:0044765//single-organism transport;GO:1902578//single-organism localization;GO:0044699//single-organism process;GO:0006812//cation transport;GO:0070838//divalent metal ion transport;GO:0051179//localization;GO:0072511//divalent inorganic cation transport;GO:0006811//ion transport;GO:0030001//metal ion transport;GO:0006…
TCONS_00001706	XM_008316425.2	0.74661	10	1	1	miR-3065-x	0.0383142	SMARCA5	PREDICTED: SWI/SNF-related matrix-associated actin-dependent regulator of chromatin subfamily A member 5 isoform X2 [Cynoglossus semilaevis]	-	-	-	-	GO:0005622//intracellular;GO:0043231//intracellular membrane-bounded organelle;GO:0043227//membrane-bounded organelle;GO:0043226//organelle;GO:0044464//cell part;GO:0005623//cell;GO:0043229//intracellular organelle;GO:0044424//intracellular part	GO:0016818//hydrolase activity, acting on acid anhydrides, in phosphorus-containing anhydrides;GO:0016787//hydrolase activity;GO:0032550//purine ribonucleoside binding;GO:0001882//nucleoside binding;GO:1901363//heterocyclic compound binding;GO:0005488//binding;GO:0036094//small molecule binding;GO:0003824//catalytic activity;GO:0017111//nucleoside-triphosphatase activity;GO:0044877//macromolecula…	GO:0043933//macromolecular complex subunit organization;GO:0016043//cellular component organization;GO:0006996//organelle organization;GO:0001654//eye development;GO:0007423//sensory organ development;GO:0048856//anatomical structure development;GO:0071840//cellular component organization or biogenesis;GO:0016568//chromatin modification;GO:0048513//animal organ development;GO:0044707//single-mult…
TCONS_00001706	XM_008316802.2	0.744091	10	9	5	miR-3065-x|miR-320-y|miR-381-y|miR-421-y|miR-511-x	3.06094e-06	ARFIP1	PREDICTED: arfaptin-1 isoform X5 [Cynoglossus semilaevis]	-	-	-	-	-	-	-
TCONS_00001706	XM_008317331.2	0.845998	10	7	2	miR-203-y|miR-421-y	0.0250984	BPTF	PREDICTED: nucleosome-remodeling factor subunit BPTF isoform X4 [Cynoglossus semilaevis]	-	-	-	-	-	-	-
TCONS_00001706	XM_008318889.2	0.73811	10	5	2	miR-203-y|miR-320-y	0.0124599	FAIM2	PREDICTED: protein lifeguard 2-like [Cynoglossus semilaevis]	-	-	-	-	-	-	-
TCONS_00001706	XM_008319006.2	0.720802	10	7	2	miR-421-y|miR-934-x	0.0250984	pip4k2c	PREDICTED: phosphatidylinositol 5-phosphate 4-kinase type-2 gamma [Cynoglossus semilaevis]	Environmental Information Processing;Metabolism;Cellular Processes	Signal transduction;Carbohydrate metabolism;Cell motility	ko04810//Regulation of actin cytoskeleton;ko04070//Phosphatidylinositol signaling system;ko00562//Inositol phosphate metabolism	K00920	-	-	GO:0044699//single-organism process;GO:0044237//cellular metabolic process;GO:0046488//phosphatidylinositol metabolic process;GO:0044255//cellular lipid metabolic process;GO:0046486//glycerolipid metabolic process;GO:0071704//organic substance metabolic process;GO:0006650//glycerophospholipid metabolic process;GO:0006629//lipid metabolic process;GO:0006793//phosphorus metabolic process;GO:0044710…
TCONS_00001706	XM_008319101.2	0.73196	10	4	2	miR-3065-x|miR-421-y	0.00763317	pssA	PREDICTED: CDP-diacylglycerol--serine O-phosphatidyltransferase isoform X1 [Cynoglossus semilaevis]	-	-	-	-	-	GO:0016740//transferase activity;GO:0016772//transferase activity, transferring phosphorus-containing groups;GO:0003824//catalytic activity	-
TCONS_00001706	XM_008320215.2	0.752812	10	5	2	miR-3065-x|miR-421-y	0.0124599	HIPK1	PREDICTED: homeodomain-interacting protein kinase 1-like isoform X2 [Cynoglossus semilaevis]	-	-	-	-	-	-	-
TCONS_00001706	XM_008320282.2	0.706714	10	1	1	novel-m0260-3p	0.0383142	gnl3	PREDICTED: guanine nucleotide-binding protein-like 3 [Cynoglossus semilaevis]	Genetic Information Processing	Translation	ko03008//Ribosome biogenesis in eukaryotes	K14538	-	-	-
TCONS_00001706	XM_008320532.2	0.768084	10	1	1	miR-421-y	0.0383142	PHF20	PREDICTED: PHD finger protein 20 isoform X4 [Cynoglossus semilaevis]	-	-	-	-	-	-	-
TCONS_00001706	XM_008321778.2	0.766436	10	10	3	miR-203-y|miR-3065-x|miR-320-y	0.00425383	-	PREDICTED: acyl-CoA desaturase-like [Cynoglossus semilaevis]	Metabolism;Organismal Systems	Global and Overview;Endocrine system;Lipid metabolism	ko03320//PPAR signaling pathway;ko01212//Fatty acid metabolism;ko01040//Biosynthesis of unsaturated fatty acids	K00507	GO:0044464//cell part;GO:0031224//intrinsic component of membrane;GO:0044424//intracellular part;GO:0005623//cell;GO:0043226//organelle;GO:0043229//intracellular organelle;GO:0044425//membrane part;GO:0016020//membrane;GO:0005622//intracellular;GO:0043227//membrane-bounded organelle;GO:0043231//intracellular membrane-bounded organelle	GO:0016705//oxidoreductase activity, acting on paired donors, with incorporation or reduction of molecular oxygen;GO:0043167//ion binding;GO:0046914//transition metal ion binding;GO:0046872//metal ion binding;GO:0003824//catalytic activity;GO:0016491//oxidoreductase activity;GO:0043169//cation binding;GO:0005488//binding	GO:0044237//cellular metabolic process;GO:0006629//lipid metabolic process;GO:0044281//small molecule metabolic process;GO:0006631//fatty acid metabolic process;GO:0044699//single-organism process;GO:0006082//organic acid metabolic process;GO:0032787//monocarboxylic acid metabolic process;GO:0044710//single-organism metabolic process;GO:0044238//primary metabolic process;GO:0009987//cellular proc…
TCONS_00001706	XM_008321990.2	0.836884	10	7	2	miR-3065-x|miR-511-x	0.0250984	Pprc1	PREDICTED: peroxisome proliferator-activated receptor gamma coactivator-related protein 1 [Cynoglossus semilaevis]	-	-	-	-	-	-	-
TCONS_00001706	XM_008322469.2	0.802369	10	1	1	miR-203-y	0.0383142	WDR35	PREDICTED: WD repeat-containing protein 35 isoform X1 [Cynoglossus semilaevis]	-	-	-	-	-	-	-
TCONS_00001706	XM_008323469.2	0.761616	10	1	1	miR-503-x	0.0383142	Fez2	PREDICTED: fasciculation and elongation protein zeta-2-like isoform X4 [Cynoglossus semilaevis]	-	-	-	-	-	-	-
TCONS_00001706	XM_008323812.1	0.71939	10	1	1	miR-3065-x	0.0383142	CTSS	PREDICTED: cathepsin S-like isoform X1 [Cynoglossus semilaevis]	Cellular Processes	Transport and catabolism	ko04145//Phagosome;ko04142//Lysosome	K01368	-	-	-
TCONS_00001706	XM_008324033.2	0.765005	10	9	3	miR-421-y|miR-503-x|miR-511-x	0.00304017	PDE5A	PREDICTED: cGMP-specific 3',5'-cyclic phosphodiesterase-like isoform X2 [Cynoglossus semilaevis]	Metabolism	Nucleotide metabolism	ko00230//Purine metabolism	K13762	-	-	-
TCONS_00001706	XM_008324836.2	0.726956	10	7	2	miR-503-x|miR-934-x	0.0250984	SCN2A	PREDICTED: sodium channel protein type 2 subunit alpha-like isoform X3 [Cynoglossus semilaevis]	-	-	-	-	-	-	-
TCONS_00001706	XM_008325498.2	0.787081	10	18	4	miR-3065-x|miR-381-y|miR-421-y|miR-561-x	0.00260095	TNIK	PREDICTED: mitogen-activated protein kinase kinase kinase kinase 4 isoform X1 [Cynoglossus semilaevis]	Environmental Information Processing	Signal transduction	ko04010//MAPK signaling pathway	K04407	-	-	-
TCONS_00001706	XM_008325628.2	0.731767	10	8	2	miR-3065-x|miR-381-y	0.0327748	TMED2	PREDICTED: transmembrane emp24 domain-containing protein 2 [Cynoglossus semilaevis]	-	-	-	-	-	-	-
TCONS_00001706	XM_008325805.2	0.7524	10	12	3	miR-203-y|miR-511-x|miR-934-x	0.00748061	usp20	PREDICTED: ubiquitin carboxyl-terminal hydrolase 20 isoform X2 [Cynoglossus semilaevis]	-	-	-	-	-	-	-
TCONS_00001706	XM_008326436.2	0.704456	10	1	1	miR-3065-x	0.0383142	mid1ip1l	PREDICTED: mid1-interacting protein 1-like [Cynoglossus semilaevis]	-	-	-	-	-	-	-
TCONS_00001706	XM_008327965.2	0.718797	10	8	2	miR-3065-x|miR-320-y	0.0327748	Etv5	PREDICTED: ETS translocation variant 5 isoform X5 [Cynoglossus semilaevis]	-	-	-	-	-	-	-
TCONS_00001706	XM_008328601.2	0.817254	10	4	2	miR-203-y|miR-421-y	0.00763317	DOPEY2	PREDICTED: protein dopey-2 isoform X1 [Cynoglossus semilaevis]	-	-	-	-	-	-	-
TCONS_00001706	XM_008328726.2	0.748981	10	4	2	miR-511-x|novel-m0260-3p	0.00763317	ACVR1C	PREDICTED: activin receptor type-1C isoform X2 [Cynoglossus semilaevis]	Environmental Information Processing	Signal transduction	ko04350//TGF-beta signaling pathway	K13568	-	-	-
TCONS_00001706	XM_008329867.2	0.724043	10	19	3	miR-3065-x|miR-421-y|novel-m0260-3p	0.0284502	ADCY9	PREDICTED: adenylate cyclase type 9 isoform X1 [Cynoglossus semilaevis]	Metabolism;Cellular Processes;Environmental Information Processing;Organismal Systems	Cell growth and death;Circulatory system;Endocrine system;Nucleotide metabolism;Signal transduction;Cellular commiunity	ko04020//Calcium signaling pathway;ko04261//Adrenergic signaling in cardiomyocytes;ko00230//Purine metabolism;ko04916//Melanogenesis;ko04270//Vascular smooth muscle contraction;ko04912//GnRH signaling pathway;ko04114//Oocyte meiosis;ko04540//Gap junction;ko04914//Progesterone-mediated oocyte maturation	K08049	-	-	-
TCONS_00001706	XM_008330258.2	0.820559	10	1	1	miR-511-x	0.0383142	CBX7	PREDICTED: chromo domain protein LHP1-like isoform X1 [Cynoglossus semilaevis]	-	-	-	-	-	-	-
TCONS_00001706	XM_008331658.2	0.793661	10	14	3	miR-203-y|miR-511-x|miR-561-x	0.0118706	Laptm4b	PREDICTED: lysosomal-associated transmembrane protein 4B-like [Cynoglossus semilaevis]	Cellular Processes	Transport and catabolism	ko04142//Lysosome	K12387	-	-	-
TCONS_00001706	XM_008332606.1	0.75165	10	7	3	miR-3065-x|miR-320-y|miR-934-x	0.00132033	hyou1	PREDICTED: hypoxia up-regulated protein 1 isoform X1 [Cynoglossus semilaevis]	Genetic Information Processing	Folding, sorting and degradation	ko04141//Protein processing in endoplasmic reticulum	K09486	-	-	-
TCONS_00001706	XM_008333234.2	0.791571	10	1	1	miR-511-x	0.0383142	EVA1C	PREDICTED: protein eva-1 homolog C isoform X1 [Cynoglossus semilaevis]	-	-	-	-	-	-	-
TCONS_00001706	XM_008335521.2	0.703757	10	3	2	miR-421-y|miR-511-x	0.00389685	ELOVL1	PREDICTED: elongation of very long chain fatty acids protein 1-like [Cynoglossus semilaevis]	Metabolism	Global and Overview;Lipid metabolism	ko01110//Biosynthesis of secondary metabolites;ko00062//Fatty acid elongation	K10247	GO:0044425//membrane part;GO:0031224//intrinsic component of membrane;GO:0016020//membrane	GO:0003824//catalytic activity	GO:0008152//metabolic process;GO:0044237//cellular metabolic process;GO:0009987//cellular process;GO:0043436//oxoacid metabolic process;GO:0006082//organic acid metabolic process;GO:0032787//monocarboxylic acid metabolic process;GO:0006629//lipid metabolic process;GO:0044763//single-organism cellular process;GO:0006631//fatty acid metabolic process;GO:0044281//small molecule metabolic process;GO:…
TCONS_00001706	XM_008336044.2	0.729964	10	9	2	miR-3065-x|miR-421-y	0.0412704	plcxd3	PREDICTED: PI-PLC X domain-containing protein 3 [Cynoglossus semilaevis]	-	-	-	-	-	-	-
TCONS_00001706	XM_008336815.2	0.719499	10	3	2	miR-320-y|miR-421-y	0.00389685	Arrdc3	PREDICTED: arrestin domain-containing protein 3 [Cynoglossus semilaevis]	-	-	-	-	-	-	-
TCONS_00001706	XM_008336998.2	0.773681	10	5	2	miR-203-y|miR-3065-x	0.0124599	Atg2b	PREDICTED: autophagy-related protein 2 homolog B isoform X1 [Cynoglossus semilaevis]	-	-	-	-	-	-	-
TCONS_00001706	XM_017031278.1	0.833809	10	3	2	miR-203-y|miR-934-x	0.00389685	ZFR	PREDICTED: LOW QUALITY PROTEIN: zinc finger RNA-binding protein [Cynoglossus semilaevis]	-	-	-	-	-	-	-
TCONS_00001706	XM_017032012.1	0.771274	10	9	2	miR-203-y|miR-421-y	0.0412704	USP32	PREDICTED: ubiquitin carboxyl-terminal hydrolase 32 isoform X5 [Cynoglossus semilaevis]	-	-	-	-	-	-	-
TCONS_00001706	XM_017032262.1	0.921781	10	5	2	miR-203-y|novel-m0260-3p	0.0124599	rasgrp1	PREDICTED: RAS guanyl-releasing protein 1-like isoform X1 [Cynoglossus semilaevis]	Environmental Information Processing	Signal transduction	ko04010//MAPK signaling pathway	K04350	GO:0044464//cell part;GO:0005623//cell	GO:0043169//cation binding;GO:0005488//binding;GO:0046872//metal ion binding;GO:0043167//ion binding	GO:0007264//small GTPase mediated signal transduction;GO:0007154//cell communication;GO:0044763//single-organism cellular process;GO:0044699//single-organism process;GO:0050789//regulation of biological process;GO:0007165//signal transduction;GO:0023052//signaling;GO:0065007//biological regulation;GO:0044700//single organism signaling;GO:0050896//response to stimulus;GO:0050794//regulation of cel…
TCONS_00001706	XM_017032617.1	0.7025	10	2	2	miR-3065-x|miR-934-x	0.00132626	FHOD3	PREDICTED: FH1/FH2 domain-containing protein 1 isoform X2 [Cynoglossus semilaevis]	-	-	-	-	-	-	-
TCONS_00001706	XM_017032674.1	0.709163	10	1	1	miR-511-x	0.0383142	SLC6A2	PREDICTED: sodium-dependent noradrenaline transporter [Cynoglossus semilaevis]	-	-	-	-	GO:0044425//membrane part;GO:0031224//intrinsic component of membrane;GO:0016020//membrane	GO:0022857//transmembrane transporter activity;GO:0022804//active transmembrane transporter activity;GO:0005215//transporter activity;GO:0015291//secondary active transmembrane transporter activity	GO:0051234//establishment of localization;GO:1902578//single-organism localization;GO:0051179//localization;GO:0044763//single-organism cellular process;GO:0044699//single-organism process;GO:0006810//transport;GO:0009987//cellular process;GO:0044765//single-organism transport
TCONS_00001706	XM_017033618.1	0.7987	10	9	2	miR-511-x|miR-561-x	0.0412704	KLHL29	PREDICTED: kelch-like protein 29 isoform X2 [Cynoglossus semilaevis]	-	-	-	-	-	-	-
TCONS_00001706	XM_017034422.1	0.807718	10	3	2	miR-421-y|miR-561-x	0.00389685	PLAU	PREDICTED: tissue-type plasminogen activator-like isoform X2 [Cynoglossus semilaevis]	-	-	-	-	-	GO:0003824//catalytic activity;GO:0004175//endopeptidase activity;GO:0016787//hydrolase activity;GO:0016772//transferase activity, transferring phosphorus-containing groups;GO:0008233//peptidase activity;GO:0016740//transferase activity;GO:0070011//peptidase activity, acting on L-amino acid peptides	GO:0006796//phosphate-containing compound metabolic process;GO:0008152//metabolic process;GO:0010467//gene expression;GO:0006508//proteolysis;GO:0016485//protein processing;GO:0043170//macromolecule metabolic process;GO:0044237//cellular metabolic process;GO:0019538//protein metabolic process;GO:0006793//phosphorus metabolic process;GO:0044238//primary metabolic process;GO:0031638//zymogen activa…
TCONS_00001706	XM_017034785.1	0.765125	10	16	4	miR-203-y|miR-320-y|miR-421-y|miR-934-x	0.00160831	btbd11a	PREDICTED: ankyrin repeat and BTB/POZ domain-containing protein BTBD11-A [Cynoglossus semilaevis]	-	-	-	-	-	-	-
TCONS_00001706	XM_017034994.1	0.788018	10	26	4	miR-203-y|miR-3065-x|miR-511-x|novel-m0260-3p	0.0108561	CACNA1A	PREDICTED: voltage-dependent P/Q-type calcium channel subunit alpha-1A isoform X21 [Cynoglossus semilaevis]	Environmental Information Processing	Signal transduction	ko04010//MAPK signaling pathway;ko04020//Calcium signaling pathway	K04344	-	-	-
TCONS_00001706	XM_017035988.1	0.711763	10	16	3	miR-511-x|miR-561-x|miR-934-x	0.0175129	KIF1B	PREDICTED: kinesin-like protein KIF1B isoform X1 [Cynoglossus semilaevis]	-	-	-	-	-	-	-
TCONS_00001706	XM_017036095.1	0.738533	10	6	3	miR-3065-x|miR-421-y|miR-511-x	0.000770224	pssA	PREDICTED: CDP-diacylglycerol--serine O-phosphatidyltransferase isoform X1 [Cynoglossus semilaevis]	-	-	-	-	-	GO:0003824//catalytic activity;GO:0016772//transferase activity, transferring phosphorus-containing groups;GO:0016740//transferase activity	-
TCONS_00001706	XM_017037185.1	0.777903	10	9	4	miR-3065-x|miR-381-y|miR-421-y|miR-511-x	0.000127387	Rims2	PREDICTED: regulating synaptic membrane exocytosis protein 1-like isoform X17 [Cynoglossus semilaevis]	-	-	-	-	-	-	-
TCONS_00001706	XM_017037617.1	0.777972	10	1	1	miR-934-x	0.0383142	lev-9	PREDICTED: protein lev-9-like [Cynoglossus semilaevis]	-	-	-	-	-	GO:0030234//enzyme regulator activity;GO:0004857//enzyme inhibitor activity;GO:0098772//molecular function regulator	GO:0048519//negative regulation of biological process;GO:0065007//biological regulation;GO:0043086//negative regulation of catalytic activity;GO:0044092//negative regulation of molecular function;GO:0051336//regulation of hydrolase activity;GO:0019222//regulation of metabolic process;GO:0009892//negative regulation of metabolic process;GO:0051346//negative regulation of hydrolase activity;GO:0065…
TCONS_00001706	XM_017039340.1	0.754374	10	4	2	miR-320-y|miR-511-x	0.00763317	ATP8A1	PREDICTED: phospholipid-transporting ATPase IA isoform X3 [Cynoglossus semilaevis]	-	-	-	-	-	-	-
TCONS_00001706	XM_017039386.1	0.724375	10	9	3	miR-3065-x|miR-511-x|miR-561-x	0.00304017	Cdh23	PREDICTED: cadherin-23 [Cynoglossus semilaevis]	-	-	-	-	-	-	-
TCONS_00001706	XM_017039991.1	0.764912	10	8	2	miR-3065-x|miR-511-x	0.0327748	NALCN	PREDICTED: sodium leak channel non-selective protein isoform X1 [Cynoglossus semilaevis]	-	-	-	-	-	-	-
TCONS_00001706	XM_017040491.1	0.734123	10	6	3	miR-203-y|miR-3065-x|miR-511-x	0.000770224	UBTF	PREDICTED: nucleolar transcription factor 1 isoform X1 [Cynoglossus semilaevis]	-	-	-	-	-	-	-
TCONS_00001706	XM_017040526.1	0.74207	10	5	2	miR-3065-x|miR-511-x	0.0124599	Arhgap17	PREDICTED: rho GTPase-activating protein 17-like [Cynoglossus semilaevis]	-	-	-	-	-	-	-
TCONS_00001706	XM_017040824.1	0.701672	10	6	3	miR-3065-x|miR-421-y|miR-511-x	0.000770224	Kcnh7	PREDICTED: potassium voltage-gated channel subfamily H member 6 isoform X1 [Cynoglossus semilaevis]	-	-	-	-	-	-	-
TCONS_00001706	XM_017041365.1	0.759849	10	10	3	miR-203-y|miR-3065-x|miR-503-x	0.00425383	CCDC132	PREDICTED: syndetin isoform X2 [Cynoglossus semilaevis]	-	-	-	-	-	-	-
TCONS_00001706	XM_017042200.1	0.703407	10	7	2	miR-561-x|novel-m0260-3p	0.0250984	SIRT6	PREDICTED: NAD-dependent protein deacetylase sirtuin-6 [Cynoglossus semilaevis]	-	-	-	-	-	-	-
TCONS_00001706	XM_017042368.1	0.756966	10	6	2	miR-511-x|novel-m0260-3p	0.0183047	PTPRS	PREDICTED: receptor-type tyrosine-protein phosphatase S-like isoform X1 [Cynoglossus semilaevis]	-	-	-	-	-	GO:0016791//phosphatase activity;GO:0004721//phosphoprotein phosphatase activity;GO:0016787//hydrolase activity;GO:0042578//phosphoric ester hydrolase activity;GO:0003824//catalytic activity;GO:0016788//hydrolase activity, acting on ester bonds	GO:0044260//cellular macromolecule metabolic process;GO:0007417//central nervous system development;GO:0006470//protein dephosphorylation;GO:0036211//protein modification process;GO:0008152//metabolic process;GO:0006464//cellular protein modification process;GO:0007420//brain development;GO:0044238//primary metabolic process;GO:0007399//nervous system development;GO:0007275//multicellular organis…
TCONS_00001706	XM_017042370.1	0.752129	10	8	2	miR-511-x|novel-m0260-3p	0.0327748	PTPRS	PREDICTED: receptor-type tyrosine-protein phosphatase S-like isoform X2 [Cynoglossus semilaevis]	-	-	-	-	-	-	-
TCONS_00001706	XM_017042390.1	0.744775	10	6	2	miR-511-x|novel-m0260-3p	0.0183047	PTPRS	PREDICTED: receptor-type tyrosine-protein phosphatase S-like isoform X6 [Cynoglossus semilaevis]	-	-	-	-	-	-	-
TCONS_00001706	XM_017042398.1	0.746485	10	10	3	miR-3065-x|miR-421-y|miR-511-x	0.00425383	Ptprd	PREDICTED: receptor-type tyrosine-protein phosphatase S-like isoform X7 [Cynoglossus semilaevis]	-	-	-	-	-	-	-
TCONS_00001706	XM_017042402.1	0.753585	10	7	2	miR-203-y|miR-511-x	0.0250984	PER2	PREDICTED: period circadian protein homolog 2-like isoform X4 [Cynoglossus semilaevis]	-	-	-	-	-	-	-
TCONS_00001707	XM_008307663.2	0.929312	3	3	1	miR-511-x	0.0342179	PFKP	PREDICTED: ATP-dependent 6-phosphofructokinase, platelet type isoform X3 [Cynoglossus semilaevis]	Metabolism;Genetic Information Processing	Folding, sorting and degradation;Carbohydrate metabolism;Global and Overview	ko01100//Metabolic pathways;ko01110//Biosynthesis of secondary metabolites;ko01130//Biosynthesis of antibiotics;ko01120//Microbial metabolism in diverse environments;ko01200//Carbon metabolism;ko03018//RNA degradation;ko01230//Biosynthesis of amino acids;ko00010//Glycolysis / Gluconeogenesis;ko00051//Fructose and mannose metabolism;ko00052//Galactose metabolism;ko00030//Pentose phosphate pathway	K00850	-	-	-
TCONS_00001707	XM_008307669.2	0.898278	3	2	1	miR-511-x	0.0229001	PFKP	PREDICTED: ATP-dependent 6-phosphofructokinase, platelet type isoform X7 [Cynoglossus semilaevis]	Genetic Information Processing;Metabolism	Carbohydrate metabolism;Folding, sorting and degradation;Global and Overview	ko01100//Metabolic pathways;ko01110//Biosynthesis of secondary metabolites;ko01130//Biosynthesis of antibiotics;ko01120//Microbial metabolism in diverse environments;ko01200//Carbon metabolism;ko03018//RNA degradation;ko01230//Biosynthesis of amino acids;ko00010//Glycolysis / Gluconeogenesis;ko00051//Fructose and mannose metabolism;ko00052//Galactose metabolism;ko00030//Pentose phosphate pathway	K00850	-	-	-
TCONS_00001707	XM_008308511.2	0.908656	3	2	1	novel-m0260-3p	0.0229001	tpst1	PREDICTED: protein-tyrosine sulfotransferase 1 isoform X2 [Cynoglossus semilaevis]	-	-	-	-	-	GO:0016740//transferase activity;GO:0008146//sulfotransferase activity;GO:0003824//catalytic activity;GO:0016782//transferase activity, transferring sulfur-containing groups	-
TCONS_00001707	XM_008308634.2	0.894581	3	10	2	miR-511-x|novel-m0260-3p	0.00389685	Git1	PREDICTED: ARF GTPase-activating protein GIT1 isoform X2 [Cynoglossus semilaevis]	Cellular Processes	Transport and catabolism;Cell motility	ko04144//Endocytosis;ko04810//Regulation of actin cytoskeleton	K05737	-	-	-
TCONS_00001707	XM_008309843.2	0.944419	3	1	1	novel-m0260-3p	0.0114942	qkia	PREDICTED: protein quaking-A isoform X2 [Cynoglossus semilaevis]	-	-	-	-	-	-	-
TCONS_00001707	XM_008311037.1	0.830268	3	1	1	novel-m0260-3p	0.0114942	LCAT	PREDICTED: phosphatidylcholine-sterol acyltransferase [Cynoglossus semilaevis]	Metabolism	Lipid metabolism	ko00564//Glycerophospholipid metabolism	K00650	-	GO:0016747//transferase activity, transferring acyl groups other than amino-acyl groups;GO:0003824//catalytic activity;GO:0016746//transferase activity, transferring acyl groups;GO:0016740//transferase activity	-
TCONS_00001707	XM_008311695.2	0.895288	3	2	1	novel-m0629-5p	0.0229001	ptdss2	PREDICTED: phosphatidylserine synthase 2 [Cynoglossus semilaevis]	Metabolism	Global and Overview;Lipid metabolism	ko01100//Metabolic pathways;ko01110//Biosynthesis of secondary metabolites;ko00564//Glycerophospholipid metabolism	K08730	-	-	-
TCONS_00001707	XM_008311696.2	0.851375	3	3	1	novel-m0629-5p	0.0342179	ptdss2	PREDICTED: phosphatidylserine synthase 2 [Cynoglossus semilaevis]	Metabolism	Global and Overview;Lipid metabolism	ko01100//Metabolic pathways;ko01110//Biosynthesis of secondary metabolites;ko00564//Glycerophospholipid metabolism	K08730	-	-	-
TCONS_00001707	XM_008313002.2	0.863322	3	3	1	miR-511-x	0.0342179	SLC35F6	PREDICTED: solute carrier family 35 member F6 [Cynoglossus semilaevis]	-	-	-	-	GO:0031224//intrinsic component of membrane;GO:0016020//membrane;GO:0044425//membrane part	-	-
TCONS_00001707	XM_008313202.2	0.887984	3	2	2	miR-511-x|novel-m0260-3p	8.84173e-05	Srsf4	PREDICTED: serine/arginine-rich splicing factor 5 [Cynoglossus semilaevis]	Genetic Information Processing	Transcription	ko03040//Spliceosome	K12893	-	GO:0005488//binding;GO:0036094//small molecule binding;GO:0097159//organic cyclic compound binding	-
TCONS_00001707	XM_008313962.2	0.899487	3	4	1	miR-511-x	0.0454479	nrxn1a	PREDICTED: neurexin-1a-like isoform X2 [Cynoglossus semilaevis]	Environmental Information Processing	Signaling molecules and interaction	ko04514//Cell adhesion molecules (CAMs)	K07377	-	-	-
TCONS_00001707	XM_008315027.2	0.94613	3	1	1	novel-m0260-3p	0.0114942	Plekha1	PREDICTED: pleckstrin homology domain-containing family A member 1 isoform X3 [Cynoglossus semilaevis]	-	-	-	-	-	-	-
TCONS_00001707	XM_008315080.2	0.932685	3	13	2	miR-511-x|novel-m0260-3p	0.00670128	Tom1l2	PREDICTED: TOM1-like protein 2 isoform X1 [Cynoglossus semilaevis]	-	-	-	-	-	-	-
TCONS_00001707	XM_008315286.2	0.834541	3	2	1	miR-511-x	0.0229001	Gpr19	PREDICTED: probable G-protein coupled receptor 19 [Cynoglossus semilaevis]	-	-	-	-	GO:0016020//membrane;GO:0031224//intrinsic component of membrane;GO:0044425//membrane part	-	GO:0050789//regulation of biological process;GO:0044700//single organism signaling;GO:0007154//cell communication;GO:0007165//signal transduction;GO:0044699//single-organism process;GO:0023052//signaling;GO:0050794//regulation of cellular process;GO:0051716//cellular response to stimulus;GO:0050896//response to stimulus;GO:0009987//cellular process;GO:0065007//biological regulation;GO:0044763//si…
TCONS_00001707	XM_008316170.2	0.845858	3	2	1	novel-m0260-3p	0.0229001	SLC4A11	PREDICTED: sodium bicarbonate transporter-like protein 11 isoform X3 [Cynoglossus semilaevis]	-	-	-	-	GO:0031224//intrinsic component of membrane;GO:0044425//membrane part;GO:0016020//membrane	GO:0015297//antiporter activity;GO:0008509//anion transmembrane transporter activity;GO:0005215//transporter activity;GO:0015301//anion:anion antiporter activity;GO:0022857//transmembrane transporter activity;GO:0099516//ion antiporter activity;GO:0022804//active transmembrane transporter activity;GO:0022892//substrate-specific transporter activity;GO:0015291//secondary active transmembrane trans…	GO:1902578//single-organism localization;GO:0051234//establishment of localization;GO:0006811//ion transport;GO:0051179//localization;GO:0044699//single-organism process;GO:0006810//transport;GO:0044765//single-organism transport
TCONS_00001707	XM_008318982.2	0.827705	3	4	1	miR-511-x	0.0454479	CCNT1	PREDICTED: cyclin-T1 isoform X1 [Cynoglossus semilaevis]	-	-	-	-	-	GO:0005488//binding;GO:0005515//protein binding;GO:0019899//enzyme binding;GO:0019900//kinase binding	GO:0044260//cellular macromolecule metabolic process;GO:0044271//cellular nitrogen compound biosynthetic process;GO:0044237//cellular metabolic process;GO:1901362//organic cyclic compound biosynthetic process;GO:0009987//cellular process;GO:0034645//cellular macromolecule biosynthetic process;GO:0044249//cellular biosynthetic process;GO:0016070//RNA metabolic process;GO:1901360//organic cyclic co…
TCONS_00001707	XM_008319362.2	0.952983	3	3	1	miR-511-x	0.0342179	samhd1	PREDICTED: deoxynucleoside triphosphate triphosphohydrolase SAMHD1 [Cynoglossus semilaevis]	-	-	-	-	-	GO:0005488//binding;GO:0016788//hydrolase activity, acting on ester bonds;GO:0043169//cation binding;GO:0003824//catalytic activity;GO:0016787//hydrolase activity;GO:0042578//phosphoric ester hydrolase activity;GO:0043167//ion binding	-
TCONS_00001707	XM_008319955.2	0.90139	3	2	1	miR-511-x	0.0229001	Pfkfb4	PREDICTED: 6-phosphofructo-2-kinase/fructose-2,6-bisphosphatase 4-like isoform X2 [Cynoglossus semilaevis]	Metabolism	Carbohydrate metabolism	ko00051//Fructose and mannose metabolism	K19030	-	-	-
TCONS_00001707	XM_008320282.2	0.947318	3	1	1	novel-m0260-3p	0.0114942	gnl3	PREDICTED: guanine nucleotide-binding protein-like 3 [Cynoglossus semilaevis]	Genetic Information Processing	Translation	ko03008//Ribosome biogenesis in eukaryotes	K14538	-	-	-
TCONS_00001707	XM_008320617.2	0.927903	3	1	1	novel-m0629-5p	0.0114942	Pcbp2	PREDICTED: poly(rC)-binding protein 2-like isoform X5 [Cynoglossus semilaevis]	-	-	-	-	-	-	-
TCONS_00001707	XM_008321986.2	0.917636	3	4	1	novel-m0260-3p	0.0454479	LDB1	PREDICTED: LIM domain-binding protein 1-like isoform X4 [Cynoglossus semilaevis]	-	-	-	-	-	-	-
TCONS_00001707	XM_008322425.2	0.782799	3	2	1	novel-m0260-3p	0.0229001	itprip	PREDICTED: inositol 1,4,5-trisphosphate receptor-interacting protein isoform X1 [Cynoglossus semilaevis]	-	-	-	-	-	-	-
TCONS_00001707	XM_008322695.2	0.915864	3	1	1	novel-m0629-5p	0.0114942	Cyp4b1	PREDICTED: cytochrome P450 4B1-like isoform X2 [Cynoglossus semilaevis]	-	-	-	-	-	GO:0046914//transition metal ion binding;GO:0005488//binding;GO:0016491//oxidoreductase activity;GO:0097159//organic cyclic compound binding;GO:0043167//ion binding;GO:0043169//cation binding;GO:1901363//heterocyclic compound binding;GO:0003824//catalytic activity;GO:0046906//tetrapyrrole binding;GO:0046872//metal ion binding	GO:0044699//single-organism process;GO:0044710//single-organism metabolic process;GO:0008152//metabolic process
TCONS_00001707	XM_008322824.2	0.791097	3	1	1	miR-511-x	0.0114942	atp1a3	PREDICTED: sodium/potassium-transporting ATPase subunit alpha-3 isoform X3 [Cynoglossus semilaevis]	Organismal Systems	Circulatory system	ko04261//Adrenergic signaling in cardiomyocytes;ko04260//Cardiac muscle contraction	K01539	-	-	-
TCONS_00001707	XM_008323418.2	0.899746	3	3	1	miR-511-x	0.0342179	PTP4A3	PREDICTED: protein tyrosine phosphatase type IVA 3 [Cynoglossus semilaevis]	-	-	-	-	-	GO:0016788//hydrolase activity, acting on ester bonds;GO:0004721//phosphoprotein phosphatase activity;GO:0016787//hydrolase activity;GO:0016791//phosphatase activity;GO:0003824//catalytic activity;GO:0042578//phosphoric ester hydrolase activity	GO:0008152//metabolic process;GO:0044260//cellular macromolecule metabolic process;GO:0006793//phosphorus metabolic process;GO:0043412//macromolecule modification;GO:0019538//protein metabolic process;GO:0071704//organic substance metabolic process;GO:0043170//macromolecule metabolic process;GO:0006796//phosphate-containing compound metabolic process;GO:0006470//protein dephosphorylation;GO:00362…
TCONS_00001707	XM_008323743.2	0.943324	3	3	1	novel-m0260-3p	0.0342179	Sall3	PREDICTED: sal-like protein 3 isoform X1 [Cynoglossus semilaevis]	-	-	-	-	-	-	-
TCONS_00001707	XM_008324417.2	0.930715	3	4	1	novel-m0260-3p	0.0454479	slc20a1b	PREDICTED: sodium-dependent phosphate transporter 1 [Cynoglossus semilaevis]	-	-	-	-	-	-	-
TCONS_00001707	XM_008324418.2	0.7569	3	3	1	novel-m0260-3p	0.0342179	slc20a1b	PREDICTED: sodium-dependent phosphate transporter 1 [Cynoglossus semilaevis]	-	-	-	-	-	-	-
TCONS_00001707	XM_008325088.2	0.763882	3	4	1	miR-511-x	0.0454479	Abi2	PREDICTED: abl interactor 2 isoform X6 [Cynoglossus semilaevis]	Cellular Processes	Cell motility	ko04810//Regulation of actin cytoskeleton	K05751	-	-	-
TCONS_00001707	XM_008327245.2	0.761764	3	2	1	novel-m0260-3p	0.0229001	FAM193B	PREDICTED: protein FAM193B isoform X2 [Cynoglossus semilaevis]	-	-	-	-	-	-	-
TCONS_00001707	XM_008327880.2	0.95318	3	3	1	novel-m0260-3p	0.0342179	OSBPL6	PREDICTED: oxysterol-binding protein-related protein 6 isoform X1 [Cynoglossus semilaevis]	-	-	-	-	-	-	-
TCONS_00001707	XM_008328381.2	0.9524	3	2	1	miR-511-x	0.0229001	Gpr18	PREDICTED: N-arachidonyl glycine receptor [Cynoglossus semilaevis]	-	-	-	-	-	-	-
TCONS_00001707	XM_008328726.2	0.981879	3	4	2	miR-511-x|novel-m0260-3p	0.000527773	ACVR1C	PREDICTED: activin receptor type-1C isoform X2 [Cynoglossus semilaevis]	Environmental Information Processing	Signal transduction	ko04350//TGF-beta signaling pathway	K13568	-	-	-
TCONS_00001707	XM_008329292.2	0.859394	3	1	1	novel-m0629-5p	0.0114942	UBFD1	PREDICTED: ubiquitin domain-containing protein UBFD1 isoform X1 [Cynoglossus semilaevis]	-	-	-	-	-	-	-
TCONS_00001707	XM_008330258.2	0.893575	3	1	1	miR-511-x	0.0114942	CBX7	PREDICTED: chromo domain protein LHP1-like isoform X1 [Cynoglossus semilaevis]	-	-	-	-	-	-	-
TCONS_00001707	XM_008331219.2	0.929031	3	3	1	miR-511-x	0.0342179	TMEM42	PREDICTED: transmembrane protein 42 [Cynoglossus semilaevis]	-	-	-	-	-	-	-
TCONS_00001707	XM_008331944.2	0.926138	3	2	1	miR-511-x	0.0229001	Ciart	PREDICTED: circadian-associated transcriptional repressor [Cynoglossus semilaevis]	-	-	-	-	-	-	-
TCONS_00001707	XM_008333234.2	0.948437	3	1	1	miR-511-x	0.0114942	EVA1C	PREDICTED: protein eva-1 homolog C isoform X1 [Cynoglossus semilaevis]	-	-	-	-	-	-	-
TCONS_00001707	XM_008333470.2	0.925964	3	2	1	novel-m0260-3p	0.0229001	slc25a35	PREDICTED: solute carrier family 25 member 35 [Cynoglossus semilaevis]	-	-	-	-	-	-	-
TCONS_00001707	XM_008334334.2	0.925817	3	1	1	miR-511-x	0.0114942	RNF11	PREDICTED: RING finger protein 11-like [Cynoglossus semilaevis]	-	-	-	-	-	-	-
TCONS_00001707	XM_008335296.2	0.88629	3	10	2	miR-511-x|novel-m0260-3p	0.00389685	specc1l	PREDICTED: LOW QUALITY PROTEIN: cytospin-A-like [Cynoglossus semilaevis]	-	-	-	-	-	-	-
TCONS_00001707	XM_008335521.2	0.929172	3	3	1	miR-511-x	0.0342179	ELOVL1	PREDICTED: elongation of very long chain fatty acids protein 1-like [Cynoglossus semilaevis]	Metabolism	Global and Overview;Lipid metabolism	ko01110//Biosynthesis of secondary metabolites;ko00062//Fatty acid elongation	K10247	GO:0044425//membrane part;GO:0031224//intrinsic component of membrane;GO:0016020//membrane	GO:0003824//catalytic activity	GO:0008152//metabolic process;GO:0044237//cellular metabolic process;GO:0009987//cellular process;GO:0043436//oxoacid metabolic process;GO:0006082//organic acid metabolic process;GO:0032787//monocarboxylic acid metabolic process;GO:0006629//lipid metabolic process;GO:0044763//single-organism cellular process;GO:0006631//fatty acid metabolic process;GO:0044281//small molecule metabolic process;GO:…
TCONS_00001707	XM_017030639.1	0.729542	3	4	1	miR-511-x	0.0454479	Ppm1f	PREDICTED: protein phosphatase 1F [Cynoglossus semilaevis]	-	-	-	-	-	-	-
TCONS_00001707	XM_017032618.1	0.950074	3	8	2	miR-511-x|novel-m0629-5p	0.00243745	SLC9A5	PREDICTED: sodium/hydrogen exchanger 5 [Cynoglossus semilaevis]	-	-	-	-	GO:0031224//intrinsic component of membrane;GO:0044425//membrane part;GO:0016020//membrane	GO:0022891//substrate-specific transmembrane transporter activity;GO:0008324//cation transmembrane transporter activity;GO:0005451//monovalent cation:proton antiporter activity;GO:0005215//transporter activity;GO:0099516//ion antiporter activity;GO:0022892//substrate-specific transporter activity;GO:0015299//solute:proton antiporter activity;GO:0022857//transmembrane transporter activity;GO:00150…	GO:0051234//establishment of localization;GO:0065008//regulation of biological quality;GO:0050801//ion homeostasis;GO:0065007//biological regulation;GO:0098771//inorganic ion homeostasis;GO:0051179//localization;GO:0006812//cation transport;GO:0055067//monovalent inorganic cation homeostasis;GO:0055080//cation homeostasis;GO:1902578//single-organism localization;GO:0006811//ion transport;GO:00447…
TCONS_00001707	XM_017032674.1	0.966216	3	1	1	miR-511-x	0.0114942	SLC6A2	PREDICTED: sodium-dependent noradrenaline transporter [Cynoglossus semilaevis]	-	-	-	-	GO:0044425//membrane part;GO:0031224//intrinsic component of membrane;GO:0016020//membrane	GO:0022857//transmembrane transporter activity;GO:0022804//active transmembrane transporter activity;GO:0005215//transporter activity;GO:0015291//secondary active transmembrane transporter activity	GO:0051234//establishment of localization;GO:1902578//single-organism localization;GO:0051179//localization;GO:0044763//single-organism cellular process;GO:0044699//single-organism process;GO:0006810//transport;GO:0009987//cellular process;GO:0044765//single-organism transport
TCONS_00001707	XM_017033672.1	0.820035	3	6	2	miR-511-x|novel-m0260-3p	0.0013126	Snap91	PREDICTED: LOW QUALITY PROTEIN: clathrin coat assembly protein AP180-like [Cynoglossus semilaevis]	-	-	-	-	-	-	-
TCONS_00001707	XM_017033681.1	0.873119	3	3	1	miR-511-x	0.0342179	pcmt	PREDICTED: protein-L-isoaspartate(D-aspartate) O-methyltransferase isoform X1 [Cynoglossus semilaevis]	-	-	-	-	-	-	-
TCONS_00001707	XM_017034966.1	0.943461	3	2	1	miR-511-x	0.0229001	GLRB	PREDICTED: glycine receptor subunit beta-like [Cynoglossus semilaevis]	Environmental Information Processing	Signaling molecules and interaction	ko04080//Neuroactive ligand-receptor interaction	K05196	GO:0044459//plasma membrane part;GO:0005623//cell;GO:0044456//synapse part;GO:0098589//membrane region;GO:0045202//synapse;GO:0005886//plasma membrane;GO:0097060//synaptic membrane;GO:0031224//intrinsic component of membrane;GO:0071944//cell periphery;GO:0098805//whole membrane;GO:0098590//plasma membrane region;GO:0044464//cell part;GO:0044425//membrane part;GO:0016020//membrane	GO:0022803//passive transmembrane transporter activity;GO:0022836//gated channel activity;GO:0005230//extracellular ligand-gated ion channel activity;GO:0005237//inhibitory extracellular ligand-gated ion channel activity;GO:0022834//ligand-gated channel activity;GO:0022838//substrate-specific channel activity;GO:0022891//substrate-specific transmembrane transporter activity;GO:0015267//channel ac…	GO:0051234//establishment of localization;GO:0006810//transport;GO:0006820//anion transport;GO:0044765//single-organism transport;GO:0006811//ion transport;GO:1902578//single-organism localization;GO:0006821//chloride transport;GO:0051179//localization;GO:0015698//inorganic anion transport;GO:0044699//single-organism process
TCONS_00001707	XM_017034986.1	0.753101	3	18	2	miR-511-x|novel-m0260-3p	0.0129707	CACNA1A	PREDICTED: voltage-dependent P/Q-type calcium channel subunit alpha-1A isoform X13 [Cynoglossus semilaevis]	Environmental Information Processing	Signal transduction	ko04010//MAPK signaling pathway;ko04020//Calcium signaling pathway	K04344	-	-	-
TCONS_00001707	XM_017034991.1	0.888731	3	9	2	miR-511-x|novel-m0260-3p	0.00312567	CACNA1A	PREDICTED: voltage-dependent P/Q-type calcium channel subunit alpha-1A isoform X18 [Cynoglossus semilaevis]	Environmental Information Processing	Signal transduction	ko04010//MAPK signaling pathway;ko04020//Calcium signaling pathway	K04344	-	-	-
TCONS_00001707	XM_017034994.1	0.975445	3	26	2	miR-511-x|novel-m0260-3p	0.0269605	CACNA1A	PREDICTED: voltage-dependent P/Q-type calcium channel subunit alpha-1A isoform X21 [Cynoglossus semilaevis]	Environmental Information Processing	Signal transduction	ko04010//MAPK signaling pathway;ko04020//Calcium signaling pathway	K04344	-	-	-
TCONS_00001707	XM_017036197.1	0.859527	3	2	1	novel-m0260-3p	0.0229001	Srpk3	PREDICTED: SRSF protein kinase 3 [Cynoglossus semilaevis]	-	-	-	-	-	-	-
TCONS_00001707	XM_017036402.1	0.933344	3	3	1	novel-m0260-3p	0.0342179	CROCC	PREDICTED: rootletin [Cynoglossus semilaevis]	-	-	-	-	-	-	-
TCONS_00001707	XM_017037161.1	0.93944	3	2	1	novel-m0260-3p	0.0229001	RBM45	PREDICTED: RNA-binding protein 45 [Cynoglossus semilaevis]	-	-	-	-	-	GO:0097159//organic cyclic compound binding;GO:0005488//binding	-
TCONS_00001707	XM_017037419.1	0.878551	3	4	1	miR-511-x	0.0454479	ITSN1	PREDICTED: intersectin-1 isoform X5 [Cynoglossus semilaevis]	-	-	-	-	-	-	-
TCONS_00001707	XM_017037420.1	0.855974	3	3	1	miR-511-x	0.0342179	ITSN1	PREDICTED: intersectin-1 isoform X6 [Cynoglossus semilaevis]	-	-	-	-	-	-	-
TCONS_00001707	XM_017037452.1	0.880957	3	4	1	miR-511-x	0.0454479	Senp3	PREDICTED: sentrin-specific protease 3 isoform X2 [Cynoglossus semilaevis]	-	-	-	-	-	-	-
TCONS_00001707	XM_017037632.1	0.858793	3	2	1	miR-511-x	0.0229001	KDM1A	PREDICTED: lysine-specific histone demethylase 1A isoform X4 [Cynoglossus semilaevis]	-	-	-	-	GO:0043229//intracellular organelle;GO:0043231//intracellular membrane-bounded organelle;GO:0005622//intracellular;GO:0005623//cell;GO:0044424//intracellular part;GO:0043226//organelle;GO:0043227//membrane-bounded organelle;GO:0044464//cell part	GO:0003824//catalytic activity;GO:0036094//small molecule binding;GO:0097159//organic cyclic compound binding;GO:1901265//nucleoside phosphate binding;GO:0005488//binding;GO:0000166//nucleotide binding;GO:1901363//heterocyclic compound binding	GO:0006139//nucleobase-containing compound metabolic process;GO:0065007//biological regulation;GO:1902589//single-organism organelle organization;GO:0034641//cellular nitrogen compound metabolic process;GO:0044249//cellular biosynthetic process;GO:0018130//heterocycle biosynthetic process;GO:0016568//chromatin modification;GO:0016569//covalent chromatin modification;GO:0016570//histone modificati…
TCONS_00001707	XM_017038720.1	0.902087	3	7	2	miR-511-x|novel-m0260-3p	0.00183287	UNC80	PREDICTED: protein unc-80 homolog isoform X9 [Cynoglossus semilaevis]	-	-	-	-	-	-	-
TCONS_00001707	XM_017039340.1	0.873856	3	4	1	miR-511-x	0.0454479	ATP8A1	PREDICTED: phospholipid-transporting ATPase IA isoform X3 [Cynoglossus semilaevis]	-	-	-	-	-	-	-
TCONS_00001707	XM_017041074.1	0.899566	3	3	1	miR-511-x	0.0342179	ADGRB2	PREDICTED: adhesion G protein-coupled receptor B2 isoform X1 [Cynoglossus semilaevis]	-	-	-	-	-	-	-
TCONS_00001707	XM_017041521.1	0.922756	3	3	1	novel-m0260-3p	0.0342179	Tcerg1l	PREDICTED: transcription elongation regulator 1 isoform X4 [Cynoglossus semilaevis]	Genetic Information Processing	Transcription	ko03040//Spliceosome	K12824	-	-	-
TCONS_00001707	XM_017041992.1	0.954888	3	4	1	novel-m0260-3p	0.0454479	SLC25A14	PREDICTED: kidney mitochondrial carrier protein 1-like [Cynoglossus semilaevis]	-	-	-	-	-	-	-
TCONS_00001707	XM_017042240.1	0.93212	3	1	1	miR-511-x	0.0114942	TRIM25	PREDICTED: E3 ubiquitin/ISG15 ligase TRIM25-like [Cynoglossus semilaevis]	-	-	-	-	-	-	-
TCONS_00001707	XM_017042368.1	0.903802	3	6	2	miR-511-x|novel-m0260-3p	0.0013126	PTPRS	PREDICTED: receptor-type tyrosine-protein phosphatase S-like isoform X1 [Cynoglossus semilaevis]	-	-	-	-	-	GO:0016791//phosphatase activity;GO:0004721//phosphoprotein phosphatase activity;GO:0016787//hydrolase activity;GO:0042578//phosphoric ester hydrolase activity;GO:0003824//catalytic activity;GO:0016788//hydrolase activity, acting on ester bonds	GO:0044260//cellular macromolecule metabolic process;GO:0007417//central nervous system development;GO:0006470//protein dephosphorylation;GO:0036211//protein modification process;GO:0008152//metabolic process;GO:0006464//cellular protein modification process;GO:0007420//brain development;GO:0044238//primary metabolic process;GO:0007399//nervous system development;GO:0007275//multicellular organis…
TCONS_00001707	XM_017042370.1	0.963273	3	8	2	miR-511-x|novel-m0260-3p	0.00243745	PTPRS	PREDICTED: receptor-type tyrosine-protein phosphatase S-like isoform X2 [Cynoglossus semilaevis]	-	-	-	-	-	-	-
TCONS_00001707	XM_017042390.1	0.930348	3	6	2	miR-511-x|novel-m0260-3p	0.0013126	PTPRS	PREDICTED: receptor-type tyrosine-protein phosphatase S-like isoform X6 [Cynoglossus semilaevis]	-	-	-	-	-	-	-
TCONS_00001707	XM_017042511.1	0.891402	3	3	1	novel-m0260-3p	0.0342179	ATG9A	PREDICTED: autophagy-related protein 9A [Cynoglossus semilaevis]	-	-	-	-	-	-	-
TCONS_00001707	XM_017042755.1	0.927626	3	2	1	novel-m0260-3p	0.0229001	MSI1	PREDICTED: RNA-binding protein Musashi homolog 1 isoform X1 [Cynoglossus semilaevis]	Genetic Information Processing	Translation	ko03015//mRNA surveillance pathway	K14411	-	-	-
TCONS_00001709	XM_008307858.2	0.918115	3	6	2	novel-m0260-3p|novel-m1046-5p	0.0013126	klhl15	PREDICTED: kelch-like protein 15 isoform X1 [Cynoglossus semilaevis]	-	-	-	-	-	-	-
TCONS_00001709	XM_008308511.2	0.936564	3	2	1	novel-m0260-3p	0.0229001	tpst1	PREDICTED: protein-tyrosine sulfotransferase 1 isoform X2 [Cynoglossus semilaevis]	-	-	-	-	-	GO:0016740//transferase activity;GO:0008146//sulfotransferase activity;GO:0003824//catalytic activity;GO:0016782//transferase activity, transferring sulfur-containing groups	-
TCONS_00001709	XM_008309843.2	0.958034	3	1	1	novel-m0260-3p	0.0114942	qkia	PREDICTED: protein quaking-A isoform X2 [Cynoglossus semilaevis]	-	-	-	-	-	-	-
TCONS_00001709	XM_008309939.2	0.86275	3	11	2	novel-m0483-3p|novel-m1046-5p	0.0047503	Cmtm3	PREDICTED: CKLF-like MARVEL transmembrane domain-containing protein 3 [Cynoglossus semilaevis]	-	-	-	-	GO:0016020//membrane;GO:0044425//membrane part;GO:0031224//intrinsic component of membrane	-	-
TCONS_00001709	XM_008311037.1	0.983345	3	1	1	novel-m0260-3p	0.0114942	LCAT	PREDICTED: phosphatidylcholine-sterol acyltransferase [Cynoglossus semilaevis]	Metabolism	Lipid metabolism	ko00564//Glycerophospholipid metabolism	K00650	-	GO:0016747//transferase activity, transferring acyl groups other than amino-acyl groups;GO:0003824//catalytic activity;GO:0016746//transferase activity, transferring acyl groups;GO:0016740//transferase activity	-
TCONS_00001709	XM_008312446.2	0.917007	3	9	2	novel-m0260-3p|novel-m1046-5p	0.00312567	edc3	PREDICTED: enhancer of mRNA-decapping protein 3 isoform X2 [Cynoglossus semilaevis]	Genetic Information Processing	Folding, sorting and degradation	ko03018//RNA degradation	K12615	-	-	-
TCONS_00001709	XM_008312810.2	0.830792	3	8	2	novel-m0260-3p|novel-m0483-3p	0.00243745	Epb41l2	PREDICTED: band 4.1-like protein 2 isoform X7 [Cynoglossus semilaevis]	Cellular Processes	Cellular commiunity	ko04530//Tight junction	K06107	-	-	-
TCONS_00001709	XM_008313202.2	0.889428	3	2	1	novel-m0260-3p	0.0229001	Srsf4	PREDICTED: serine/arginine-rich splicing factor 5 [Cynoglossus semilaevis]	Genetic Information Processing	Transcription	ko03040//Spliceosome	K12893	-	GO:0005488//binding;GO:0036094//small molecule binding;GO:0097159//organic cyclic compound binding	-
TCONS_00001709	XM_008313219.2	0.94447	3	2	1	novel-m1046-5p	0.0229001	Napb	PREDICTED: beta-soluble NSF attachment protein isoform X1 [Cynoglossus semilaevis]	-	-	-	-	-	-	-
TCONS_00001709	XM_008313441.2	0.763353	3	3	1	novel-m1046-5p	0.0342179	max	PREDICTED: protein max isoform X2 [Cynoglossus semilaevis]	Environmental Information Processing	Signal transduction	ko04010//MAPK signaling pathway	K04453	-	-	-
TCONS_00001709	XM_008313486.2	0.884618	3	2	1	novel-m1046-5p	0.0229001	BEGAIN	PREDICTED: brain-enriched guanylate kinase-associated protein-like isoform X1 [Cynoglossus semilaevis]	-	-	-	-	-	-	-
TCONS_00001709	XM_008314340.2	0.954958	3	2	1	novel-m0260-3p	0.0229001	ttyh2	PREDICTED: protein tweety homolog 2 isoform X3 [Cynoglossus semilaevis]	-	-	-	-	-	-	-
TCONS_00001709	XM_008314741.2	0.894227	3	13	2	novel-m0260-3p|novel-m0483-3p	0.00670128	Tnrc6b	PREDICTED: trinucleotide repeat-containing gene 6B protein-like isoform X3 [Cynoglossus semilaevis]	-	-	-	-	-	-	-
TCONS_00001709	XM_008314804.2	0.958233	3	2	1	novel-m0483-3p	0.0229001	rbp3	PREDICTED: retinol-binding protein 3 [Cynoglossus semilaevis]	-	-	-	-	-	-	-
TCONS_00001709	XM_008315027.2	0.936912	3	1	1	novel-m0260-3p	0.0114942	Plekha1	PREDICTED: pleckstrin homology domain-containing family A member 1 isoform X3 [Cynoglossus semilaevis]	-	-	-	-	-	-	-
TCONS_00001709	XM_008315326.2	0.822359	3	8	2	novel-m0260-3p|novel-m0483-3p	0.00243745	rap1b	PREDICTED: ras-related protein Rap-1b [Oreochromis niloticus]	Cellular Processes;Environmental Information Processing	Signal transduction;Cellular commiunity	ko04010//MAPK signaling pathway;ko04510//Focal adhesion	K07836	GO:0005622//intracellular;GO:0005623//cell;GO:0043229//intracellular organelle;GO:0043228//non-membrane-bounded organelle;GO:0030054//cell junction;GO:0044424//intracellular part;GO:0043226//organelle;GO:0043232//intracellular non-membrane-bounded organelle;GO:0044464//cell part	GO:0001883//purine nucleoside binding;GO:0032549//ribonucleoside binding;GO:0097159//organic cyclic compound binding;GO:0005488//binding;GO:0097367//carbohydrate derivative binding;GO:1901363//heterocyclic compound binding;GO:0036094//small molecule binding;GO:0032550//purine ribonucleoside binding;GO:0001882//nucleoside binding	GO:0009150//purine ribonucleotide metabolic process;GO:0006163//purine nucleotide metabolic process;GO:0044710//single-organism metabolic process;GO:0009719//response to endogenous stimulus;GO:0044237//cellular metabolic process;GO:0019693//ribose phosphate metabolic process;GO:0045446//endothelial cell differentiation;GO:0072521//purine-containing compound metabolic process;GO:0008152//metabolic…
TCONS_00001709	XM_008316170.2	0.983809	3	2	1	novel-m0260-3p	0.0229001	SLC4A11	PREDICTED: sodium bicarbonate transporter-like protein 11 isoform X3 [Cynoglossus semilaevis]	-	-	-	-	GO:0031224//intrinsic component of membrane;GO:0044425//membrane part;GO:0016020//membrane	GO:0015297//antiporter activity;GO:0008509//anion transmembrane transporter activity;GO:0005215//transporter activity;GO:0015301//anion:anion antiporter activity;GO:0022857//transmembrane transporter activity;GO:0099516//ion antiporter activity;GO:0022804//active transmembrane transporter activity;GO:0022892//substrate-specific transporter activity;GO:0015291//secondary active transmembrane trans…	GO:1902578//single-organism localization;GO:0051234//establishment of localization;GO:0006811//ion transport;GO:0051179//localization;GO:0044699//single-organism process;GO:0006810//transport;GO:0044765//single-organism transport
TCONS_00001709	XM_008317574.2	0.91806	3	11	2	novel-m0483-3p|novel-m1046-5p	0.0047503	NFIX	PREDICTED: nuclear factor 1 X-type-like isoform X6 [Cynoglossus semilaevis]	-	-	-	-	-	-	-
TCONS_00001709	XM_008320134.2	0.944184	3	3	1	novel-m0483-3p	0.0342179	cdk4	PREDICTED: cyclin-dependent kinase 4 [Cynoglossus semilaevis]	Cellular Processes	Cellular commiunity;Cell growth and death	ko04530//Tight junction;ko04110//Cell cycle;ko04115//p53 signaling pathway	K02089	-	GO:0004672//protein kinase activity;GO:0001883//purine nucleoside binding;GO:0097367//carbohydrate derivative binding;GO:0016773//phosphotransferase activity, alcohol group as acceptor;GO:0097159//organic cyclic compound binding;GO:0032550//purine ribonucleoside binding;GO:0032549//ribonucleoside binding;GO:1901363//heterocyclic compound binding;GO:0016772//transferase activity, transferring phos…	GO:0008152//metabolic process;GO:0036211//protein modification process;GO:0071704//organic substance metabolic process;GO:0043412//macromolecule modification;GO:0044260//cellular macromolecule metabolic process;GO:0044237//cellular metabolic process;GO:0006464//cellular protein modification process;GO:0019538//protein metabolic process;GO:0043170//macromolecule metabolic process;GO:0044267//cellu…
TCONS_00001709	XM_008320282.2	0.951504	3	1	1	novel-m0260-3p	0.0114942	gnl3	PREDICTED: guanine nucleotide-binding protein-like 3 [Cynoglossus semilaevis]	Genetic Information Processing	Translation	ko03008//Ribosome biogenesis in eukaryotes	K14538	-	-	-
TCONS_00001709	XM_008321110.2	0.971697	3	4	1	novel-m0483-3p	0.0454479	Itch	PREDICTED: E3 ubiquitin-protein ligase Itchy-like isoform X1 [Cynoglossus semilaevis]	Cellular Processes;Genetic Information Processing	Folding, sorting and degradation;Transport and catabolism	ko04144//Endocytosis;ko04120//Ubiquitin mediated proteolysis	K05632	-	-	-
TCONS_00001709	XM_008321562.2	0.834649	3	3	1	novel-m0483-3p	0.0342179	zbtb18	PREDICTED: zinc finger and BTB domain-containing protein 18 isoform X1 [Cynoglossus semilaevis]	-	-	-	-	GO:0043227//membrane-bounded organelle;GO:0043229//intracellular organelle;GO:0043231//intracellular membrane-bounded organelle;GO:0044464//cell part;GO:0043226//organelle;GO:0005622//intracellular;GO:0044424//intracellular part;GO:0005623//cell	GO:0005488//binding;GO:0043169//cation binding;GO:0043167//ion binding	-
TCONS_00001709	XM_008321959.2	0.811028	3	4	1	novel-m1046-5p	0.0454479	WDFY4	PREDICTED: WD repeat- and FYVE domain-containing protein 4 isoform X1 [Cynoglossus semilaevis]	-	-	-	-	-	-	-
TCONS_00001709	XM_008321986.2	0.926602	3	4	1	novel-m0260-3p	0.0454479	LDB1	PREDICTED: LIM domain-binding protein 1-like isoform X4 [Cynoglossus semilaevis]	-	-	-	-	-	-	-
TCONS_00001709	XM_008322425.2	0.952973	3	2	1	novel-m0260-3p	0.0229001	itprip	PREDICTED: inositol 1,4,5-trisphosphate receptor-interacting protein isoform X1 [Cynoglossus semilaevis]	-	-	-	-	-	-	-
TCONS_00001709	XM_008322640.2	0.937474	3	3	1	novel-m0483-3p	0.0342179	Cacng7	PREDICTED: voltage-dependent calcium channel gamma-7 subunit [Cynoglossus semilaevis]	Organismal Systems;Environmental Information Processing	Circulatory system;Signal transduction	ko04010//MAPK signaling pathway;ko04261//Adrenergic signaling in cardiomyocytes;ko04260//Cardiac muscle contraction	K04872	GO:0016020//membrane;GO:0044425//membrane part;GO:0031224//intrinsic component of membrane	-	-
TCONS_00001709	XM_008323743.2	0.925419	3	3	1	novel-m0260-3p	0.0342179	Sall3	PREDICTED: sal-like protein 3 isoform X1 [Cynoglossus semilaevis]	-	-	-	-	-	-	-
TCONS_00001709	XM_008324417.2	0.954928	3	4	1	novel-m0260-3p	0.0454479	slc20a1b	PREDICTED: sodium-dependent phosphate transporter 1 [Cynoglossus semilaevis]	-	-	-	-	-	-	-
TCONS_00001709	XM_008325423.2	0.946978	3	4	1	novel-m0483-3p	0.0454479	HMGB2	PREDICTED: high mobility group protein B3-like [Cynoglossus semilaevis]	-	-	-	-	-	-	-
TCONS_00001709	XM_008326235.2	0.880714	3	9	2	novel-m0260-3p|novel-m1046-5p	0.00312567	AFF2	PREDICTED: AF4/FMR2 family member 1 isoform X1 [Cynoglossus semilaevis]	-	-	-	-	-	-	-
TCONS_00001709	XM_008327245.2	0.756529	3	2	2	novel-m0260-3p|novel-m1046-5p	8.84173e-05	FAM193B	PREDICTED: protein FAM193B isoform X2 [Cynoglossus semilaevis]	-	-	-	-	-	-	-
TCONS_00001709	XM_008327265.2	0.904153	3	4	1	novel-m0483-3p	0.0454479	smim19	PREDICTED: small integral membrane protein 19 [Cynoglossus semilaevis]	-	-	-	-	-	-	-
TCONS_00001709	XM_008327617.2	0.891681	3	2	1	novel-m0483-3p	0.0229001	ACSL4	PREDICTED: long-chain-fatty-acid--CoA ligase 4 [Cynoglossus semilaevis]	Organismal Systems;Metabolism;Cellular Processes	Lipid metabolism;Transport and catabolism;Global and Overview;Endocrine system	ko01100//Metabolic pathways;ko04920//Adipocytokine signaling pathway;ko04146//Peroxisome;ko03320//PPAR signaling pathway;ko01212//Fatty acid metabolism;ko00071//Fatty acid degradation;ko00061//Fatty acid biosynthesis	K01897	-	-	-
TCONS_00001709	XM_008327763.2	0.94867	3	2	1	novel-m1046-5p	0.0229001	PKNOX1	PREDICTED: homeobox protein PKNOX1 isoform X2 [Cynoglossus semilaevis]	-	-	-	-	-	-	-
TCONS_00001709	XM_008327880.2	0.713643	3	3	1	novel-m0260-3p	0.0342179	OSBPL6	PREDICTED: oxysterol-binding protein-related protein 6 isoform X1 [Cynoglossus semilaevis]	-	-	-	-	-	-	-
TCONS_00001709	XM_008328412.2	0.968589	3	1	1	novel-m1046-5p	0.0114942	MYCBP2	PREDICTED: E3 ubiquitin-protein ligase MYCBP2 isoform X9 [Cynoglossus semilaevis]	-	-	-	-	-	-	-
TCONS_00001709	XM_008328726.2	0.890558	3	4	1	novel-m0260-3p	0.0454479	ACVR1C	PREDICTED: activin receptor type-1C isoform X2 [Cynoglossus semilaevis]	Environmental Information Processing	Signal transduction	ko04350//TGF-beta signaling pathway	K13568	-	-	-
TCONS_00001709	XM_008329003.2	0.931566	3	9	2	novel-m0260-3p|novel-m0483-3p	0.00312567	Gls	PREDICTED: glutaminase kidney isoform, mitochondrial-like isoform X1 [Cynoglossus semilaevis]	Metabolism	Metabolism of other amino acids;Global and Overview;Amino acid metabolism	ko01100//Metabolic pathways;ko00250//Alanine, aspartate and glutamate metabolism;ko00220//Arginine biosynthesis;ko00471//D-Glutamine and D-glutamate metabolism	K01425	-	-	-
TCONS_00001709	XM_008330911.2	0.875461	3	3	1	novel-m1046-5p	0.0342179	Slc39a7	PREDICTED: zinc transporter Slc39a7-like [Cynoglossus semilaevis]	-	-	-	-	-	-	-
TCONS_00001709	XM_008332326.2	0.932119	3	1	1	novel-m0483-3p	0.0114942	Fhl1	PREDICTED: four and a half LIM domains protein 1-like [Cynoglossus semilaevis]	Environmental Information Processing	Signal transduction	ko04630//Jak-STAT signaling pathway	K14365	-	-	-
TCONS_00001709	XM_008332609.2	0.80848	3	1	1	novel-m0483-3p	0.0114942	hyou1	PREDICTED: hypoxia up-regulated protein 1 isoform X1 [Cynoglossus semilaevis]	Genetic Information Processing	Folding, sorting and degradation	ko04141//Protein processing in endoplasmic reticulum	K09486	-	-	-
TCONS_00001709	XM_008333211.2	0.9243	3	1	1	novel-m1046-5p	0.0114942	IL2RG	PREDICTED: cytokine receptor common subunit gamma [Cynoglossus semilaevis]	Cellular Processes;Environmental Information Processing	Signal transduction;Signaling molecules and interaction;Transport and catabolism	ko04144//Endocytosis;ko04060//Cytokine-cytokine receptor interaction;ko04630//Jak-STAT signaling pathway	K05070	-	-	-
TCONS_00001709	XM_008333470.2	0.908988	3	2	1	novel-m0260-3p	0.0229001	slc25a35	PREDICTED: solute carrier family 25 member 35 [Cynoglossus semilaevis]	-	-	-	-	-	-	-
TCONS_00001709	XM_008333722.2	0.913422	3	3	1	novel-m0483-3p	0.0342179	Timm44	PREDICTED: mitochondrial import inner membrane translocase subunit TIM44-like isoform X1 [Cynoglossus semilaevis]	-	-	-	-	-	-	-
TCONS_00001709	XM_008334268.2	0.939712	3	4	1	novel-m0483-3p	0.0454479	dis3l2	PREDICTED: DIS3-like exonuclease 2 isoform X2 [Cynoglossus semilaevis]	-	-	-	-	-	-	-
TCONS_00001709	XM_008335238.2	0.977288	3	13	2	novel-m0260-3p|novel-m1046-5p	0.00670128	PITPNB	PREDICTED: phosphatidylinositol transfer protein beta isoform-like isoform X2 [Cynoglossus semilaevis]	-	-	-	-	-	-	-
TCONS_00001709	XM_008335296.2	0.841814	3	10	2	novel-m0260-3p|novel-m0483-3p	0.00389685	specc1l	PREDICTED: LOW QUALITY PROTEIN: cytospin-A-like [Cynoglossus semilaevis]	-	-	-	-	-	-	-
TCONS_00001709	XM_017030892.1	0.792835	3	3	1	novel-m0483-3p	0.0342179	dlg1l	PREDICTED: disks large homolog 1 isoform X2 [Cynoglossus semilaevis]	-	-	-	-	-	-	-
TCONS_00001709	XM_017031671.1	0.843155	3	12	2	novel-m0260-3p|novel-m0483-3p	0.00568534	ZNF438	PREDICTED: zinc finger protein 438 [Cynoglossus semilaevis]	-	-	-	-	-	GO:0005488//binding;GO:0043169//cation binding;GO:0043167//ion binding	-
TCONS_00001709	XM_017032231.1	0.913508	3	4	1	novel-m1046-5p	0.0454479	sphkap	PREDICTED: A-kinase anchor protein SPHKAP isoform X3 [Cynoglossus semilaevis]	-	-	-	-	-	-	-
TCONS_00001709	XM_017034584.1	0.921405	3	9	2	novel-m0483-3p|novel-m1046-5p	0.00312567	mapk8	PREDICTED: mitogen-activated protein kinase 8 isoform X5 [Cynoglossus semilaevis]	Organismal Systems;Genetic Information Processing;Environmental Information Processing;Cellular Processes	Folding, sorting and degradation;Immune system;Cellular commiunity;Signal transduction;Endocrine system	ko04010//MAPK signaling pathway;ko04510//Focal adhesion;ko04310//Wnt signaling pathway;ko04910//Insulin signaling pathway;ko04068//FoxO signaling pathway;ko04012//ErbB signaling pathway;ko04912//GnRH signaling pathway;ko04141//Protein processing in endoplasmic reticulum;ko04914//Progesterone-mediated oocyte maturation;ko04920//Adipocytokine signaling pathway;ko04620//Toll-like receptor signaling …	K04440	-	-	-
TCONS_00001709	XM_017035560.1	0.945834	3	4	1	novel-m0483-3p	0.0454479	prom1a	PREDICTED: prominin-1-A-like isoform X8 [Cynoglossus semilaevis]	-	-	-	-	-	-	-
TCONS_00001709	XM_017035711.1	0.826336	3	4	1	novel-m0483-3p	0.0454479	Mpdz	PREDICTED: multiple PDZ domain protein isoform X6 [Cynoglossus semilaevis]	Cellular Processes	Cellular commiunity	ko04530//Tight junction	K06095	-	-	-
TCONS_00001709	XM_017036197.1	0.945481	3	2	2	novel-m0260-3p|novel-m1046-5p	8.84173e-05	Srpk3	PREDICTED: SRSF protein kinase 3 [Cynoglossus semilaevis]	-	-	-	-	-	-	-
TCONS_00001709	XM_017036402.1	0.963696	3	3	2	novel-m0260-3p|novel-m0483-3p	0.000264569	CROCC	PREDICTED: rootletin [Cynoglossus semilaevis]	-	-	-	-	-	-	-
TCONS_00001709	XM_017036981.1	0.949541	3	2	1	novel-m0483-3p	0.0229001	Ikbke	PREDICTED: inhibitor of nuclear factor kappa-B kinase subunit epsilon [Cynoglossus semilaevis]	Organismal Systems	Immune system	ko04620//Toll-like receptor signaling pathway;ko04622//RIG-I-like receptor signaling pathway;ko04623//Cytosolic DNA-sensing pathway	K05410	-	GO:1901363//heterocyclic compound binding;GO:0032549//ribonucleoside binding;GO:0036094//small molecule binding;GO:0003824//catalytic activity;GO:0001882//nucleoside binding;GO:0097367//carbohydrate derivative binding;GO:0032550//purine ribonucleoside binding;GO:0001883//purine nucleoside binding;GO:0016772//transferase activity, transferring phosphorus-containing groups;GO:0016740//transferase a…	GO:0044260//cellular macromolecule metabolic process;GO:0043412//macromolecule modification;GO:0019538//protein metabolic process;GO:0071704//organic substance metabolic process;GO:0044238//primary metabolic process;GO:0036211//protein modification process;GO:0008152//metabolic process;GO:0044237//cellular metabolic process;GO:0043170//macromolecule metabolic process;GO:0006464//cellular protein …
TCONS_00001709	XM_017037161.1	0.930952	3	2	1	novel-m0260-3p	0.0229001	RBM45	PREDICTED: RNA-binding protein 45 [Cynoglossus semilaevis]	-	-	-	-	-	GO:0097159//organic cyclic compound binding;GO:0005488//binding	-
TCONS_00001709	XM_017037361.1	0.920307	3	1	1	novel-m0483-3p	0.0114942	Sorbs1	PREDICTED: sorbin and SH3 domain-containing protein 1-like isoform X4 [Cynoglossus semilaevis]	Organismal Systems;Cellular Processes	Cellular commiunity;Endocrine system	ko04910//Insulin signaling pathway;ko04520//Adherens junction;ko03320//PPAR signaling pathway	K06086	-	-	-
TCONS_00001709	XM_017037563.1	0.956848	3	11	2	novel-m0260-3p|novel-m1046-5p	0.0047503	PIK3AP1	PREDICTED: phosphoinositide 3-kinase adapter protein 1 isoform X3 [Cynoglossus semilaevis]	-	-	-	-	-	-	-
TCONS_00001709	XM_017038051.1	0.937238	3	1	1	novel-m1046-5p	0.0114942	CEP192	PREDICTED: centrosomal protein of 192 kDa isoform X3 [Cynoglossus semilaevis]	-	-	-	-	-	-	-
TCONS_00001709	XM_017038170.1	0.957303	3	4	1	novel-m1046-5p	0.0454479	TMEM245	PREDICTED: transmembrane protein 245 isoform X2 [Cynoglossus semilaevis]	-	-	-	-	-	-	-
TCONS_00001709	XM_017039049.1	0.717962	3	1	1	novel-m0260-3p	0.0114942	RAD23B	PREDICTED: UV excision repair protein RAD23 homolog B isoform X3 [Cynoglossus semilaevis]	Genetic Information Processing	Replication and repair;Folding, sorting and degradation	ko04141//Protein processing in endoplasmic reticulum;ko03420//Nucleotide excision repair	K10839	-	-	-
TCONS_00001709	XM_017040225.1	0.905843	3	1	1	novel-m1046-5p	0.0114942	stil	PREDICTED: SCL-interrupting locus protein [Cynoglossus semilaevis]	-	-	-	-	-	-	-
TCONS_00001709	XM_017040857.1	0.896865	3	4	1	novel-m0483-3p	0.0454479	CDIP1	PREDICTED: cell death-inducing p53-target protein 1 [Cynoglossus semilaevis]	-	-	-	-	-	-	-
TCONS_00001709	XM_017041074.1	0.906727	3	3	1	novel-m1046-5p	0.0342179	ADGRB2	PREDICTED: adhesion G protein-coupled receptor B2 isoform X1 [Cynoglossus semilaevis]	-	-	-	-	-	-	-
TCONS_00001709	XM_017041521.1	0.949423	3	3	1	novel-m0260-3p	0.0342179	Tcerg1l	PREDICTED: transcription elongation regulator 1 isoform X4 [Cynoglossus semilaevis]	Genetic Information Processing	Transcription	ko03040//Spliceosome	K12824	-	-	-
TCONS_00001709	XM_017041532.1	0.967382	3	5	2	novel-m0483-3p|novel-m1046-5p	0.000877346	Map7d2	PREDICTED: MAP7 domain-containing protein 2-like isoform X4 [Cynoglossus semilaevis]	-	-	-	-	-	-	-
TCONS_00001709	XM_017041992.1	0.936908	3	4	1	novel-m0260-3p	0.0454479	SLC25A14	PREDICTED: kidney mitochondrial carrier protein 1-like [Cynoglossus semilaevis]	-	-	-	-	-	-	-
TCONS_00001709	XM_017042511.1	0.977736	3	3	1	novel-m0260-3p	0.0342179	ATG9A	PREDICTED: autophagy-related protein 9A [Cynoglossus semilaevis]	-	-	-	-	-	-	-
TCONS_00001709	XM_017042755.1	0.937572	3	2	1	novel-m0260-3p	0.0229001	MSI1	PREDICTED: RNA-binding protein Musashi homolog 1 isoform X1 [Cynoglossus semilaevis]	Genetic Information Processing	Translation	ko03015//mRNA surveillance pathway	K14411	-	-	-
TCONS_00001710	XM_008308511.2	0.737282	3	2	1	novel-m0260-3p	0.0229001	tpst1	PREDICTED: protein-tyrosine sulfotransferase 1 isoform X2 [Cynoglossus semilaevis]	-	-	-	-	-	GO:0016740//transferase activity;GO:0008146//sulfotransferase activity;GO:0003824//catalytic activity;GO:0016782//transferase activity, transferring sulfur-containing groups	-
TCONS_00001710	XM_008309843.2	0.768412	3	1	1	novel-m0260-3p	0.0114942	qkia	PREDICTED: protein quaking-A isoform X2 [Cynoglossus semilaevis]	-	-	-	-	-	-	-
TCONS_00001710	XM_008311037.1	0.74947	3	1	1	novel-m0260-3p	0.0114942	LCAT	PREDICTED: phosphatidylcholine-sterol acyltransferase [Cynoglossus semilaevis]	Metabolism	Lipid metabolism	ko00564//Glycerophospholipid metabolism	K00650	-	GO:0016747//transferase activity, transferring acyl groups other than amino-acyl groups;GO:0003824//catalytic activity;GO:0016746//transferase activity, transferring acyl groups;GO:0016740//transferase activity	-
TCONS_00001710	XM_008312810.2	0.716418	3	8	2	novel-m0260-3p|novel-m0483-3p	0.00243745	Epb41l2	PREDICTED: band 4.1-like protein 2 isoform X7 [Cynoglossus semilaevis]	Cellular Processes	Cellular commiunity	ko04530//Tight junction	K06107	-	-	-
TCONS_00001710	XM_008314340.2	0.711062	3	2	1	novel-m0260-3p	0.0229001	ttyh2	PREDICTED: protein tweety homolog 2 isoform X3 [Cynoglossus semilaevis]	-	-	-	-	-	-	-
TCONS_00001710	XM_008314741.2	0.71701	3	13	2	novel-m0260-3p|novel-m0483-3p	0.00670128	Tnrc6b	PREDICTED: trinucleotide repeat-containing gene 6B protein-like isoform X3 [Cynoglossus semilaevis]	-	-	-	-	-	-	-
TCONS_00001710	XM_008315027.2	0.7305	3	1	1	novel-m0260-3p	0.0114942	Plekha1	PREDICTED: pleckstrin homology domain-containing family A member 1 isoform X3 [Cynoglossus semilaevis]	-	-	-	-	-	-	-
TCONS_00001710	XM_008315326.2	0.716334	3	8	2	novel-m0260-3p|novel-m0483-3p	0.00243745	rap1b	PREDICTED: ras-related protein Rap-1b [Oreochromis niloticus]	Cellular Processes;Environmental Information Processing	Signal transduction;Cellular commiunity	ko04010//MAPK signaling pathway;ko04510//Focal adhesion	K07836	GO:0005622//intracellular;GO:0005623//cell;GO:0043229//intracellular organelle;GO:0043228//non-membrane-bounded organelle;GO:0030054//cell junction;GO:0044424//intracellular part;GO:0043226//organelle;GO:0043232//intracellular non-membrane-bounded organelle;GO:0044464//cell part	GO:0001883//purine nucleoside binding;GO:0032549//ribonucleoside binding;GO:0097159//organic cyclic compound binding;GO:0005488//binding;GO:0097367//carbohydrate derivative binding;GO:1901363//heterocyclic compound binding;GO:0036094//small molecule binding;GO:0032550//purine ribonucleoside binding;GO:0001882//nucleoside binding	GO:0009150//purine ribonucleotide metabolic process;GO:0006163//purine nucleotide metabolic process;GO:0044710//single-organism metabolic process;GO:0009719//response to endogenous stimulus;GO:0044237//cellular metabolic process;GO:0019693//ribose phosphate metabolic process;GO:0045446//endothelial cell differentiation;GO:0072521//purine-containing compound metabolic process;GO:0008152//metabolic…
TCONS_00001710	XM_008315395.2	0.77111	3	2	1	miR-503-x	0.0229001	CRY1	PREDICTED: cryptochrome-1-like [Cynoglossus semilaevis]	-	-	-	-	-	-	-
TCONS_00001710	XM_008316170.2	0.783101	3	2	1	novel-m0260-3p	0.0229001	SLC4A11	PREDICTED: sodium bicarbonate transporter-like protein 11 isoform X3 [Cynoglossus semilaevis]	-	-	-	-	GO:0031224//intrinsic component of membrane;GO:0044425//membrane part;GO:0016020//membrane	GO:0015297//antiporter activity;GO:0008509//anion transmembrane transporter activity;GO:0005215//transporter activity;GO:0015301//anion:anion antiporter activity;GO:0022857//transmembrane transporter activity;GO:0099516//ion antiporter activity;GO:0022804//active transmembrane transporter activity;GO:0022892//substrate-specific transporter activity;GO:0015291//secondary active transmembrane trans…	GO:1902578//single-organism localization;GO:0051234//establishment of localization;GO:0006811//ion transport;GO:0051179//localization;GO:0044699//single-organism process;GO:0006810//transport;GO:0044765//single-organism transport
TCONS_00001710	XM_008319667.2	0.856611	3	3	1	miR-503-x	0.0342179	EPHA2	PREDICTED: ephrin type-A receptor 2 isoform X1 [Cynoglossus semilaevis]	-	-	-	-	GO:0044425//membrane part;GO:0016021//integral component of membrane;GO:0031224//intrinsic component of membrane;GO:0016020//membrane	GO:0036094//small molecule binding;GO:0001882//nucleoside binding;GO:0060089//molecular transducer activity;GO:0004888//transmembrane signaling receptor activity;GO:0032550//purine ribonucleoside binding;GO:0097367//carbohydrate derivative binding;GO:0005488//binding;GO:0032549//ribonucleoside binding;GO:0097159//organic cyclic compound binding;GO:0038023//signaling receptor activity;GO:0004871//…	GO:0043170//macromolecule metabolic process;GO:0044700//single organism signaling;GO:0008152//metabolic process;GO:0036211//protein modification process;GO:0071704//organic substance metabolic process;GO:0023052//signaling;GO:0007154//cell communication;GO:0006468//protein phosphorylation;GO:0065007//biological regulation;GO:0044267//cellular protein metabolic process;GO:0006464//cellular protein…
TCONS_00001710	XM_008320134.2	0.810993	3	3	1	novel-m0483-3p	0.0342179	cdk4	PREDICTED: cyclin-dependent kinase 4 [Cynoglossus semilaevis]	Cellular Processes	Cellular commiunity;Cell growth and death	ko04530//Tight junction;ko04110//Cell cycle;ko04115//p53 signaling pathway	K02089	-	GO:0004672//protein kinase activity;GO:0001883//purine nucleoside binding;GO:0097367//carbohydrate derivative binding;GO:0016773//phosphotransferase activity, alcohol group as acceptor;GO:0097159//organic cyclic compound binding;GO:0032550//purine ribonucleoside binding;GO:0032549//ribonucleoside binding;GO:1901363//heterocyclic compound binding;GO:0016772//transferase activity, transferring phos…	GO:0008152//metabolic process;GO:0036211//protein modification process;GO:0071704//organic substance metabolic process;GO:0043412//macromolecule modification;GO:0044260//cellular macromolecule metabolic process;GO:0044237//cellular metabolic process;GO:0006464//cellular protein modification process;GO:0019538//protein metabolic process;GO:0043170//macromolecule metabolic process;GO:0044267//cellu…
TCONS_00001710	XM_008320282.2	0.800907	3	1	1	novel-m0260-3p	0.0114942	gnl3	PREDICTED: guanine nucleotide-binding protein-like 3 [Cynoglossus semilaevis]	Genetic Information Processing	Translation	ko03008//Ribosome biogenesis in eukaryotes	K14538	-	-	-
TCONS_00001710	XM_008321110.2	0.782944	3	4	1	novel-m0483-3p	0.0454479	Itch	PREDICTED: E3 ubiquitin-protein ligase Itchy-like isoform X1 [Cynoglossus semilaevis]	Cellular Processes;Genetic Information Processing	Folding, sorting and degradation;Transport and catabolism	ko04144//Endocytosis;ko04120//Ubiquitin mediated proteolysis	K05632	-	-	-
TCONS_00001710	XM_008321986.2	0.757313	3	4	1	novel-m0260-3p	0.0454479	LDB1	PREDICTED: LIM domain-binding protein 1-like isoform X4 [Cynoglossus semilaevis]	-	-	-	-	-	-	-
TCONS_00001710	XM_008322425.2	0.713614	3	2	1	novel-m0260-3p	0.0229001	itprip	PREDICTED: inositol 1,4,5-trisphosphate receptor-interacting protein isoform X1 [Cynoglossus semilaevis]	-	-	-	-	-	-	-
TCONS_00001710	XM_008322640.2	0.770979	3	3	1	novel-m0483-3p	0.0342179	Cacng7	PREDICTED: voltage-dependent calcium channel gamma-7 subunit [Cynoglossus semilaevis]	Organismal Systems;Environmental Information Processing	Circulatory system;Signal transduction	ko04010//MAPK signaling pathway;ko04261//Adrenergic signaling in cardiomyocytes;ko04260//Cardiac muscle contraction	K04872	GO:0016020//membrane;GO:0044425//membrane part;GO:0031224//intrinsic component of membrane	-	-
TCONS_00001710	XM_008323183.2	0.730865	3	4	1	miR-503-x	0.0454479	Acin1	PREDICTED: apoptotic chromatin condensation inducer in the nucleus-like isoform X1 [Cynoglossus semilaevis]	Genetic Information Processing	Translation;Transcription	ko03013//RNA transport;ko03040//Spliceosome;ko03015//mRNA surveillance pathway	K12875	-	GO:0097159//organic cyclic compound binding;GO:0005488//binding	-
TCONS_00001710	XM_008323743.2	0.771912	3	3	1	novel-m0260-3p	0.0342179	Sall3	PREDICTED: sal-like protein 3 isoform X1 [Cynoglossus semilaevis]	-	-	-	-	-	-	-
TCONS_00001710	XM_008324417.2	0.771761	3	4	1	novel-m0260-3p	0.0454479	slc20a1b	PREDICTED: sodium-dependent phosphate transporter 1 [Cynoglossus semilaevis]	-	-	-	-	-	-	-
TCONS_00001710	XM_008325423.2	0.757933	3	4	1	novel-m0483-3p	0.0454479	HMGB2	PREDICTED: high mobility group protein B3-like [Cynoglossus semilaevis]	-	-	-	-	-	-	-
TCONS_00001710	XM_008327245.2	0.772619	3	2	1	novel-m0260-3p	0.0229001	FAM193B	PREDICTED: protein FAM193B isoform X2 [Cynoglossus semilaevis]	-	-	-	-	-	-	-
TCONS_00001710	XM_008327265.2	0.716493	3	4	1	novel-m0483-3p	0.0454479	smim19	PREDICTED: small integral membrane protein 19 [Cynoglossus semilaevis]	-	-	-	-	-	-	-
TCONS_00001710	XM_008327617.2	0.756547	3	2	1	novel-m0483-3p	0.0229001	ACSL4	PREDICTED: long-chain-fatty-acid--CoA ligase 4 [Cynoglossus semilaevis]	Organismal Systems;Metabolism;Cellular Processes	Lipid metabolism;Transport and catabolism;Global and Overview;Endocrine system	ko01100//Metabolic pathways;ko04920//Adipocytokine signaling pathway;ko04146//Peroxisome;ko03320//PPAR signaling pathway;ko01212//Fatty acid metabolism;ko00071//Fatty acid degradation;ko00061//Fatty acid biosynthesis	K01897	-	-	-
TCONS_00001710	XM_008328726.2	0.733076	3	4	1	novel-m0260-3p	0.0454479	ACVR1C	PREDICTED: activin receptor type-1C isoform X2 [Cynoglossus semilaevis]	Environmental Information Processing	Signal transduction	ko04350//TGF-beta signaling pathway	K13568	-	-	-
TCONS_00001710	XM_008329003.2	0.761286	3	9	2	novel-m0260-3p|novel-m0483-3p	0.00312567	Gls	PREDICTED: glutaminase kidney isoform, mitochondrial-like isoform X1 [Cynoglossus semilaevis]	Metabolism	Metabolism of other amino acids;Global and Overview;Amino acid metabolism	ko01100//Metabolic pathways;ko00250//Alanine, aspartate and glutamate metabolism;ko00220//Arginine biosynthesis;ko00471//D-Glutamine and D-glutamate metabolism	K01425	-	-	-
TCONS_00001710	XM_008330550.2	0.741195	3	2	1	miR-503-x	0.0229001	ube2z	PREDICTED: ubiquitin-conjugating enzyme E2 Z [Cynoglossus semilaevis]	Genetic Information Processing	Folding, sorting and degradation	ko04120//Ubiquitin mediated proteolysis	K10585	-	-	-
TCONS_00001710	XM_008332326.2	0.774641	3	1	1	novel-m0483-3p	0.0114942	Fhl1	PREDICTED: four and a half LIM domains protein 1-like [Cynoglossus semilaevis]	Environmental Information Processing	Signal transduction	ko04630//Jak-STAT signaling pathway	K14365	-	-	-
TCONS_00001710	XM_008332609.2	0.806742	3	1	1	novel-m0483-3p	0.0114942	hyou1	PREDICTED: hypoxia up-regulated protein 1 isoform X1 [Cynoglossus semilaevis]	Genetic Information Processing	Folding, sorting and degradation	ko04141//Protein processing in endoplasmic reticulum	K09486	-	-	-
TCONS_00001710	XM_008332780.1	0.857689	3	4	1	miR-503-x	0.0454479	MTMR4	PREDICTED: myotubularin-related protein 4 isoform X1 [Cynoglossus semilaevis]	Environmental Information Processing;Metabolism	Signal transduction;Global and Overview;Carbohydrate metabolism	ko01100//Metabolic pathways;ko04070//Phosphatidylinositol signaling system;ko00562//Inositol phosphate metabolism	K18082	-	-	-
TCONS_00001710	XM_008333470.2	0.816221	3	2	1	novel-m0260-3p	0.0229001	slc25a35	PREDICTED: solute carrier family 25 member 35 [Cynoglossus semilaevis]	-	-	-	-	-	-	-
TCONS_00001710	XM_008333722.2	0.73384	3	3	1	novel-m0483-3p	0.0342179	Timm44	PREDICTED: mitochondrial import inner membrane translocase subunit TIM44-like isoform X1 [Cynoglossus semilaevis]	-	-	-	-	-	-	-
TCONS_00001710	XM_008334268.2	0.781534	3	4	1	novel-m0483-3p	0.0454479	dis3l2	PREDICTED: DIS3-like exonuclease 2 isoform X2 [Cynoglossus semilaevis]	-	-	-	-	-	-	-
TCONS_00001710	XM_008336141.2	0.776479	3	3	1	miR-503-x	0.0342179	polb	PREDICTED: DNA polymerase beta [Cynoglossus semilaevis]	Genetic Information Processing	Replication and repair	ko03410//Base excision repair	K02330	-	-	-
TCONS_00001710	XM_017031671.1	0.74965	3	12	2	novel-m0260-3p|novel-m0483-3p	0.00568534	ZNF438	PREDICTED: zinc finger protein 438 [Cynoglossus semilaevis]	-	-	-	-	-	GO:0005488//binding;GO:0043169//cation binding;GO:0043167//ion binding	-
TCONS_00001710	XM_017034486.1	0.717343	3	1	1	novel-m0483-3p	0.0114942	GSAP	PREDICTED: gamma-secretase-activating protein isoform X3 [Cynoglossus semilaevis]	-	-	-	-	-	-	-
TCONS_00001710	XM_017035560.1	0.722958	3	4	1	novel-m0483-3p	0.0454479	prom1a	PREDICTED: prominin-1-A-like isoform X8 [Cynoglossus semilaevis]	-	-	-	-	-	-	-
TCONS_00001710	XM_017036197.1	0.842045	3	2	1	novel-m0260-3p	0.0229001	Srpk3	PREDICTED: SRSF protein kinase 3 [Cynoglossus semilaevis]	-	-	-	-	-	-	-
TCONS_00001710	XM_017036402.1	0.751561	3	3	2	novel-m0260-3p|novel-m0483-3p	0.000264569	CROCC	PREDICTED: rootletin [Cynoglossus semilaevis]	-	-	-	-	-	-	-
TCONS_00001710	XM_017036981.1	0.796218	3	2	1	novel-m0483-3p	0.0229001	Ikbke	PREDICTED: inhibitor of nuclear factor kappa-B kinase subunit epsilon [Cynoglossus semilaevis]	Organismal Systems	Immune system	ko04620//Toll-like receptor signaling pathway;ko04622//RIG-I-like receptor signaling pathway;ko04623//Cytosolic DNA-sensing pathway	K05410	-	GO:1901363//heterocyclic compound binding;GO:0032549//ribonucleoside binding;GO:0036094//small molecule binding;GO:0003824//catalytic activity;GO:0001882//nucleoside binding;GO:0097367//carbohydrate derivative binding;GO:0032550//purine ribonucleoside binding;GO:0001883//purine nucleoside binding;GO:0016772//transferase activity, transferring phosphorus-containing groups;GO:0016740//transferase a…	GO:0044260//cellular macromolecule metabolic process;GO:0043412//macromolecule modification;GO:0019538//protein metabolic process;GO:0071704//organic substance metabolic process;GO:0044238//primary metabolic process;GO:0036211//protein modification process;GO:0008152//metabolic process;GO:0044237//cellular metabolic process;GO:0043170//macromolecule metabolic process;GO:0006464//cellular protein …
TCONS_00001710	XM_017037161.1	0.722475	3	2	1	novel-m0260-3p	0.0229001	RBM45	PREDICTED: RNA-binding protein 45 [Cynoglossus semilaevis]	-	-	-	-	-	GO:0097159//organic cyclic compound binding;GO:0005488//binding	-
TCONS_00001710	XM_017037361.1	0.710085	3	1	1	novel-m0483-3p	0.0114942	Sorbs1	PREDICTED: sorbin and SH3 domain-containing protein 1-like isoform X4 [Cynoglossus semilaevis]	Organismal Systems;Cellular Processes	Cellular commiunity;Endocrine system	ko04910//Insulin signaling pathway;ko04520//Adherens junction;ko03320//PPAR signaling pathway	K06086	-	-	-
TCONS_00001710	XM_017039113.1	0.70031	3	2	1	novel-m0260-3p	0.0229001	BEND4	PREDICTED: BEN domain-containing protein 4 isoform X1 [Cynoglossus semilaevis]	-	-	-	-	-	-	-
TCONS_00001710	XM_017041521.1	0.795162	3	3	1	novel-m0260-3p	0.0342179	Tcerg1l	PREDICTED: transcription elongation regulator 1 isoform X4 [Cynoglossus semilaevis]	Genetic Information Processing	Transcription	ko03040//Spliceosome	K12824	-	-	-
TCONS_00001710	XM_017041992.1	0.759075	3	4	1	novel-m0260-3p	0.0454479	SLC25A14	PREDICTED: kidney mitochondrial carrier protein 1-like [Cynoglossus semilaevis]	-	-	-	-	-	-	-
TCONS_00001710	XM_017042511.1	0.826347	3	3	1	novel-m0260-3p	0.0342179	ATG9A	PREDICTED: autophagy-related protein 9A [Cynoglossus semilaevis]	-	-	-	-	-	-	-
TCONS_00001710	XM_017042755.1	0.801619	3	2	1	novel-m0260-3p	0.0229001	MSI1	PREDICTED: RNA-binding protein Musashi homolog 1 isoform X1 [Cynoglossus semilaevis]	Genetic Information Processing	Translation	ko03015//mRNA surveillance pathway	K14411	-	-	-
TCONS_00001710	XM_017043214.1	0.845785	3	4	1	miR-503-x	0.0454479	slc23a2	PREDICTED: solute carrier family 23 member 2 isoform X2 [Cynoglossus semilaevis]	-	-	-	-	-	-	-
TCONS_00001961	XM_008307082.2	0.899518	10	6	4	miR-141-y|miR-200-y|miR-8-y|novel-m0398-5p	1.60543e-05	Fam78b	PREDICTED: protein FAM78B [Cynoglossus semilaevis]	-	-	-	-	-	-	-
TCONS_00001961	XM_008307481.2	0.871494	10	4	3	miR-141-y|miR-200-y|miR-8-y	0.000160528	zc2hc1a	PREDICTED: zinc finger C2HC domain-containing protein 1A-like isoform X2 [Cynoglossus semilaevis]	-	-	-	-	-	-	-
TCONS_00001961	XM_008307482.2	0.762917	10	7	3	miR-141-y|miR-200-y|miR-8-y	0.00132033	zc2hc1a	PREDICTED: zinc finger C2HC domain-containing protein 1A-like isoform X3 [Cynoglossus semilaevis]	-	-	-	-	-	-	-
TCONS_00001961	XM_008307792.2	0.776705	10	5	3	miR-141-y|miR-200-y|miR-8-y	0.000393139	bhlhe22	PREDICTED: class E basic helix-loop-helix protein 22 [Cynoglossus semilaevis]	-	-	-	-	-	-	-
TCONS_00001961	XM_008307901.2	0.838908	10	1	1	miR-200-y	0.0383142	SSR1	PREDICTED: translocon-associated protein subunit alpha isoform X2 [Cynoglossus semilaevis]	Genetic Information Processing	Folding, sorting and degradation	ko04141//Protein processing in endoplasmic reticulum	K13249	-	-	GO:0033993//response to lipid;GO:0048545//response to steroid hormone;GO:0009719//response to endogenous stimulus;GO:0043627//response to estrogen;GO:0009725//response to hormone;GO:0042221//response to chemical;GO:0010033//response to organic substance;GO:0050896//response to stimulus;GO:0014070//response to organic cyclic compound
TCONS_00001961	XM_008309618.2	0.812472	10	9	5	novel-m0158-3p|novel-m0162-3p|novel-m0521-5p|novel-m0712-5p|novel-m0713-3p	3.06094e-06	Scn3b	PREDICTED: sodium channel subunit beta-3 isoform X1 [Cynoglossus semilaevis]	-	-	-	-	-	-	-
TCONS_00001961	XM_008309619.2	0.762762	10	5	5	novel-m0158-3p|novel-m0162-3p|novel-m0521-5p|novel-m0712-5p|novel-m0713-3p	2.59487e-08	Scn3b	PREDICTED: sodium channel subunit beta-3 isoform X2 [Cynoglossus semilaevis]	-	-	-	-	-	-	-
TCONS_00001961	XM_008309732.2	0.78926	10	15	3	miR-141-y|miR-200-y|miR-8-y	0.0145308	sptssb	PREDICTED: serine palmitoyltransferase small subunit B [Cynoglossus semilaevis]	-	-	-	-	-	-	-
TCONS_00001961	XM_008309832.2	0.808532	10	1	1	novel-m0650-5p	0.0383142	TAF15	PREDICTED: RNA-binding protein FUS [Cynoglossus semilaevis]	-	-	-	-	-	GO:0005488//binding	-
TCONS_00001961	XM_008309865.2	0.93267	10	5	5	novel-m0158-3p|novel-m0162-3p|novel-m0521-5p|novel-m0712-5p|novel-m0713-3p	2.59487e-08	qkia	PREDICTED: protein quaking-A isoform X5 [Cynoglossus semilaevis]	-	-	-	-	-	-	-
TCONS_00001961	XM_008309986.2	0.756815	10	5	2	miR-141-y|miR-8-y	0.0124599	TMEM178B	PREDICTED: transmembrane protein 178B-like [Cynoglossus semilaevis]	-	-	-	-	GO:0030054//cell junction;GO:0043296//apical junction complex;GO:0031224//intrinsic component of membrane;GO:0005911//cell-cell junction;GO:0044425//membrane part;GO:0016020//membrane	-	-
TCONS_00001961	XM_008310213.2	0.842964	10	10	6	miR-8-y|novel-m0158-3p|novel-m0162-3p|novel-m0521-5p|novel-m0712-5p|novel-m0713-3p	1.00794e-07	mex3b	PREDICTED: RNA-binding protein MEX3B [Cynoglossus semilaevis]	-	-	-	-	-	GO:0097159//organic cyclic compound binding;GO:0005488//binding;GO:0046914//transition metal ion binding;GO:0003676//nucleic acid binding;GO:0043169//cation binding;GO:1901363//heterocyclic compound binding;GO:0046872//metal ion binding;GO:0043167//ion binding	-
TCONS_00001961	XM_008310461.2	0.919971	10	5	3	miR-141-y|miR-200-y|miR-8-y	0.000393139	fto	PREDICTED: alpha-ketoglutarate-dependent dioxygenase FTO [Cynoglossus semilaevis]	-	-	-	-	-	-	-
TCONS_00001961	XM_008310475.2	0.84249	10	6	2	miR-141-y|miR-200-y	0.0183047	Homer2	PREDICTED: homer protein homolog 2 isoform X1 [Cynoglossus semilaevis]	Environmental Information Processing	Signal transduction	ko04068//FoxO signaling pathway	K15010	-	-	-
TCONS_00001961	XM_008310520.2	0.821842	10	2	2	miR-141-y|miR-200-y	0.00132626	HLTF	PREDICTED: helicase-like transcription factor isoform X1 [Cynoglossus semilaevis]	-	-	-	-	-	GO:0032549//ribonucleoside binding;GO:1901363//heterocyclic compound binding;GO:0046872//metal ion binding;GO:0016787//hydrolase activity;GO:0003676//nucleic acid binding;GO:0097159//organic cyclic compound binding;GO:0043167//ion binding;GO:0003824//catalytic activity;GO:0046914//transition metal ion binding;GO:0016818//hydrolase activity, acting on acid anhydrides, in phosphorus-containing anhy…	-
TCONS_00001961	XM_008310636.2	0.89439	10	12	8	miR-141-y|miR-200-y|miR-8-y|novel-m0158-3p|novel-m0162-3p|novel-m0521-5p|novel-m0712-5p|novel-m0713-3p	4.51797e-11	maf	PREDICTED: transcription factor Maf [Cynoglossus semilaevis]	-	-	-	-	GO:0043226//organelle;GO:0044464//cell part;GO:0005622//intracellular;GO:0005623//cell;GO:0043227//membrane-bounded organelle;GO:0044424//intracellular part;GO:0043229//intracellular organelle;GO:0043231//intracellular membrane-bounded organelle	GO:0097159//organic cyclic compound binding;GO:0005488//binding;GO:0003677//DNA binding;GO:0001071//nucleic acid binding transcription factor activity;GO:0003676//nucleic acid binding;GO:1901363//heterocyclic compound binding	GO:0090304//nucleic acid metabolic process;GO:0032774//RNA biosynthetic process;GO:1901362//organic cyclic compound biosynthetic process;GO:0034645//cellular macromolecule biosynthetic process;GO:0006139//nucleobase-containing compound metabolic process;GO:0044238//primary metabolic process;GO:1901360//organic cyclic compound metabolic process;GO:0006351//transcription, DNA-templated;GO:0009059//…
TCONS_00001961	XM_008310868.2	0.90614	10	7	5	novel-m0158-3p|novel-m0162-3p|novel-m0521-5p|novel-m0712-5p|novel-m0713-3p	5.27303e-07	Lsm14a	PREDICTED: protein LSM14 homolog A isoform X6 [Cynoglossus semilaevis]	-	-	-	-	-	-	-
TCONS_00001961	XM_008311030.2	0.893623	10	5	3	miR-141-y|miR-200-y|miR-8-y	0.000393139	SLC7A5	PREDICTED: large neutral amino acids transporter small subunit 1 [Cynoglossus semilaevis]	-	-	-	-	-	-	-
TCONS_00001961	XM_008311545.2	0.911533	10	9	8	miR-141-y|miR-200-y|miR-8-y|novel-m0158-3p|novel-m0162-3p|novel-m0521-5p|novel-m0712-5p|novel-m0713-3p	8.39137e-13	Cfdp1	PREDICTED: craniofacial development protein 1 isoform X1 [Cynoglossus semilaevis]	-	-	-	-	-	-	-
TCONS_00001961	XM_008312117.2	0.901759	10	5	5	novel-m0158-3p|novel-m0162-3p|novel-m0521-5p|novel-m0712-5p|novel-m0713-3p	2.59487e-08	ola1	PREDICTED: obg-like ATPase 1 [Cynoglossus semilaevis]	-	-	-	-	GO:0043229//intracellular organelle;GO:0044446//intracellular organelle part;GO:0031974//membrane-enclosed lumen;GO:0070013//intracellular organelle lumen;GO:0005622//intracellular;GO:0043233//organelle lumen;GO:0043231//intracellular membrane-bounded organelle;GO:0044424//intracellular part;GO:0005623//cell;GO:0044428//nuclear part;GO:0044464//cell part;GO:0044422//organelle part;GO:0031981//nuc…	GO:0097159//organic cyclic compound binding;GO:0016818//hydrolase activity, acting on acid anhydrides, in phosphorus-containing anhydrides;GO:0001882//nucleoside binding;GO:0032550//purine ribonucleoside binding;GO:1901363//heterocyclic compound binding;GO:0043021//ribonucleoprotein complex binding;GO:0044877//macromolecular complex binding;GO:0003824//catalytic activity;GO:0016817//hydrolase act…	GO:0006807//nitrogen compound metabolic process;GO:0072521//purine-containing compound metabolic process;GO:0006796//phosphate-containing compound metabolic process;GO:0046434//organophosphate catabolic process;GO:0009261//ribonucleotide catabolic process;GO:1901565//organonitrogen compound catabolic process;GO:0006163//purine nucleotide metabolic process;GO:0044237//cellular metabolic process;GO…
TCONS_00001961	XM_008312413.2	0.877448	10	4	2	miR-141-y|miR-200-y	0.00763317	Asx	PREDICTED: putative Polycomb group protein ASXL2 isoform X4 [Cynoglossus semilaevis]	-	-	-	-	-	-	-
TCONS_00001961	XM_008312445.2	0.849622	10	4	2	miR-141-y|miR-200-y	0.00763317	edc3	PREDICTED: enhancer of mRNA-decapping protein 3 isoform X1 [Cynoglossus semilaevis]	Genetic Information Processing	Folding, sorting and degradation	ko03018//RNA degradation	K12615	-	-	-
TCONS_00001961	XM_008312475.2	0.859057	10	8	5	novel-m0158-3p|novel-m0162-3p|novel-m0521-5p|novel-m0712-5p|novel-m0713-3p	1.38312e-06	ADAM10	PREDICTED: disintegrin and metalloproteinase domain-containing protein 10-like [Cynoglossus semilaevis]	-	-	-	-	-	-	-
TCONS_00001961	XM_008312681.2	0.856978	10	9	3	miR-141-y|miR-200-y|novel-m0650-5p	0.00304017	Cd164	PREDICTED: sialomucin core protein 24 isoform X3 [Cynoglossus semilaevis]	Cellular Processes	Transport and catabolism	ko04142//Lysosome	K06546	-	-	-
TCONS_00001961	XM_008312807.2	0.835172	10	10	5	novel-m0158-3p|novel-m0162-3p|novel-m0521-5p|novel-m0712-5p|novel-m0713-3p	6.02108e-06	Epb41l2	PREDICTED: band 4.1-like protein 2 isoform X4 [Cynoglossus semilaevis]	Cellular Processes	Cellular commiunity	ko04530//Tight junction	K06107	-	-	-
TCONS_00001961	XM_008313210.2	0.849705	10	9	5	novel-m0158-3p|novel-m0162-3p|novel-m0521-5p|novel-m0712-5p|novel-m0713-3p	3.06094e-06	KLHL29	PREDICTED: kelch-like protein 29 isoform X1 [Cynoglossus semilaevis]	-	-	-	-	-	-	-
TCONS_00001961	XM_008313264.2	0.819001	10	11	5	novel-m0158-3p|novel-m0162-3p|novel-m0521-5p|novel-m0712-5p|novel-m0713-3p	1.08564e-05	Sec63	PREDICTED: translocation protein SEC63 homolog isoform X3 [Cynoglossus semilaevis]	Genetic Information Processing	Folding, sorting and degradation	ko04141//Protein processing in endoplasmic reticulum;ko03060//Protein export	K09540	-	GO:0022892//substrate-specific transporter activity;GO:0005215//transporter activity	GO:0044707//single-multicellular organism process;GO:0006984//ER-nucleus signaling pathway;GO:0044700//single organism signaling;GO:0044767//single-organism developmental process;GO:1902580//single-organism cellular localization;GO:0048856//anatomical structure development;GO:0008366//axon ensheathment;GO:0044802//single-organism membrane organization;GO:0051179//localization;GO:0032502//developm…
TCONS_00001961	XM_008314137.2	0.83589	10	6	3	miR-141-y|miR-200-y|miR-8-y	0.000770224	Ptrf	PREDICTED: polymerase I and transcript release factor-like [Cynoglossus semilaevis]	-	-	-	-	-	-	-
TCONS_00001961	XM_008314193.2	0.744347	10	1	1	miR-141-y	0.0383142	h1f0-a	PREDICTED: histone H1.0-B [Cynoglossus semilaevis]	-	-	-	-	GO:0044446//intracellular organelle part;GO:0043226//organelle;GO:0044424//intracellular part;GO:0044464//cell part;GO:0044427//chromosomal part;GO:0005623//cell;GO:0000785//chromatin;GO:0043228//non-membrane-bounded organelle;GO:0005694//chromosome;GO:0044422//organelle part;GO:0005622//intracellular;GO:0043229//intracellular organelle;GO:0043231//intracellular membrane-bounded organelle;GO:0043…	GO:1901363//heterocyclic compound binding;GO:0097159//organic cyclic compound binding;GO:0003676//nucleic acid binding;GO:0005488//binding	GO:0006996//organelle organization;GO:0043933//macromolecular complex subunit organization;GO:0071840//cellular component organization or biogenesis;GO:0071824//protein-DNA complex subunit organization;GO:0009987//cellular process;GO:0016043//cellular component organization;GO:0051276//chromosome organization;GO:0006325//chromatin organization;GO:0034728//nucleosome organization;GO:0071822//prote…
TCONS_00001961	XM_008314302.2	0.857047	10	3	3	miR-141-y|miR-200-y|miR-8-y	4.09656e-05	RNF157	PREDICTED: RING finger protein 157 isoform X1 [Cynoglossus semilaevis]	-	-	-	-	-	-	-
TCONS_00001961	XM_008314424.2	0.901848	10	11	4	miR-141-y|miR-200-y|miR-8-y|novel-m0650-5p	0.000321121	ormdl3	PREDICTED: ORM1-like protein 3 isoform X2 [Cynoglossus semilaevis]	-	-	-	-	-	-	-
TCONS_00001961	XM_008314698.1	0.727111	10	5	5	novel-m0158-3p|novel-m0162-3p|novel-m0521-5p|novel-m0712-5p|novel-m0713-3p	2.59487e-08	usp22	PREDICTED: ubiquitin carboxyl-terminal hydrolase 22-like [Cynoglossus semilaevis]	-	-	-	-	-	GO:0046872//metal ion binding;GO:0046914//transition metal ion binding;GO:0043169//cation binding;GO:0070011//peptidase activity, acting on L-amino acid peptides;GO:0005488//binding;GO:0008233//peptidase activity;GO:0016787//hydrolase activity;GO:0003824//catalytic activity;GO:0043167//ion binding	GO:0044257//cellular protein catabolic process;GO:0051603//proteolysis involved in cellular protein catabolic process;GO:0044237//cellular metabolic process;GO:0044248//cellular catabolic process;GO:0044238//primary metabolic process;GO:0043632//modification-dependent macromolecule catabolic process;GO:1901575//organic substance catabolic process;GO:0044260//cellular macromolecule metabolic proce…
TCONS_00001961	XM_008314740.2	0.742753	10	11	3	miR-141-y|miR-200-y|miR-8-y	0.00572859	Tnrc6b	PREDICTED: trinucleotide repeat-containing gene 6B protein-like isoform X2 [Cynoglossus semilaevis]	-	-	-	-	-	-	-
TCONS_00001961	XM_008314826.2	0.857644	10	2	2	miR-141-y|miR-8-y	0.00132626	PRKD1	PREDICTED: serine/threonine-protein kinase D1 [Cynoglossus semilaevis]	-	-	-	-	-	-	-
TCONS_00001961	XM_008315801.2	0.879994	10	11	5	novel-m0158-3p|novel-m0162-3p|novel-m0521-5p|novel-m0712-5p|novel-m0713-3p	1.08564e-05	-	PREDICTED: neuronal cell adhesion molecule isoform X2 [Cynoglossus semilaevis]	Environmental Information Processing	Signaling molecules and interaction	ko04514//Cell adhesion molecules (CAMs)	K06756	-	-	-
TCONS_00001961	XM_008316578.2	0.72048	10	8	2	miR-8-y|novel-m0650-5p	0.0327748	axin1	PREDICTED: LOW QUALITY PROTEIN: axin-1-like [Cynoglossus semilaevis]	Environmental Information Processing	Signal transduction	ko04310//Wnt signaling pathway	K02157	-	-	-
TCONS_00001961	XM_008316676.2	0.907385	10	6	2	miR-8-y|novel-m0398-5p	0.0183047	Gphn	PREDICTED: gephyrin-like isoform X3 [Cynoglossus semilaevis]	-	-	-	-	-	-	-
TCONS_00001961	XM_008317237.2	0.802823	10	3	3	miR-141-y|miR-200-y|miR-8-y	4.09656e-05	SLC14A1	PREDICTED: urea transporter 1-like [Cynoglossus semilaevis]	-	-	-	-	-	-	-
TCONS_00001961	XM_008317276.2	0.890968	10	6	3	miR-141-y|miR-200-y|miR-8-y	0.000770224	EXOSC1	PREDICTED: exosome complex component CSL4 isoform X2 [Cynoglossus semilaevis]	Genetic Information Processing	Folding, sorting and degradation	ko03018//RNA degradation	K07573	GO:0043234//protein complex;GO:0032991//macromolecular complex	GO:0097159//organic cyclic compound binding;GO:0003676//nucleic acid binding;GO:1901363//heterocyclic compound binding;GO:0005488//binding	-
TCONS_00001961	XM_008317389.2	0.78606	10	6	5	novel-m0158-3p|novel-m0162-3p|novel-m0521-5p|novel-m0712-5p|novel-m0713-3p	1.53158e-07	Sec23b	PREDICTED: protein transport protein Sec23B [Cynoglossus semilaevis]	Genetic Information Processing	Folding, sorting and degradation	ko04141//Protein processing in endoplasmic reticulum	K14006	GO:0012505//endomembrane system;GO:0005622//intracellular;GO:0031090//organelle membrane;GO:0044444//cytoplasmic part;GO:0030658//transport vesicle membrane;GO:0044424//intracellular part;GO:0044464//cell part;GO:0030133//transport vesicle;GO:0098588//bounding membrane of organelle;GO:0043227//membrane-bounded organelle;GO:0031988//membrane-bounded vesicle;GO:0016020//membrane;GO:0030662//coated …	GO:0043167//ion binding;GO:0046872//metal ion binding;GO:0046914//transition metal ion binding;GO:0005488//binding;GO:0043169//cation binding	GO:0030097//hemopoiesis;GO:0051641//cellular localization;GO:0001501//skeletal system development;GO:0042592//homeostatic process;GO:0032501//multicellular organismal process;GO:0009987//cellular process;GO:0032502//developmental process;GO:0046907//intracellular transport;GO:0071702//organic substance transport;GO:0044707//single-multicellular organism process;GO:0048513//animal organ developmen…
TCONS_00001961	XM_008317563.2	0.77121	10	9	5	novel-m0158-3p|novel-m0162-3p|novel-m0521-5p|novel-m0712-5p|novel-m0713-3p	3.06094e-06	LPPR5	PREDICTED: phospholipid phosphatase-related protein type 5-like isoform X2 [Cynoglossus semilaevis]	-	-	-	-	-	-	-
TCONS_00001961	XM_008317862.2	0.89055	10	7	5	novel-m0158-3p|novel-m0162-3p|novel-m0521-5p|novel-m0712-5p|novel-m0713-3p	5.27303e-07	CDK16	PREDICTED: cyclin-dependent kinase 16-like [Cynoglossus semilaevis]	-	-	-	-	-	GO:0032549//ribonucleoside binding;GO:0004672//protein kinase activity;GO:0097159//organic cyclic compound binding;GO:0016301//kinase activity;GO:0003824//catalytic activity;GO:0001883//purine nucleoside binding;GO:0016772//transferase activity, transferring phosphorus-containing groups;GO:0016740//transferase activity;GO:0016773//phosphotransferase activity, alcohol group as acceptor;GO:0036094/…	GO:0008152//metabolic process;GO:0043170//macromolecule metabolic process;GO:0006464//cellular protein modification process;GO:0044260//cellular macromolecule metabolic process;GO:0071704//organic substance metabolic process;GO:0036211//protein modification process;GO:0019538//protein metabolic process;GO:0044237//cellular metabolic process;GO:0044238//primary metabolic process;GO:0009987//cellul…
TCONS_00001961	XM_008317987.2	0.752258	10	6	3	miR-141-y|miR-200-y|miR-8-y	0.000770224	Rer1	PREDICTED: protein RER1 isoform X1 [Cynoglossus semilaevis]	-	-	-	-	-	-	-
TCONS_00001961	XM_008318296.2	0.76849	10	4	3	miR-141-y|miR-200-y|miR-8-y	0.000160528	-	PREDICTED: cytochrome c oxidase subunit 4 isoform 2, mitochondrial-like [Cynoglossus semilaevis]	Organismal Systems;Metabolism	Global and Overview;Energy metabolism;Circulatory system	ko01100//Metabolic pathways;ko04260//Cardiac muscle contraction;ko00190//Oxidative phosphorylation	K02263	-	GO:0009055//electron carrier activity	GO:0044699//single-organism process;GO:0051234//establishment of localization;GO:0006810//transport;GO:0015672//monovalent inorganic cation transport;GO:0044765//single-organism transport;GO:0051179//localization;GO:0006818//hydrogen transport;GO:0006812//cation transport;GO:1902578//single-organism localization;GO:0015992//proton transport;GO:0006811//ion transport
TCONS_00001961	XM_008318356.2	0.811585	10	8	5	novel-m0158-3p|novel-m0162-3p|novel-m0521-5p|novel-m0712-5p|novel-m0713-3p	1.38312e-06	CREBZF	PREDICTED: CREB/ATF bZIP transcription factor isoform X2 [Cynoglossus semilaevis]	-	-	-	-	-	-	-
TCONS_00001961	XM_008318465.2	0.78607	10	12	6	novel-m0158-3p|novel-m0162-3p|novel-m0398-5p|novel-m0521-5p|novel-m0712-5p|novel-m0713-3p	4.31481e-07	KCNC4	PREDICTED: LOW QUALITY PROTEIN: potassium voltage-gated channel subfamily C member 4 [Cynoglossus semilaevis]	-	-	-	-	GO:0044464//cell part;GO:0016020//membrane;GO:0031224//intrinsic component of membrane;GO:0005887//integral component of plasma membrane;GO:0071944//cell periphery;GO:0031226//intrinsic component of plasma membrane;GO:0044459//plasma membrane part;GO:0005886//plasma membrane;GO:0016021//integral component of membrane;GO:0005623//cell;GO:0044425//membrane part	GO:0046873//metal ion transmembrane transporter activity;GO:0005267//potassium channel activity;GO:0015075//ion transmembrane transporter activity;GO:0022890//inorganic cation transmembrane transporter activity;GO:0022803//passive transmembrane transporter activity;GO:0015079//potassium ion transmembrane transporter activity;GO:0015077//monovalent inorganic cation transmembrane transporter activi…	GO:0009987//cellular process;GO:0006810//transport;GO:0006811//ion transport;GO:0034220//ion transmembrane transport;GO:0051234//establishment of localization;GO:0051179//localization;GO:0044763//single-organism cellular process;GO:0044765//single-organism transport;GO:0006812//cation transport;GO:0030001//metal ion transport;GO:1902578//single-organism localization;GO:0055085//transmembrane tran…
TCONS_00001961	XM_008318755.2	0.852616	10	9	3	miR-141-y|miR-200-y|miR-8-y	0.00304017	OSBPL2	PREDICTED: oxysterol-binding protein-related protein 2-like [Cynoglossus semilaevis]	-	-	-	-	-	-	GO:0033036//macromolecule localization;GO:0051179//localization;GO:0010876//lipid localization
TCONS_00001961	XM_008318785.2	0.917844	10	5	2	miR-141-y|miR-200-y	0.0124599	KIF1B	PREDICTED: kinesin-like protein KIF1B isoform X4 [Cynoglossus semilaevis]	-	-	-	-	-	-	-
TCONS_00001961	XM_008318864.2	0.878676	10	3	2	miR-141-y|miR-200-y	0.00389685	MYL6	PREDICTED: myosin light polypeptide 6 isoform X4 [Cynoglossus semilaevis]	Organismal Systems	Circulatory system	ko04270//Vascular smooth muscle contraction	K12751	-	-	-
TCONS_00001961	XM_008319104.2	0.824642	10	14	7	miR-141-y|miR-8-y|novel-m0158-3p|novel-m0162-3p|novel-m0521-5p|novel-m0712-5p|novel-m0713-3p	2.53518e-08	pssA	PREDICTED: CDP-diacylglycerol--serine O-phosphatidyltransferase isoform X2 [Cynoglossus semilaevis]	-	-	-	-	-	GO:0003824//catalytic activity;GO:0016772//transferase activity, transferring phosphorus-containing groups;GO:0016740//transferase activity	-
TCONS_00001961	XM_008319895.2	0.920029	10	4	3	miR-141-y|miR-200-y|miR-8-y	0.000160528	strip1	PREDICTED: striatin-interacting protein 1 [Cynoglossus semilaevis]	-	-	-	-	-	-	-
TCONS_00001961	XM_008320002.2	0.77716	10	3	3	miR-141-y|miR-200-y|miR-8-y	4.09656e-05	Apof	PREDICTED: apolipoprotein F [Cynoglossus semilaevis]	-	-	-	-	-	-	-
TCONS_00001961	XM_008320073.2	0.876873	10	14	3	miR-141-y|miR-200-y|miR-8-y	0.0118706	Arfgap1	PREDICTED: ADP-ribosylation factor GTPase-activating protein 1 isoform X2 [Cynoglossus semilaevis]	Cellular Processes	Transport and catabolism	ko04144//Endocytosis	K12492	-	-	-
TCONS_00001961	XM_008320077.2	0.971549	10	13	3	miR-141-y|miR-200-y|miR-8-y	0.00952393	Arfgap1	PREDICTED: ADP-ribosylation factor GTPase-activating protein 1 isoform X6 [Cynoglossus semilaevis]	Cellular Processes	Transport and catabolism	ko04144//Endocytosis	K12492	-	-	-
TCONS_00001961	XM_008320299.2	0.772926	10	5	3	miR-141-y|miR-200-y|miR-8-y	0.000393139	tada3	PREDICTED: transcriptional adapter 3 isoform X2 [Cynoglossus semilaevis]	-	-	-	-	-	-	-
TCONS_00001961	XM_008320310.2	0.873244	10	4	3	miR-141-y|miR-200-y|miR-8-y	0.000160528	GPR22	PREDICTED: probable G-protein coupled receptor 22 [Cynoglossus semilaevis]	-	-	-	-	-	-	-
TCONS_00001961	XM_008320718.2	0.851877	10	4	2	miR-141-y|miR-8-y	0.00763317	CPNE1	PREDICTED: copine-1-like [Cynoglossus semilaevis]	-	-	-	-	-	-	-
TCONS_00001961	XM_008320811.2	0.738376	10	13	3	miR-141-y|miR-200-y|miR-8-y	0.00952393	Rin2	PREDICTED: ras and Rab interactor 1 [Cynoglossus semilaevis]	-	-	-	-	-	-	-
TCONS_00001961	XM_008320871.2	0.919758	10	7	3	miR-141-y|miR-200-y|miR-8-y	0.00132033	TEAD3	PREDICTED: transcriptional enhancer factor TEF-5 isoform X5 [Cynoglossus semilaevis]	-	-	-	-	-	-	-
TCONS_00001961	XM_008321101.2	0.773828	10	7	3	miR-141-y|miR-200-y|miR-8-y	0.00132033	Kcnd3	PREDICTED: potassium voltage-gated channel subfamily D member 3-like isoform X2 [Cynoglossus semilaevis]	-	-	-	-	GO:0016020//membrane;GO:0044459//plasma membrane part;GO:0044425//membrane part;GO:0031226//intrinsic component of plasma membrane;GO:0031224//intrinsic component of membrane;GO:0005886//plasma membrane;GO:0005887//integral component of plasma membrane;GO:0044464//cell part;GO:0016021//integral component of membrane;GO:0005623//cell;GO:0071944//cell periphery	GO:0008324//cation transmembrane transporter activity;GO:0015075//ion transmembrane transporter activity;GO:0022892//substrate-specific transporter activity;GO:0005267//potassium channel activity;GO:0022803//passive transmembrane transporter activity;GO:0046873//metal ion transmembrane transporter activity;GO:0022838//substrate-specific channel activity;GO:0005216//ion channel activity;GO:0015077…	GO:0034220//ion transmembrane transport;GO:0044699//single-organism process;GO:0006461//protein complex assembly;GO:1902578//single-organism localization;GO:0043933//macromolecular complex subunit organization;GO:0051234//establishment of localization;GO:0022607//cellular component assembly;GO:0009987//cellular process;GO:0006811//ion transport;GO:0065003//macromolecular complex assembly;GO:00718…
TCONS_00001961	XM_008321241.2	0.829395	10	10	5	novel-m0158-3p|novel-m0162-3p|novel-m0521-5p|novel-m0712-5p|novel-m0713-3p	6.02108e-06	PCIF1	PREDICTED: phosphorylated CTD-interacting factor 1 isoform X1 [Cynoglossus semilaevis]	-	-	-	-	-	-	-
TCONS_00001961	XM_008321788.2	0.905988	10	5	2	miR-141-y|miR-200-y	0.0124599	tp53	PREDICTED: cellular tumor antigen p53 [Cynoglossus semilaevis]	Environmental Information Processing;Cellular Processes	Cell growth and death;Signal transduction	ko04010//MAPK signaling pathway;ko04310//Wnt signaling pathway;ko04110//Cell cycle;ko04210//Apoptosis;ko04115//p53 signaling pathway	K04451	GO:0044424//intracellular part;GO:0044464//cell part;GO:0005623//cell;GO:0005622//intracellular	GO:0005488//binding	GO:0044767//single-organism developmental process;GO:0032774//RNA biosynthetic process;GO:0010941//regulation of cell death;GO:0008219//cell death;GO:0035556//intracellular signal transduction;GO:0006351//transcription, DNA-templated;GO:0006915//apoptotic process;GO:0048523//negative regulation of cellular process;GO:0044260//cellular macromolecule metabolic process;GO:0032501//multicellular orga…
TCONS_00001961	XM_008322150.2	0.917349	10	10	3	miR-141-y|miR-200-y|miR-8-y	0.00425383	44260	PREDICTED: E3 ubiquitin-protein ligase MARCH5 isoform X1 [Cynoglossus semilaevis]	-	-	-	-	-	-	-
TCONS_00001961	XM_008322362.2	0.813973	10	3	3	miR-141-y|miR-200-y|miR-8-y	4.09656e-05	VIT	PREDICTED: vitrin isoform X1 [Cynoglossus semilaevis]	-	-	-	-	-	-	-
TCONS_00001961	XM_008322445.2	0.786167	10	5	5	novel-m0158-3p|novel-m0162-3p|novel-m0521-5p|novel-m0712-5p|novel-m0713-3p	2.59487e-08	PTEN	PREDICTED: phosphatidylinositol 3,4,5-trisphosphate 3-phosphatase and dual-specificity protein phosphatase PTEN isoform X2 [Cynoglossus semilaevis]	Environmental Information Processing;Metabolism;Cellular Processes	Cellular commiunity;Signal transduction;Carbohydrate metabolism;Cell growth and death	ko04510//Focal adhesion;ko04530//Tight junction;ko04068//FoxO signaling pathway;ko04070//Phosphatidylinositol signaling system;ko00562//Inositol phosphate metabolism;ko04150//mTOR signaling pathway;ko04115//p53 signaling pathway	K01110	-	GO:0005515//protein binding;GO:0034593//phosphatidylinositol bisphosphate phosphatase activity;GO:0042578//phosphoric ester hydrolase activity;GO:0052866//phosphatidylinositol phosphate phosphatase activity;GO:0019904//protein domain specific binding;GO:0004721//phosphoprotein phosphatase activity;GO:0016791//phosphatase activity;GO:0005488//binding;GO:0016788//hydrolase activity, acting on ester…	GO:0050896//response to stimulus;GO:0019538//protein metabolic process;GO:0044763//single-organism cellular process;GO:0023052//signaling;GO:0006793//phosphorus metabolic process;GO:0035556//intracellular signal transduction;GO:0016477//cell migration;GO:0044700//single organism signaling;GO:0006470//protein dephosphorylation;GO:0001952//regulation of cell-matrix adhesion;GO:0008283//cell prolife…
TCONS_00001961	XM_008322499.2	0.919219	10	7	5	novel-m0158-3p|novel-m0162-3p|novel-m0521-5p|novel-m0712-5p|novel-m0713-3p	5.27303e-07	Zc3h15	PREDICTED: zinc finger CCCH domain-containing protein 15 [Cynoglossus semilaevis]	-	-	-	-	-	-	-
TCONS_00001961	XM_008323174.2	0.855019	10	8	5	novel-m0158-3p|novel-m0162-3p|novel-m0521-5p|novel-m0712-5p|novel-m0713-3p	1.38312e-06	Tfpt	PREDICTED: TCF3 fusion partner [Cynoglossus semilaevis]	-	-	-	-	-	-	-
TCONS_00001961	XM_008323209.2	0.811935	10	14	3	miR-141-y|miR-200-y|miR-8-y	0.0118706	EFS	PREDICTED: embryonal Fyn-associated substrate-like isoform X1 [Cynoglossus semilaevis]	-	-	-	-	-	-	-
TCONS_00001961	XM_008323377.2	0.825448	10	3	2	miR-141-y|miR-200-y	0.00389685	CREB5	PREDICTED: cyclic AMP-responsive element-binding protein 5 isoform X1 [Cynoglossus semilaevis]	Organismal Systems	Circulatory system	ko04261//Adrenergic signaling in cardiomyocytes	K09047	-	-	-
TCONS_00001961	XM_008324529.2	0.743829	10	2	2	miR-141-y|miR-200-y	0.00132626	NPDC1	PREDICTED: neural proliferation differentiation and control protein 1-like isoform X2 [Cynoglossus semilaevis]	-	-	-	-	-	-	-
TCONS_00001961	XM_008324715.2	0.89953	10	4	3	miR-141-y|miR-200-y|miR-8-y	0.000160528	SPINZ	PREDICTED: spindlin-1 [Cynoglossus semilaevis]	-	-	-	-	-	-	-
TCONS_00001961	XM_008324978.2	0.899397	10	9	3	miR-141-y|miR-200-y|miR-8-y	0.00304017	Gpm6b	PREDICTED: neuronal membrane glycoprotein M6-b-like [Cynoglossus semilaevis]	-	-	-	-	-	-	-
TCONS_00001961	XM_008325040.2	0.925844	10	6	2	miR-141-y|miR-200-y	0.0183047	atg3	PREDICTED: ubiquitin-like-conjugating enzyme ATG3 isoform X1 [Cynoglossus semilaevis]	Cellular Processes	Transport and catabolism	ko04140//Regulation of autophagy	K08343	-	-	-
TCONS_00001961	XM_008325093.2	0.834423	10	2	2	miR-141-y|miR-200-y	0.00132626	COL18A1	PREDICTED: collagen alpha-1(XVIII) chain-like isoform X3 [Cynoglossus semilaevis]	-	-	-	-	-	-	-
TCONS_00001961	XM_008325096.2	0.798485	10	2	2	miR-141-y|miR-200-y	0.00132626	NLRC3	PREDICTED: NACHT, LRR and PYD domains-containing protein 3-like isoform X1 [Cynoglossus semilaevis]	-	-	-	-	-	-	-
TCONS_00001961	XM_008325256.2	0.914664	10	6	3	miR-141-y|miR-200-y|miR-8-y	0.000770224	SH3GL2	PREDICTED: endophilin-A1-like [Cynoglossus semilaevis]	Cellular Processes	Transport and catabolism	ko04144//Endocytosis	K11247	-	-	-
TCONS_00001961	XM_008325359.2	0.806021	10	7	2	miR-141-y|miR-8-y	0.0250984	SLC22A13	PREDICTED: solute carrier family 22 member 13-like isoform X1 [Cynoglossus semilaevis]	-	-	-	-	-	-	-
TCONS_00001961	XM_008325799.2	0.821436	10	8	2	miR-141-y|miR-200-y	0.0327748	garnl3	PREDICTED: GTPase-activating Rap/Ran-GAP domain-like protein 3 isoform X1 [Cynoglossus semilaevis]	-	-	-	-	-	-	-
TCONS_00001961	XM_008326292.2	0.812117	10	5	3	miR-141-y|miR-200-y|miR-8-y	0.000393139	St8sia5	PREDICTED: alpha-2,8-sialyltransferase 8E isoform X1 [Cynoglossus semilaevis]	Metabolism	Glycan biosynthesis and metabolism;Global and Overview	ko01100//Metabolic pathways;ko00604//Glycosphingolipid biosynthesis - ganglio series	K03369	-	-	-
TCONS_00001961	XM_008326293.2	0.838686	10	2	2	miR-141-y|miR-8-y	0.00132626	St8sia5	PREDICTED: alpha-2,8-sialyltransferase 8E isoform X3 [Cynoglossus semilaevis]	Metabolism	Global and Overview;Glycan biosynthesis and metabolism	ko01100//Metabolic pathways;ko00604//Glycosphingolipid biosynthesis - ganglio series	K03369	-	-	-
TCONS_00001961	XM_008327584.2	0.878178	10	6	5	novel-m0158-3p|novel-m0162-3p|novel-m0521-5p|novel-m0712-5p|novel-m0713-3p	1.53158e-07	LRRFIP2	PREDICTED: leucine-rich repeat flightless-interacting protein 2 isoform X9 [Cynoglossus semilaevis]	-	-	-	-	-	-	-
TCONS_00001961	XM_008327708.2	0.855013	10	2	2	miR-141-y|miR-200-y	0.00132626	uvssa	PREDICTED: UV-stimulated scaffold protein A [Cynoglossus semilaevis]	-	-	-	-	-	-	-
TCONS_00001961	XM_008327913.2	0.908601	10	13	5	novel-m0158-3p|novel-m0162-3p|novel-m0521-5p|novel-m0712-5p|novel-m0713-3p	2.9248e-05	app	PREDICTED: amyloid beta A4 protein-like isoform X1 [Cynoglossus semilaevis]	-	-	-	-	-	-	-
TCONS_00001961	XM_008328014.2	0.780745	10	4	2	miR-141-y|miR-8-y	0.00763317	RFTN2	PREDICTED: raftlin-2 [Cynoglossus semilaevis]	-	-	-	-	-	-	-
TCONS_00001961	XM_008328137.2	0.906516	10	2	2	miR-141-y|miR-8-y	0.00132626	PARP4	PREDICTED: poly [ADP-ribose] polymerase 4 isoform X5 [Cynoglossus semilaevis]	Genetic Information Processing	Replication and repair	ko03410//Base excision repair	K10798	-	-	-
TCONS_00001961	XM_008328370.2	0.72143	10	4	3	miR-141-y|miR-200-y|miR-8-y	0.000160528	CREB1	PREDICTED: cyclic AMP-responsive element-binding protein 1-like isoform X2 [Cynoglossus semilaevis]	Organismal Systems	Circulatory system;Endocrine system	ko04261//Adrenergic signaling in cardiomyocytes;ko04916//Melanogenesis	K05870	-	-	-
TCONS_00001961	XM_008328537.2	0.865655	10	1	1	miR-8-y	0.0383142	DCT	PREDICTED: L-dopachrome tautomerase [Cynoglossus semilaevis]	Organismal Systems;Metabolism	Global and Overview;Endocrine system;Amino acid metabolism	ko01100//Metabolic pathways;ko04916//Melanogenesis;ko00350//Tyrosine metabolism	K01827	-	-	-
TCONS_00001961	XM_008328551.2	0.89301	10	7	5	novel-m0158-3p|novel-m0162-3p|novel-m0521-5p|novel-m0712-5p|novel-m0713-3p	5.27303e-07	egfl6	PREDICTED: epidermal growth factor-like protein 6 isoform X1 [Cynoglossus semilaevis]	-	-	-	-	-	-	-
TCONS_00001961	XM_008328753.2	0.869428	10	6	2	miR-141-y|miR-200-y	0.0183047	sumo3	PREDICTED: small ubiquitin-related modifier 3 [Cynoglossus semilaevis]	Genetic Information Processing	Translation	ko03013//RNA transport	K12160	-	-	-
TCONS_00001961	XM_008328872.2	0.821763	10	3	3	miR-141-y|miR-200-y|miR-8-y	4.09656e-05	Serp2	stress-associated endoplasmic reticulum protein 2 [Homo sapiens]	-	-	-	-	-	-	-
TCONS_00001961	XM_008329010.2	0.818559	10	13	8	miR-8-y|novel-m0158-3p|novel-m0162-3p|novel-m0398-5p|novel-m0521-5p|novel-m0650-5p|novel-m0712-5p|novel-m0713-3p	1.1663e-10	slc40a1	PREDICTED: solute carrier family 40 member 1 isoform X2 [Cynoglossus semilaevis]	-	-	-	-	-	-	-
TCONS_00001961	XM_008329225.2	0.716895	10	10	8	miR-141-y|miR-200-y|miR-8-y|novel-m0158-3p|novel-m0162-3p|novel-m0521-5p|novel-m0712-5p|novel-m0713-3p	4.1661e-12	ELAVL3	PREDICTED: ELAV-like protein 3 isoform X2 [Cynoglossus semilaevis]	-	-	-	-	-	-	-
TCONS_00001961	XM_008329800.2	0.807268	10	5	3	miR-141-y|miR-200-y|miR-8-y	0.000393139	usp22	PREDICTED: ubiquitin carboxyl-terminal hydrolase 22 isoform X2 [Cynoglossus semilaevis]	-	-	-	-	-	-	-
TCONS_00001961	XM_008329910.2	0.870373	10	4	3	miR-141-y|miR-200-y|miR-8-y	0.000160528	GNB4	PREDICTED: guanine nucleotide-binding protein subunit beta-4 isoform X1 [Cynoglossus semilaevis]	-	-	-	-	-	-	-
TCONS_00001961	XM_008331019.2	0.911731	10	15	4	miR-141-y|miR-200-y|miR-8-y|novel-m0398-5p	0.00122982	Sfpq	PREDICTED: splicing factor, proline- and glutamine-rich-like isoform X1 [Cynoglossus semilaevis]	-	-	-	-	-	-	-
TCONS_00001961	XM_008331110.2	0.875912	10	4	3	miR-141-y|miR-200-y|miR-8-y	0.000160528	rft2	PREDICTED: riboflavin transporter 2-like [Cynoglossus semilaevis]	-	-	-	-	-	-	-
TCONS_00001961	XM_008331186.2	0.801253	10	9	8	miR-141-y|miR-200-y|miR-8-y|novel-m0158-3p|novel-m0162-3p|novel-m0521-5p|novel-m0712-5p|novel-m0713-3p	8.39137e-13	rad21	PREDICTED: double-strand-break repair protein rad21 homolog [Cynoglossus semilaevis]	Cellular Processes	Cell growth and death	ko04110//Cell cycle	K06670	-	-	-
TCONS_00001961	XM_008331445.2	0.882768	10	6	2	miR-141-y|miR-8-y	0.0183047	tax1bp1b	PREDICTED: tax1-binding protein 1 homolog A-like isoform X1 [Cynoglossus semilaevis]	-	-	-	-	-	-	-
TCONS_00001961	XM_008331665.2	0.710122	10	5	5	novel-m0158-3p|novel-m0162-3p|novel-m0521-5p|novel-m0712-5p|novel-m0713-3p	2.59487e-08	HRSP12	PREDICTED: ribonuclease UK114-like isoform X1 [Cynoglossus semilaevis]	-	-	-	-	-	-	-
TCONS_00001961	XM_008331819.2	0.84968	10	5	3	miR-141-y|miR-200-y|miR-8-y	0.000393139	ppp1r10	PREDICTED: serine/threonine-protein phosphatase 1 regulatory subunit 10 [Cynoglossus semilaevis]	-	-	-	-	-	-	-
TCONS_00001961	XM_008332117.2	0.782091	10	4	3	miR-141-y|miR-200-y|miR-8-y	0.000160528	RARB	PREDICTED: retinoic acid receptor beta isoform X1 [Cynoglossus semilaevis]	-	-	-	-	-	-	-
TCONS_00001961	XM_008332183.2	0.905418	10	7	3	miR-141-y|miR-200-y|miR-8-y	0.00132033	FGF11	PREDICTED: fibroblast growth factor 11-like [Cynoglossus semilaevis]	Environmental Information Processing;Cellular Processes	Signal transduction;Cell motility	ko04010//MAPK signaling pathway;ko04810//Regulation of actin cytoskeleton	K04358	-	-	-
TCONS_00001961	XM_008332399.2	0.811484	10	3	2	miR-200-y|miR-8-y	0.00389685	MYO1F	PREDICTED: unconventional myosin-If-like [Cynoglossus semilaevis]	-	-	-	-	GO:0043226//organelle;GO:0043228//non-membrane-bounded organelle;GO:0044424//intracellular part;GO:0015629//actin cytoskeleton;GO:0005856//cytoskeleton;GO:0005623//cell;GO:0043232//intracellular non-membrane-bounded organelle;GO:0005622//intracellular;GO:0044464//cell part;GO:0043229//intracellular organelle	GO:0032549//ribonucleoside binding;GO:0032550//purine ribonucleoside binding;GO:0016817//hydrolase activity, acting on acid anhydrides;GO:0017111//nucleoside-triphosphatase activity;GO:0003824//catalytic activity;GO:0016818//hydrolase activity, acting on acid anhydrides, in phosphorus-containing anhydrides;GO:0097367//carbohydrate derivative binding;GO:0001882//nucleoside binding;GO:0097159//orga…	-
TCONS_00001961	XM_008332428.2	0.845136	10	7	4	miR-141-y|miR-200-y|miR-8-y|novel-m0398-5p	3.6757e-05	Larp1	PREDICTED: la-related protein 1 isoform X5 [Cynoglossus semilaevis]	-	-	-	-	-	-	-
TCONS_00001961	XM_008332429.2	0.91583	10	6	3	miR-141-y|miR-200-y|novel-m0398-5p	0.000770224	Larp1	PREDICTED: la-related protein 1 isoform X6 [Cynoglossus semilaevis]	-	-	-	-	-	-	-
TCONS_00001961	XM_008332457.2	0.959404	10	3	3	miR-141-y|miR-200-y|miR-8-y	4.09656e-05	GABRG2	PREDICTED: gamma-aminobutyric acid receptor subunit gamma-2 isoform X1 [Cynoglossus semilaevis]	Environmental Information Processing	Signaling molecules and interaction	ko04080//Neuroactive ligand-receptor interaction	K05186	-	-	-
TCONS_00001961	XM_008332513.2	0.889595	10	4	2	miR-141-y|miR-200-y	0.00763317	OCLN	PREDICTED: occludin-like [Cynoglossus semilaevis]	Environmental Information Processing;Cellular Processes	Signaling molecules and interaction;Cellular commiunity	ko04530//Tight junction;ko04514//Cell adhesion molecules (CAMs)	K06088	GO:0043296//apical junction complex;GO:0016020//membrane;GO:0031224//intrinsic component of membrane;GO:0030054//cell junction;GO:0044425//membrane part;GO:0005911//cell-cell junction	-	-
TCONS_00001961	XM_008332553.2	0.794937	10	4	3	miR-141-y|miR-200-y|miR-8-y	0.000160528	gbas	PREDICTED: protein NipSnap homolog 2 [Cynoglossus semilaevis]	-	-	-	-	-	-	-
TCONS_00001961	XM_008332590.2	0.74902	10	1	1	novel-m0650-5p	0.0383142	PICALM	PREDICTED: phosphatidylinositol-binding clathrin assembly protein isoform X10 [Cynoglossus semilaevis]	-	-	-	-	-	-	-
TCONS_00001961	XM_008332593.2	0.855161	10	1	1	novel-m0650-5p	0.0383142	PICALM	PREDICTED: phosphatidylinositol-binding clathrin assembly protein isoform X11 [Cynoglossus semilaevis]	-	-	-	-	-	-	-
TCONS_00001961	XM_008332712.2	0.850618	10	8	3	miR-141-y|miR-200-y|miR-8-y	0.00206924	SRSF1	PREDICTED: serine/arginine-rich splicing factor 1 [Cynoglossus semilaevis]	Genetic Information Processing	Transcription	ko03040//Spliceosome	K12890	-	-	-
TCONS_00001961	XM_008332774.2	0.884505	10	3	3	miR-141-y|miR-200-y|miR-8-y	4.09656e-05	CA4	PREDICTED: carbonic anhydrase 4-like [Cynoglossus semilaevis]	Metabolism	Energy metabolism	ko00910//Nitrogen metabolism	K18246	-	-	-
TCONS_00001961	XM_008332846.2	0.868758	10	6	3	miR-141-y|miR-200-y|miR-8-y	0.000770224	ndfip1l	PREDICTED: NEDD4 family-interacting protein 1 isoform X1 [Cynoglossus semilaevis]	-	-	-	-	-	-	-
TCONS_00001961	XM_008333311.2	0.856709	10	8	3	miR-141-y|miR-200-y|miR-8-y	0.00206924	pak3	PREDICTED: serine/threonine-protein kinase PAK 3 isoform X2 [Cynoglossus semilaevis]	Cellular Processes;Environmental Information Processing	Cellular commiunity;Signal transduction;Cell motility	ko04510//Focal adhesion;ko04810//Regulation of actin cytoskeleton;ko04012//ErbB signaling pathway	K05733	-	-	-
TCONS_00001961	XM_008333736.2	0.897809	10	6	3	miR-141-y|miR-200-y|miR-8-y	0.000770224	ap2m1a	PREDICTED: AP-2 complex subunit mu isoform X2 [Oreochromis niloticus]	Cellular Processes	Transport and catabolism	ko04144//Endocytosis	K11826	-	-	-
TCONS_00001961	XM_008333747.2	0.804264	10	6	3	miR-141-y|miR-200-y|miR-8-y	0.000770224	Dync1i2	PREDICTED: cytoplasmic dynein 1 intermediate chain 2-like isoform X4 [Cynoglossus semilaevis]	Cellular Processes	Transport and catabolism	ko04145//Phagosome	K10415	-	-	-
TCONS_00001961	XM_008333800.2	0.811509	10	4	2	miR-141-y|miR-200-y	0.00763317	Uqcr11	PREDICTED: cytochrome b-c1 complex subunit 10 [Cynoglossus semilaevis]	Organismal Systems;Metabolism	Global and Overview;Energy metabolism;Circulatory system	ko01100//Metabolic pathways;ko04260//Cardiac muscle contraction;ko00190//Oxidative phosphorylation	K00420	-	-	-
TCONS_00001961	XM_008333960.2	0.76317	10	4	3	miR-141-y|miR-200-y|miR-8-y	0.000160528	tal1	PREDICTED: T-cell acute lymphocytic leukemia protein 1-like isoform X1 [Cynoglossus semilaevis]	-	-	-	-	-	-	-
TCONS_00001961	XM_008334238.2	0.833105	10	7	5	novel-m0158-3p|novel-m0162-3p|novel-m0521-5p|novel-m0712-5p|novel-m0713-3p	5.27303e-07	dthadh	PREDICTED: D-threo-3-hydroxyaspartate dehydratase-like [Cynoglossus semilaevis]	-	-	-	-	-	-	-
TCONS_00001961	XM_008334250.2	0.86267	10	1	1	miR-8-y	0.0383142	Casp8	PREDICTED: caspase-8-like [Cynoglossus semilaevis]	Organismal Systems;Cellular Processes	Immune system;Cell growth and death	ko04210//Apoptosis;ko04622//RIG-I-like receptor signaling pathway	K04400	-	-	-
TCONS_00001961	XM_008334419.2	0.904068	10	19	8	miR-141-y|miR-200-y|miR-8-y|novel-m0158-3p|novel-m0162-3p|novel-m0521-5p|novel-m0712-5p|novel-m0713-3p	6.55818e-09	B4GALT2	PREDICTED: beta-1,4-galactosyltransferase 2 [Cynoglossus semilaevis]	Metabolism	Glycan biosynthesis and metabolism;Carbohydrate metabolism;Global and Overview	ko01100//Metabolic pathways;ko00510//N-Glycan biosynthesis;ko00514//Other types of O-glycan biosynthesis;ko00052//Galactose metabolism;ko00601//Glycosphingolipid biosynthesis - lacto and neolacto series;ko00533//Glycosaminoglycan biosynthesis - keratan sulfate	K07967	-	-	-
TCONS_00001961	XM_008334507.1	0.866577	10	5	3	miR-141-y|miR-200-y|miR-8-y	0.000393139	colec12	PREDICTED: collectin-12-like [Cynoglossus semilaevis]	Cellular Processes	Transport and catabolism	ko04145//Phagosome	K10062	-	-	-
TCONS_00001961	XM_008335237.2	0.881691	10	13	5	novel-m0158-3p|novel-m0162-3p|novel-m0521-5p|novel-m0712-5p|novel-m0713-3p	2.9248e-05	PITPNB	PREDICTED: phosphatidylinositol transfer protein beta isoform-like isoform X1 [Cynoglossus semilaevis]	-	-	-	-	-	-	-
TCONS_00001961	XM_008335795.2	0.842884	10	4	3	miR-141-y|miR-200-y|miR-8-y	0.000160528	CLIP1	PREDICTED: LOW QUALITY PROTEIN: CAP-Gly domain-containing linker protein 1 [Cynoglossus semilaevis]	-	-	-	-	-	-	-
TCONS_00001961	XM_008335938.2	0.743146	10	6	2	miR-141-y|miR-200-y	0.0183047	SCARB2	PREDICTED: lysosome membrane protein 2 isoform X2 [Cynoglossus semilaevis]	Cellular Processes	Transport and catabolism	ko04142//Lysosome	K12384	-	-	-
TCONS_00001961	XM_008336371.2	0.886229	10	5	3	miR-141-y|miR-200-y|miR-8-y	0.000393139	aacs	PREDICTED: acetoacetyl-CoA synthetase [Cynoglossus semilaevis]	Metabolism	Amino acid metabolism;Carbohydrate metabolism	ko00280//Valine, leucine and isoleucine degradation;ko00650//Butanoate metabolism	K01907	-	-	-
TCONS_00001961	XM_008336651.2	0.905303	10	9	7	miR-141-y|miR-8-y|novel-m0158-3p|novel-m0162-3p|novel-m0521-5p|novel-m0712-5p|novel-m0713-3p	2.80304e-10	COL4A3BP	PREDICTED: collagen type IV alpha-3-binding protein isoform X2 [Cynoglossus semilaevis]	-	-	-	-	-	-	-
TCONS_00001961	XM_008336779.2	0.809319	10	7	5	novel-m0158-3p|novel-m0162-3p|novel-m0521-5p|novel-m0712-5p|novel-m0713-3p	5.27303e-07	BMP1	PREDICTED: bone morphogenetic protein 1-like [Cynoglossus semilaevis]	-	-	-	-	-	-	-
TCONS_00001961	XM_008336873.2	0.838859	10	7	2	miR-141-y|miR-200-y	0.0250984	AES	PREDICTED: amino-terminal enhancer of split-like [Cynoglossus semilaevis]	-	-	-	-	-	-	-
TCONS_00001961	XM_017031474.1	0.851589	10	1	1	novel-m0650-5p	0.0383142	TGas006m08.1	PREDICTED: histone H4-like [Xiphophorus maculatus]	-	-	-	-	GO:0043231//intracellular membrane-bounded organelle;GO:0044464//cell part;GO:0043226//organelle;GO:0043232//intracellular non-membrane-bounded organelle;GO:0043229//intracellular organelle;GO:0005623//cell;GO:0044424//intracellular part;GO:0043228//non-membrane-bounded organelle;GO:0043227//membrane-bounded organelle;GO:0005622//intracellular	GO:1901363//heterocyclic compound binding;GO:0003676//nucleic acid binding;GO:0005488//binding;GO:0097159//organic cyclic compound binding;GO:0005515//protein binding;GO:0046983//protein dimerization activity	GO:0071840//cellular component organization or biogenesis;GO:0051276//chromosome organization;GO:0043933//macromolecular complex subunit organization;GO:0009987//cellular process;GO:0006325//chromatin organization;GO:0016043//cellular component organization;GO:0071824//protein-DNA complex subunit organization;GO:0071822//protein complex subunit organization;GO:0034728//nucleosome organization;GO:…
TCONS_00001961	XM_017031978.1	0.906889	10	7	5	novel-m0158-3p|novel-m0162-3p|novel-m0521-5p|novel-m0712-5p|novel-m0713-3p	5.27303e-07	Scn2b	PREDICTED: sodium channel subunit beta-2 isoform X2 [Cynoglossus semilaevis]	-	-	-	-	-	-	-
TCONS_00001961	XM_017032643.1	0.77026	10	5	3	miR-141-y|miR-200-y|miR-8-y	0.000393139	USP8	PREDICTED: ubiquitin carboxyl-terminal hydrolase 8 isoform X1 [Cynoglossus semilaevis]	Cellular Processes	Transport and catabolism	ko04144//Endocytosis	K11839	-	-	-
TCONS_00001961	XM_017032858.1	0.840902	10	8	5	novel-m0158-3p|novel-m0162-3p|novel-m0521-5p|novel-m0712-5p|novel-m0713-3p	1.38312e-06	Mical3	PREDICTED: protein-methionine sulfoxide oxidase MICAL3 isoform X5 [Cynoglossus semilaevis]	-	-	-	-	-	-	-
TCONS_00001961	XM_017033232.1	0.934952	10	13	9	miR-141-y|miR-200-y|miR-8-y|novel-m0158-3p|novel-m0162-3p|novel-m0521-5p|novel-m0650-5p|novel-m0712-5p|novel-m0713-3p	5.23142e-13	GPR22	PREDICTED: probable G-protein coupled receptor 22 [Cynoglossus semilaevis]	-	-	-	-	-	-	-
TCONS_00001961	XM_017033609.1	0.890075	10	7	5	novel-m0158-3p|novel-m0162-3p|novel-m0521-5p|novel-m0712-5p|novel-m0713-3p	5.27303e-07	pum2	PREDICTED: pumilio homolog 2 isoform X1 [Cynoglossus semilaevis]	-	-	-	-	-	-	-
TCONS_00001961	XM_017033610.1	0.881738	10	7	5	novel-m0158-3p|novel-m0162-3p|novel-m0521-5p|novel-m0712-5p|novel-m0713-3p	5.27303e-07	pum2	PREDICTED: pumilio homolog 2 isoform X1 [Cynoglossus semilaevis]	-	-	-	-	-	-	-
TCONS_00001961	XM_017033821.1	0.903813	10	6	3	miR-141-y|miR-200-y|miR-8-y	0.000770224	PLEKHG3	PREDICTED: pleckstrin homology domain-containing family G member 3-like isoform X2 [Cynoglossus semilaevis]	-	-	-	-	-	-	-
TCONS_00001961	XM_017034097.1	0.894017	10	4	3	miR-141-y|miR-200-y|miR-8-y	0.000160528	LBH	PREDICTED: protein LBH-like [Cynoglossus semilaevis]	-	-	-	-	-	-	-
TCONS_00001961	XM_017034218.1	0.803432	10	4	3	miR-141-y|miR-200-y|miR-8-y	0.000160528	nrxn1a	PREDICTED: neurexin-1a-like isoform X3 [Cynoglossus semilaevis]	Environmental Information Processing	Signaling molecules and interaction	ko04514//Cell adhesion molecules (CAMs)	K07377	-	-	-
TCONS_00001961	XM_017034534.1	0.763407	10	10	3	miR-141-y|miR-200-y|miR-8-y	0.00425383	Srcin1	PREDICTED: SRC kinase signaling inhibitor 1-like isoform X2 [Cynoglossus semilaevis]	-	-	-	-	-	-	-
TCONS_00001961	XM_017034884.1	0.832099	10	5	3	miR-141-y|miR-200-y|miR-8-y	0.000393139	LPHN3	PREDICTED: adhesion G protein-coupled receptor L3-like isoform X3 [Cynoglossus semilaevis]	-	-	-	-	-	-	-
TCONS_00001961	XM_017035231.1	0.911944	10	12	8	miR-141-y|miR-200-y|miR-8-y|novel-m0158-3p|novel-m0162-3p|novel-m0521-5p|novel-m0712-5p|novel-m0713-3p	4.51797e-11	MXD4	PREDICTED: max dimerization protein 4 isoform X1 [Cynoglossus semilaevis]	-	-	-	-	-	-	-
TCONS_00001961	XM_017035458.1	0.882228	10	5	5	novel-m0158-3p|novel-m0162-3p|novel-m0521-5p|novel-m0712-5p|novel-m0713-3p	2.59487e-08	SPAG17	PREDICTED: sperm-associated antigen 17 isoform X3 [Cynoglossus semilaevis]	-	-	-	-	-	-	-
TCONS_00001961	XM_017035559.1	0.840443	10	5	5	novel-m0158-3p|novel-m0162-3p|novel-m0521-5p|novel-m0712-5p|novel-m0713-3p	2.59487e-08	prom1a	PREDICTED: prominin-1-A-like isoform X7 [Cynoglossus semilaevis]	-	-	-	-	-	-	-
TCONS_00001961	XM_017035904.1	0.7855	10	1	1	novel-m0398-5p	0.0383142	MAGI1	PREDICTED: membrane-associated guanylate kinase, WW and PDZ domain-containing protein 1-like isoform X5 [Cynoglossus semilaevis]	Cellular Processes	Cellular commiunity	ko04530//Tight junction	K05631	-	-	-
TCONS_00001961	XM_017035994.1	0.850327	10	9	2	miR-141-y|miR-200-y	0.0412704	KIF1B	PREDICTED: kinesin-like protein KIF1B isoform X9 [Cynoglossus semilaevis]	-	-	-	-	-	-	-
TCONS_00001961	XM_017036035.1	0.831698	10	8	2	miR-141-y|miR-8-y	0.0327748	Klhl17	PREDICTED: kelch-like protein 17 [Cynoglossus semilaevis]	-	-	-	-	-	-	-
TCONS_00001961	XM_017036098.1	0.833667	10	11	8	miR-141-y|miR-200-y|miR-8-y|novel-m0158-3p|novel-m0162-3p|novel-m0521-5p|novel-m0712-5p|novel-m0713-3p	1.51676e-11	pssA	PREDICTED: CDP-diacylglycerol--serine O-phosphatidyltransferase isoform X2 [Cynoglossus semilaevis]	-	-	-	-	-	GO:0003824//catalytic activity;GO:0016772//transferase activity, transferring phosphorus-containing groups;GO:0016740//transferase activity	-
TCONS_00001961	XM_017036195.1	0.851974	10	5	3	miR-141-y|miR-200-y|miR-8-y	0.000393139	HIPK1	PREDICTED: homeodomain-interacting protein kinase 1 isoform X2 [Cynoglossus semilaevis]	-	-	-	-	-	-	-
TCONS_00001961	XM_017036370.1	0.735958	10	7	3	miR-141-y|miR-200-y|miR-8-y	0.00132033	RBPMS	PREDICTED: RNA-binding protein with multiple splicing-like isoform X3 [Cynoglossus semilaevis]	-	-	-	-	-	-	-
TCONS_00001961	XM_017036515.1	0.700235	10	3	2	miR-141-y|miR-200-y	0.00389685	FRMD4B	PREDICTED: FERM domain-containing protein 4B-like isoform X3 [Cynoglossus semilaevis]	-	-	-	-	-	-	-
TCONS_00001961	XM_017036656.1	0.821264	10	11	5	novel-m0158-3p|novel-m0162-3p|novel-m0521-5p|novel-m0712-5p|novel-m0713-3p	1.08564e-05	Ptprt	PREDICTED: receptor-type tyrosine-protein phosphatase T isoform X5 [Cynoglossus semilaevis]	-	-	-	-	-	-	-
TCONS_00001961	XM_017036724.1	0.714011	10	10	3	miR-141-y|miR-200-y|miR-8-y	0.00425383	Chd5	PREDICTED: LOW QUALITY PROTEIN: chromodomain-helicase-DNA-binding protein 5 [Cynoglossus semilaevis]	-	-	-	-	-	-	-
TCONS_00001961	XM_017036739.1	0.866585	10	6	3	miR-141-y|miR-200-y|miR-8-y	0.000770224	HIPK2	PREDICTED: homeodomain-interacting protein kinase 1-like isoform X3 [Cynoglossus semilaevis]	-	-	-	-	-	-	-
TCONS_00001961	XM_017036796.1	0.811726	10	4	3	miR-141-y|miR-200-y|miR-8-y	0.000160528	ECM2	PREDICTED: extracellular matrix protein 2 isoform X1 [Cynoglossus semilaevis]	-	-	-	-	-	-	-
TCONS_00001961	XM_017036883.1	0.7272	10	3	3	miR-141-y|miR-200-y|miR-8-y	4.09656e-05	cse1l	PREDICTED: exportin-2 [Cynoglossus semilaevis]	-	-	-	-	-	-	-
TCONS_00001961	XM_017037896.1	0.903377	10	10	5	novel-m0158-3p|novel-m0162-3p|novel-m0521-5p|novel-m0712-5p|novel-m0713-3p	6.02108e-06	SHC1	PREDICTED: SHC-transforming protein 1 isoform X2 [Cynoglossus semilaevis]	Cellular Processes;Organismal Systems;Environmental Information Processing	Endocrine system;Signal transduction;Cellular commiunity	ko04510//Focal adhesion;ko04910//Insulin signaling pathway;ko04012//ErbB signaling pathway	K06279	-	-	-
TCONS_00001961	XM_017037909.1	0.884456	10	9	8	miR-141-y|miR-200-y|miR-8-y|novel-m0158-3p|novel-m0162-3p|novel-m0521-5p|novel-m0712-5p|novel-m0713-3p	8.39137e-13	ppp1cb	Serine/threonine-protein phosphatase PP1-beta catalytic subunit [Larimichthys crocea]	Cellular Processes;Organismal Systems;Genetic Information Processing	Cellular commiunity;Endocrine system;Circulatory system;Translation;Cell motility;Cell growth and death	ko04510//Focal adhesion;ko04810//Regulation of actin cytoskeleton;ko04261//Adrenergic signaling in cardiomyocytes;ko04910//Insulin signaling pathway;ko04270//Vascular smooth muscle contraction;ko04114//Oocyte meiosis;ko03015//mRNA surveillance pathway	K06269	-	GO:0016791//phosphatase activity;GO:0042578//phosphoric ester hydrolase activity;GO:0016788//hydrolase activity, acting on ester bonds;GO:0003824//catalytic activity;GO:0016787//hydrolase activity	GO:0006793//phosphorus metabolic process;GO:0008152//metabolic process;GO:0006796//phosphate-containing compound metabolic process;GO:0009987//cellular process;GO:0044237//cellular metabolic process
TCONS_00001961	XM_017038772.1	0.840526	10	10	7	miR-141-y|miR-200-y|novel-m0158-3p|novel-m0162-3p|novel-m0521-5p|novel-m0712-5p|novel-m0713-3p	9.24626e-10	EPHA5	PREDICTED: ephrin type-A receptor 5 [Cynoglossus semilaevis]	-	-	-	-	-	-	-
TCONS_00001961	XM_017038860.1	0.891201	10	2	2	miR-141-y|miR-200-y	0.00132626	Map2	PREDICTED: microtubule-associated protein 2 isoform X2 [Cynoglossus semilaevis]	-	-	-	-	-	-	-
TCONS_00001961	XM_017038901.1	0.782571	10	6	3	miR-141-y|miR-200-y|miR-8-y	0.000770224	ZNF532	PREDICTED: zinc finger protein 532 [Cynoglossus semilaevis]	-	-	-	-	-	-	-
TCONS_00001961	XM_017038902.1	0.715002	10	7	3	miR-141-y|miR-200-y|miR-8-y	0.00132033	ZNF532	PREDICTED: zinc finger protein 532 [Cynoglossus semilaevis]	-	-	-	-	-	-	-
TCONS_00001961	XM_017038939.1	0.815976	10	7	3	miR-141-y|miR-200-y|miR-8-y	0.00132033	CHN1	PREDICTED: N-chimaerin [Cynoglossus semilaevis]	-	-	-	-	-	-	-
TCONS_00001961	XM_017038987.1	0.954836	10	4	3	miR-141-y|miR-200-y|miR-8-y	0.000160528	-	PREDICTED: B- and T-lymphocyte attenuator-like isoform X1 [Cynoglossus semilaevis]	-	-	-	-	-	-	-
TCONS_00001961	XM_017038996.1	0.873668	10	1	1	miR-8-y	0.0383142	PKP4	PREDICTED: plakophilin-4-like isoform X2 [Cynoglossus semilaevis]	-	-	-	-	-	-	-
TCONS_00001961	XM_017039695.1	0.719396	10	2	2	miR-141-y|miR-200-y	0.00132626	KALRN	PREDICTED: kalirin-like isoform X2 [Cynoglossus semilaevis]	-	-	-	-	-	-	-
TCONS_00001961	XM_017039960.1	0.735251	10	12	7	miR-141-y|miR-200-y|novel-m0158-3p|novel-m0162-3p|novel-m0521-5p|novel-m0712-5p|novel-m0713-3p	5.97557e-09	SEMA5B	PREDICTED: semaphorin-5B isoform X2 [Cynoglossus semilaevis]	-	-	-	-	-	-	-
TCONS_00001961	XM_017040247.1	0.821825	10	8	8	miR-141-y|miR-200-y|miR-8-y|novel-m0158-3p|novel-m0162-3p|novel-m0521-5p|novel-m0712-5p|novel-m0713-3p	9.38972e-14	Wipi1	PREDICTED: WD repeat domain phosphoinositide-interacting protein 1-like [Cynoglossus semilaevis]	-	-	-	-	-	-	-
TCONS_00001961	XM_017040275.1	0.752458	10	8	3	miR-141-y|miR-200-y|novel-m0650-5p	0.00206924	TNRC6A	PREDICTED: trinucleotide repeat-containing gene 6A protein isoform X7 [Cynoglossus semilaevis]	-	-	-	-	-	-	-
TCONS_00001961	XM_017040290.1	0.819031	10	5	2	novel-m0398-5p|novel-m0650-5p	0.0124599	CLEC16A	PREDICTED: protein CLEC16A isoform X2 [Cynoglossus semilaevis]	-	-	-	-	-	-	-
TCONS_00001961	XM_017040419.1	0.848776	10	5	3	miR-141-y|miR-200-y|miR-8-y	0.000393139	MAZ	PREDICTED: myc-associated zinc finger protein [Cynoglossus semilaevis]	-	-	-	-	-	-	-
TCONS_00001961	XM_017040508.1	0.751282	10	6	3	miR-141-y|miR-200-y|miR-8-y	0.000770224	MAPK8IP3	PREDICTED: C-Jun-amino-terminal kinase-interacting protein 3 isoform X7 [Cynoglossus semilaevis]	Environmental Information Processing	Signal transduction	ko04010//MAPK signaling pathway	K04436	-	-	-
TCONS_00001961	XM_017040513.1	0.744229	10	6	3	miR-141-y|miR-200-y|miR-8-y	0.000770224	MAPK8IP3	PREDICTED: C-Jun-amino-terminal kinase-interacting protein 3 isoform X12 [Cynoglossus semilaevis]	Environmental Information Processing	Signal transduction	ko04010//MAPK signaling pathway	K04436	-	-	-
TCONS_00001961	XM_017040516.1	0.794783	10	6	3	miR-141-y|miR-200-y|miR-8-y	0.000770224	MAPK8IP3	PREDICTED: C-Jun-amino-terminal kinase-interacting protein 3 isoform X15 [Cynoglossus semilaevis]	Environmental Information Processing	Signal transduction	ko04010//MAPK signaling pathway	K04436	-	-	-
TCONS_00001961	XM_017040518.1	0.863044	10	4	2	miR-141-y|miR-8-y	0.00763317	MAPK8IP3	PREDICTED: C-Jun-amino-terminal kinase-interacting protein 3 isoform X17 [Cynoglossus semilaevis]	Environmental Information Processing	Signal transduction	ko04010//MAPK signaling pathway	K04436	-	-	-
TCONS_00001961	XM_017040609.1	0.895121	10	4	3	miR-141-y|miR-200-y|miR-8-y	0.000160528	Pecam1	PREDICTED: platelet endothelial cell adhesion molecule-like isoform X1 [Cynoglossus semilaevis]	Environmental Information Processing	Signaling molecules and interaction	ko04514//Cell adhesion molecules (CAMs)	K06471	-	-	-
TCONS_00001961	XM_017040611.1	0.752388	10	4	3	miR-141-y|miR-200-y|miR-8-y	0.000160528	PECAM1	PREDICTED: platelet endothelial cell adhesion molecule-like isoform X3 [Cynoglossus semilaevis]	Environmental Information Processing	Signaling molecules and interaction	ko04514//Cell adhesion molecules (CAMs)	K06471	-	-	-
TCONS_00001961	XM_017040627.1	0.888001	10	7	3	miR-141-y|miR-200-y|miR-8-y	0.00132033	Desi1	PREDICTED: desumoylating isopeptidase 1-like [Cynoglossus semilaevis]	-	-	-	-	-	-	-
TCONS_00001961	XM_017040664.1	0.81152	10	3	2	miR-141-y|miR-8-y	0.00389685	Prkca	PREDICTED: protein kinase C alpha type [Cynoglossus semilaevis]	Environmental Information Processing;Organismal Systems;Cellular Processes	Circulatory system;Endocrine system;Signal transduction;Cellular commiunity	ko04010//MAPK signaling pathway;ko04020//Calcium signaling pathway;ko04510//Focal adhesion;ko04261//Adrenergic signaling in cardiomyocytes;ko04530//Tight junction;ko04310//Wnt signaling pathway;ko04916//Melanogenesis;ko04270//Vascular smooth muscle contraction;ko04012//ErbB signaling pathway;ko04070//Phosphatidylinositol signaling system;ko04912//GnRH signaling pathway;ko04540//Gap junction;ko043…	K02677	-	-	-
TCONS_00001961	XM_017040774.1	0.742344	10	2	2	miR-141-y|miR-200-y	0.00132626	Epn2	PREDICTED: epsin-2 isoform X2 [Cynoglossus semilaevis]	Cellular Processes	Transport and catabolism	ko04144//Endocytosis	K12471	-	-	-
TCONS_00001961	XM_017040787.1	0.733674	10	10	5	novel-m0158-3p|novel-m0162-3p|novel-m0521-5p|novel-m0712-5p|novel-m0713-3p	6.02108e-06	HGS	PREDICTED: hepatocyte growth factor-regulated tyrosine kinase substrate isoform X3 [Cynoglossus semilaevis]	Cellular Processes	Transport and catabolism	ko04144//Endocytosis;ko04145//Phagosome	K12182	-	-	-
TCONS_00001961	XM_017041222.1	0.768396	10	9	3	miR-141-y|miR-200-y|miR-8-y	0.00304017	fam65b	PREDICTED: protein FAM65B isoform X1 [Cynoglossus semilaevis]	-	-	-	-	-	-	-
TCONS_00001961	XM_017041245.1	0.756181	10	9	5	novel-m0158-3p|novel-m0162-3p|novel-m0521-5p|novel-m0712-5p|novel-m0713-3p	3.06094e-06	mef2d	PREDICTED: myocyte-specific enhancer factor 2D homolog isoform X1 [Cynoglossus semilaevis]	-	-	-	-	-	-	-
TCONS_00001961	XM_017041246.1	0.756181	10	9	5	novel-m0158-3p|novel-m0162-3p|novel-m0521-5p|novel-m0712-5p|novel-m0713-3p	3.06094e-06	mef2d	PREDICTED: myocyte-specific enhancer factor 2D homolog isoform X1 [Cynoglossus semilaevis]	-	-	-	-	-	-	-
TCONS_00001961	XM_017041675.1	0.821252	10	7	4	miR-141-y|miR-200-y|miR-8-y|novel-m0398-5p	3.6757e-05	-	PREDICTED: A-kinase anchor protein 9-like isoform X1 [Cynoglossus semilaevis]	-	-	-	-	-	-	-
TCONS_00001961	XM_017041705.1	0.838504	10	6	5	novel-m0158-3p|novel-m0162-3p|novel-m0521-5p|novel-m0712-5p|novel-m0713-3p	1.53158e-07	Ncor1	PREDICTED: nuclear receptor corepressor 1 isoform X3 [Cynoglossus semilaevis]	-	-	-	-	-	-	-
TCONS_00001961	XM_017041777.1	0.904376	10	7	5	novel-m0158-3p|novel-m0162-3p|novel-m0521-5p|novel-m0712-5p|novel-m0713-3p	5.27303e-07	RABGEF1	PREDICTED: rab5 GDP/GTP exchange factor [Cynoglossus semilaevis]	-	-	-	-	-	-	-
TCONS_00001961	XM_017041796.1	0.943446	10	8	4	miR-141-y|miR-200-y|miR-8-y|novel-m0398-5p	7.21309e-05	OPCML	PREDICTED: neurotrimin-like isoform X5 [Cynoglossus semilaevis]	-	-	-	-	-	-	-
TCONS_00001961	XM_017041882.1	0.74032	10	5	5	novel-m0158-3p|novel-m0162-3p|novel-m0521-5p|novel-m0712-5p|novel-m0713-3p	2.59487e-08	UNC13A	PREDICTED: protein unc-13 homolog A isoform X11 [Cynoglossus semilaevis]	-	-	-	-	-	-	-
TCONS_00001961	XM_017041996.1	0.89971	10	7	3	miR-141-y|miR-200-y|miR-8-y	0.00132033	ndfip1l	PREDICTED: NEDD4 family-interacting protein 1 isoform X2 [Cynoglossus semilaevis]	-	-	-	-	-	-	-
TCONS_00001961	XM_017042257.1	0.802864	10	6	3	miR-141-y|miR-200-y|miR-8-y	0.000770224	MAP4	PREDICTED: microtubule-associated protein 4-like isoform X2 [Cynoglossus semilaevis]	-	-	-	-	-	-	-
TCONS_00001961	XM_017042547.1	0.805957	10	6	5	novel-m0158-3p|novel-m0162-3p|novel-m0521-5p|novel-m0712-5p|novel-m0713-3p	1.53158e-07	Tbl1xr1	PREDICTED: F-box-like/WD repeat-containing protein TBL1XR1 [Cynoglossus semilaevis]	Environmental Information Processing	Signal transduction	ko04310//Wnt signaling pathway	K04508	-	-	-
TCONS_00001961	XM_017042654.1	0.80654	10	6	3	miR-141-y|miR-200-y|miR-8-y	0.000770224	Morc2b	PREDICTED: MORC family CW-type zinc finger protein 2A-like [Cynoglossus semilaevis]	-	-	-	-	-	-	-
TCONS_00001961	XM_017043292.1	0.988925	10	5	3	miR-141-y|miR-200-y|miR-8-y	0.000393139	Man1b1	PREDICTED: endoplasmic reticulum mannosyl-oligosaccharide 1,2-alpha-mannosidase-like isoform X4 [Cynoglossus semilaevis]	Genetic Information Processing;Metabolism	Global and Overview;Folding, sorting and degradation;Glycan biosynthesis and metabolism	ko01100//Metabolic pathways;ko04141//Protein processing in endoplasmic reticulum;ko00510//N-Glycan biosynthesis	K01230	-	-	-
TCONS_00002169	XM_008307515.2	0.940671	9	8	2	novel-m0370-5p|novel-m0371-3p	0.0266337	Pdcd6	PREDICTED: programmed cell death protein 6 isoform X1 [Cynoglossus semilaevis]	-	-	-	-	-	-	-
TCONS_00002169	XM_008307598.2	0.832285	9	10	2	novel-m0370-5p|novel-m0371-3p	0.0412704	Cd226	PREDICTED: CD226 antigen isoform X1 [Cynoglossus semilaevis]	Environmental Information Processing	Signaling molecules and interaction	ko04514//Cell adhesion molecules (CAMs)	K06567	-	-	-
TCONS_00002169	XM_008307614.2	0.833754	9	11	3	novel-m0370-5p|novel-m0371-3p|novel-m0604-3p	0.00410635	rdh10a	PREDICTED: retinol dehydrogenase 10 [Cynoglossus semilaevis]	Metabolism	Metabolism of cofactors and vitamins;Global and Overview	ko01100//Metabolic pathways;ko00830//Retinol metabolism	K11151	-	GO:0003824//catalytic activity	GO:0044710//single-organism metabolic process;GO:0044699//single-organism process;GO:0008152//metabolic process
TCONS_00002169	XM_008307633.2	0.881326	9	5	2	novel-m0370-5p|novel-m0371-3p	0.0100465	fam168b	PREDICTED: myelin-associated neurite-outgrowth inhibitor [Cynoglossus semilaevis]	-	-	-	-	-	-	-
TCONS_00002169	XM_008307741.2	0.930937	9	7	2	miR-222-y|novel-m0604-3p	0.0203428	waca	PREDICTED: WW domain-containing adapter protein with coiled-coil isoform X1 [Cynoglossus semilaevis]	-	-	-	-	-	-	-
TCONS_00002169	XM_008308146.2	0.771388	9	1	1	miR-17-y	0.0344828	ABI1	PREDICTED: abl interactor 1 isoform X5 [Cynoglossus semilaevis]	-	-	-	-	GO:0044464//cell part;GO:0044424//intracellular part;GO:0005623//cell;GO:0005622//intracellular	GO:0098772//molecular function regulator;GO:0019207//kinase regulator activity;GO:0008047//enzyme activator activity;GO:0019887//protein kinase regulator activity;GO:0019209//kinase activator activity;GO:0030295//protein kinase activator activity;GO:0030234//enzyme regulator activity	GO:0019220//regulation of phosphate metabolic process;GO:0060255//regulation of macromolecule metabolic process;GO:0009893//positive regulation of metabolic process;GO:0031325//positive regulation of cellular metabolic process;GO:0065009//regulation of molecular function;GO:0045859//regulation of protein kinase activity;GO:0001932//regulation of protein phosphorylation;GO:0051174//regulation of p…
TCONS_00002169	XM_008308634.2	0.774867	9	10	3	novel-m0117-5p|novel-m0370-5p|novel-m0371-3p	0.00304017	Git1	PREDICTED: ARF GTPase-activating protein GIT1 isoform X2 [Cynoglossus semilaevis]	Cellular Processes	Transport and catabolism;Cell motility	ko04144//Endocytosis;ko04810//Regulation of actin cytoskeleton	K05737	-	-	-
TCONS_00002169	XM_008308695.2	0.755631	9	10	3	miR-222-y|novel-m0370-5p|novel-m0371-3p	0.00304017	ZBTB44	PREDICTED: zinc finger and BTB domain-containing protein 44 isoform X1 [Cynoglossus semilaevis]	-	-	-	-	GO:0044424//intracellular part;GO:0043226//organelle;GO:0043227//membrane-bounded organelle;GO:0044464//cell part;GO:0043231//intracellular membrane-bounded organelle;GO:0005622//intracellular;GO:0043229//intracellular organelle;GO:0005623//cell	GO:0043167//ion binding;GO:0043169//cation binding;GO:0005488//binding	-
TCONS_00002169	XM_008309250.2	0.861203	9	3	2	novel-m0370-5p|novel-m0371-3p	0.00312567	GRIK1	PREDICTED: glutamate receptor ionotropic, kainate 1 isoform X1 [Cynoglossus semilaevis]	Environmental Information Processing	Signaling molecules and interaction	ko04080//Neuroactive ligand-receptor interaction	K05201	-	-	-
TCONS_00002169	XM_008309781.2	0.771939	9	14	4	miR-17-y|novel-m0117-5p|novel-m0370-5p|novel-m0371-3p	0.000569576	Fam168a	PREDICTED: protein FAM168A isoform X1 [Cynoglossus semilaevis]	-	-	-	-	-	-	-
TCONS_00002169	XM_008309939.2	0.819395	9	11	4	miR-17-y|novel-m0370-5p|novel-m0371-3p|novel-m1046-5p	0.000197015	Cmtm3	PREDICTED: CKLF-like MARVEL transmembrane domain-containing protein 3 [Cynoglossus semilaevis]	-	-	-	-	GO:0016020//membrane;GO:0044425//membrane part;GO:0031224//intrinsic component of membrane	-	-
TCONS_00002169	XM_008309985.2	0.870221	9	7	3	novel-m0117-5p|novel-m0370-5p|novel-m0371-3p	0.000935254	LUZP1	PREDICTED: leucine zipper protein 1 [Cynoglossus semilaevis]	-	-	-	-	-	-	-
TCONS_00002169	XM_008310013.2	0.866508	9	7	2	miR-664-y|novel-m0604-3p	0.0203428	IST1	PREDICTED: IST1 homolog isoform X1 [Cynoglossus semilaevis]	Cellular Processes	Transport and catabolism	ko04144//Endocytosis	K19476	-	-	GO:0007409//axonogenesis;GO:0044699//single-organism process;GO:0030154//cell differentiation;GO:0048812//neuron projection morphogenesis;GO:0000902//cell morphogenesis;GO:0007275//multicellular organism development;GO:0048468//cell development;GO:0032990//cell part morphogenesis;GO:0048699//generation of neurons;GO:0009987//cellular process;GO:0044763//single-organism cellular process;GO:0044707…
TCONS_00002169	XM_008310444.2	0.837443	9	1	1	novel-m0604-3p	0.0344828	Tubb4b	PREDICTED: tubulin beta-4B chain [Cynoglossus semilaevis]	Cellular Processes	Transport and catabolism;Cellular commiunity	ko04540//Gap junction;ko04145//Phagosome	K07375	GO:0044424//intracellular part;GO:0005623//cell;GO:0005622//intracellular;GO:0043228//non-membrane-bounded organelle;GO:0043226//organelle;GO:0043229//intracellular organelle;GO:0032991//macromolecular complex;GO:0044464//cell part;GO:0043232//intracellular non-membrane-bounded organelle;GO:0005856//cytoskeleton;GO:0015630//microtubule cytoskeleton	GO:0097159//organic cyclic compound binding;GO:0001883//purine nucleoside binding;GO:0001882//nucleoside binding;GO:0097367//carbohydrate derivative binding;GO:0003824//catalytic activity;GO:0036094//small molecule binding;GO:0016818//hydrolase activity, acting on acid anhydrides, in phosphorus-containing anhydrides;GO:0032550//purine ribonucleoside binding;GO:0032549//ribonucleoside binding;GO:0…	GO:1901361//organic cyclic compound catabolic process;GO:0008152//metabolic process;GO:0006807//nitrogen compound metabolic process;GO:0043623//cellular protein complex assembly;GO:0046483//heterocycle metabolic process;GO:0006195//purine nucleotide catabolic process;GO:0046434//organophosphate catabolic process;GO:0071822//protein complex subunit organization;GO:0043933//macromolecular complex s…
TCONS_00002169	XM_008310619.2	0.908183	9	9	2	miR-222-y|novel-m0604-3p	0.0336244	GSE1	PREDICTED: genetic suppressor element 1 isoform X2 [Cynoglossus semilaevis]	-	-	-	-	-	-	-
TCONS_00002169	XM_008310620.2	0.796662	9	6	2	miR-222-y|novel-m0604-3p	0.0147978	GSE1	PREDICTED: genetic suppressor element 1 isoform X1 [Cynoglossus semilaevis]	-	-	-	-	-	-	-
TCONS_00002169	XM_008310903.2	0.722952	9	2	2	novel-m0370-5p|novel-m0371-3p	0.00106101	Sppl2a	PREDICTED: signal peptide peptidase-like 2A isoform X1 [Cynoglossus semilaevis]	-	-	-	-	-	-	-
TCONS_00002169	XM_008311998.2	0.791222	9	5	2	novel-m0370-5p|novel-m0371-3p	0.0100465	rfx4	PREDICTED: transcription factor RFX4 isoform X3 [Cynoglossus semilaevis]	-	-	-	-	-	-	GO:0044260//cellular macromolecule metabolic process;GO:0009059//macromolecule biosynthetic process;GO:0034654//nucleobase-containing compound biosynthetic process;GO:0043170//macromolecule metabolic process;GO:0071704//organic substance metabolic process;GO:0046483//heterocycle metabolic process;GO:0016070//RNA metabolic process;GO:0044249//cellular biosynthetic process;GO:0044238//primary metab…
TCONS_00002169	XM_008312355.2	0.870086	9	8	2	novel-m0370-5p|novel-m0371-3p	0.0266337	CRY1	PREDICTED: cryptochrome-1-like isoform X1 [Cynoglossus semilaevis]	-	-	-	-	-	-	GO:0006807//nitrogen compound metabolic process;GO:0009987//cellular process;GO:0006139//nucleobase-containing compound metabolic process;GO:0034641//cellular nitrogen compound metabolic process;GO:0044238//primary metabolic process;GO:0006259//DNA metabolic process;GO:0006725//cellular aromatic compound metabolic process;GO:0044260//cellular macromolecule metabolic process;GO:0008152//metabolic …
TCONS_00002169	XM_008313263.2	0.849579	9	12	3	miR-222-y|novel-m0370-5p|novel-m0371-3p	0.00537819	Sec63	PREDICTED: translocation protein SEC63 homolog isoform X2 [Cynoglossus semilaevis]	Genetic Information Processing	Folding, sorting and degradation	ko04141//Protein processing in endoplasmic reticulum;ko03060//Protein export	K09540	-	GO:0005215//transporter activity;GO:0022892//substrate-specific transporter activity	GO:0051649//establishment of localization in cell;GO:0007154//cell communication;GO:0016482//cytoplasmic transport;GO:0044699//single-organism process;GO:0048856//anatomical structure development;GO:0071840//cellular component organization or biogenesis;GO:0007165//signal transduction;GO:0051716//cellular response to stimulus;GO:0044802//single-organism membrane organization;GO:0044763//single-or…
TCONS_00002169	XM_008313393.2	0.882753	9	4	2	novel-m0370-5p|novel-m0371-3p	0.00613864	GAREML	PREDICTED: GRB2-associated and regulator of MAPK protein 2 [Cynoglossus semilaevis]	-	-	-	-	-	-	-
TCONS_00002169	XM_008313907.2	0.791866	9	13	3	novel-m0117-5p|novel-m0370-5p|novel-m0371-3p	0.00686761	CAMK2G	PREDICTED: calcium/calmodulin-dependent protein kinase type II subunit gamma isoform X2 [Cynoglossus semilaevis]	Organismal Systems;Environmental Information Processing;Cellular Processes	Signal transduction;Circulatory system;Endocrine system;Cell growth and death	ko04020//Calcium signaling pathway;ko04261//Adrenergic signaling in cardiomyocytes;ko04310//Wnt signaling pathway;ko04916//Melanogenesis;ko04012//ErbB signaling pathway;ko04912//GnRH signaling pathway;ko04114//Oocyte meiosis	K04515	-	-	-
TCONS_00002169	XM_008313908.2	0.886341	9	17	3	novel-m0117-5p|novel-m0370-5p|novel-m0371-3p	0.0151954	CAMK2G	PREDICTED: calcium/calmodulin-dependent protein kinase type II delta chain isoform X3 [Cynoglossus semilaevis]	Organismal Systems;Environmental Information Processing;Cellular Processes	Cell growth and death;Signal transduction;Endocrine system;Circulatory system	ko04020//Calcium signaling pathway;ko04261//Adrenergic signaling in cardiomyocytes;ko04310//Wnt signaling pathway;ko04916//Melanogenesis;ko04012//ErbB signaling pathway;ko04912//GnRH signaling pathway;ko04114//Oocyte meiosis	K04515	-	-	-
TCONS_00002169	XM_008313916.2	0.817701	9	14	3	novel-m0117-5p|novel-m0370-5p|novel-m0371-3p	0.00858526	Camk2g	PREDICTED: calcium/calmodulin-dependent protein kinase type II subunit gamma isoform X10 [Cynoglossus semilaevis]	Cellular Processes;Organismal Systems;Environmental Information Processing	Cell growth and death;Signal transduction;Endocrine system;Circulatory system	ko04020//Calcium signaling pathway;ko04261//Adrenergic signaling in cardiomyocytes;ko04310//Wnt signaling pathway;ko04916//Melanogenesis;ko04012//ErbB signaling pathway;ko04912//GnRH signaling pathway;ko04114//Oocyte meiosis	K04515	-	-	-
TCONS_00002169	XM_008314292.2	0.867217	9	8	2	novel-m0370-5p|novel-m0371-3p	0.0266337	TIMP2	PREDICTED: metalloproteinase inhibitor 2-like [Cynoglossus semilaevis]	-	-	-	-	-	GO:0098772//molecular function regulator;GO:0061134//peptidase regulator activity;GO:0061135//endopeptidase regulator activity;GO:0004857//enzyme inhibitor activity;GO:0004866//endopeptidase inhibitor activity;GO:0030414//peptidase inhibitor activity;GO:0030234//enzyme regulator activity	GO:0031324//negative regulation of cellular metabolic process;GO:0010466//negative regulation of peptidase activity;GO:0030162//regulation of proteolysis;GO:0050794//regulation of cellular process;GO:0048519//negative regulation of biological process;GO:0019222//regulation of metabolic process;GO:0060255//regulation of macromolecule metabolic process;GO:0010605//negative regulation of macromolecu…
TCONS_00002169	XM_008314467.2	0.866217	9	4	2	novel-m0370-5p|novel-m0371-3p	0.00613864	FBRS	PREDICTED: probable fibrosin-1 isoform X4 [Cynoglossus semilaevis]	-	-	-	-	-	-	-
TCONS_00002169	XM_008314893.2	0.779957	9	5	2	novel-m0370-5p|novel-m0371-3p	0.0100465	RAB37	PREDICTED: ras-related protein Rab-37-like [Cynoglossus semilaevis]	-	-	-	-	-	-	-
TCONS_00002169	XM_008315299.2	0.828943	9	6	2	novel-m0370-5p|novel-m0371-3p	0.0147978	rtcb	PREDICTED: tRNA-splicing ligase RtcB homolog [Cynoglossus semilaevis]	-	-	-	-	GO:0005622//intracellular;GO:0043234//protein complex;GO:0005623//cell;GO:0044424//intracellular part;GO:0044464//cell part;GO:0032991//macromolecular complex	GO:0016886//ligase activity, forming phosphoric ester bonds;GO:0097367//carbohydrate derivative binding;GO:0032549//ribonucleoside binding;GO:0008452//RNA ligase activity;GO:0001883//purine nucleoside binding;GO:0003824//catalytic activity;GO:0001882//nucleoside binding;GO:0043167//ion binding;GO:0036094//small molecule binding;GO:0097159//organic cyclic compound binding;GO:0043169//cation bindin…	GO:0044237//cellular metabolic process;GO:0000394//RNA splicing, via endonucleolytic cleavage and ligation;GO:0016070//RNA metabolic process;GO:0006396//RNA processing;GO:0008152//metabolic process;GO:0034660//ncRNA metabolic process;GO:1901360//organic cyclic compound metabolic process;GO:0006139//nucleobase-containing compound metabolic process;GO:0043170//macromolecule metabolic process;GO:000…
[truncated: 36,345 more rows]

## Sheet: pituitary
ncRNA_ID	mRNA_ID	corr	miRNA_NUM(ncRNA)	miRNA_NUM(mRNA)	miRNA_NUM(both)(332)	miRNA_ID(both)	hyper.test.p	Symbol	Description	KEGG_A_class	KEGG_B_class	Pathway	K_ID	GO Component	GO Function	GO Process
[truncated: 53,890 more rows]
