# Supplementary material for: Brain and Pituitary Transcriptome Analyses Reveal the Differential Regulation of Reproduction-Related LncRNAs and mRNAs in Cynoglossus semilaevis
Source: Front Genet. 2021 Dec 9;12:802953. doi: 10.3389/fgene.2021.802953 (PMC8696122; doi:10.3389/fgene.2021.802953)
Supplement: Supplementary file 3 [file DataSheet2.ZIP › Supplementary Tables/Supplementary Table 11 Significantly enriched GO and KEGG in ceRNA .xlsx]

## Sheet: Brain-GO-ceRNA
Brain Significantly enriched GO term of genes in ceRNA
Cellular Component
GO ID	Description	GeneRatio (185)	BgRatio (5953)	pvalue	p.adjust	geneID
GO:0043296	apical junction complex	4	36	0.0244843	0.680913	XM_008309986.2;XM_008327655.2;XM_008332513.2;XM_008332521.2
GO:0005829	cytosol	3	21	0.0260127	0.680913	XM_008307665.2;XM_008307666.2;XM_008318193.1
GO:0044445	cytosolic part	3	21	0.0260127	0.680913	XM_008307665.2;XM_008307666.2;XM_008318193.1
GO:0043231	intracellular membrane-bounded organelle	69	1835	0.0332352	0.680913	XM_008307205.1;XM_008307285.2;XM_008307510.2;XM_008307608.2;XM_008307609.2;XM_008308430.2;XM_008308443.2;XM_008308559.2;XM_008308646.2;XM_008308695.2;XM_008309687.2;XM_008309809.2;XM_008309928.2;XM_008310068.2;XM_008310069.2;XM_008310529.2;XM_008310530.2;XM_008310636.2;XM_008311186.2;XM_008311247.2;XM_008312117.2;XM_008312899.2;XM_008312952.2;XM_008313350.2;XM_008313712.2;XM_008314193.2;XM_008314…
GO:0005887	integral component of plasma membrane	8	124	0.0385724	0.680913	XM_008312184.2;XM_008318465.2;XM_008319725.2;XM_008321101.2;XM_008323355.2;XM_017032928.1;XM_017034746.1;XM_017036733.1
GO:0031226	intrinsic component of plasma membrane	8	124	0.0385724	0.680913	XM_008312184.2;XM_008318465.2;XM_008319725.2;XM_008321101.2;XM_008323355.2;XM_017032928.1;XM_017034746.1;XM_017036733.1
Molecular Function
GO ID	Description	GeneRatio (316)	BgRatio (9525)	pvalue	p.adjust	geneID
GO:0042623	ATPase activity, coupled	11	146	0.00922473	0.29239	XM_008314265.2;XM_008316376.2;XM_008316760.2;XM_008318962.2;XM_008319288.2;XM_008322770.2;XM_017033938.1;XM_017033951.1;XM_017036574.1;XM_017038033.1;XM_017038105.1
GO:0016887	ATPase activity	11	147	0.00968553	0.29239	XM_008314265.2;XM_008316376.2;XM_008316760.2;XM_008318962.2;XM_008319288.2;XM_008322770.2;XM_017033938.1;XM_017033951.1;XM_017036574.1;XM_017038033.1;XM_017038105.1
GO:0003713	transcription coactivator activity	2	5	0.0102668	0.29239	XM_008333416.2;XM_008333424.2
GO:0009055	electron carrier activity	2	5	0.0102668	0.29239	XM_008314255.2;XM_008318296.2
GO:0017111	nucleoside-triphosphatase activity	27	519	0.0134013	0.29239	XM_008308559.2;XM_008310444.2;XM_008310520.2;XM_008312117.2;XM_008314265.2;XM_008316215.2;XM_008316376.2;XM_008316425.2;XM_008316760.2;XM_008317290.2;XM_008317535.2;XM_008318962.2;XM_008319288.2;XM_008319937.2;XM_008319960.2;XM_008319964.2;XM_008322770.2;XM_008332399.2;XM_017031947.1;XM_017032513.1;XM_017033938.1;XM_017033951.1;XM_017036574.1;XM_017037589.1;XM_017037862.1;XM_017038033.1;XM_017038…
GO:0005267	potassium channel activity	9	116	0.0148485	0.29239	XM_008312184.2;XM_008312282.2;XM_008318465.2;XM_008319725.2;XM_008321101.2;XM_017032928.1;XM_017036733.1;XM_017037193.1;XM_017037194.1
GO:0015079	potassium ion transmembrane transporter activity	9	116	0.0148485	0.29239	XM_008312184.2;XM_008312282.2;XM_008318465.2;XM_008319725.2;XM_008321101.2;XM_017032928.1;XM_017036733.1;XM_017037193.1;XM_017037194.1
GO:0004536	deoxyribonuclease activity	2	6	0.0150644	0.29239	XM_008307510.2;XM_017037142.1
GO:0051765	inositol tetrakisphosphate kinase activity	2	6	0.0150644	0.29239	XM_008309407.2;XM_008309409.2
GO:1901981	phosphatidylinositol phosphate binding	3	17	0.0174118	0.29239	XM_008318304.2;XM_008318306.2;XM_017037927.1
GO:0016462	pyrophosphatase activity	30	605	0.0174153	0.29239	XM_008308559.2;XM_008309931.2;XM_008310444.2;XM_008310520.2;XM_008311587.2;XM_008312117.2;XM_008314265.2;XM_008314972.2;XM_008316215.2;XM_008316376.2;XM_008316425.2;XM_008316760.2;XM_008317290.2;XM_008317535.2;XM_008318962.2;XM_008319288.2;XM_008319937.2;XM_008319960.2;XM_008319964.2;XM_008322770.2;XM_008332399.2;XM_017031947.1;XM_017032513.1;XM_017033938.1;XM_017033951.1;XM_017036574.1;XM_017037…
GO:0016818	hydrolase activity, acting on acid anhydrides, in phosphorus-containing anhydrides	30	609	0.0189016	0.29239	XM_008308559.2;XM_008309931.2;XM_008310444.2;XM_008310520.2;XM_008311587.2;XM_008312117.2;XM_008314265.2;XM_008314972.2;XM_008316215.2;XM_008316376.2;XM_008316425.2;XM_008316760.2;XM_008317290.2;XM_008317535.2;XM_008318962.2;XM_008319288.2;XM_008319937.2;XM_008319960.2;XM_008319964.2;XM_008322770.2;XM_008332399.2;XM_017031947.1;XM_017032513.1;XM_017033938.1;XM_017033951.1;XM_017036574.1;XM_017037…
GO:0016817	hydrolase activity, acting on acid anhydrides	30	610	0.0192886	0.29239	XM_008308559.2;XM_008309931.2;XM_008310444.2;XM_008310520.2;XM_008311587.2;XM_008312117.2;XM_008314265.2;XM_008314972.2;XM_008316215.2;XM_008316376.2;XM_008316425.2;XM_008316760.2;XM_008317290.2;XM_008317535.2;XM_008318962.2;XM_008319288.2;XM_008319937.2;XM_008319960.2;XM_008319964.2;XM_008322770.2;XM_008332399.2;XM_017031947.1;XM_017032513.1;XM_017033938.1;XM_017033951.1;XM_017036574.1;XM_017037…
GO:0051766	inositol trisphosphate kinase activity	2	7	0.0206317	0.29239	XM_008309407.2;XM_008309409.2
GO:0035091	phosphatidylinositol binding	3	19	0.0236324	0.29239	XM_008318304.2;XM_008318306.2;XM_017037927.1
GO:0004529	exodeoxyribonuclease activity	1	1	0.0331759	0.29239	XM_017037142.1
GO:0004806	triglyceride lipase activity	1	1	0.0331759	0.29239	XM_008335302.2
GO:0016801	hydrolase activity, acting on ether bonds	1	1	0.0331759	0.29239	XM_008312708.2
GO:0016803	ether hydrolase activity	1	1	0.0331759	0.29239	XM_008312708.2
GO:0016895	exodeoxyribonuclease activity, producing 5'-phosphomonoesters	1	1	0.0331759	0.29239	XM_017037142.1
GO:0008746	NAD(P)+ transhydrogenase activity	2	9	0.0338539	0.29239	XM_008310519.2;XM_017032510.1
GO:0016652	oxidoreductase activity, acting on NAD(P)H, NAD(P) as acceptor	2	9	0.0338539	0.29239	XM_008310519.2;XM_017032510.1
GO:1902936	phosphatidylinositol bisphosphate binding	2	9	0.0338539	0.29239	XM_008318304.2;XM_008318306.2
GO:0003712	transcription cofactor activity	4	38	0.036178	0.29239	XM_008310529.2;XM_008310530.2;XM_008333416.2;XM_008333424.2
GO:0005543	phospholipid binding	6	75	0.0378225	0.29239	XM_008307782.2;XM_008311747.2;XM_008318304.2;XM_008318306.2;XM_017034708.1;XM_017037927.1
GO:0004527	exonuclease activity	2	10	0.0414052	0.29239	XM_008307510.2;XM_017037142.1
GO:0019829	cation-transporting ATPase activity	4	40	0.0425652	0.29239	XM_008316376.2;XM_008318962.2;XM_017036574.1;XM_017038105.1
GO:0042625	ATPase coupled ion transmembrane transporter activity	4	40	0.0425652	0.29239	XM_008316376.2;XM_008318962.2;XM_017036574.1;XM_017038105.1
GO:0015077	monovalent inorganic cation transmembrane transporter activity	12	207	0.0428659	0.29239	XM_008310193.2;XM_008312184.2;XM_008312282.2;XM_008318465.2;XM_008318962.2;XM_008319725.2;XM_008321101.2;XM_017032618.1;XM_017032928.1;XM_017036733.1;XM_017037193.1;XM_017037194.1
GO:0044389	ubiquitin-like protein ligase binding	3	24	0.0437377	0.29239	XM_008307608.2;XM_008307609.2;XM_008308930.2
GO:0036094	small molecule binding	82	2087	0.0469221	0.29239	XM_008307205.1;XM_008307608.2;XM_008307609.2;XM_008307665.2;XM_008307666.2;XM_008307782.2;XM_008308540.2;XM_008308559.2;XM_008309014.1;XM_008309282.2;XM_008309401.2;XM_008309407.2;XM_008309409.2;XM_008309931.2;XM_008310277.2;XM_008310444.2;XM_008310519.2;XM_008310520.2;XM_008311587.2;XM_008311770.2;XM_008312117.2;XM_008312380.2;XM_008312444.2;XM_008312724.2;XM_008312952.2;XM_008313202.2;XM_008313…
GO:0004866	endopeptidase inhibitor activity	2	11	0.0495186	0.29239	XM_008314292.2;XM_008318294.2
GO:0030414	peptidase inhibitor activity	2	11	0.0495186	0.29239	XM_008314292.2;XM_008318294.2
Biological process
GO ID	Description	GeneRatio (310)	BgRatio (10297)	pvalue	p.adjust	geneID
GO:0000338	protein deneddylation	2	2	0.000903527	0.34498	XM_008310529.2;XM_008310530.2
GO:0035966	response to topologically incorrect protein	2	3	0.00265652	0.34498	XM_008307608.2;XM_008307609.2
GO:0035967	cellular response to topologically incorrect protein	2	3	0.00265652	0.34498	XM_008307608.2;XM_008307609.2
GO:0070647	protein modification by small protein conjugation or removal	11	140	0.00332174	0.34498	XM_008307608.2;XM_008307609.2;XM_008308093.2;XM_008309029.2;XM_008310529.2;XM_008310530.2;XM_008311314.2;XM_008313712.2;XM_008314287.2;XM_008316381.2;XM_008320454.2
GO:0006812	cation transport	23	427	0.00497906	0.34498	XM_008308283.2;XM_008308284.2;XM_008308286.2;XM_008310193.2;XM_008312184.2;XM_008312282.2;XM_008313037.2;XM_008314255.2;XM_008314430.2;XM_008316376.2;XM_008318296.2;XM_008318465.2;XM_008318962.2;XM_008319725.2;XM_008321101.2;XM_017031817.1;XM_017032618.1;XM_017032928.1;XM_017036574.1;XM_017036733.1;XM_017037193.1;XM_017037194.1;XM_017038105.1
GO:0000394	RNA splicing, via endonucleolytic cleavage and ligation	2	4	0.00520733	0.34498	XM_008315299.2;XM_008315501.1
GO:0006620	posttranslational protein targeting to membrane	2	4	0.00520733	0.34498	XM_008313263.2;XM_008313264.2
GO:0045047	protein targeting to ER	2	4	0.00520733	0.34498	XM_008313263.2;XM_008313264.2
GO:0046416	D-amino acid metabolic process	2	4	0.00520733	0.34498	XM_008317358.2;XM_008317359.2
GO:0072599	establishment of protein localization to endoplasmic reticulum	2	4	0.00520733	0.34498	XM_008313263.2;XM_008313264.2
GO:0071822	protein complex subunit organization	15	239	0.00578201	0.34498	XM_008310444.2;XM_008312184.2;XM_008313350.2;XM_008314193.2;XM_008317290.2;XM_008319725.2;XM_008321101.2;XM_008325128.2;XM_008333416.2;XM_008333424.2;XM_017031474.1;XM_017032928.1;XM_017036733.1;XM_017037589.1;XM_017037862.1
GO:0065003	macromolecular complex assembly	12	174	0.00632511	0.34498	XM_008310444.2;XM_008312184.2;XM_008317290.2;XM_008319725.2;XM_008321101.2;XM_008325128.2;XM_008333416.2;XM_008333424.2;XM_017032928.1;XM_017034403.1;XM_017036733.1;XM_017037862.1
GO:0006461	protein complex assembly	11	153	0.00648285	0.34498	XM_008310444.2;XM_008312184.2;XM_008317290.2;XM_008319725.2;XM_008321101.2;XM_008325128.2;XM_008333416.2;XM_008333424.2;XM_017032928.1;XM_017036733.1;XM_017037862.1
GO:0070271	protein complex biogenesis	11	153	0.00648285	0.34498	XM_008310444.2;XM_008312184.2;XM_008317290.2;XM_008319725.2;XM_008321101.2;XM_008325128.2;XM_008333416.2;XM_008333424.2;XM_017032928.1;XM_017036733.1;XM_017037862.1
GO:0006984	ER-nucleus signaling pathway	2	5	0.00850664	0.372791	XM_008313263.2;XM_008313264.2
GO:0051260	protein homooligomerization	2	5	0.00850664	0.372791	XM_008333416.2;XM_008333424.2
GO:0070646	protein modification by small protein removal	2	5	0.00850664	0.372791	XM_008310529.2;XM_008310530.2
GO:0006818	hydrogen transport	6	61	0.00981371	0.406179	XM_008310193.2;XM_008310519.2;XM_008314255.2;XM_008318296.2;XM_008318962.2;XM_017032510.1
GO:0043647	inositol phosphate metabolic process	2	6	0.0125074	0.49042	XM_008309407.2;XM_008309409.2
GO:0044237	cellular metabolic process	157	4570	0.0142584	0.496456	XM_008307285.2;XM_008307510.2;XM_008307608.2;XM_008307609.2;XM_008307665.2;XM_008307666.2;XM_008307782.2;XM_008308093.2;XM_008308223.2;XM_008308443.2;XM_008308514.2;XM_008308559.2;XM_008308646.2;XM_008308858.1;XM_008309014.1;XM_008309029.2;XM_008309282.2;XM_008309407.2;XM_008309409.2;XM_008309687.2;XM_008309809.2;XM_008309928.2;XM_008310068.2;XM_008310069.2;XM_008310193.2;XM_008310277.2;XM_008310…
GO:0043933	macromolecular complex subunit organization	18	340	0.0144773	0.496456	XM_008310444.2;XM_008312184.2;XM_008313350.2;XM_008314193.2;XM_008316425.2;XM_008317290.2;XM_008319725.2;XM_008321101.2;XM_008325128.2;XM_008333416.2;XM_008333424.2;XM_017031474.1;XM_017032928.1;XM_017034403.1;XM_017036733.1;XM_017037589.1;XM_017037632.1;XM_017037862.1
GO:0019751	polyol metabolic process	2	7	0.0171645	0.496456	XM_008309407.2;XM_008309409.2
GO:0070972	protein localization to endoplasmic reticulum	2	7	0.0171645	0.496456	XM_008313263.2;XM_008313264.2
GO:0016482	cytoplasmic transport	6	69	0.0173722	0.496456	XM_008307467.2;XM_008307469.2;XM_008313263.2;XM_008313264.2;XM_008317389.2;XM_017033188.1
GO:0032446	protein modification by small protein conjugation	9	135	0.0206881	0.496456	XM_008307608.2;XM_008307609.2;XM_008308093.2;XM_008309029.2;XM_008311314.2;XM_008313712.2;XM_008314287.2;XM_008316381.2;XM_008320454.2
GO:0044238	primary metabolic process	159	4685	0.0217982	0.496456	XM_008307285.2;XM_008307510.2;XM_008307608.2;XM_008307609.2;XM_008307782.2;XM_008308093.2;XM_008308223.2;XM_008308443.2;XM_008308559.2;XM_008308646.2;XM_008308858.1;XM_008309014.1;XM_008309029.2;XM_008309282.2;XM_008309687.2;XM_008309809.2;XM_008309928.2;XM_008309931.2;XM_008310068.2;XM_008310069.2;XM_008310193.2;XM_008310245.2;XM_008310444.2;XM_008310529.2;XM_008310530.2;XM_008310636.2;XM_008311…
GO:0051259	protein oligomerization	7	95	0.0242752	0.496456	XM_008312184.2;XM_008319725.2;XM_008321101.2;XM_008333416.2;XM_008333424.2;XM_017032928.1;XM_017036733.1
GO:0006915	apoptotic process	8	121	0.0295613	0.496456	XM_008308430.2;XM_008314287.2;XM_008318294.2;XM_008318376.2;XM_008320507.2;XM_008321788.2;XM_008322386.2;XM_017037426.1
GO:0044255	cellular lipid metabolic process	9	144	0.0298609	0.496456	XM_008314545.2;XM_008314546.2;XM_008317067.2;XM_008319006.2;XM_008321778.2;XM_008322290.2;XM_008322445.2;XM_008335521.2;XM_008338472.2
GO:0031638	zymogen activation	1	1	0.0301059	0.496456	XM_017034422.1
GO:0043200	response to amino acid	1	1	0.0301059	0.496456	XM_008309809.2
GO:0055088	lipid homeostasis	1	1	0.0301059	0.496456	XM_008309809.2
GO:0055092	sterol homeostasis	1	1	0.0301059	0.496456	XM_008309809.2
GO:0097190	apoptotic signaling pathway	1	1	0.0301059	0.496456	XM_008321788.2
GO:0097193	intrinsic apoptotic signaling pathway	1	1	0.0301059	0.496456	XM_008321788.2
GO:0006631	fatty acid metabolic process	5	59	0.0319086	0.496456	XM_008314545.2;XM_008314546.2;XM_008317067.2;XM_008321778.2;XM_008335521.2
GO:1901575	organic substance catabolic process	27	618	0.03265	0.496456	XM_008307510.2;XM_008307608.2;XM_008307609.2;XM_008308093.2;XM_008308559.2;XM_008309014.1;XM_008310444.2;XM_008312117.2;XM_008313712.2;XM_008314265.2;XM_008314698.1;XM_008315326.2;XM_008316760.2;XM_008317067.2;XM_008317290.2;XM_008317535.2;XM_008318277.2;XM_008319288.2;XM_008319937.2;XM_008319960.2;XM_008319964.2;XM_008322770.2;XM_008336221.2;XM_017033938.1;XM_017033951.1;XM_017037862.1;XM_017038…
GO:0043623	cellular protein complex assembly	4	41	0.0340546	0.496456	XM_008310444.2;XM_008317290.2;XM_008325128.2;XM_017037862.1
GO:0015696	ammonium transport	2	10	0.0346557	0.496456	XM_008313037.2;XM_008314430.2
GO:0044248	cellular catabolic process	26	594	0.0349626	0.496456	XM_008307510.2;XM_008307608.2;XM_008307609.2;XM_008308559.2;XM_008309014.1;XM_008310444.2;XM_008312117.2;XM_008313712.2;XM_008314265.2;XM_008314698.1;XM_008315326.2;XM_008316760.2;XM_008317067.2;XM_008317290.2;XM_008317535.2;XM_008318277.2;XM_008319288.2;XM_008319937.2;XM_008319960.2;XM_008319964.2;XM_008322770.2;XM_008336221.2;XM_017033938.1;XM_017033951.1;XM_017037862.1;XM_017038033.1
GO:0071704	organic substance metabolic process	163	4886	0.0377119	0.496456	XM_008307285.2;XM_008307510.2;XM_008307608.2;XM_008307609.2;XM_008307782.2;XM_008308093.2;XM_008308223.2;XM_008308443.2;XM_008308559.2;XM_008308646.2;XM_008308858.1;XM_008309014.1;XM_008309029.2;XM_008309121.2;XM_008309282.2;XM_008309407.2;XM_008309409.2;XM_008309687.2;XM_008309809.2;XM_008309928.2;XM_008309931.2;XM_008310068.2;XM_008310069.2;XM_008310190.2;XM_008310193.2;XM_008310245.2;XM_008310…
GO:0031325	positive regulation of cellular metabolic process	5	62	0.0383836	0.496456	XM_008308146.2;XM_008312724.2;XM_008318376.2;XM_008333416.2;XM_008333424.2
GO:0007265	Ras protein signal transduction	6	83	0.0387469	0.496456	XM_008307344.2;XM_008315326.2;XM_008319449.2;XM_017031749.1;XM_017035273.1;XM_017035683.1
GO:0019637	organophosphate metabolic process	28	659	0.0405265	0.496456	XM_008308559.2;XM_008309014.1;XM_008309407.2;XM_008309409.2;XM_008310193.2;XM_008310444.2;XM_008312117.2;XM_008313544.2;XM_008314265.2;XM_008315326.2;XM_008315517.2;XM_008316760.2;XM_008317290.2;XM_008317535.2;XM_008317859.2;XM_008318968.2;XM_008319006.2;XM_008319288.2;XM_008319937.2;XM_008319960.2;XM_008319964.2;XM_008322445.2;XM_008322770.2;XM_008323335.2;XM_017033938.1;XM_017033951.1;XM_017037…
GO:0008152	metabolic process	193	5904	0.0421094	0.496456	NM_001294183.1;XM_008307205.1;XM_008307285.2;XM_008307510.2;XM_008307519.2;XM_008307577.2;XM_008307608.2;XM_008307609.2;XM_008307614.2;XM_008307665.2;XM_008307666.2;XM_008307782.2;XM_008308093.2;XM_008308223.2;XM_008308443.2;XM_008308514.2;XM_008308559.2;XM_008308646.2;XM_008308858.1;XM_008309014.1;XM_008309029.2;XM_008309121.2;XM_008309282.2;XM_008309407.2;XM_008309409.2;XM_008309687.2;XM_008309…
GO:0044281	small molecule metabolic process	40	1010	0.0428271	0.496456	XM_008308559.2;XM_008309014.1;XM_008309407.2;XM_008309409.2;XM_008310193.2;XM_008310444.2;XM_008312117.2;XM_008312811.2;XM_008313544.2;XM_008314265.2;XM_008314545.2;XM_008314546.2;XM_008315326.2;XM_008315517.2;XM_008316760.2;XM_008317067.2;XM_008317290.2;XM_008317358.2;XM_008317359.2;XM_008317535.2;XM_008317754.2;XM_008317859.2;XM_008318968.2;XM_008319288.2;XM_008319937.2;XM_008319960.2;XM_008319…
GO:0010604	positive regulation of macromolecule metabolic process	5	64	0.0431151	0.496456	XM_008308146.2;XM_008312724.2;XM_008318376.2;XM_008333416.2;XM_008333424.2
GO:0032787	monocarboxylic acid metabolic process	5	64	0.0431151	0.496456	XM_008314545.2;XM_008314546.2;XM_008317067.2;XM_008321778.2;XM_008335521.2
GO:0009056	catabolic process	27	637	0.0448984	0.496456	XM_008307510.2;XM_008307608.2;XM_008307609.2;XM_008308093.2;XM_008308559.2;XM_008309014.1;XM_008310444.2;XM_008312117.2;XM_008313712.2;XM_008314265.2;XM_008314698.1;XM_008315326.2;XM_008316760.2;XM_008317067.2;XM_008317290.2;XM_008317535.2;XM_008318277.2;XM_008319288.2;XM_008319937.2;XM_008319960.2;XM_008319964.2;XM_008322770.2;XM_008336221.2;XM_017033938.1;XM_017033951.1;XM_017037862.1;XM_017038…
GO:0034622	cellular macromolecular complex assembly	5	65	0.0456065	0.496456	XM_008310444.2;XM_008317290.2;XM_008325128.2;XM_017034403.1;XM_017037862.1
GO:0010628	positive regulation of gene expression	3	27	0.0463814	0.496456	XM_008318376.2;XM_008333416.2;XM_008333424.2
GO:0045893	positive regulation of transcription, DNA-templated	3	27	0.0463814	0.496456	XM_008318376.2;XM_008333416.2;XM_008333424.2
GO:0051091	positive regulation of sequence-specific DNA binding transcription factor activity	3	27	0.0463814	0.496456	XM_008318376.2;XM_008333416.2;XM_008333424.2
GO:0051254	positive regulation of RNA metabolic process	3	27	0.0463814	0.496456	XM_008318376.2;XM_008333416.2;XM_008333424.2
GO:1902680	positive regulation of RNA biosynthetic process	3	27	0.0463814	0.496456	XM_008318376.2;XM_008333416.2;XM_008333424.2
GO:1903508	positive regulation of nucleic acid-templated transcription	3	27	0.0463814	0.496456	XM_008318376.2;XM_008333416.2;XM_008333424.2
GO:0006195	purine nucleotide catabolic process	18	392	0.0494566	0.496456	XM_008308559.2;XM_008309014.1;XM_008310444.2;XM_008312117.2;XM_008314265.2;XM_008315326.2;XM_008316760.2;XM_008317290.2;XM_008317535.2;XM_008319288.2;XM_008319937.2;XM_008319960.2;XM_008319964.2;XM_008322770.2;XM_017033938.1;XM_017033951.1;XM_017037862.1;XM_017038033.1
GO:0009154	purine ribonucleotide catabolic process	18	392	0.0494566	0.496456	XM_008308559.2;XM_008309014.1;XM_008310444.2;XM_008312117.2;XM_008314265.2;XM_008315326.2;XM_008316760.2;XM_008317290.2;XM_008317535.2;XM_008319288.2;XM_008319937.2;XM_008319960.2;XM_008319964.2;XM_008322770.2;XM_017033938.1;XM_017033951.1;XM_017037862.1;XM_017038033.1
GO:0009261	ribonucleotide catabolic process	18	392	0.0494566	0.496456	XM_008308559.2;XM_008309014.1;XM_008310444.2;XM_008312117.2;XM_008314265.2;XM_008315326.2;XM_008316760.2;XM_008317290.2;XM_008317535.2;XM_008319288.2;XM_008319937.2;XM_008319960.2;XM_008319964.2;XM_008322770.2;XM_017033938.1;XM_017033951.1;XM_017037862.1;XM_017038033.1
GO:0072523	purine-containing compound catabolic process	18	392	0.0494566	0.496456	XM_008308559.2;XM_008309014.1;XM_008310444.2;XM_008312117.2;XM_008314265.2;XM_008315326.2;XM_008316760.2;XM_008317290.2;XM_008317535.2;XM_008319288.2;XM_008319937.2;XM_008319960.2;XM_008319964.2;XM_008322770.2;XM_017033938.1;XM_017033951.1;XM_017037862.1;XM_017038033.1

## Sheet: Brain-KEGG-ceRNA
Significantly Enriched Pathway in ceRNA Network
KEGG_A_class	KEGG_B_class	Pathway	mRNA (665)	All (16691)	Pvalue	Qvalue	Pathway ID	Genes	K_IDs
Environmental Information Processing	Signal transduction	MAPK signaling pathway	66	1178	0.00303717	0.371425	ko04010	XM_008308283.2;XM_008308284.2;XM_008308286.2;XM_008311192.2;XM_008312287.2;XM_008312724.2;XM_008312899.2;XM_008313320.2;XM_008313441.2;XM_008314060.2;XM_008315326.2;XM_008316361.2;XM_008318331.2;XM_008318359.2;XM_008321788.2;XM_008321833.2;XM_008322640.2;XM_008322757.2;XM_008322759.2;XM_008325498.2;XM_008325501.2;XM_008325505.2;XM_008327930.2;XM_008327949.2;XM_008328780.2;XM_008330458.2;XM_008330…	K04863+K04863+K04863+K04459+K04459+K04427+K04379+K04426+K04453+K04380+K07836+K04378+K07210+K04437+K04451+K04428+K04872+K03158+K03158+K04407+K04407+K04407+K04387+K04865+K04345+K04453+K04871+K04358+K04852+K04350+K04453+K04453+K04380+K04440+K04344+K04344+K04344+K04344+K04344+K04344+K04344+K04344+K04344+K03099+K04348+K04851+K04388+K04440+K04440+K04407+K04865+K04436+K04436+K04436+K04436+K04436+K04436+…
Cellular Processes	Transport and catabolism	Endocytosis	60	1082	0.0057713	0.371425	ko04144	XM_008307688.2;XM_008308634.2;XM_008309012.2;XM_008309014.1;XM_008310013.2;XM_008310580.2;XM_008311186.2;XM_008311747.2;XM_008312329.2;XM_008312330.2;XM_008312331.2;XM_008317242.2;XM_008317519.2;XM_008317557.2;XM_008318071.2;XM_008318376.2;XM_008320073.2;XM_008320075.2;XM_008320077.2;XM_008321110.2;XM_008325256.2;XM_008325421.2;XM_008325869.2;XM_008325993.2;XM_008327113.2;XM_008328608.2;XM_008331…	K05633+K05737+K12469+K12469+K19476+K18466+K12958+K17917+K12183+K12183+K12183+K01528+K04644+K12485+K12495+K18952+K12492+K12492+K12492+K05632+K11247+K12491+K12487+K01528+K05090+K17919+K12486+K12486+K04646+K04646+K19366+K19366+K05070+K11826+K11826+K12196+K12491+K06069+K12472+K17917+K11839+K12485+K12495+K18462+K04388+K05085+K12494+K01528+K01528+K04678+K12471+K12471+K12182+K06751+K04679+K04679+K04361+…
Cellular Processes	Transport and catabolism	Phagosome	26	392	0.00790265	0.371425	ko04145	XM_008310444.2;XM_008316632.2;XM_008317250.2;XM_008317290.2;XM_008318962.2;XM_008323812.1;XM_008324433.2;XM_008327767.2;XM_008328035.2;XM_008328782.2;XM_008329408.2;XM_008330220.2;XM_008330939.2;XM_008333743.2;XM_008333747.2;XM_008334507.1;XM_008334517.2;XM_017032354.1;XM_017037862.1;XM_017039673.1;XM_017040787.1;XM_017041137.1;XM_017041305.1;XM_017041306.1;XM_017041307.1;XM_017041309.1	K07375+K05692+K03990+K07375+K03662+K01368+K02147+K13884+K07374+K07374+K07375+K05692+K05654+K10415+K10415+K10062+K06560+K06528+K07375+K00921+K12182+K06751+K10415+K10415+K10415+K10415
Organismal Systems	Circulatory system	Adrenergic signaling in cardiomyocytes	46	828	0.0142442	0.502109	ko04261	XM_008307654.2;XM_008308283.2;XM_008308284.2;XM_008308286.2;XM_008313240.2;XM_008313907.2;XM_008313908.2;XM_008313910.2;XM_008313916.2;XM_008315463.2;XM_008316773.2;XM_008318345.2;XM_008319937.2;XM_008322640.2;XM_008322824.2;XM_008322890.2;XM_008323377.2;XM_008324464.2;XM_008325012.1;XM_008325729.2;XM_008327662.2;XM_008327949.2;XM_008328369.2;XM_008328370.2;XM_008328780.2;XM_008329867.2;XM_008329…	K09052+K04863+K04863+K04863+K05858+K04515+K04515+K04515+K04515+K11584+K02649+K05850+K04630+K04872+K01539+K10373+K09047+K10374+K05870+K02649+K04354+K04865+K05870+K05870+K04345+K08049+K08049+K04871+K04515+K08041+K04634+K06269+K02649+K08048+K04515+K04515+K05850+K04851+K05742+K06269+K04515+K04865+K02677+K04862+K08042+K01539
Environmental Information Processing	Signaling molecules and interaction	Cell adhesion molecules (CAMs)	38	675	0.0203503	0.523691	ko04514	XM_008307446.2;XM_008307597.2;XM_008307598.2;XM_008313962.2;XM_008315801.2;XM_008315805.2;XM_008321846.2;XM_008323355.2;XM_008327655.2;XM_008332513.2;XM_008332521.2;XM_008332541.2;XM_008334612.2;XM_008334616.2;XM_008334621.2;XM_017031254.1;XM_017031255.1;XM_017031616.1;XM_017031619.1;XM_017031622.1;XM_017032290.1;XM_017033155.1;XM_017033573.1;XM_017034218.1;XM_017034221.1;XM_017034820.1;XM_017035…	K07380+K06567+K06567+K07377+K06756+K06756+K07377+K06584+K06087+K06088+K06088+K06087+K05695+K05695+K05695+K06478+K06478+K05693+K05693+K05693+K06785+K06759+K07377+K07377+K07377+K06759+K06757+K06087+K07377+K07377+K06771+K06471+K06471+K06751+K07377+K05695+K05695+K05695
Cellular Processes	Cellular commiunity	Gap junction	25	408	0.0222847	0.523691	ko04540	XM_008310089.2;XM_008310444.2;XM_008313240.2;XM_008317290.2;XM_008319937.2;XM_008320925.2;XM_008324734.2;XM_008328035.2;XM_008328780.2;XM_008328782.2;XM_008329408.2;XM_008329867.2;XM_008329868.2;XM_008330601.2;XM_008330602.2;XM_008333089.2;XM_008334309.2;XM_008335432.2;XM_017032471.1;XM_017033762.1;XM_017035273.1;XM_017037862.1;XM_017040664.1;XM_017040928.1;XM_017042441.1	K05701+K07375+K05858+K07375+K04630+K04157+K07376+K07374+K04345+K07374+K07375+K08049+K08049+K08959+K08959+K04604+K08041+K04634+K05701+K08048+K03099+K07375+K02677+K08042+K04361
Genetic Information Processing	Transcription	Spliceosome	22	360	0.0314368	0.565297	ko03040	XM_008308221.2;XM_008309458.2;XM_008309707.2;XM_008313202.2;XM_008315121.2;XM_008317072.2;XM_008318054.2;XM_008318056.2;XM_008319288.2;XM_008323183.2;XM_008327993.2;XM_008328317.2;XM_008328760.2;XM_008330075.2;XM_008330777.2;XM_008332443.2;XM_008332712.2;XM_008333164.2;XM_008336680.2;XM_008336681.2;XM_017034351.1;XM_017041521.1	K12838+K12890+K12897+K12893+K12845+K12823+K12893+K12893+K12858+K12875+K12828+K12741+K12897+K12881+K12823+K12811+K12890+K12824+K12886+K12886+K12891+K12824
Genetic Information Processing	Folding, sorting and degradation	Protein processing in endoplasmic reticulum	27	464	0.0320736	0.565297	ko04141	XM_008307519.2;XM_008307901.2;XM_008310882.2;XM_008313263.2;XM_008313264.2;XM_008313320.2;XM_008314918.2;XM_008317389.2;XM_008317754.2;XM_008320079.1;XM_008320475.2;XM_008321802.2;XM_008325551.2;XM_008327188.2;XM_008328258.1;XM_008332324.2;XM_008332606.1;XM_008332609.2;XM_008333464.2;XM_008338629.2;XM_017032905.1;XM_017034141.1;XM_017034584.1;XM_017038739.1;XM_017038741.1;XM_017039049.1;XM_017043…	K13984+K13249+K10636+K09540+K09540+K04426+K14015+K14006+K09580+K13249+K10099+K06689+K14005+K10082+K11718+K14007+K09486+K09486+K09542+K10086+K14014+K14007+K04440+K04440+K04440+K10839+K01230
Metabolism	Global and Overview	Biosynthesis of amino acids	14	210	0.0418772	0.656076	ko01230	XM_008307663.2;XM_008307665.2;XM_008307666.2;XM_008307669.2;XM_008310277.2;XM_008318193.1;XM_008326027.2;XM_008328595.2;XM_008329098.2;XM_008330241.2;XM_008338515.2;XM_017032492.1;XM_017032493.1;XM_017034288.1	K00850+K00850+K00850+K00850+K00030+K00850+K01940+K01783+K01758+K01681+K00286+K00873+K00873+K00789

## Sheet: Pituitary-GO-ceRNA
Brain Significantly enriched GO term of genes in ceRNA
Cellular Component
GO ID	Description	GeneRatio (225)	BgRatio (5953)	pvalue	p.adjust	geneID
GO:0044425	membrane part	118	2596	0.00407806	0.60551	XM_008307086.2;XM_008307087.2;XM_008307253.2;XM_008307344.2;XM_008307619.2;XM_008307648.2;XM_008307658.2;XM_008308283.2;XM_008308284.2;XM_008308287.2;XM_008308325.2;XM_008308552.2;XM_008308559.2;XM_008309348.2;XM_008309687.2;XM_008309809.2;XM_008310312.2;XM_008310314.2;XM_008310335.2;XM_008310934.2;XM_008311587.2;XM_008311740.2;XM_008311864.2;XM_008312282.2;XM_008312359.2;XM_008312454.2;XM_008312…
GO:0031224	intrinsic component of membrane	108	2434	0.0164927	0.60551	XM_008307086.2;XM_008307087.2;XM_008307253.2;XM_008307619.2;XM_008307648.2;XM_008307658.2;XM_008308283.2;XM_008308284.2;XM_008308287.2;XM_008308325.2;XM_008308552.2;XM_008309348.2;XM_008309687.2;XM_008310312.2;XM_008310314.2;XM_008310335.2;XM_008310934.2;XM_008311587.2;XM_008311864.2;XM_008312282.2;XM_008312359.2;XM_008312454.2;XM_008312622.2;XM_008312925.2;XM_008313002.2;XM_008313031.2;XM_008313…
GO:0098796	membrane protein complex	10	122	0.0166117	0.60551	XM_008308283.2;XM_008308284.2;XM_008308287.2;XM_008311740.2;XM_008314619.2;XM_008315550.2;XM_008316830.2;XM_008336188.2;XM_017032593.1;XM_017033253.1
GO:0005924	cell-substrate adherens junction	2	7	0.0263426	0.60551	XM_008310154.2;XM_017032375.1
GO:0030055	cell-substrate junction	2	7	0.0263426	0.60551	XM_008310154.2;XM_017032375.1
GO:0005912	adherens junction	2	8	0.0342597	0.60551	XM_008310154.2;XM_017032375.1
GO:0016020	membrane	128	3021	0.0349449	0.60551	XM_008307086.2;XM_008307087.2;XM_008307253.2;XM_008307344.2;XM_008307619.2;XM_008307648.2;XM_008307658.2;XM_008308283.2;XM_008308284.2;XM_008308287.2;XM_008308325.2;XM_008308552.2;XM_008308559.2;XM_008309348.2;XM_008309687.2;XM_008309809.2;XM_008309834.2;XM_008310154.2;XM_008310312.2;XM_008310314.2;XM_008310335.2;XM_008310934.2;XM_008311587.2;XM_008311740.2;XM_008311864.2;XM_008312282.2;XM_008312…
GO:0035770	ribonucleoprotein granule	1	1	0.0377961	0.60551	XM_008315969.2
GO:0070161	anchoring junction	2	9	0.0429684	0.60551	XM_008310154.2;XM_017032375.1
Molecular Function
GO ID	Description	GeneRatio (408)	BgRatio (9525)	pvalue	p.adjust	geneID
GO:0016705	oxidoreductase activity, acting on paired donors, with incorporation or reduction of molecular oxygen	13	101	0.000355941	0.102511	XM_008307200.2;XM_008311486.2;XM_008312059.2;XM_008314545.2;XM_008314546.2;XM_008314850.2;XM_008314981.2;XM_008315314.1;XM_008317630.2;XM_008321778.2;XM_008321792.2;XM_008329798.2;XM_017036059.1
GO:0005085	guanyl-nucleotide exchange factor activity	5	28	0.00611714	0.538173	XM_008307381.2;XM_008321049.2;XM_017035267.1;XM_017035273.1;XM_017035683.1
GO:0005088	Ras guanyl-nucleotide exchange factor activity	5	28	0.00611714	0.538173	XM_008307381.2;XM_008321049.2;XM_017035267.1;XM_017035273.1;XM_017035683.1
GO:0004527	exonuclease activity	3	10	0.00747462	0.538173	XM_008307510.2;XM_017035154.1;XM_017037142.1
GO:0009055	electron carrier activity	2	5	0.0167934	0.570588	XM_008314255.2;XM_008318296.2
GO:0016893	endonuclease activity, active with either ribo- or deoxyribonucleic acids and producing 5'-phosphomonoesters	2	5	0.0167934	0.570588	XM_008307510.2;XM_008317340.2
GO:0004536	deoxyribonuclease activity	2	6	0.0244819	0.570588	XM_008307510.2;XM_017037142.1
GO:0070567	cytidylyltransferase activity	2	6	0.0244819	0.570588	XM_008320186.1;XM_008320194.1
GO:0015078	hydrogen ion transmembrane transporter activity	4	27	0.0266681	0.570588	XM_008310312.2;XM_008310314.2;XM_008315550.2;XM_017032618.1
GO:0019842	vitamin binding	6	56	0.0317733	0.570588	XM_008314850.2;XM_008314981.2;XM_008315314.1;XM_008321792.2;XM_008329798.2;XM_017036059.1
GO:1901981	phosphatidylinositol phosphate binding	3	17	0.0339277	0.570588	XM_008318304.2;XM_008318306.2;XM_017037923.1
GO:0017076	purine nucleotide binding	6	57	0.0342805	0.570588	XM_008315517.2;XM_008318483.2;XM_008319934.2;XM_008319937.2;XM_008335424.2;XM_017043235.1
GO:0016782	transferase activity, transferring sulfur-containing groups	4	30	0.0376888	0.570588	XM_008307830.2;XM_008308509.2;XM_008308511.2;XM_008314016.2
GO:0016747	transferase activity, transferring acyl groups other than amino-acyl groups	7	75	0.0410183	0.570588	XM_008313868.2;XM_008313870.2;XM_008313871.2;XM_008314383.2;XM_008316314.2;XM_008320598.2;XM_017033952.1
GO:0004529	exodeoxyribonuclease activity	1	1	0.0428346	0.570588	XM_017037142.1
GO:0004806	triglyceride lipase activity	1	1	0.0428346	0.570588	XM_008335302.2
GO:0016801	hydrolase activity, acting on ether bonds	1	1	0.0428346	0.570588	XM_008312708.2
GO:0016803	ether hydrolase activity	1	1	0.0428346	0.570588	XM_008312708.2
GO:0016895	exodeoxyribonuclease activity, producing 5'-phosphomonoesters	1	1	0.0428346	0.570588	XM_017037142.1
GO:0004519	endonuclease activity	2	8	0.0431798	0.570588	XM_008307510.2;XM_008317340.2
GO:0035091	phosphatidylinositol binding	3	19	0.0454081	0.570588	XM_008318304.2;XM_008318306.2;XM_017037923.1
GO:0005198	structural molecule activity	6	61	0.0455678	0.570588	XM_008310444.2;XM_008312305.2;XM_008317290.2;XM_008318326.2;XM_017032375.1;XM_017037862.1
GO:0044877	macromolecular complex binding	6	61	0.0455678	0.570588	XM_008308559.2;XM_008312117.2;XM_008318483.2;XM_008319934.2;XM_008319937.2;XM_008321746.2
Biological process
GO ID	Description	GeneRatio (422)	BgRatio (10297)	pvalue	p.adjust	geneID
GO:0035966	response to topologically incorrect protein	3	3	6.83657e-05	0.0321661	XM_008307608.2;XM_008307609.2;XM_008315499.2
GO:0035967	cellular response to topologically incorrect protein	3	3	6.83657e-05	0.0321661	XM_008307608.2;XM_008307609.2;XM_008315499.2
GO:0044723	single-organism carbohydrate metabolic process	13	114	0.000766201	0.228827	XM_008307506.2;XM_008309008.2;XM_008313147.2;XM_008314227.2;XM_008315499.2;XM_008316024.2;XM_008318452.2;XM_008320164.2;XM_008320302.2;XM_008320303.2;XM_008322445.2;XM_008322784.1;XM_017036484.1
GO:0044262	cellular carbohydrate metabolic process	6	29	0.000972698	0.228827	XM_008309008.2;XM_008313773.2;XM_008314227.2;XM_008316024.2;XM_008320164.2;XM_017036484.1
GO:0005975	carbohydrate metabolic process	14	138	0.00155024	0.262817	XM_008307506.2;XM_008309008.2;XM_008313147.2;XM_008313773.2;XM_008314227.2;XM_008315499.2;XM_008316024.2;XM_008318452.2;XM_008320164.2;XM_008320302.2;XM_008320303.2;XM_008322445.2;XM_008322784.1;XM_017036484.1
GO:0000338	protein deneddylation	2	2	0.00167577	0.262817	XM_008310529.2;XM_008310530.2
GO:0007266	Rho protein signal transduction	7	49	0.00357745	0.428498	XM_008307344.2;XM_008307381.2;XM_008311837.1;XM_008321049.2;XM_017035267.1;XM_017035273.1;XM_017035683.1
GO:0044710	single-organism metabolic process	98	1887	0.00573524	0.428498	NM_001294183.1;XM_008307200.2;XM_008307506.2;XM_008307510.2;XM_008307614.2;XM_008308325.2;XM_008308514.2;XM_008308559.2;XM_008308662.2;XM_008309008.2;XM_008309748.2;XM_008309809.2;XM_008309834.2;XM_008310409.2;XM_008310444.2;XM_008310793.2;XM_008311486.2;XM_008312059.2;XM_008312117.2;XM_008312925.2;XM_008312994.2;XM_008313088.2;XM_008313147.2;XM_008313482.2;XM_008313493.2;XM_008313581.2;XM_008314…
GO:0034655	nucleobase-containing compound catabolic process	28	420	0.00761548	0.428498	XM_008307510.2;XM_008308559.2;XM_008310444.2;XM_008312117.2;XM_008312994.2;XM_008314265.2;XM_008314702.2;XM_008315969.2;XM_008316458.2;XM_008316760.2;XM_008317202.2;XM_008317290.2;XM_008317535.2;XM_008318326.2;XM_008318483.2;XM_008319194.2;XM_008319288.2;XM_008319934.2;XM_008319937.2;XM_008320830.2;XM_008321299.2;XM_008322770.2;XM_017033938.1;XM_017034704.1;XM_017037351.1;XM_017037439.1;XM_017037…
GO:0044270	cellular nitrogen compound catabolic process	28	426	0.00915049	0.428498	XM_008307510.2;XM_008308559.2;XM_008310444.2;XM_008312117.2;XM_008312994.2;XM_008314265.2;XM_008314702.2;XM_008315969.2;XM_008316458.2;XM_008316760.2;XM_008317202.2;XM_008317290.2;XM_008317535.2;XM_008318326.2;XM_008318483.2;XM_008319194.2;XM_008319288.2;XM_008319934.2;XM_008319937.2;XM_008320830.2;XM_008321299.2;XM_008322770.2;XM_017033938.1;XM_017034704.1;XM_017037351.1;XM_017037439.1;XM_017037…
GO:0046700	heterocycle catabolic process	28	426	0.00915049	0.428498	XM_008307510.2;XM_008308559.2;XM_008310444.2;XM_008312117.2;XM_008312994.2;XM_008314265.2;XM_008314702.2;XM_008315969.2;XM_008316458.2;XM_008316760.2;XM_008317202.2;XM_008317290.2;XM_008317535.2;XM_008318326.2;XM_008318483.2;XM_008319194.2;XM_008319288.2;XM_008319934.2;XM_008319937.2;XM_008320830.2;XM_008321299.2;XM_008322770.2;XM_017033938.1;XM_017034704.1;XM_017037351.1;XM_017037439.1;XM_017037…
GO:1901361	organic cyclic compound catabolic process	28	426	0.00915049	0.428498	XM_008307510.2;XM_008308559.2;XM_008310444.2;XM_008312117.2;XM_008312994.2;XM_008314265.2;XM_008314702.2;XM_008315969.2;XM_008316458.2;XM_008316760.2;XM_008317202.2;XM_008317290.2;XM_008317535.2;XM_008318326.2;XM_008318483.2;XM_008319194.2;XM_008319288.2;XM_008319934.2;XM_008319937.2;XM_008320830.2;XM_008321299.2;XM_008322770.2;XM_017033938.1;XM_017034704.1;XM_017037351.1;XM_017037439.1;XM_017037…
GO:0019439	aromatic compound catabolic process	28	427	0.00942948	0.428498	XM_008307510.2;XM_008308559.2;XM_008310444.2;XM_008312117.2;XM_008312994.2;XM_008314265.2;XM_008314702.2;XM_008315969.2;XM_008316458.2;XM_008316760.2;XM_008317202.2;XM_008317290.2;XM_008317535.2;XM_008318326.2;XM_008318483.2;XM_008319194.2;XM_008319288.2;XM_008319934.2;XM_008319937.2;XM_008320830.2;XM_008321299.2;XM_008322770.2;XM_017033938.1;XM_017034704.1;XM_017037351.1;XM_017037439.1;XM_017037…
GO:0006620	posttranslational protein targeting to membrane	2	4	0.00951606	0.428498	XM_008313263.2;XM_008313264.2
GO:0045047	protein targeting to ER	2	4	0.00951606	0.428498	XM_008313263.2;XM_008313264.2
GO:0072599	establishment of protein localization to endoplasmic reticulum	2	4	0.00951606	0.428498	XM_008313263.2;XM_008313264.2
GO:0006631	fatty acid metabolic process	7	59	0.0100201	0.428498	XM_008310409.2;XM_008314545.2;XM_008314546.2;XM_008321678.2;XM_008321778.2;XM_008335496.2;XM_008335521.2
GO:0006195	purine nucleotide catabolic process	26	392	0.0105663	0.428498	XM_008308559.2;XM_008310444.2;XM_008312117.2;XM_008312994.2;XM_008314265.2;XM_008314702.2;XM_008315969.2;XM_008316458.2;XM_008316760.2;XM_008317202.2;XM_008317290.2;XM_008317535.2;XM_008318326.2;XM_008318483.2;XM_008319194.2;XM_008319288.2;XM_008319934.2;XM_008319937.2;XM_008321299.2;XM_008322770.2;XM_017033938.1;XM_017034704.1;XM_017037351.1;XM_017037439.1;XM_017037862.1;XM_017038033.1
GO:0009154	purine ribonucleotide catabolic process	26	392	0.0105663	0.428498	XM_008308559.2;XM_008310444.2;XM_008312117.2;XM_008312994.2;XM_008314265.2;XM_008314702.2;XM_008315969.2;XM_008316458.2;XM_008316760.2;XM_008317202.2;XM_008317290.2;XM_008317535.2;XM_008318326.2;XM_008318483.2;XM_008319194.2;XM_008319288.2;XM_008319934.2;XM_008319937.2;XM_008321299.2;XM_008322770.2;XM_017033938.1;XM_017034704.1;XM_017037351.1;XM_017037439.1;XM_017037862.1;XM_017038033.1
GO:0009261	ribonucleotide catabolic process	26	392	0.0105663	0.428498	XM_008308559.2;XM_008310444.2;XM_008312117.2;XM_008312994.2;XM_008314265.2;XM_008314702.2;XM_008315969.2;XM_008316458.2;XM_008316760.2;XM_008317202.2;XM_008317290.2;XM_008317535.2;XM_008318326.2;XM_008318483.2;XM_008319194.2;XM_008319288.2;XM_008319934.2;XM_008319937.2;XM_008321299.2;XM_008322770.2;XM_017033938.1;XM_017034704.1;XM_017037351.1;XM_017037439.1;XM_017037862.1;XM_017038033.1
GO:0072523	purine-containing compound catabolic process	26	392	0.0105663	0.428498	XM_008308559.2;XM_008310444.2;XM_008312117.2;XM_008312994.2;XM_008314265.2;XM_008314702.2;XM_008315969.2;XM_008316458.2;XM_008316760.2;XM_008317202.2;XM_008317290.2;XM_008317535.2;XM_008318326.2;XM_008318483.2;XM_008319194.2;XM_008319288.2;XM_008319934.2;XM_008319937.2;XM_008321299.2;XM_008322770.2;XM_017033938.1;XM_017034704.1;XM_017037351.1;XM_017037439.1;XM_017037862.1;XM_017038033.1
GO:0009166	nucleotide catabolic process	26	393	0.0108963	0.428498	XM_008308559.2;XM_008310444.2;XM_008312117.2;XM_008312994.2;XM_008314265.2;XM_008314702.2;XM_008315969.2;XM_008316458.2;XM_008316760.2;XM_008317202.2;XM_008317290.2;XM_008317535.2;XM_008318326.2;XM_008318483.2;XM_008319194.2;XM_008319288.2;XM_008319934.2;XM_008319937.2;XM_008321299.2;XM_008322770.2;XM_017033938.1;XM_017034704.1;XM_017037351.1;XM_017037439.1;XM_017037862.1;XM_017038033.1
GO:0046434	organophosphate catabolic process	26	395	0.0115813	0.428498	XM_008308559.2;XM_008310444.2;XM_008312117.2;XM_008312994.2;XM_008314265.2;XM_008314702.2;XM_008315969.2;XM_008316458.2;XM_008316760.2;XM_008317202.2;XM_008317290.2;XM_008317535.2;XM_008318326.2;XM_008318483.2;XM_008319194.2;XM_008319288.2;XM_008319934.2;XM_008319937.2;XM_008321299.2;XM_008322770.2;XM_017033938.1;XM_017034704.1;XM_017037351.1;XM_017037439.1;XM_017037862.1;XM_017038033.1
GO:1901292	nucleoside phosphate catabolic process	26	395	0.0115813	0.428498	XM_008308559.2;XM_008310444.2;XM_008312117.2;XM_008312994.2;XM_008314265.2;XM_008314702.2;XM_008315969.2;XM_008316458.2;XM_008316760.2;XM_008317202.2;XM_008317290.2;XM_008317535.2;XM_008318326.2;XM_008318483.2;XM_008319194.2;XM_008319288.2;XM_008319934.2;XM_008319937.2;XM_008321299.2;XM_008322770.2;XM_017033938.1;XM_017034704.1;XM_017037351.1;XM_017037439.1;XM_017037862.1;XM_017038033.1
GO:1901136	carbohydrate derivative catabolic process	26	399	0.0130561	0.428498	XM_008308559.2;XM_008310444.2;XM_008312117.2;XM_008312994.2;XM_008314265.2;XM_008314702.2;XM_008315969.2;XM_008316458.2;XM_008316760.2;XM_008317202.2;XM_008317290.2;XM_008317535.2;XM_008318326.2;XM_008318483.2;XM_008319194.2;XM_008319288.2;XM_008319934.2;XM_008319937.2;XM_008321299.2;XM_008322770.2;XM_017033938.1;XM_017034704.1;XM_017037351.1;XM_017037439.1;XM_017037862.1;XM_017038033.1
GO:0032787	monocarboxylic acid metabolic process	7	64	0.0153381	0.428498	XM_008310409.2;XM_008314545.2;XM_008314546.2;XM_008321678.2;XM_008321778.2;XM_008335496.2;XM_008335521.2
GO:0006984	ER-nucleus signaling pathway	2	5	0.0154317	0.428498	XM_008313263.2;XM_008313264.2
GO:0070646	protein modification by small protein removal	2	5	0.0154317	0.428498	XM_008310529.2;XM_008310530.2
GO:0043086	negative regulation of catalytic activity	5	37	0.0166961	0.428498	XM_008314292.2;XM_008318964.2;XM_008318969.2;XM_008319500.2;XM_017037617.1
GO:0006629	lipid metabolic process	15	199	0.0168095	0.428498	XM_008310409.2;XM_008312925.2;XM_008313493.2;XM_008314545.2;XM_008314546.2;XM_008317168.1;XM_008320186.1;XM_008320194.1;XM_008321678.2;XM_008321778.2;XM_008322290.2;XM_008322445.2;XM_008335496.2;XM_008335521.2;XM_008338472.2
GO:1901565	organonitrogen compound catabolic process	26	410	0.0179038	0.428498	XM_008308559.2;XM_008310444.2;XM_008312117.2;XM_008312994.2;XM_008314265.2;XM_008314702.2;XM_008315969.2;XM_008316458.2;XM_008316760.2;XM_008317202.2;XM_008317290.2;XM_008317535.2;XM_008318326.2;XM_008318483.2;XM_008319194.2;XM_008319288.2;XM_008319934.2;XM_008319937.2;XM_008321299.2;XM_008322770.2;XM_017033938.1;XM_017034704.1;XM_017037351.1;XM_017037439.1;XM_017037862.1;XM_017038033.1
GO:0007265	Ras protein signal transduction	8	83	0.0200951	0.428498	XM_008307344.2;XM_008307381.2;XM_008311837.1;XM_008319449.2;XM_008321049.2;XM_017035267.1;XM_017035273.1;XM_017035683.1
GO:0005976	polysaccharide metabolic process	4	26	0.0203344	0.428498	XM_008313773.2;XM_008314227.2;XM_008316024.2;XM_017036484.1
GO:0044264	cellular polysaccharide metabolic process	4	26	0.0203344	0.428498	XM_008313773.2;XM_008314227.2;XM_008316024.2;XM_017036484.1
GO:0043412	macromolecule modification	72	1393	0.0203936	0.428498	XM_008307608.2;XM_008307609.2;XM_008307844.2;XM_008308093.2;XM_008308887.2;XM_008309748.2;XM_008309809.2;XM_008310529.2;XM_008310530.2;XM_008311192.2;XM_008311315.2;XM_008311702.2;XM_008311770.2;XM_008312564.2;XM_008312613.2;XM_008313136.2;XM_008313320.2;XM_008313355.2;XM_008314227.2;XM_008314287.2;XM_008314745.2;XM_008314981.2;XM_008315499.2;XM_008316135.2;XM_008316381.2;XM_008316382.2;XM_008316…
GO:0007264	small GTPase mediated signal transduction	10	117	0.0216803	0.428498	XM_008307344.2;XM_008307381.2;XM_008311837.1;XM_008319194.2;XM_008319449.2;XM_008321049.2;XM_017035267.1;XM_017035273.1;XM_017035615.1;XM_017035683.1
GO:0008152	metabolic process	262	5904	0.0243503	0.428498	NM_001294183.1;XM_008307125.2;XM_008307200.2;XM_008307429.2;XM_008307443.2;XM_008307506.2;XM_008307510.2;XM_008307577.2;XM_008307608.2;XM_008307609.2;XM_008307614.2;XM_008307666.2;XM_008307823.2;XM_008307825.2;XM_008307830.2;XM_008307844.2;XM_008308093.2;XM_008308150.2;XM_008308309.2;XM_008308325.2;XM_008308442.2;XM_008308443.2;XM_008308514.2;XM_008308559.2;XM_008308646.2;XM_008308662.2;XM_008308…
GO:0010941	regulation of cell death	4	28	0.0261257	0.428498	NM_001297584.1;XM_008319194.2;XM_008321788.2;XM_017036320.1
GO:0042981	regulation of apoptotic process	4	28	0.0261257	0.428498	NM_001297584.1;XM_008319194.2;XM_008321788.2;XM_017036320.1
GO:0043067	regulation of programmed cell death	4	28	0.0261257	0.428498	NM_001297584.1;XM_008319194.2;XM_008321788.2;XM_017036320.1
GO:0048592	eye morphogenesis	4	29	0.0293553	0.428498	XM_008307658.2;XM_008308646.2;XM_008317949.2;XM_017034753.1
GO:0044248	cellular catabolic process	34	594	0.0297877	0.428498	XM_008307510.2;XM_008307608.2;XM_008307609.2;XM_008308559.2;XM_008310444.2;XM_008312117.2;XM_008312994.2;XM_008314265.2;XM_008314698.1;XM_008314702.2;XM_008315969.2;XM_008316458.2;XM_008316760.2;XM_008317202.2;XM_008317290.2;XM_008317535.2;XM_008318276.2;XM_008318326.2;XM_008318483.2;XM_008319194.2;XM_008319288.2;XM_008319934.2;XM_008319937.2;XM_008320830.2;XM_008321299.2;XM_008322770.2;XM_008333…
GO:0009056	catabolic process	36	637	0.0304791	0.428498	XM_008307510.2;XM_008307608.2;XM_008307609.2;XM_008308093.2;XM_008308559.2;XM_008310444.2;XM_008312117.2;XM_008312761.2;XM_008312994.2;XM_008314265.2;XM_008314698.1;XM_008314702.2;XM_008315969.2;XM_008316458.2;XM_008316760.2;XM_008317202.2;XM_008317290.2;XM_008317535.2;XM_008318276.2;XM_008318326.2;XM_008318483.2;XM_008319194.2;XM_008319288.2;XM_008319934.2;XM_008319937.2;XM_008320830.2;XM_008321…
GO:0006482	protein demethylation	2	7	0.0306885	0.428498	XM_008309748.2;XM_017034588.1
GO:0008214	protein dealkylation	2	7	0.0306885	0.428498	XM_008309748.2;XM_017034588.1
GO:0016577	histone demethylation	2	7	0.0306885	0.428498	XM_008309748.2;XM_017034588.1
GO:0070076	histone lysine demethylation	2	7	0.0306885	0.428498	XM_008309748.2;XM_017034588.1
GO:0070972	protein localization to endoplasmic reticulum	2	7	0.0306885	0.428498	XM_008313263.2;XM_008313264.2
GO:0070988	demethylation	2	7	0.0306885	0.428498	XM_008309748.2;XM_017034588.1
GO:1901575	organic substance catabolic process	35	618	0.0317444	0.428498	XM_008307510.2;XM_008307608.2;XM_008307609.2;XM_008308093.2;XM_008308559.2;XM_008310444.2;XM_008312117.2;XM_008312761.2;XM_008312994.2;XM_008314265.2;XM_008314698.1;XM_008314702.2;XM_008315969.2;XM_008316458.2;XM_008316760.2;XM_008317202.2;XM_008317290.2;XM_008317535.2;XM_008318276.2;XM_008318326.2;XM_008318483.2;XM_008319194.2;XM_008319288.2;XM_008319934.2;XM_008319937.2;XM_008320830.2;XM_008321…
GO:0044712	single-organism catabolic process	26	437	0.0358736	0.428498	XM_008308559.2;XM_008310444.2;XM_008312117.2;XM_008312994.2;XM_008314265.2;XM_008314702.2;XM_008315969.2;XM_008316458.2;XM_008316760.2;XM_008317202.2;XM_008317290.2;XM_008317535.2;XM_008318326.2;XM_008318483.2;XM_008319194.2;XM_008319288.2;XM_008319934.2;XM_008319937.2;XM_008321299.2;XM_008322770.2;XM_017033938.1;XM_017034704.1;XM_017037351.1;XM_017037439.1;XM_017037862.1;XM_017038033.1
GO:0016055	Wnt signaling pathway	4	31	0.0364942	0.428498	XM_008307658.2;XM_008316663.2;XM_008317833.2;XM_008319194.2
GO:0036211	protein modification process	68	1348	0.0381639	0.428498	XM_008307608.2;XM_008307609.2;XM_008307844.2;XM_008308093.2;XM_008308887.2;XM_008309748.2;XM_008309809.2;XM_008310529.2;XM_008310530.2;XM_008311192.2;XM_008311315.2;XM_008311770.2;XM_008312564.2;XM_008312613.2;XM_008313136.2;XM_008313320.2;XM_008313355.2;XM_008314227.2;XM_008314287.2;XM_008314745.2;XM_008314981.2;XM_008315499.2;XM_008316135.2;XM_008316381.2;XM_008316382.2;XM_008316389.2;XM_008317…
GO:0009311	oligosaccharide metabolic process	2	8	0.0398244	0.428498	XM_008309008.2;XM_008313147.2
GO:0051346	negative regulation of hydrolase activity	4	32	0.0404061	0.428498	XM_008314292.2;XM_008318964.2;XM_008319500.2;XM_017037617.1
GO:0001743	optic placode formation	1	1	0.0409828	0.428498	XM_008307658.2
GO:0006171	cAMP biosynthetic process	1	1	0.0409828	0.428498	XM_008308325.2
GO:0006487	protein N-linked glycosylation	1	1	0.0409828	0.428498	XM_008318452.2
GO:0006638	neutral lipid metabolic process	1	1	0.0409828	0.428498	XM_008310409.2
GO:0006639	acylglycerol metabolic process	1	1	0.0409828	0.428498	XM_008310409.2
GO:0006641	triglyceride metabolic process	1	1	0.0409828	0.428498	XM_008310409.2
GO:0006986	response to unfolded protein	1	1	0.0409828	0.428498	XM_008315499.2
GO:0009190	cyclic nucleotide biosynthetic process	1	1	0.0409828	0.428498	XM_008308325.2
GO:0010412	mannan metabolic process	1	1	0.0409828	0.428498	XM_008313773.2
GO:0010755	regulation of plasminogen activation	1	1	0.0409828	0.428498	XM_008319500.2
GO:0019400	alditol metabolic process	1	1	0.0409828	0.428498	XM_008320164.2
GO:0030968	endoplasmic reticulum unfolded protein response	1	1	0.0409828	0.428498	XM_008315499.2
GO:0034620	cellular response to unfolded protein	1	1	0.0409828	0.428498	XM_008315499.2
GO:0034976	response to endoplasmic reticulum stress	1	1	0.0409828	0.428498	XM_008315499.2
GO:0035265	organ growth	1	1	0.0409828	0.428498	XM_008315499.2
GO:0043200	response to amino acid	1	1	0.0409828	0.428498	XM_008309809.2
GO:0044036	cell wall macromolecule metabolic process	1	1	0.0409828	0.428498	XM_008313773.2
GO:0046619	optic placode formation involved in camera-type eye formation	1	1	0.0409828	0.428498	XM_008307658.2
GO:0046883	regulation of hormone secretion	1	1	0.0409828	0.428498	XM_008315499.2
GO:0048048	embryonic eye morphogenesis	1	1	0.0409828	0.428498	XM_008307658.2
GO:0048593	camera-type eye morphogenesis	1	1	0.0409828	0.428498	XM_008307658.2
GO:0048596	embryonic camera-type eye morphogenesis	1	1	0.0409828	0.428498	XM_008307658.2
GO:0050708	regulation of protein secretion	1	1	0.0409828	0.428498	XM_008315499.2
GO:0050796	regulation of insulin secretion	1	1	0.0409828	0.428498	XM_008315499.2
GO:0052652	cyclic purine nucleotide metabolic process	1	1	0.0409828	0.428498	XM_008308325.2
GO:0055088	lipid homeostasis	1	1	0.0409828	0.428498	XM_008309809.2
GO:0055092	sterol homeostasis	1	1	0.0409828	0.428498	XM_008309809.2
GO:0060788	ectodermal placode formation	1	1	0.0409828	0.428498	XM_008307658.2
GO:0060900	embryonic camera-type eye formation	1	1	0.0409828	0.428498	XM_008307658.2
GO:0071554	cell wall organization or biogenesis	1	1	0.0409828	0.428498	XM_008313773.2
GO:0071697	ectodermal placode morphogenesis	1	1	0.0409828	0.428498	XM_008307658.2
GO:0090276	regulation of peptide hormone secretion	1	1	0.0409828	0.428498	XM_008315499.2
GO:0097190	apoptotic signaling pathway	1	1	0.0409828	0.428498	XM_008321788.2
GO:0097193	intrinsic apoptotic signaling pathway	1	1	0.0409828	0.428498	XM_008321788.2
GO:1903530	regulation of secretion by cell	1	1	0.0409828	0.428498	XM_008315499.2
GO:0009150	purine ribonucleotide metabolic process	28	487	0.0437412	0.4487	XM_008308325.2;XM_008308559.2;XM_008310444.2;XM_008312117.2;XM_008312994.2;XM_008314265.2;XM_008314702.2;XM_008315517.2;XM_008315969.2;XM_008316458.2;XM_008316760.2;XM_008317202.2;XM_008317290.2;XM_008317535.2;XM_008318326.2;XM_008318483.2;XM_008319194.2;XM_008319288.2;XM_008319934.2;XM_008319937.2;XM_008321299.2;XM_008322770.2;XM_017033938.1;XM_017034704.1;XM_017037351.1;XM_017037439.1;XM_017037…
GO:0006464	cellular protein modification process	67	1336	0.0438686	0.4487	XM_008307608.2;XM_008307609.2;XM_008307844.2;XM_008308093.2;XM_008308887.2;XM_008309748.2;XM_008309809.2;XM_008310529.2;XM_008310530.2;XM_008311192.2;XM_008311315.2;XM_008311770.2;XM_008312564.2;XM_008312613.2;XM_008313136.2;XM_008313320.2;XM_008313355.2;XM_008314227.2;XM_008314287.2;XM_008314745.2;XM_008314981.2;XM_008315499.2;XM_008316135.2;XM_008316381.2;XM_008316382.2;XM_008316389.2;XM_008317…
GO:1901135	carbohydrate derivative metabolic process	34	616	0.0462487	0.465901	XM_008308325.2;XM_008308559.2;XM_008310444.2;XM_008312117.2;XM_008312994.2;XM_008314265.2;XM_008314702.2;XM_008315517.2;XM_008315969.2;XM_008316458.2;XM_008316760.2;XM_008317202.2;XM_008317290.2;XM_008317535.2;XM_008318326.2;XM_008318452.2;XM_008318483.2;XM_008318964.2;XM_008319194.2;XM_008319288.2;XM_008319934.2;XM_008319937.2;XM_008320186.1;XM_008320194.1;XM_008321299.2;XM_008322770.2;XM_008338…
GO:0006163	purine nucleotide metabolic process	28	491	0.0476435	0.465901	XM_008308325.2;XM_008308559.2;XM_008310444.2;XM_008312117.2;XM_008312994.2;XM_008314265.2;XM_008314702.2;XM_008315517.2;XM_008315969.2;XM_008316458.2;XM_008316760.2;XM_008317202.2;XM_008317290.2;XM_008317535.2;XM_008318326.2;XM_008318483.2;XM_008319194.2;XM_008319288.2;XM_008319934.2;XM_008319937.2;XM_008321299.2;XM_008322770.2;XM_017033938.1;XM_017034704.1;XM_017037351.1;XM_017037439.1;XM_017037…
GO:0044281	small molecule metabolic process	52	1010	0.0488965	0.465901	XM_008307506.2;XM_008308325.2;XM_008308559.2;XM_008308662.2;XM_008310409.2;XM_008310444.2;XM_008310793.2;XM_008312059.2;XM_008312117.2;XM_008312994.2;XM_008313482.2;XM_008313581.2;XM_008314265.2;XM_008314545.2;XM_008314546.2;XM_008314702.2;XM_008315499.2;XM_008315517.2;XM_008315969.2;XM_008316458.2;XM_008316760.2;XM_008316995.2;XM_008317202.2;XM_008317290.2;XM_008317535.2;XM_008318326.2;XM_008318…
GO:0015992	proton transport	5	49	0.04918	0.465901	XM_008310312.2;XM_008310314.2;XM_008314255.2;XM_008314619.2;XM_008318296.2
GO:0010942	positive regulation of cell death	2	9	0.0498392	0.465901	XM_008319194.2;XM_008321788.2
GO:0018126	protein hydroxylation	2	9	0.0498392	0.465901	XM_008314981.2;XM_008321792.2
GO:0043065	positive regulation of apoptotic process	2	9	0.0498392	0.465901	XM_008319194.2;XM_008321788.2
GO:0043068	positive regulation of programmed cell death	2	9	0.0498392	0.465901	XM_008319194.2;XM_008321788.2

## Sheet: Pituitary-KEGG-ceRNA
Significantly Enriched Pathway in ceRNA Network
KEGG_A_class	KEGG_B_class	Pathway	mRNA (867)	All (16691)	Pvalue	Qvalue	Pathway ID	Genes	K_IDs
Cellular Processes	Transport and catabolism	Lysosome	40	386	2.53087e-05	0.00205709	ko04142	XM_008307429.2;XM_008311740.2;XM_008312678.2;XM_008313773.2;XM_008314135.2;XM_008314138.2;XM_008314619.2;XM_008314975.2;XM_008320199.2;XM_008322290.2;XM_008323811.2;XM_008323812.1;XM_008325154.2;XM_008325695.2;XM_008326660.1;XM_008327417.2;XM_008327418.2;XM_008327510.2;XM_008330596.2;XM_008330785.2;XM_008331032.2;XM_008331266.2;XM_008331492.2;XM_008332823.2;XM_008332825.2;XM_008335584.2;XM_008335…	K01279+K12397+K06546+K01192+K01205+K02154+K02155+K01052+K12388+K12382+K01371+K01368+K01137+K12397+K08568+K04645+K04645+K01373+K12389+K04992+K12301+K12307+K01368+K04646+K04646+K05642+K05656+K12384+K04646+K12305+K12396+K06528+K12397+K12397+K01135+K01135+K01135+K04645+K04645+K04646
Genetic Information Processing	Transcription	Spliceosome	38	360	2.67154e-05	0.00205709	ko03040	XM_008307823.2;XM_008307825.2;XM_008309458.2;XM_008309707.2;XM_008311066.2;XM_008313025.2;XM_008313202.2;XM_008313454.2;XM_008315121.2;XM_008317072.2;XM_008318054.2;XM_008318055.2;XM_008318056.2;XM_008318605.2;XM_008319287.2;XM_008319288.2;XM_008319811.2;XM_008320480.2;XM_008320830.2;XM_008323183.2;XM_008323190.2;XM_008326272.2;XM_008327993.2;XM_008328317.2;XM_008328760.2;XM_008329134.2;XM_008330…	K12842+K12842+K12890+K12897+K12830+K12822+K12893+K12893+K12845+K12823+K12893+K12893+K12893+K12861+K12858+K12858+K12884+K11097+K12622+K12875+K12875+K12886+K12828+K12741+K12897+K12837+K12823+K12823+K19604+K12890+K12841+K12841+K11092+K12891+K12824+K12824+K12850+K12886
Cellular Processes	Cellular commiunity	Gap junction	37	408	0.000717162	0.0368143	ko04540	XM_008310087.2;XM_008310444.2;XM_008312622.2;XM_008313281.2;XM_008313284.2;XM_008317290.2;XM_008318153.2;XM_008318326.2;XM_008319035.2;XM_008319934.2;XM_008319937.2;XM_008321433.2;XM_008324570.2;XM_008326271.2;XM_008328035.2;XM_008328782.2;XM_008328789.2;XM_008329867.2;XM_008329868.2;XM_008329869.2;XM_008330601.2;XM_008330602.2;XM_008332978.2;XM_008334309.2;XM_008334318.2;XM_008335424.2;XM_008335…	K05701+K07375+K07372+K04603+K04603+K07375+K08046+K07374+K05704+K04630+K04630+K19477+K07374+K04634+K07374+K07374+K04345+K08049+K08049+K08049+K08959+K08959+K07373+K08041+K07375+K04634+K04634+K08041+K05089+K08959+K03099+K03099+K04960+K07375+K02677+K07373+K04635
Metabolism	Lipid metabolism	Biosynthesis of unsaturated fatty acids	10	64	0.00160314	0.0617207	ko01040	XM_008314545.2;XM_008314546.2;XM_008317993.2;XM_008317994.2;XM_008321678.2;XM_008321778.2;XM_008322048.2;XM_008322049.2;XM_008326571.2;XM_008328008.2	K00507+K00507+K17360+K17360+K10203+K00507+K10244+K10244+K10203+K10703
Metabolism	Glycan biosynthesis and metabolism	Glycosaminoglycan biosynthesis - keratan sulfate	10	69	0.00285066	0.0878002	ko00533	XM_008307830.2;XM_008311380.2;XM_008318769.2;XM_008320570.2;XM_008331216.2;XM_008333662.2;XM_008333665.2;XM_008334419.2;XM_017036283.1;XM_017042287.1	K04745+K09671+K09664+K03368+K09664+K00781+K00781+K07967+K07968+K07967
Organismal Systems	Endocrine system	Adipocytokine signaling pathway	28	319	0.00476379	0.12227	ko04920	XM_008307506.2;XM_008307690.1;XM_008312311.2;XM_008314287.2;XM_008316886.2;XM_008318331.2;XM_008318333.2;XM_008318335.2;XM_008318595.2;XM_008320114.2;XM_008320937.2;XM_008322756.2;XM_008322759.2;XM_008323449.1;XM_008324904.2;XM_008325630.2;XM_008329550.1;XM_008330033.2;XM_008330035.2;XM_008330983.2;XM_008336132.2;XM_017034582.1;XM_017034583.1;XM_017038739.1;XM_017038741.1;XM_017039275.1;XM_017041…	K01596+K05231+K08765+K04696+K01897+K07210+K07210+K07210+K07203+K07297+K07299+K03158+K03158+K04456+K08524+K07293+K04696+K04692+K04692+K08525+K07209+K04440+K04440+K04440+K04440+K01897+K07359+K04456
Cellular Processes	Cellular commiunity	Tight junction	57	784	0.00636277	0.139981	ko04530	XM_008310087.2;XM_008312806.2;XM_008312807.2;XM_008312808.2;XM_008316017.1;XM_008316632.2;XM_008317058.2;XM_008319035.2;XM_008319194.2;XM_008319934.2;XM_008319937.2;XM_008320134.2;XM_008322445.2;XM_008323449.1;XM_008323494.2;XM_008323496.2;XM_008325241.2;XM_008325246.2;XM_008326710.2;XM_008326725.2;XM_008326735.2;XM_008326787.2;XM_008327655.2;XM_008327663.2;XM_008328057.1;XM_008329345.2;XM_008330…	K05701+K06107+K06107+K06107+K06110+K05692+K10352+K05704+K04393+K04630+K04630+K02089+K01110+K04456+K06107+K06107+K06103+K06103+K06095+K06095+K06095+K06095+K06087+K04354+K06735+K12758+K10352+K03115+K06107+K06107+K06102+K02105+K06087+K06107+K05699+K05629+K05629+K05702+K05629+K06094+K06095+K10352+K05631+K05631+K05631+K05631+K05631+K05631+K06107+K10352+K02677+K06087+K04456+K06107+K06107+K06107+K06107
Organismal Systems	Immune system	RIG-I-like receptor signaling pathway	18	184	0.00740388	0.142525	ko04622	XM_008318331.2;XM_008318333.2;XM_008318335.2;XM_008320164.2;XM_008320520.1;XM_008324681.2;XM_008325343.2;XM_008327813.2;XM_008327814.2;XM_008327815.2;XM_008327816.2;XM_008328707.2;XM_008336132.2;XM_008338533.2;XM_017034582.1;XM_017034583.1;XM_017038739.1;XM_017038741.1	K07210+K07210+K07210+K00863+K08601+K11594+K10652+K11594+K11594+K11594+K11594+K12647+K07209+K08601+K04440+K04440+K04440+K04440
Metabolism	Lipid metabolism	Fatty acid elongation	10	83	0.0106585	0.155323	ko00062	XM_008317993.2;XM_008317994.2;XM_008321678.2;XM_008322048.2;XM_008322049.2;XM_008326571.2;XM_008328008.2;XM_008335496.2;XM_008335521.2;XM_008336863.2	K17360+K17360+K10203+K10244+K10244+K10203+K10703+K10247+K10247+K10250
Genetic Information Processing	Folding, sorting and degradation	Protein processing in endoplasmic reticulum	36	464	0.0107517	0.155323	ko04141	XM_008307881.2;XM_008307900.2;XM_008310882.2;XM_008313088.2;XM_008313263.2;XM_008313264.2;XM_008313320.2;XM_008314918.2;XM_008316135.2;XM_008316330.2;XM_008317389.2;XM_008318300.2;XM_008318452.2;XM_008321802.2;XM_008322214.2;XM_008322240.2;XM_008325549.2;XM_008325551.2;XM_008328258.1;XM_008328264.2;XM_008332324.2;XM_008332609.2;XM_008334490.2;XM_008335593.2;XM_008335595.2;XM_008338629.2;XM_017033…	K09485+K13249+K10636+K09584+K09540+K09540+K04426+K14015+K08860+K01367+K14006+K14012+K12670+K06689+K08288+K14000+K14005+K14005+K11718+K09523+K14007+K09486+K09555+K01230+K01230+K10086+K09525+K09584+K14007+K04440+K04440+K14000+K04440+K04440+K05546+K14007
Environmental Information Processing	Signal transduction	MAPK signaling pathway	79	1178	0.0110945	0.155323	ko04010	XM_008307302.2;XM_008307844.2;XM_008308283.2;XM_008308284.2;XM_008308287.2;XM_008311192.2;XM_008313320.2;XM_008313441.2;XM_008313449.2;XM_008316361.2;XM_008318331.2;XM_008318333.2;XM_008318335.2;XM_008318357.2;XM_008318359.2;XM_008319194.2;XM_008320095.2;XM_008321205.2;XM_008321788.2;XM_008322457.2;XM_008322756.2;XM_008322759.2;XM_008323449.1;XM_008323588.2;XM_008326232.2;XM_008326768.2;XM_008327…	K13377+K04373+K04863+K04863+K04863+K04459+K04426+K04453+K04453+K04378+K07210+K07210+K07210+K04437+K04437+K04393+K04465+K04411+K04451+K12362+K03158+K03158+K04456+K04381+K04348+K04358+K04459+K04373+K04865+K04386+K04345+K04869+K04392+K04855+K04468+K04453+K07209+K04459+K04379+K04852+K05089+K04434+K04459+K04453+K05866+K04440+K04440+K04344+K04344+K04344+K04344+K04344+K04344+K04344+K03099+K03099+K04348+…
Cellular Processes	Cell growth and death	Oocyte meiosis	32	434	0.0294383	0.377791	ko04114	XM_008307844.2;XM_008309892.2;XM_008313138.2;XM_008313909.2;XM_008313910.2;XM_008313911.2;XM_008313912.2;XM_008313914.2;XM_008313915.2;XM_008313917.2;XM_008317554.2;XM_008318153.2;XM_008319398.2;XM_008321084.2;XM_008322152.2;XM_008322156.2;XM_008326232.2;XM_008327549.2;XM_008327742.2;XM_008327743.2;XM_008327744.2;XM_008328789.2;XM_008329867.2;XM_008329868.2;XM_008329869.2;XM_008334309.2;XM_008335…	K04373+K06626+K11584+K04515+K04515+K04515+K04515+K04515+K04515+K04515+K11584+K08046+K16197+K11481+K02602+K02602+K04348+K04373+K02602+K02602+K02602+K04345+K08049+K08049+K08049+K08041+K06269+K08041+K06631+K04960+K04348+K03363
Organismal Systems	Endocrine system	Progesterone-mediated oocyte maturation	25	329	0.0369571	0.437799	ko04914	XM_008307844.2;XM_008318153.2;XM_008319934.2;XM_008319937.2;XM_008322152.2;XM_008322156.2;XM_008323449.1;XM_008326665.2;XM_008327549.2;XM_008327742.2;XM_008327743.2;XM_008327744.2;XM_008328789.2;XM_008329867.2;XM_008329868.2;XM_008329869.2;XM_008334309.2;XM_008338487.2;XM_017034314.1;XM_017034582.1;XM_017034583.1;XM_017035588.1;XM_017038739.1;XM_017038741.1;XM_017041917.1	K04373+K08046+K04630+K04630+K02602+K02602+K04456+K06627+K04373+K02602+K02602+K02602+K04345+K08049+K08049+K08049+K08041+K08041+K05866+K04440+K04440+K06631+K04440+K04440+K04456
