# Supplementary material for: Brain and Pituitary Transcriptome Analyses Reveal the Differential Regulation of Reproduction-Related LncRNAs and mRNAs in Cynoglossus semilaevis
Source: Front Genet. 2021 Dec 9;12:802953. doi: 10.3389/fgene.2021.802953 (PMC8696122; doi:10.3389/fgene.2021.802953)
Supplement: Supplementary file 3 [file DataSheet2.ZIP › Supplementary Tables/Supplementary Table 2 Mapping statistics.xlsx]

## Sheet: S1-a
Brain RNA-Seq read mapping statistics
Total clean reads	734595534
Total HQ clean reads	724739500
Rate of HQ clean reads	0.986583
Umapped reads to rRNA	723458074
Rate of ummapped reads to rRNA	0.998211
Mapping ratio to reference genome	0.769767
Unique mapping ratio to referene genome	0.7597
Pituitary RNA-Seq read mapping statistics
Total clean reads	720070248
Total HQ clean reads	709548734
Rate of HQ clean reads	0.985388
Umapped reads to rRNA	708843840
Rate of ummapped reads to rRNA	0.999011
Mapping ratio to reference genome	0.743589
Unique mapping ratio to referene genome	0.7222

## Sheet: S1-b
Filter information of clean reads
	Before Filter					After Filter
Sample	Clean Data(bp)	Q20(%)	Q30(%)	N(%)	GC(%)	HQ Clean Data(bp)	Q20(%)	Q30(%)	N(%)	GC(%)
B-IV-1	11687839200	11373847568 (97.31%)	10849984519 (92.83%)	294187 (0.00%)	5767905708 (49.35%)	11337553205	11109658829 (97.99%)	10628681372 (93.75%)	278679 (0.00%)	5588501053 (49.29%)
B-IV-2	11236317900	10924171989 (97.22%)	10408864011 (92.64%)	282435 (0.00%)	5443489338 (48.45%)	10902495646	10675964629 (97.92%)	10202547873 (93.58%)	268101 (0.00%)	5274077107 (48.37%)
B-IV-3	11638397700	11307063477 (97.15%)	10766749053 (92.51%)	293201 (0.00%)	5677930222 (48.79%)	11275184758	11036657006 (97.88%)	10541858631 (93.50%)	277417 (0.00%)	5494620501 (48.73%)
B-V-1	14049978600	13641158582 (97.09%)	12943305379 (92.12%)	152755 (0.00%)	6771041406 (48.19%)	13653968437	13350284065 (97.78%)	12705001688 (93.05%)	149247 (0.00%)	6581841019 (48.20%)
B-V-2	13437271500	13053816520 (97.15%)	12394293130 (92.24%)	144816 (0.00%)	6494817676 (48.33%)	13064378709	12779086938 (97.82%)	12168811148 (93.14%)	141537 (0.00%)	6316558324 (48.35%)
B-V-3	14180755800	13768199307 (97.09%)	13063305883 (92.12%)	152132 (0.00%)	6830189476 (48.17%)	13776876754	13470286463 (97.77%)	12818547160 (93.04%)	148764 (0.00%)	6636189602 (48.17%)
B-VI-1	11164143000	10865183239 (97.32%)	10366132619 (92.85%)	280642 (0.00%)	5377933000 (48.17%)	10845080636	10627923167 (98.00%)	10169206543 (93.77%)	267098 (0.00%)	5220039588 (48.13%)
B-VI-2	10992373500	10696247198 (97.31%)	10198831742 (92.78%)	276092 (0.00%)	5207636451 (47.37%)	10679564530	10462555894 (97.97%)	10003837123 (93.67%)	262295 (0.00%)	5052499278 (47.31%)
B-VI-3	11802252900	11440698587 (96.94%)	10835980065 (91.81%)	138586 (0.00%)	5686421384 (48.18%)	11426129969	11162414319 (97.69%)	10607414013 (92.83%)	135280 (0.00%)	5505954447 (48.19%)
P-V-1	11707022400	11348060601 (96.93%)	10749045631 (91.82%)	90607 (0.00%)	5872525323 (50.16%)	11327399444	11063823525 (97.67%)	10514173415 (92.82%)	88096 (0.00%)	5687787051 (50.21%)
P-V-2	11559978900	11251867869 (97.33%)	10739954813 (92.91%)	291584 (0.00%)	5740329270 (49.66%)	11212961657	10991295060 (98.02%)	10522506448 (93.84%)	276973 (0.00%)	5564522422 (49.63%)
P-V-3	11770452900	11388397006 (96.75%)	10756239027 (91.38%)	140518 (0.00%)	5849455092 (49.70%)	11378998281	11094979655 (97.50%)	10514485971 (92.40%)	136851 (0.00%)	5657951012 (49.72%)
P-IV-1	11397208800	11094856679 (97.35%)	10596864862 (92.98%)	286101 (0.00%)	5864524085 (51.46%)	11022688918	10808912012 (98.06%)	10355005195 (93.94%)	270017 (0.00%)	5665761799 (51.40%)
P-IV-2	12329510100	11997444896 (97.31%)	11448143041 (92.85%)	308297 (0.00%)	6329795937 (51.34%)	11969867228	11728538841 (97.98%)	11224311049 (93.77%)	293260 (0.00%)	6140764477 (51.30%)
P-IV-3	11907719100	11587274522 (97.31%)	11056996512 (92.86%)	299551 (0.00%)	6087117802 (51.12%)	11539952887	11308559354 (97.99%)	10823272494 (93.79%)	283761 (0.00%)	5892539015 (51.06%)
P-VI-1	11680254600	11318369912 (96.90%)	10720069979 (91.78%)	126633 (0.00%)	5738302330 (49.13%)	11319933392	11055864953 (97.67%)	10507065745 (92.82%)	123369 (0.00%)	5566275021 (49.17%)
P-VI-2	13062954000	12687835698 (97.13%)	12068655052 (92.39%)	327559 (0.00%)	6502157643 (49.78%)	12683640819	12405877580 (97.81%)	11835124401 (93.31%)	310898 (0.00%)	6308874840 (49.74%)
P-VI-3	12595436400	12258182314 (97.32%)	11690418715 (92.81%)	316063 (0.00%)	6325898880 (50.22%)	12243753475	11994573762 (97.96%)	11470926925 (93.69%)	301195 (0.00%)	6144015448 (50.18%)
Sample	Clean Reads Num	HQ Clean Reads Num(%)	Read length	adapter(%)	low quality(%)	polyA(%)	N(%)
B-IV-1	77918928	76927786 (98.73%)	150 + 150	276418 (0.35%)	714486 (0.92%)	119 (0%)	0 (0%)
B-IV-2	74908786	73903936 (98.66%)	150 + 150	287762 (0.38%)	716826 (0.96%)	131 (0%)	0 (0%)
B-IV-3	77589318	76515690 (98.62%)	150 + 150	275506 (0.36%)	797878 (1.03%)	122 (0%)	0 (0%)
B-V-1	93666524	92391432 (98.64%)	150 + 150	268246 (0.29%)	1006752 (1.07%)	47 (0%)	0 (0%)
B-V-2	89581810	88393052 (98.67%)	150 + 150	257668 (0.29%)	930980 (1.04%)	55 (0%)	0 (0%)
B-V-3	94538372	93250546 (98.64%)	150 + 150	279896 (0.3%)	1007822 (1.07%)	54 (0%)	0 (0%)
B-VI-1	74427620	73513210 (98.77%)	150 + 150	245884 (0.33%)	668332 (0.9%)	97 (0%)	0 (0%)
B-VI-2	73282490	72390496 (98.78%)	150 + 150	259008 (0.35%)	632790 (0.86%)	98 (0%)	0 (0%)
B-VI-3	78681686	77453352 (98.44%)	150 + 150	286396 (0.36%)	941878 (1.2%)	30 (0%)	0 (0%)
P-IV-1	75981392	74869930 (98.54%)	150 + 150	311074 (0.41%)	800172 (1.05%)	108 (0%)	0 (0%)
P-IV-2	82196734	81077778 (98.64%)	150 + 150	289948 (0.35%)	828714 (1.01%)	147 (0%)	0 (0%)
P-IV-3	79384794	78282210 (98.61%)	150 + 150	326002 (0.41%)	776330 (0.98%)	126 (0%)	0 (0%)
P-V-1	78046816	76688572 (98.26%)	150 + 150	264160 (0.34%)	1093980 (1.4%)	52 (0%)	0 (0%)
P-V-2	77066526	76003234 (98.62%)	150 + 150	294500 (0.38%)	768572 (1%)	110 (0%)	0 (0%)
P-V-3	78469686	77205462 (98.39%)	150 + 150	260770 (0.33%)	1003386 (1.28%)	34 (0%)	0 (0%)
P-VI-1	77868364	76620322 (98.4%)	150 + 150	263546 (0.34%)	984396 (1.26%)	50 (0%)	0 (0%)
P-VI-2	87086360	85907992 (98.65%)	150 + 150	299700 (0.34%)	878424 (1.01%)	122 (0%)	0 (0%)
P-VI-3	83969576	82893234 (98.72%)	150 + 150	291080 (0.35%)	785058 (0.93%)	102 (0%)	0 (0%)

## Sheet: S1-c
Alignment imformation of HQ clean reads with rRNA
Sample	All Reads Num	Mapped Reads	Unmapped Reads
B-IV-1	76927786	200106 ( 0.26% )	76727680 ( 99.74% )
B-IV-2	73903936	138744 ( 0.19% )	73765192 ( 99.81% )
B-IV-3	76515690	159062 ( 0.21% )	76356628 ( 99.79% )
B-V-1	92391432	152814 ( 0.17% )	92238618 ( 99.83% )
B-V-2	88393052	138970 ( 0.16% )	88254082 ( 99.84% )
B-V-3	93250546	153036 ( 0.16% )	93097510 ( 99.84% )
B-VI-1	73513210	116568 ( 0.16% )	73396642 ( 99.84% )
B-VI-2	72390496	115784 ( 0.16% )	72274712 ( 99.84% )
B-VI-3	77453352	106342 ( 0.14% )	77347010 ( 99.86% )
P-IV-1	74869930	120330 ( 0.16% )	74749600 ( 99.84% )
P-IV-2	81077778	84830 ( 0.10% )	80992948 ( 99.90% )
P-IV-3	78282210	104556 ( 0.13% )	78177654 ( 99.87% )
P-V-1	76688572	66116 ( 0.09% )	76622456 ( 99.91% )
P-V-2	76003234	91938 ( 0.12% )	75911296 ( 99.88% )
P-V-3	77205462	83474 ( 0.11% )	77121988 ( 99.89% )
P-VI-1	76620322	39344 ( 0.05% )	76580978 ( 99.95% )
P-VI-2	85907992	61046 ( 0.07% )	85846946 ( 99.93% )
P-VI-3	82893234	53260 ( 0.06% )	82839974 ( 99.94% )

## Sheet: S1-d
Alignment information of HQ clean reads with reference genome
Sample	Total Reads	Unmapped Reads	Unique Mapped Reads	Multiple Mapped reads	Mapping Ratio
B-IV-1	76727680	18627640 (24.28%)	57032792 (74.33%)	1067248 (1.39%)	0.7572
B-IV-2	73765192	16994303 (23.04%)	55984047 (75.89%)	786842 (1.07%)	0.7696
B-IV-3	76356628	18261507 (23.92%)	57150773 (74.85%)	944348 (1.24%)	0.7608
B-V-1	92238618	22195265 (24.06%)	69206881 (75.03%)	836472 (0.91%)	0.7594
B-V-2	88254082	21685477 (24.57%)	65641099 (74.38%)	927506 (1.05%)	0.7543
B-V-3	93097510	21964930 (23.59%)	70088336 (75.28%)	1044244 (1.12%)	0.7641
B-VI-1	73396642	15992201 (21.79%)	57093323 (77.79%)	311118 (0.42%)	0.7821
B-VI-2	72274712	14109896 (19.52%)	57467386 (79.51%)	697430 (0.96%)	0.8048
B-VI-3	77347010	17355007 (22.44%)	59298569 (76.67%)	693434 (0.90%)	0.7756
					0.769767
P-IV-1	74749600	19908925 (26.63%)	52503355 (70.24%)	2337320 (3.13%)	0.7337
P-IV-2	80992948	22861967 (28.23%)	56221559 (69.42%)	1909422 (2.36%)	0.7177
P-IV-3	78177654	21404480 (27.38%)	54778284 (70.07%)	1994890 (2.55%)	0.7262
P-V-1	76622456	20483198 (26.73%)	54470286 (71.09%)	1668972 (2.18%)	0.7327
P-V-2	75911296	17999183 (23.71%)	56165747 (73.99%)	1746366 (2.30%)	0.7629
P-V-3	77121988	19762997 (25.63%)	55731109 (72.26%)	1627882 (2.11%)	0.7437
P-VI-1	76580978	18402702 (24.03%)	57078146 (74.53%)	1100130 (1.44%)	0.7597
P-VI-2	85846946	20340441 (23.69%)	64149035 (74.72%)	1357470 (1.58%)	0.7631
P-VI-3	82839974	20491714 (24.74%)	60996054 (73.63%)	1352206 (1.63%)	0.7526
					0.743589
