# Supplementary material for: Brain and Pituitary Transcriptome Analyses Reveal the Differential Regulation of Reproduction-Related LncRNAs and mRNAs in Cynoglossus semilaevis
Source: Front Genet. 2021 Dec 9;12:802953. doi: 10.3389/fgene.2021.802953 (PMC8696122; doi:10.3389/fgene.2021.802953)
Supplement: Supplementary file 3 [file DataSheet2.ZIP › Supplementary Tables/Supplementary Table 3 Identified transcript information.xlsx]

## Sheet: S2a
Transcripts statistic summary
Sample Name	Known mRNA Num	New mRNA Num	All mRNA Num	Known lncRNA Num	New lncRNA Num	All lncRNA Num
B-IV-1	26196	15867	42063	1039	2245	3284
B-IV-2	26112	15865	41977	1036	2222	3258
B-IV-3	26177	15791	41968	1087	2256	3343
B-V-1	26256	15966	42222	1052	2240	3292
B-V-2	26005	15833	41838	1029	2208	3237
B-V-3	26172	15922	42094	1043	2250	3293
B-VI-1	26063	16079	42142	955	2123	3078
B-VI-2	26034	16065	42099	983	2120	3103
B-VI-3	25948	16054	42002	971	2100	3071
P-IV-1	24286	14723	39009	1060	2120	3180
P-IV-2	24329	14928	39257	1036	2200	3236
P-IV-3	24255	14882	39137	1057	2172	3229
P-V-1	24322	14978	39300	1040	2201	3241
P-V-2	24591	15180	39771	1101	2280	3381
P-V-3	24398	15057	39455	1058	2244	3302
P-VI-1	24088	15063	39151	922	2056	2978
P-VI-2	24548	15425	39973	1007	2087	3094
P-VI-3	24468	15290	39758	988	2090	3078

## Sheet: S2b
New transcripts annotation information
TranscriptID	Symbol	Description	KEGG_A_class	KEGG_B_class	Pathway	K_ID	GO Component	GO Function	GO Process
TCONS_00000014	-	-	-	-	-	-	-	-	-
TCONS_00000021	mocs3	PREDICTED: adenylyltransferase and sulfurtransferase MOCS3 isoform X2 [Cynoglossus semilaevis]	Genetic Information Processing	Folding, sorting and degradation	ko04122//Sulfur relay system	K11996	GO:0005737//cytoplasm;GO:0044444//cytoplasmic part;GO:0005622//intracellular;GO:0044424//intracellular part;GO:0005623//cell;GO:0044464//cell part	GO:0003824//catalytic activity;GO:0032550//purine ribonucleoside binding;GO:0032549//ribonucleoside binding;GO:0097367//carbohydrate derivative binding;GO:0001883//purine nucleoside binding;GO:0043169//cation binding;GO:0097159//organic cyclic compound binding;GO:0016783//sulfurtransferase activity;GO:0001882//nucleoside binding;GO:0043167//ion binding;GO:0016782//transferase activity, transferri…	GO:0006400//tRNA modification;GO:0009451//RNA modification;GO:0006725//cellular aromatic compound metabolic process;GO:0043170//macromolecule metabolic process;GO:0034641//cellular nitrogen compound metabolic process;GO:0002097//tRNA wobble base modification;GO:0034660//ncRNA metabolic process;GO:0046483//heterocycle metabolic process;GO:0006139//nucleobase-containing compound metabolic process;G…
TCONS_00000022	mocs3	PREDICTED: adenylyltransferase and sulfurtransferase MOCS3 isoform X2 [Cynoglossus semilaevis]	Genetic Information Processing	Folding, sorting and degradation	ko04122//Sulfur relay system	K11996	GO:0005623//cell;GO:0005622//intracellular;GO:0044424//intracellular part;GO:0044464//cell part;GO:0005737//cytoplasm	GO:0016740//transferase activity;GO:0003824//catalytic activity;GO:0005488//binding;GO:0043167//ion binding	GO:0044238//primary metabolic process;GO:0009987//cellular process;GO:0010467//gene expression;GO:0044237//cellular metabolic process;GO:0090304//nucleic acid metabolic process;GO:0016070//RNA metabolic process;GO:0006396//RNA processing;GO:0008033//tRNA processing;GO:0006399//tRNA metabolic process;GO:0006807//nitrogen compound metabolic process;GO:0046483//heterocycle metabolic process;GO:19013…
TCONS_00000024	Ppie	PREDICTED: peptidyl-prolyl cis-trans isomerase E [Cynoglossus semilaevis]	Genetic Information Processing	Transcription	ko03040//Spliceosome	K09564	-	GO:0003824//catalytic activity;GO:0097159//organic cyclic compound binding;GO:0016859//cis-trans isomerase activity;GO:0003676//nucleic acid binding;GO:1901363//heterocyclic compound binding;GO:0016853//isomerase activity;GO:0005488//binding	GO:0018193//peptidyl-amino acid modification;GO:0019538//protein metabolic process;GO:0008152//metabolic process;GO:0036211//protein modification process;GO:0071704//organic substance metabolic process;GO:0044238//primary metabolic process;GO:0006464//cellular protein modification process;GO:0044267//cellular protein metabolic process;GO:0043412//macromolecule modification;GO:0009987//cellular pr…
TCONS_00000025	GJB5	PREDICTED: gap junction beta-5 protein-like, partial [Cynoglossus semilaevis]	-	-	-	-	-	-	-
TCONS_00000028	Gjb3	PREDICTED: gap junction beta-3 protein-like [Cynoglossus semilaevis]	-	-	-	-	GO:0005911//cell-cell junction;GO:0044425//membrane part;GO:0030054//cell junction;GO:0016020//membrane;GO:0005921//gap junction;GO:0031224//intrinsic component of membrane	-	GO:0009987//cellular process;GO:0044763//single-organism cellular process;GO:0044699//single-organism process
TCONS_00000030	kiz	PREDICTED: centrosomal protein kizuna [Cynoglossus semilaevis]	-	-	-	-	-	-	-
TCONS_00000033	-	-	-	-	-	-	-	-	-
TCONS_00000034	kiz	PREDICTED: centrosomal protein kizuna isoform X1 [Lates calcarifer]	-	-	-	-	-	-	-
TCONS_00000044	Pax1	PREDICTED: paired box protein Pax-1 isoform X4 [Cynoglossus semilaevis]	-	-	-	-	GO:0005622//intracellular;GO:0043226//organelle;GO:0043229//intracellular organelle;GO:0044464//cell part;GO:0043227//membrane-bounded organelle;GO:0044424//intracellular part;GO:0043231//intracellular membrane-bounded organelle;GO:0005623//cell	-	GO:0071704//organic substance metabolic process;GO:0044249//cellular biosynthetic process;GO:0090304//nucleic acid metabolic process;GO:0046483//heterocycle metabolic process;GO:0018130//heterocycle biosynthetic process;GO:0006139//nucleobase-containing compound metabolic process;GO:0044237//cellular metabolic process;GO:0034641//cellular nitrogen compound metabolic process;GO:0006725//cellular a…
TCONS_00000047	-	-	-	-	-	-	-	-	-
TCONS_00000065	tssc1	PREDICTED: protein TSSC1 [Cynoglossus semilaevis]	-	-	-	-	-	-	-
TCONS_00000070	Myt1l	PREDICTED: myelin transcription factor 1-like protein isoform X1 [Cynoglossus semilaevis]	-	-	-	-	-	-	-
TCONS_00000074	Myt1l	PREDICTED: myelin transcription factor 1-like protein isoform X1 [Cynoglossus semilaevis]	-	-	-	-	-	-	-
TCONS_00000075	Myt1l	PREDICTED: myelin transcription factor 1-like protein isoform X1 [Cynoglossus semilaevis]	-	-	-	-	-	-	-
TCONS_00000078	pxdn	PREDICTED: peroxidasin homolog [Cynoglossus semilaevis]	-	-	-	-	-	-	-
TCONS_00000082	RALGAPA1	PREDICTED: ral GTPase-activating protein subunit alpha-1 isoform X1 [Lates calcarifer]	-	-	-	-	-	-	-
TCONS_00000083	KIF6	PREDICTED: kinesin-like protein KIF6 [Cynoglossus semilaevis]	-	-	-	-	-	-	-
TCONS_00000084	KIF6	PREDICTED: kinesin-like protein KIF6 [Cynoglossus semilaevis]	-	-	-	-	-	-	-
TCONS_00000085	KIF6	PREDICTED: kinesin-like protein KIF6 [Cynoglossus semilaevis]	-	-	-	-	GO:0005875//microtubule associated complex;GO:0043234//protein complex;GO:0005622//intracellular;GO:0005623//cell;GO:0015630//microtubule cytoskeleton;GO:0044464//cell part;GO:0043229//intracellular organelle;GO:0044422//organelle part;GO:0043228//non-membrane-bounded organelle;GO:0043226//organelle;GO:0005856//cytoskeleton;GO:0044446//intracellular organelle part;GO:0044424//intracellular part;G…	GO:0016462//pyrophosphatase activity;GO:0001882//nucleoside binding;GO:0005488//binding;GO:0005515//protein binding;GO:1901363//heterocyclic compound binding;GO:0008092//cytoskeletal protein binding;GO:0016817//hydrolase activity, acting on acid anhydrides;GO:0097159//organic cyclic compound binding;GO:0032550//purine ribonucleoside binding;GO:0016818//hydrolase activity, acting on acid anhydride…	GO:0009987//cellular process;GO:0044763//single-organism cellular process;GO:0044699//single-organism process;GO:0007017//microtubule-based process
TCONS_00000090	KCNK17	PREDICTED: potassium channel subfamily K member 17-like [Cynoglossus semilaevis]	-	-	-	-	-	-	-
TCONS_00000094	KCNK5	PREDICTED: potassium channel subfamily K member 5 [Cynoglossus semilaevis]	-	-	-	-	GO:0016020//membrane	-	GO:0044699//single-organism process;GO:0051234//establishment of localization;GO:0006810//transport;GO:0044765//single-organism transport;GO:0006811//ion transport;GO:1902578//single-organism localization;GO:0051179//localization
TCONS_00000095	-	-	-	-	-	-	-	-	-
TCONS_00000096	-	-	-	-	-	-	-	-	-
TCONS_00000097	RAB3GAP2	PREDICTED: rab3 GTPase-activating protein non-catalytic subunit, partial [Cynoglossus semilaevis]	-	-	-	-	-	-	-
TCONS_00000098	RAB3GAP2	PREDICTED: rab3 GTPase-activating protein non-catalytic subunit, partial [Cynoglossus semilaevis]	-	-	-	-	-	-	-
TCONS_00000099	RAB3GAP2	PREDICTED: rab3 GTPase-activating protein non-catalytic subunit, partial [Cynoglossus semilaevis]	-	-	-	-	-	-	-
TCONS_00000101	RAB3GAP2	PREDICTED: rab3 GTPase-activating protein non-catalytic subunit, partial [Cynoglossus semilaevis]	-	-	-	-	-	-	-
TCONS_00000103	-	-	-	-	-	-	-	-	-
TCONS_00000104	Rtn4ip1	PREDICTED: LOW QUALITY PROTEIN: reticulon-4-interacting protein 1, mitochondrial [Cynoglossus semilaevis]	-	-	-	-	-	GO:0003824//catalytic activity	GO:0008152//metabolic process;GO:0044699//single-organism process;GO:0044710//single-organism metabolic process
TCONS_00000105	rtn4ip1	PREDICTED: LOW QUALITY PROTEIN: reticulon-4-interacting protein 1, mitochondrial [Cynoglossus semilaevis]	-	-	-	-	-	GO:0003824//catalytic activity	GO:0044699//single-organism process;GO:0044710//single-organism metabolic process;GO:0008152//metabolic process
TCONS_00000106	rtn4ip1	PREDICTED: LOW QUALITY PROTEIN: reticulon-4-interacting protein 1, mitochondrial [Cynoglossus semilaevis]	-	-	-	-	-	GO:0003824//catalytic activity	GO:0044699//single-organism process;GO:0008152//metabolic process;GO:0044710//single-organism metabolic process
TCONS_00000111	Ccr6	PREDICTED: C-C chemokine receptor type 6-like [Cynoglossus semilaevis]	Environmental Information Processing	Signaling molecules and interaction	ko04060//Cytokine-cytokine receptor interaction	K04181	-	-	-
TCONS_00000113	MIA2	PREDICTED: melanoma inhibitory activity protein 2 isoform X1 [Lates calcarifer]	-	-	-	-	-	-	-
TCONS_00000116	RALGAPA1	PREDICTED: ral GTPase-activating protein subunit alpha-1 [Cynoglossus semilaevis]	-	-	-	-	-	-	-
TCONS_00000117	RALGAPA1	PREDICTED: ral GTPase-activating protein subunit alpha-1 [Cynoglossus semilaevis]	-	-	-	-	-	-	-
TCONS_00000118	RALGAPA1	PREDICTED: ral GTPase-activating protein subunit alpha-1 [Cynoglossus semilaevis]	-	-	-	-	-	-	-
TCONS_00000119	RALGAPA1	PREDICTED: ral GTPase-activating protein subunit alpha-1 [Cynoglossus semilaevis]	-	-	-	-	-	-	-
TCONS_00000121	RALGAPA1	PREDICTED: ral GTPase-activating protein subunit alpha-1 [Cynoglossus semilaevis]	-	-	-	-	-	-	-
TCONS_00000122	RALGAPA1	PREDICTED: ral GTPase-activating protein subunit alpha-1 isoform X6 [Lates calcarifer]	-	-	-	-	-	-	-
TCONS_00000123	RALGAPA1	PREDICTED: ral GTPase-activating protein subunit alpha-1 [Cynoglossus semilaevis]	-	-	-	-	-	-	-
TCONS_00000124	Nfkbia	PREDICTED: NF-kappa-B inhibitor alpha [Cynoglossus semilaevis]	Cellular Processes;Organismal Systems	Endocrine system;Immune system;Cell growth and death	ko04210//Apoptosis;ko04920//Adipocytokine signaling pathway;ko04620//Toll-like receptor signaling pathway;ko04622//RIG-I-like receptor signaling pathway;ko04621//NOD-like receptor signaling pathway;ko04623//Cytosolic DNA-sensing pathway	K04734	-	-	-
TCONS_00000129	TTC7B	PREDICTED: tetratricopeptide repeat protein 7B [Cynoglossus semilaevis]	-	-	-	-	-	-	-
TCONS_00000130	TTC7B	PREDICTED: tetratricopeptide repeat protein 7B [Cynoglossus semilaevis]	-	-	-	-	-	-	-
TCONS_00000139	CSF1	PREDICTED: LOW QUALITY PROTEIN: uncharacterized protein KIAA1109 homolog [Cynoglossus semilaevis]	-	-	-	-	-	-	-
TCONS_00000141	CSF1	PREDICTED: LOW QUALITY PROTEIN: uncharacterized protein KIAA1109 homolog [Cynoglossus semilaevis]	-	-	-	-	-	-	-
TCONS_00000142	CSF1	PREDICTED: LOW QUALITY PROTEIN: uncharacterized protein KIAA1109 homolog [Cynoglossus semilaevis]	-	-	-	-	-	-	-
TCONS_00000143	CSF1	PREDICTED: LOW QUALITY PROTEIN: uncharacterized protein KIAA1109 homolog [Cynoglossus semilaevis]	-	-	-	-	-	-	-
TCONS_00000144	CSF1	PREDICTED: LOW QUALITY PROTEIN: uncharacterized protein KIAA1109 homolog [Cynoglossus semilaevis]	-	-	-	-	-	-	-
TCONS_00000145	CSF1	PREDICTED: LOW QUALITY PROTEIN: uncharacterized protein KIAA1109 homolog [Cynoglossus semilaevis]	-	-	-	-	-	-	-
TCONS_00000146	CSF1	PREDICTED: LOW QUALITY PROTEIN: uncharacterized protein KIAA1109 homolog [Cynoglossus semilaevis]	-	-	-	-	-	-	-
TCONS_00000147	CSF1	PREDICTED: LOW QUALITY PROTEIN: uncharacterized protein KIAA1109 homolog [Cynoglossus semilaevis]	-	-	-	-	-	-	-
TCONS_00000148	CSF1	PREDICTED: LOW QUALITY PROTEIN: uncharacterized protein KIAA1109 homolog [Cynoglossus semilaevis]	-	-	-	-	-	-	-
TCONS_00000149	CSF1	PREDICTED: LOW QUALITY PROTEIN: uncharacterized protein KIAA1109 homolog [Cynoglossus semilaevis]	-	-	-	-	-	-	-
TCONS_00000150	Pxdn	PREDICTED: thyroid peroxidase isoform X1 [Cynoglossus semilaevis]	Metabolism	Amino acid metabolism;Global and Overview	ko01100//Metabolic pathways;ko00350//Tyrosine metabolism	K00431	-	-	-
TCONS_00000155	Cd93	PREDICTED: complement component C1q receptor-like [Cynoglossus semilaevis]	-	-	-	-	-	-	-
TCONS_00000159	dnal1	PREDICTED: dynein light chain 1, axonemal isoform X2 [Cynoglossus semilaevis]	-	-	-	-	-	-	-
TCONS_00000161	Sdsl	PREDICTED: serine dehydratase-like [Cynoglossus semilaevis]	Metabolism	Global and Overview;Amino acid metabolism	ko01100//Metabolic pathways;ko01110//Biosynthesis of secondary metabolites;ko01130//Biosynthesis of antibiotics;ko01200//Carbon metabolism;ko01230//Biosynthesis of amino acids;ko00260//Glycine, serine and threonine metabolism;ko00270//Cysteine and methionine metabolism;ko00290//Valine, leucine and isoleucine biosynthesis	K17989	-	-	-
TCONS_00000162	Sdsl	PREDICTED: serine dehydratase-like [Cynoglossus semilaevis]	Metabolism	Global and Overview;Amino acid metabolism	ko01100//Metabolic pathways;ko01110//Biosynthesis of secondary metabolites;ko01130//Biosynthesis of antibiotics;ko01200//Carbon metabolism;ko01230//Biosynthesis of amino acids;ko00260//Glycine, serine and threonine metabolism;ko00270//Cysteine and methionine metabolism;ko00290//Valine, leucine and isoleucine biosynthesis	K17989	-	-	-
TCONS_00000168	Syt14	PREDICTED: synaptotagmin-14 isoform X2 [Cynoglossus semilaevis]	-	-	-	-	-	-	-
TCONS_00000171	-	PREDICTED: uncharacterized protein LOC103398956 [Cynoglossus semilaevis]	-	-	-	-	-	-	-
TCONS_00000173	NLRP12	PREDICTED: ribonuclease inhibitor-like [Cynoglossus semilaevis]	-	-	-	-	-	-	-
TCONS_00000175	fndc5	PREDICTED: fibronectin type III domain-containing protein 5 isoform X4 [Cynoglossus semilaevis]	-	-	-	-	-	-	-
TCONS_00000185	-	PREDICTED: arginine/serine-rich protein 1 [Cynoglossus semilaevis]	-	-	-	-	-	-	-
TCONS_00000187	-	PREDICTED: arginine/serine-rich protein 1 [Cynoglossus semilaevis]	-	-	-	-	-	-	-
TCONS_00000188	RUNX3	PREDICTED: runt-related transcription factor 3 isoform X1 [Stegastes partitus]	-	-	-	-	GO:0043227//membrane-bounded organelle;GO:0043231//intracellular membrane-bounded organelle;GO:0005622//intracellular;GO:0044424//intracellular part;GO:0043226//organelle;GO:0005623//cell;GO:0044464//cell part;GO:0043229//intracellular organelle	GO:0001882//nucleoside binding;GO:0032550//purine ribonucleoside binding;GO:0001883//purine nucleoside binding;GO:0005488//binding;GO:0097367//carbohydrate derivative binding;GO:0032549//ribonucleoside binding;GO:1901363//heterocyclic compound binding;GO:0001071//nucleic acid binding transcription factor activity;GO:0036094//small molecule binding;GO:0097159//organic cyclic compound binding	GO:0034654//nucleobase-containing compound biosynthetic process;GO:0009987//cellular process;GO:0048513//animal organ development;GO:0019438//aromatic compound biosynthetic process;GO:0044699//single-organism process;GO:0044238//primary metabolic process;GO:0044767//single-organism developmental process;GO:0009059//macromolecule biosynthetic process;GO:0006351//transcription, DNA-templated;GO:004…
TCONS_00000195	LCK	PREDICTED: tyrosine-protein kinase Lck [Cynoglossus semilaevis]	-	-	-	-	-	-	-
TCONS_00000201	LCK	PREDICTED: tyrosine-protein kinase Lck [Cynoglossus semilaevis]	-	-	-	-	-	-	-
TCONS_00000202	hdac1-b	PREDICTED: histone deacetylase 1 isoform X1 [Cynoglossus semilaevis]	Environmental Information Processing;Cellular Processes	Cell growth and death;Signal transduction	ko04110//Cell cycle;ko04330//Notch signaling pathway	K06067	GO:0043229//intracellular organelle;GO:0005622//intracellular;GO:0005623//cell;GO:0043231//intracellular membrane-bounded organelle;GO:0043227//membrane-bounded organelle;GO:0043226//organelle;GO:0044424//intracellular part;GO:0044464//cell part	GO:0033558//protein deacetylase activity;GO:0016811//hydrolase activity, acting on carbon-nitrogen (but not peptide) bonds, in linear amides;GO:0016787//hydrolase activity;GO:0016810//hydrolase activity, acting on carbon-nitrogen (but not peptide) bonds;GO:0004407//histone deacetylase activity;GO:0003824//catalytic activity;GO:0019213//deacetylase activity;GO:0034979//NAD-dependent protein deacet…	GO:1901576//organic substance biosynthetic process;GO:0016575//histone deacetylation;GO:0032774//RNA biosynthetic process;GO:0009059//macromolecule biosynthetic process;GO:1901362//organic cyclic compound biosynthetic process;GO:0034641//cellular nitrogen compound metabolic process;GO:0043933//macromolecular complex subunit organization;GO:0044249//cellular biosynthetic process;GO:0006996//organe…
TCONS_00000208	-	PREDICTED: keratinocyte-associated protein 3-like [Cynoglossus semilaevis]	-	-	-	-	-	-	-
TCONS_00000211	PABPC4	PREDICTED: polyadenylate-binding protein 4 [Cynoglossus semilaevis]	Genetic Information Processing	Translation;Folding, sorting and degradation	ko03013//RNA transport;ko03015//mRNA surveillance pathway;ko03018//RNA degradation	K13126	-	GO:0003676//nucleic acid binding;GO:0005488//binding;GO:0097159//organic cyclic compound binding;GO:1901363//heterocyclic compound binding	-
TCONS_00000212	PABPC4	PREDICTED: polyadenylate-binding protein 4 [Cynoglossus semilaevis]	Genetic Information Processing	Translation;Folding, sorting and degradation	ko03013//RNA transport;ko03015//mRNA surveillance pathway;ko03018//RNA degradation	K13126	-	GO:0005488//binding;GO:0097159//organic cyclic compound binding;GO:0003676//nucleic acid binding;GO:1901363//heterocyclic compound binding	-
TCONS_00000213	PABPC4	PREDICTED: polyadenylate-binding protein 4 [Cynoglossus semilaevis]	Genetic Information Processing	Folding, sorting and degradation;Translation	ko03013//RNA transport;ko03015//mRNA surveillance pathway;ko03018//RNA degradation	K13126	-	GO:0003676//nucleic acid binding;GO:0097159//organic cyclic compound binding;GO:1901363//heterocyclic compound binding;GO:0005488//binding	-
TCONS_00000214	CLDN20	PREDICTED: claudin-20-like [Cynoglossus semilaevis]	Environmental Information Processing;Cellular Processes	Signaling molecules and interaction;Cellular commiunity	ko04530//Tight junction;ko04514//Cell adhesion molecules (CAMs)	K06087	-	-	-
TCONS_00000216	CLDN20	PREDICTED: claudin-20-like [Cynoglossus semilaevis]	Cellular Processes;Environmental Information Processing	Signaling molecules and interaction;Cellular commiunity	ko04530//Tight junction;ko04514//Cell adhesion molecules (CAMs)	K06087	-	-	-
TCONS_00000219	Filip1	PREDICTED: filamin-A-interacting protein 1-like [Cynoglossus semilaevis]	-	-	-	-	-	-	-
TCONS_00000220	TMEM30A	PREDICTED: cell cycle control protein 50A-like [Cynoglossus semilaevis]	-	-	-	-	GO:0016020//membrane;GO:0044425//membrane part;GO:0031224//intrinsic component of membrane	-	-
TCONS_00000221	TMEM30A	PREDICTED: cell cycle control protein 50A-like [Cynoglossus semilaevis]	-	-	-	-	GO:0016020//membrane	-	-
TCONS_00000223	Col12a1	PREDICTED: collagen alpha-1(XII) chain [Cynoglossus semilaevis]	-	-	-	-	-	-	-
TCONS_00000224	COL12A1	PREDICTED: collagen alpha-1(XII) chain [Cynoglossus semilaevis]	-	-	-	-	-	-	-
TCONS_00000226	COL12A1	PREDICTED: collagen alpha-1(XII) chain [Cynoglossus semilaevis]	-	-	-	-	-	-	-
TCONS_00000228	-	-	-	-	-	-	-	-	-
TCONS_00000232	-	-	-	-	-	-	-	-	-
TCONS_00000238	zbtb18.2	PREDICTED: zinc finger and BTB domain-containing protein 18.2 isoform X1 [Cynoglossus semilaevis]	-	-	-	-	-	-	-
TCONS_00000247	gchfr	PREDICTED: GTP cyclohydrolase 1 feedback regulatory protein [Cynoglossus semilaevis]	-	-	-	-	-	-	-
TCONS_00000248	gchfr	PREDICTED: GTP cyclohydrolase 1 feedback regulatory protein [Cynoglossus semilaevis]	-	-	-	-	-	-	-
TCONS_00000252	Bmf	PREDICTED: bcl-2-modifying factor isoform X1 [Cynoglossus semilaevis]	-	-	-	-	-	-	-
TCONS_00000260	Arhgap11a	PREDICTED: rho GTPase-activating protein 11A [Cynoglossus semilaevis]	-	-	-	-	-	-	-
TCONS_00000264	mfsd2aa	PREDICTED: sodium-dependent lysophosphatidylcholine symporter 1-A-like [Cynoglossus semilaevis]	-	-	-	-	-	-	-
TCONS_00000269	Sync	PREDICTED: syncoilin-like [Cynoglossus semilaevis]	-	-	-	-	-	-	-
TCONS_00000275	Ccdc28b	PREDICTED: coiled-coil domain-containing protein 28B [Cynoglossus semilaevis]	-	-	-	-	-	-	-
TCONS_00000280	Mthfd1	PREDICTED: C-1-tetrahydrofolate synthase, cytoplasmic [Cynoglossus semilaevis]	Metabolism	Metabolism of cofactors and vitamins;Global and Overview	ko01100//Metabolic pathways;ko00670//One carbon pool by folate	K00288	-	GO:0097367//carbohydrate derivative binding;GO:0036094//small molecule binding;GO:0016874//ligase activity;GO:0005488//binding;GO:0016491//oxidoreductase activity;GO:0001883//purine nucleoside binding;GO:0016645//oxidoreductase activity, acting on the CH-NH group of donors;GO:0001882//nucleoside binding;GO:0097159//organic cyclic compound binding;GO:0016646//oxidoreductase activity, acting on the…	GO:0044238//primary metabolic process;GO:0019752//carboxylic acid metabolic process;GO:0043603//cellular amide metabolic process;GO:0042558//pteridine-containing compound metabolic process;GO:0043436//oxoacid metabolic process;GO:0071704//organic substance metabolic process;GO:0051186//cofactor metabolic process;GO:1901605//alpha-amino acid metabolic process;GO:0008152//metabolic process;GO:00464…
TCONS_00000283	CCDC9	PREDICTED: LOW QUALITY PROTEIN: uncharacterized protein C15orf52 homolog [Cynoglossus semilaevis]	-	-	-	-	-	-	-
TCONS_00000284	CCDC9	PREDICTED: LOW QUALITY PROTEIN: uncharacterized protein C15orf52 homolog [Cynoglossus semilaevis]	-	-	-	-	-	-	-
TCONS_00000285	CCDC9	PREDICTED: LOW QUALITY PROTEIN: uncharacterized protein C15orf52 homolog [Cynoglossus semilaevis]	-	-	-	-	-	-	-
TCONS_00000286	CCDC9	PREDICTED: LOW QUALITY PROTEIN: uncharacterized protein C15orf52 homolog [Cynoglossus semilaevis]	-	-	-	-	-	-	-
TCONS_00000292	-	PREDICTED: 1-phosphatidylinositol 4,5-bisphosphate phosphodiesterase beta-2 [Cynoglossus semilaevis]	Organismal Systems;Environmental Information Processing;Cellular Processes;Metabolism	Cellular commiunity;Signal transduction;Carbohydrate metabolism;Circulatory system;Global and Overview;Endocrine system	ko01100//Metabolic pathways;ko04020//Calcium signaling pathway;ko04261//Adrenergic signaling in cardiomyocytes;ko04310//Wnt signaling pathway;ko04270//Vascular smooth muscle contraction;ko04070//Phosphatidylinositol signaling system;ko04916//Melanogenesis;ko04912//GnRH signaling pathway;ko04540//Gap junction;ko00562//Inositol phosphate metabolism	K05858	-	-	-
TCONS_00000296	Zfyve19	PREDICTED: kunitz-type protease inhibitor 1 [Cynoglossus semilaevis]	-	-	-	-	-	-	-
TCONS_00000298	Spint1	PREDICTED: kunitz-type protease inhibitor 1 [Cynoglossus semilaevis]	-	-	-	-	-	-	-
TCONS_00000308	PLEKHG3	PREDICTED: pleckstrin homology domain-containing family G member 3-like [Cynoglossus semilaevis]	-	-	-	-	-	-	-
TCONS_00000311	-	PREDICTED: glutathione peroxidase 2 [Cynoglossus semilaevis]	-	-	-	-	-	GO:0003824//catalytic activity;GO:0004601//peroxidase activity;GO:0016491//oxidoreductase activity;GO:0016684//oxidoreductase activity, acting on peroxide as acceptor;GO:0016209//antioxidant activity	GO:0044710//single-organism metabolic process;GO:0006950//response to stress;GO:0008152//metabolic process;GO:0050896//response to stimulus;GO:0044699//single-organism process
TCONS_00000312	SLC10A1	PREDICTED: sodium/bile acid cotransporter [Cynoglossus semilaevis]	-	-	-	-	-	-	-
TCONS_00000314	FSIP1	PREDICTED: fibrous sheath-interacting protein 1 [Cynoglossus semilaevis]	-	-	-	-	-	-	-
TCONS_00000315	FSIP1	PREDICTED: fibrous sheath-interacting protein 1 [Cynoglossus semilaevis]	-	-	-	-	-	-	-
TCONS_00000316	fsip1	PREDICTED: fibrous sheath-interacting protein 1 [Cynoglossus semilaevis]	-	-	-	-	-	-	-
TCONS_00000317	FSIP1	PREDICTED: fibrous sheath-interacting protein 1 [Cynoglossus semilaevis]	-	-	-	-	-	-	-
TCONS_00000322	-	PREDICTED: fibrinogen-like protein 1-like protein [Cynoglossus semilaevis]	-	-	-	-	-	-	-
TCONS_00000324	ARF6	ADP-ribosylation factor 6a [Danio rerio]	Cellular Processes	Transport and catabolism	ko04144//Endocytosis	K07941	GO:0044446//intracellular organelle part;GO:0032155//cell division site part;GO:0098588//bounding membrane of organelle;GO:0043227//membrane-bounded organelle;GO:0010008//endosome membrane;GO:0030175//filopodium;GO:0044424//intracellular part;GO:0032153//cell division site;GO:0042995//cell projection;GO:0044444//cytoplasmic part;GO:0016023//cytoplasmic, membrane-bounded vesicle;GO:0005768//endoso…	GO:0001883//purine nucleoside binding;GO:0017111//nucleoside-triphosphatase activity;GO:0003824//catalytic activity;GO:0016462//pyrophosphatase activity;GO:0005515//protein binding;GO:0005488//binding;GO:0019899//enzyme binding;GO:0016817//hydrolase activity, acting on acid anhydrides;GO:0016787//hydrolase activity;GO:0032549//ribonucleoside binding;GO:0032550//purine ribonucleoside binding;GO:00…	GO:0030154//cell differentiation;GO:0001702//gastrulation with mouth forming second;GO:0044707//single-multicellular organism process;GO:0065003//macromolecular complex assembly;GO:0034655//nucleobase-containing compound catabolic process;GO:0065007//biological regulation;GO:0044238//primary metabolic process;GO:0046434//organophosphate catabolic process;GO:0044699//single-organism process;GO:004…
TCONS_00000326	MSH4	PREDICTED: mutS protein homolog 4, partial [Cynoglossus semilaevis]	-	-	-	-	-	GO:1901363//heterocyclic compound binding;GO:0097159//organic cyclic compound binding;GO:0003676//nucleic acid binding;GO:0003677//DNA binding;GO:0005488//binding;GO:0003690//double-stranded DNA binding	GO:0006281//DNA repair;GO:0006139//nucleobase-containing compound metabolic process;GO:0043170//macromolecule metabolic process;GO:1901360//organic cyclic compound metabolic process;GO:0009987//cellular process;GO:0044238//primary metabolic process;GO:0006807//nitrogen compound metabolic process;GO:0006725//cellular aromatic compound metabolic process;GO:0006259//DNA metabolic process;GO:0046483/…
TCONS_00000331	KTN1	PREDICTED: kinectin isoform X2 [Cynoglossus semilaevis]	-	-	-	-	-	-	-
TCONS_00000332	KTN1	PREDICTED: kinectin isoform X2 [Cynoglossus semilaevis]	-	-	-	-	-	-	-
TCONS_00000333	KTN1	PREDICTED: kinectin isoform X1 [Cynoglossus semilaevis]	-	-	-	-	-	-	-
TCONS_00000338	TMEM260	PREDICTED: LOW QUALITY PROTEIN: transmembrane protein 260 [Cynoglossus semilaevis]	-	-	-	-	-	-	-
TCONS_00000341	-	-	-	-	-	-	-	-	-
TCONS_00000342	-	-	-	-	-	-	-	-	-
TCONS_00000345	-	-	-	-	-	-	-	-	-
TCONS_00000346	-	-	-	-	-	-	-	-	-
TCONS_00000351	-	PREDICTED: uncharacterized protein LOC108892425 [Lates calcarifer]	-	-	-	-	-	-	-
TCONS_00000354	PGF	PREDICTED: placenta growth factor isoform X1 [Cynoglossus semilaevis]	Cellular Processes	Cellular commiunity	ko04510//Focal adhesion	K16859	-	-	-
TCONS_00000355	PGF	PREDICTED: placenta growth factor isoform X1 [Cynoglossus semilaevis]	Cellular Processes	Cellular commiunity	ko04510//Focal adhesion	K16859	-	-	-
TCONS_00000356	PGF	PREDICTED: placenta growth factor isoform X1 [Cynoglossus semilaevis]	Cellular Processes	Cellular commiunity	ko04510//Focal adhesion	K16859	-	-	-
TCONS_00000357	-	-	-	-	-	-	-	-	-
TCONS_00000358	-	-	-	-	-	-	-	-	-
TCONS_00000363	PGF	PREDICTED: placenta growth factor isoform X1 [Cynoglossus semilaevis]	Cellular Processes	Cellular commiunity	ko04510//Focal adhesion	K16859	-	-	-
TCONS_00000372	Tmem63c	PREDICTED: LOW QUALITY PROTEIN: calcium permeable stress-gated cation channel 1 [Cynoglossus semilaevis]	-	-	-	-	-	-	-
TCONS_00000373	Tmem63c	PREDICTED: LOW QUALITY PROTEIN: calcium permeable stress-gated cation channel 1 [Cynoglossus semilaevis]	-	-	-	-	-	-	-
TCONS_00000376	coq6	PREDICTED: ubiquinone biosynthesis monooxygenase COQ6, mitochondrial [Cynoglossus semilaevis]	Metabolism	Global and Overview;Metabolism of cofactors and vitamins	ko01100//Metabolic pathways;ko01110//Biosynthesis of secondary metabolites;ko00130//Ubiquinone and other terpenoid-quinone biosynthesis	K06126	-	GO:0003824//catalytic activity;GO:0016491//oxidoreductase activity	GO:0008152//metabolic process;GO:0044710//single-organism metabolic process;GO:0044699//single-organism process
TCONS_00000378	-	PREDICTED: ectonucleoside triphosphate diphosphohydrolase 5 [Cynoglossus semilaevis]	-	-	-	-	-	-	-
TCONS_00000382	ccdc176	PREDICTED: basal body-orientation factor 1 [Cynoglossus semilaevis]	-	-	-	-	-	-	-
TCONS_00000383	ccdc176	PREDICTED: basal body-orientation factor 1 [Cynoglossus semilaevis]	-	-	-	-	-	-	-
TCONS_00000385	Gstz1	PREDICTED: maleylacetoacetate isomerase isoform X1 [Cynoglossus semilaevis]	Metabolism	Global and Overview;Amino acid metabolism	ko01100//Metabolic pathways;ko01120//Microbial metabolism in diverse environments;ko00350//Tyrosine metabolism	K01800	GO:0005622//intracellular;GO:0044424//intracellular part;GO:0005623//cell;GO:0044464//cell part	-	GO:0006082//organic acid metabolic process;GO:0006520//cellular amino acid metabolic process;GO:0009987//cellular process;GO:0044763//single-organism cellular process;GO:0043436//oxoacid metabolic process;GO:0008152//metabolic process;GO:0044710//single-organism metabolic process;GO:0044237//cellular metabolic process;GO:0006807//nitrogen compound metabolic process;GO:0019752//carboxylic acid met…
TCONS_00000387	Gstz1	PREDICTED: maleylacetoacetate isomerase isoform X1 [Cynoglossus semilaevis]	Metabolism	Global and Overview;Amino acid metabolism	ko01100//Metabolic pathways;ko01120//Microbial metabolism in diverse environments;ko00350//Tyrosine metabolism	K01800	GO:0005622//intracellular;GO:0005623//cell;GO:0044424//intracellular part;GO:0044464//cell part	-	GO:0006082//organic acid metabolic process;GO:0006807//nitrogen compound metabolic process;GO:0019752//carboxylic acid metabolic process;GO:0008152//metabolic process;GO:1901564//organonitrogen compound metabolic process;GO:0009987//cellular process;GO:0044710//single-organism metabolic process;GO:0006520//cellular amino acid metabolic process;GO:0044237//cellular metabolic process;GO:0043436//ox…
TCONS_00000396	ZC2HC1B	PREDICTED: zinc finger C2HC domain-containing protein 1C isoform X2 [Cynoglossus semilaevis]	-	-	-	-	-	-	-
TCONS_00000402	CLEC12B	PREDICTED: killer cell lectin-like receptor subfamily B member 1A [Cynoglossus semilaevis]	-	-	-	-	-	-	-
TCONS_00000403	CLEC12B	PREDICTED: killer cell lectin-like receptor subfamily B member 1A [Cynoglossus semilaevis]	-	-	-	-	-	-	-
TCONS_00000408	EML5	PREDICTED: echinoderm microtubule-associated protein-like 5 [Cynoglossus semilaevis]	-	-	-	-	-	-	-
TCONS_00000411	ift43a	PREDICTED: intraflagellar transport protein 43 homolog isoform X2 [Cynoglossus semilaevis]	-	-	-	-	-	-	-
TCONS_00000414	ift43a	PREDICTED: intraflagellar transport protein 43 homolog isoform X1 [Cynoglossus semilaevis]	-	-	-	-	-	-	-
TCONS_00000415	ift43a	PREDICTED: intraflagellar transport protein 43 homolog isoform X2 [Cynoglossus semilaevis]	-	-	-	-	-	-	-
TCONS_00000416	ift43a	PREDICTED: intraflagellar transport protein 43 homolog isoform X1 [Cynoglossus semilaevis]	-	-	-	-	-	-	-
TCONS_00000417	ift43a	PREDICTED: intraflagellar transport protein 43 homolog isoform X2 [Cynoglossus semilaevis]	-	-	-	-	-	-	-
TCONS_00000418	ift43a	PREDICTED: intraflagellar transport protein 43 homolog isoform X1 [Cynoglossus semilaevis]	-	-	-	-	-	-	-
TCONS_00000428	Gpatch2l	PREDICTED: G patch domain-containing protein 2-like [Cynoglossus semilaevis]	-	-	-	-	-	-	-
TCONS_00000435	ESRRB	PREDICTED: steroid hormone receptor ERR2 isoform X4 [Cynoglossus semilaevis]	-	-	-	-	-	-	-
TCONS_00000436	ESRRB	PREDICTED: steroid hormone receptor ERR2 isoform X4 [Cynoglossus semilaevis]	-	-	-	-	-	-	-
TCONS_00000439	ESRRB	PREDICTED: steroid hormone receptor ERR2 isoform X2 [Cynoglossus semilaevis]	-	-	-	-	-	-	-
TCONS_00000442	ESRRB	PREDICTED: steroid hormone receptor ERR2 isoform X4 [Cynoglossus semilaevis]	-	-	-	-	-	-	-
TCONS_00000443	ESRRB	PREDICTED: steroid hormone receptor ERR2 isoform X4 [Cynoglossus semilaevis]	-	-	-	-	-	-	-
TCONS_00000444	ESRRB	PREDICTED: steroid hormone receptor ERR2 isoform X3 [Cynoglossus semilaevis]	-	-	-	-	-	-	-
TCONS_00000446	DLST	PREDICTED: dihydrolipoyllysine-residue succinyltransferase component of 2-oxoglutarate dehydrogenase complex, mitochondrial-like [Cynoglossus semilaevis]	Metabolism	Amino acid metabolism;Carbohydrate metabolism;Global and Overview	ko01100//Metabolic pathways;ko01110//Biosynthesis of secondary metabolites;ko01130//Biosynthesis of antibiotics;ko01120//Microbial metabolism in diverse environments;ko01200//Carbon metabolism;ko00310//Lysine degradation;ko00020//Citrate cycle (TCA cycle)	K00658	GO:1990204//oxidoreductase complex;GO:0043234//protein complex;GO:0005737//cytoplasm;GO:0032991//macromolecular complex;GO:0005623//cell;GO:0045240//dihydrolipoyl dehydrogenase complex;GO:0044424//intracellular part;GO:1902494//catalytic complex;GO:0005622//intracellular;GO:0044444//cytoplasmic part;GO:0044464//cell part;GO:0045239//tricarboxylic acid cycle enzyme complex	GO:0003824//catalytic activity;GO:0016740//transferase activity	GO:0044237//cellular metabolic process;GO:0044763//single-organism cellular process;GO:0006091//generation of precursor metabolites and energy;GO:0015980//energy derivation by oxidation of organic compounds;GO:0045333//cellular respiration;GO:0044710//single-organism metabolic process;GO:0009987//cellular process;GO:0044699//single-organism process;GO:0055114//oxidation-reduction process;GO:00081…
TCONS_00000447	ANGEL1	PREDICTED: protein angel homolog 1-like [Cynoglossus semilaevis]	-	-	-	-	-	-	-
TCONS_00000450	ANGEL1	PREDICTED: protein angel homolog 1, partial [Cynoglossus semilaevis]	-	-	-	-	-	-	-
TCONS_00000451	ANGEL1	PREDICTED: protein angel homolog 1, partial [Cynoglossus semilaevis]	-	-	-	-	-	-	-
TCONS_00000454	Arel1	PREDICTED: apoptosis-resistant E3 ubiquitin protein ligase 1 isoform X1 [Cynoglossus semilaevis]	-	-	-	-	-	GO:0003824//catalytic activity	GO:0019538//protein metabolic process;GO:0044260//cellular macromolecule metabolic process;GO:0043412//macromolecule modification;GO:0009987//cellular process;GO:0044237//cellular metabolic process;GO:0070647//protein modification by small protein conjugation or removal;GO:0006464//cellular protein modification process;GO:0044267//cellular protein metabolic process;GO:0032446//protein modificatio…
TCONS_00000455	Arel1	PREDICTED: apoptosis-resistant E3 ubiquitin protein ligase 1 isoform X2 [Cynoglossus semilaevis]	-	-	-	-	-	GO:0003824//catalytic activity	GO:0044260//cellular macromolecule metabolic process;GO:0071704//organic substance metabolic process;GO:0006464//cellular protein modification process;GO:0032446//protein modification by small protein conjugation;GO:0036211//protein modification process;GO:0070647//protein modification by small protein conjugation or removal;GO:0043412//macromolecule modification;GO:0008152//metabolic process;GO:…
TCONS_00000458	Arel1	PREDICTED: apoptosis-resistant E3 ubiquitin protein ligase 1 isoform X1 [Cynoglossus semilaevis]	-	-	-	-	-	GO:0003824//catalytic activity	GO:0009987//cellular process;GO:0006464//cellular protein modification process;GO:0043412//macromolecule modification;GO:0044237//cellular metabolic process;GO:0019538//protein metabolic process;GO:0044267//cellular protein metabolic process;GO:0044238//primary metabolic process;GO:0032446//protein modification by small protein conjugation;GO:0008152//metabolic process;GO:0044260//cellular macrom…
TCONS_00000460	LTBP2	PREDICTED: latent-transforming growth factor beta-binding protein 2 [Cynoglossus semilaevis]	-	-	-	-	-	-	-
TCONS_00000461	LTBP2	PREDICTED: latent-transforming growth factor beta-binding protein 2 [Cynoglossus semilaevis]	-	-	-	-	-	-	-
TCONS_00000467	vsx2	PREDICTED: visual system homeobox 2 [Cynoglossus semilaevis]	-	-	-	-	-	-	-
TCONS_00000471	Exd1	PREDICTED: piRNA biogenesis protein EXD1 isoform X1 [Cynoglossus semilaevis]	-	-	-	-	-	-	-
TCONS_00000472	DLL4	PREDICTED: delta-like protein 4 [Cynoglossus semilaevis]	Environmental Information Processing	Signal transduction	ko04330//Notch signaling pathway	K06051	-	-	-
TCONS_00000482	-	-	-	-	-	-	-	-	-
TCONS_00000489	Rhov	PREDICTED: rho-related GTP-binding protein RhoV-like isoform X2 [Cynoglossus semilaevis]	-	-	-	-	-	-	-
TCONS_00000491	ZFYVE1	PREDICTED: zinc finger FYVE domain-containing protein 1-like [Cynoglossus semilaevis]	-	-	-	-	-	-	-
TCONS_00000492	Zfyve1	PREDICTED: zinc finger FYVE domain-containing protein 1-like [Cynoglossus semilaevis]	-	-	-	-	-	-	-
TCONS_00000494	dpf3	PREDICTED: zinc finger protein DPF3-like isoform X1 [Cynoglossus semilaevis]	-	-	-	-	-	-	-
TCONS_00000497	dpf3	PREDICTED: zinc finger protein DPF3-like isoform X1 [Cynoglossus semilaevis]	-	-	-	-	-	-	-
TCONS_00000499	Atxn3	PREDICTED: protein Z-dependent protease inhibitor [Cynoglossus semilaevis]	Genetic Information Processing	Folding, sorting and degradation	ko04141//Protein processing in endoplasmic reticulum	K11863	-	-	-
TCONS_00000510	Asb2	PREDICTED: ankyrin repeat and SOCS box protein 2 isoform X2 [Cynoglossus semilaevis]	-	-	-	-	-	-	-
TCONS_00000521	-	PREDICTED: serine/threonine-protein kinase PLK4 [Stegastes partitus]	-	-	-	-	-	GO:0016740//transferase activity;GO:0003824//catalytic activity	-
TCONS_00000525	Reep1	PREDICTED: receptor expression-enhancing protein 1 isoform X1 [Cynoglossus semilaevis]	-	-	-	-	-	-	-
TCONS_00000532	zfyve28	PREDICTED: lateral signaling target protein 2 homolog [Cynoglossus semilaevis]	-	-	-	-	-	-	-
TCONS_00000534	zfyve28	PREDICTED: lateral signaling target protein 2 homolog [Cynoglossus semilaevis]	-	-	-	-	-	-	-
TCONS_00000535	zfyve28	PREDICTED: lateral signaling target protein 2 homolog [Cynoglossus semilaevis]	-	-	-	-	-	-	-
TCONS_00000536	FGFRL1	PREDICTED: fibroblast growth factor receptor-like 1 [Cynoglossus semilaevis]	-	-	-	-	-	-	-
TCONS_00000538	FGFRL1	PREDICTED: fibroblast growth factor receptor-like 1 [Cynoglossus semilaevis]	-	-	-	-	-	-	-
TCONS_00000540	FGFRL1	PREDICTED: fibroblast growth factor receptor-like 1 [Cynoglossus semilaevis]	-	-	-	-	-	-	-
TCONS_00000541	FGFRL1	PREDICTED: fibroblast growth factor receptor-like 1 [Cynoglossus semilaevis]	-	-	-	-	-	-	-
TCONS_00000542	FGFRL1	PREDICTED: fibroblast growth factor receptor-like 1 [Cynoglossus semilaevis]	-	-	-	-	-	-	-
TCONS_00000545	kif15-a	PREDICTED: kinesin-like protein KIF15 [Cynoglossus semilaevis]	-	-	-	-	-	-	-
TCONS_00000548	lrrc9	PREDICTED: leucine-rich repeat-containing protein 9-like [Cynoglossus semilaevis]	-	-	-	-	-	-	-
TCONS_00000550	pcnxl4	PREDICTED: pecanex-like protein 4 [Cynoglossus semilaevis]	-	-	-	-	-	-	-
TCONS_00000553	PPM1A	PREDICTED: protein phosphatase 1A isoform X1 [Cynoglossus semilaevis]	Environmental Information Processing	Signal transduction	ko04010//MAPK signaling pathway	K04457	-	GO:0016791//phosphatase activity;GO:0016788//hydrolase activity, acting on ester bonds;GO:0042578//phosphoric ester hydrolase activity;GO:0004721//phosphoprotein phosphatase activity;GO:0005488//binding;GO:0043167//ion binding;GO:0003824//catalytic activity;GO:0016787//hydrolase activity;GO:0046872//metal ion binding;GO:0043169//cation binding;GO:0046914//transition metal ion binding	GO:0071704//organic substance metabolic process;GO:0008152//metabolic process;GO:0019538//protein metabolic process;GO:0043412//macromolecule modification;GO:0009987//cellular process;GO:0044267//cellular protein metabolic process;GO:0043170//macromolecule metabolic process;GO:0006464//cellular protein modification process;GO:0044237//cellular metabolic process;GO:0036211//protein modification pr…
TCONS_00000557	-	-	-	-	-	-	-	-	-
TCONS_00000558	-	-	-	-	-	-	-	-	-
TCONS_00000560	-	-	-	-	-	-	-	-	-
TCONS_00000562	SIX6	Protein phosphatase 1A [Larimichthys crocea]	-	-	-	-	GO:0044464//cell part;GO:0043227//membrane-bounded organelle;GO:0043226//organelle;GO:0043231//intracellular membrane-bounded organelle;GO:0005623//cell;GO:0005622//intracellular;GO:0043229//intracellular organelle;GO:0044424//intracellular part	GO:0001071//nucleic acid binding transcription factor activity;GO:0003677//DNA binding;GO:0003676//nucleic acid binding;GO:0005488//binding;GO:0097159//organic cyclic compound binding;GO:1901363//heterocyclic compound binding	GO:0010467//gene expression;GO:0032501//multicellular organismal process;GO:0019438//aromatic compound biosynthetic process;GO:0001654//eye development;GO:0034641//cellular nitrogen compound metabolic process;GO:0044699//single-organism process;GO:0048592//eye morphogenesis;GO:0044237//cellular metabolic process;GO:0032774//RNA biosynthetic process;GO:0044238//primary metabolic process;GO:0009987…
TCONS_00000563	SIX6	Protein phosphatase 1A [Larimichthys crocea]	-	-	-	-	GO:0005623//cell;GO:0043231//intracellular membrane-bounded organelle;GO:0043229//intracellular organelle;GO:0044464//cell part;GO:0044424//intracellular part;GO:0043226//organelle;GO:0005622//intracellular;GO:0043227//membrane-bounded organelle	GO:0001071//nucleic acid binding transcription factor activity;GO:1901363//heterocyclic compound binding;GO:0003677//DNA binding;GO:0097159//organic cyclic compound binding;GO:0005488//binding;GO:0003676//nucleic acid binding	GO:0006725//cellular aromatic compound metabolic process;GO:1901360//organic cyclic compound metabolic process;GO:0048749//compound eye development;GO:0044767//single-organism developmental process;GO:0044249//cellular biosynthetic process;GO:0048592//eye morphogenesis;GO:0048513//animal organ development;GO:0071704//organic substance metabolic process;GO:0019438//aromatic compound biosynthetic p…
TCONS_00000571	MNAT1	PREDICTED: CDK-activating kinase assembly factor MAT1 [Cynoglossus semilaevis]	Genetic Information Processing	Transcription;Replication and repair	ko03420//Nucleotide excision repair;ko03022//Basal transcription factors	K10842	-	GO:0046914//transition metal ion binding;GO:0043169//cation binding;GO:0005488//binding;GO:0043167//ion binding;GO:0046872//metal ion binding	GO:0044763//single-organism cellular process;GO:0009987//cellular process;GO:0044699//single-organism process
TCONS_00000572	MNAT1	PREDICTED: CDK-activating kinase assembly factor MAT1 [Cynoglossus semilaevis]	Genetic Information Processing	Replication and repair;Transcription	ko03420//Nucleotide excision repair;ko03022//Basal transcription factors	K10842	-	GO:0046914//transition metal ion binding;GO:0005488//binding;GO:0043169//cation binding;GO:0043167//ion binding;GO:0046872//metal ion binding	GO:0044699//single-organism process;GO:0044763//single-organism cellular process;GO:0009987//cellular process
TCONS_00000574	PRKCH	PREDICTED: protein kinase C eta type [Cynoglossus semilaevis]	Organismal Systems;Cellular Processes	Circulatory system;Cellular commiunity	ko04530//Tight junction;ko04270//Vascular smooth muscle contraction	K18051	-	-	-
TCONS_00000576	slc38a6	PREDICTED: probable sodium-coupled neutral amino acid transporter 6 [Cynoglossus semilaevis]	-	-	-	-	-	-	-
TCONS_00000577	Slc38a6	PREDICTED: probable sodium-coupled neutral amino acid transporter 6 [Cynoglossus semilaevis]	-	-	-	-	-	-	-
TCONS_00000582	Prkch	PREDICTED: protein kinase C eta type [Cynoglossus semilaevis]	Organismal Systems;Cellular Processes	Circulatory system;Cellular commiunity	ko04530//Tight junction;ko04270//Vascular smooth muscle contraction	K18051	-	-	-
TCONS_00000584	MIS18BP1	PREDICTED: mis18-binding protein 1 isoform X2 [Cynoglossus semilaevis]	-	-	-	-	-	-	-
TCONS_00000587	MIS18BP1	PREDICTED: mis18-binding protein 1 isoform X1 [Cynoglossus semilaevis]	-	-	-	-	-	-	-
TCONS_00000589	TPP1	PREDICTED: tripeptidyl-peptidase 1 [Cynoglossus semilaevis]	Cellular Processes	Transport and catabolism	ko04142//Lysosome	K01279	-	GO:0070011//peptidase activity, acting on L-amino acid peptides;GO:0008233//peptidase activity;GO:0016787//hydrolase activity;GO:0003824//catalytic activity	GO:0043170//macromolecule metabolic process;GO:0010467//gene expression;GO:0048856//anatomical structure development;GO:0019538//protein metabolic process;GO:0044238//primary metabolic process;GO:0071704//organic substance metabolic process;GO:0016485//protein processing;GO:0044699//single-organism process;GO:0032502//developmental process;GO:0006508//proteolysis;GO:0008152//metabolic process;GO:…
TCONS_00000590	TPP1	PREDICTED: tripeptidyl-peptidase 1 [Cynoglossus semilaevis]	Cellular Processes	Transport and catabolism	ko04142//Lysosome	K01279	-	GO:0070011//peptidase activity, acting on L-amino acid peptides;GO:0016787//hydrolase activity;GO:0003824//catalytic activity;GO:0008233//peptidase activity	GO:0019538//protein metabolic process;GO:0007275//multicellular organism development;GO:0044238//primary metabolic process;GO:0044767//single-organism developmental process;GO:0032502//developmental process;GO:0043170//macromolecule metabolic process;GO:0010467//gene expression;GO:0016485//protein processing;GO:0044699//single-organism process;GO:0044707//single-multicellular organism process;GO:…
TCONS_00000591	DEGS2	PREDICTED: sphingolipid delta(4)-desaturase/C4-monooxygenase DES2 [Cynoglossus semilaevis]	Metabolism	Global and Overview;Lipid metabolism	ko01100//Metabolic pathways;ko00600//Sphingolipid metabolism	K04712	GO:0016020//membrane;GO:0031224//intrinsic component of membrane;GO:0044425//membrane part	GO:0016491//oxidoreductase activity;GO:0003824//catalytic activity	GO:0044710//single-organism metabolic process;GO:0006629//lipid metabolic process;GO:0044763//single-organism cellular process;GO:0044699//single-organism process;GO:0044238//primary metabolic process;GO:0006082//organic acid metabolic process;GO:0032787//monocarboxylic acid metabolic process;GO:0044255//cellular lipid metabolic process;GO:0044237//cellular metabolic process;GO:0009987//cellular …
TCONS_00000595	-	-	-	-	-	-	-	-	-
TCONS_00000599	grhl1	PREDICTED: grainyhead-like protein 1 homolog [Cynoglossus semilaevis]	-	-	-	-	-	-	-
TCONS_00000600	Klf11	PREDICTED: Krueppel-like factor 11 [Cynoglossus semilaevis]	-	-	-	-	-	-	-
TCONS_00000602	Klf11	PREDICTED: Krueppel-like factor 11 [Cynoglossus semilaevis]	-	-	-	-	-	-	-
TCONS_00000604	RPAP1	PREDICTED: RNA polymerase II-associated protein 1 isoform X1 [Cynoglossus semilaevis]	-	-	-	-	-	-	-
TCONS_00000605	RPAP1	PREDICTED: RNA polymerase II-associated protein 1 isoform X2 [Cynoglossus semilaevis]	-	-	-	-	-	-	-
TCONS_00000609	ALK	PREDICTED: leukocyte tyrosine kinase receptor [Cynoglossus semilaevis]	-	-	-	-	GO:0016020//membrane	GO:0004672//protein kinase activity;GO:0016772//transferase activity, transferring phosphorus-containing groups;GO:0004713//protein tyrosine kinase activity;GO:0016740//transferase activity;GO:0016773//phosphotransferase activity, alcohol group as acceptor;GO:0003824//catalytic activity;GO:0016301//kinase activity	GO:0044267//cellular protein metabolic process;GO:0008152//metabolic process;GO:0006464//cellular protein modification process;GO:0044238//primary metabolic process;GO:0071704//organic substance metabolic process;GO:0019538//protein metabolic process;GO:0044260//cellular macromolecule metabolic process;GO:0006793//phosphorus metabolic process;GO:0016310//phosphorylation;GO:0043412//macromolecule …
TCONS_00000610	ALK	PREDICTED: leukocyte tyrosine kinase receptor [Cynoglossus semilaevis]	-	-	-	-	GO:0016020//membrane	GO:0004713//protein tyrosine kinase activity;GO:0016773//phosphotransferase activity, alcohol group as acceptor;GO:0016740//transferase activity;GO:0016772//transferase activity, transferring phosphorus-containing groups;GO:0016301//kinase activity;GO:0004672//protein kinase activity;GO:0003824//catalytic activity	GO:0009987//cellular process;GO:0006796//phosphate-containing compound metabolic process;GO:0044237//cellular metabolic process;GO:0044238//primary metabolic process;GO:0044260//cellular macromolecule metabolic process;GO:0016310//phosphorylation;GO:0019538//protein metabolic process;GO:0008152//metabolic process;GO:0043170//macromolecule metabolic process;GO:0071704//organic substance metabolic …
TCONS_00000612	Alk	PREDICTED: leukocyte tyrosine kinase receptor [Cynoglossus semilaevis]	-	-	-	-	GO:0016020//membrane	GO:0004713//protein tyrosine kinase activity;GO:0003824//catalytic activity;GO:0016301//kinase activity;GO:0004672//protein kinase activity;GO:0016772//transferase activity, transferring phosphorus-containing groups;GO:0016773//phosphotransferase activity, alcohol group as acceptor;GO:0016740//transferase activity	GO:0009987//cellular process;GO:0044267//cellular protein metabolic process;GO:0006464//cellular protein modification process;GO:0044260//cellular macromolecule metabolic process;GO:0006468//protein phosphorylation;GO:0044699//single-organism process;GO:0016310//phosphorylation;GO:0043412//macromolecule modification;GO:0006793//phosphorus metabolic process;GO:0019538//protein metabolic process;GO…
TCONS_00000613	-	PREDICTED: inositol-trisphosphate 3-kinase A [Cynoglossus semilaevis]	-	-	-	-	-	-	GO:0006796//phosphate-containing compound metabolic process;GO:0044237//cellular metabolic process;GO:0009987//cellular process;GO:0008152//metabolic process;GO:0006793//phosphorus metabolic process
TCONS_00000619	Bahd1	PREDICTED: bromo adjacent homology domain-containing 1 protein isoform X1 [Cynoglossus semilaevis]	-	-	-	-	-	-	-
TCONS_00000625	Bahd1	PREDICTED: bromo adjacent homology domain-containing 1 protein isoform X2 [Cynoglossus semilaevis]	-	-	-	-	-	-	-
TCONS_00000628	-	PREDICTED: prolactin-releasing peptide receptor-like [Cynoglossus semilaevis]	-	-	-	-	-	-	-
TCONS_00000630	PCMT1	PREDICTED: protein-L-isoaspartate(D-aspartate) O-methyltransferase-like isoform X1 [Cynoglossus semilaevis]	-	-	-	-	GO:0005622//intracellular;GO:0044464//cell part;GO:0005623//cell;GO:0044424//intracellular part	GO:0016741//transferase activity, transferring one-carbon groups;GO:0003824//catalytic activity;GO:0016740//transferase activity	GO:0036211//protein modification process;GO:0019538//protein metabolic process;GO:0043412//macromolecule modification;GO:0044237//cellular metabolic process;GO:0044260//cellular macromolecule metabolic process;GO:0008152//metabolic process;GO:0008213//protein alkylation;GO:0009987//cellular process;GO:0043170//macromolecule metabolic process;GO:0071704//organic substance metabolic process;GO:0006…
TCONS_00000634	Rpusd2	PREDICTED: RNA pseudouridylate synthase domain-containing protein 2 [Cynoglossus semilaevis]	-	-	-	-	-	-	-
TCONS_00000636	Sowahc	PREDICTED: ankyrin repeat domain-containing protein SOWAHC-like [Cynoglossus semilaevis]	-	-	-	-	-	-	-
TCONS_00000639	Pkdcc	PREDICTED: extracellular tyrosine-protein kinase PKDCC [Cynoglossus semilaevis]	-	-	-	-	-	-	-
TCONS_00000642	EML1	PREDICTED: echinoderm microtubule-associated protein-like 1 [Cynoglossus semilaevis]	-	-	-	-	-	-	-
TCONS_00000643	Eml1	PREDICTED: echinoderm microtubule-associated protein-like 1 [Cynoglossus semilaevis]	-	-	-	-	-	-	-
TCONS_00000644	EML1	PREDICTED: echinoderm microtubule-associated protein-like 1 [Cynoglossus semilaevis]	-	-	-	-	-	-	-
TCONS_00000645	EML1	PREDICTED: echinoderm microtubule-associated protein-like 1 [Cynoglossus semilaevis]	-	-	-	-	-	-	-
TCONS_00000646	EML1	PREDICTED: echinoderm microtubule-associated protein-like 1 [Cynoglossus semilaevis]	-	-	-	-	-	-	-
TCONS_00000647	EML1	PREDICTED: echinoderm microtubule-associated protein-like 1 [Cynoglossus semilaevis]	-	-	-	-	-	-	-
TCONS_00000649	EML1	PREDICTED: echinoderm microtubule-associated protein-like 1 [Cynoglossus semilaevis]	-	-	-	-	-	-	-
TCONS_00000650	Eml1	PREDICTED: echinoderm microtubule-associated protein-like 1 [Cynoglossus semilaevis]	-	-	-	-	-	-	-
TCONS_00000651	EML1	PREDICTED: echinoderm microtubule-associated protein-like 1 [Cynoglossus semilaevis]	-	-	-	-	-	-	-
TCONS_00000652	EML1	PREDICTED: echinoderm microtubule-associated protein-like 1 [Cynoglossus semilaevis]	-	-	-	-	-	-	-
TCONS_00000653	EML1	PREDICTED: echinoderm microtubule-associated protein-like 1 [Cynoglossus semilaevis]	-	-	-	-	-	-	-
TCONS_00000654	Eml1	PREDICTED: echinoderm microtubule-associated protein-like 1 [Cynoglossus semilaevis]	-	-	-	-	-	-	-
TCONS_00000655	evl	PREDICTED: ena/VASP-like protein, partial [Cynoglossus semilaevis]	Cellular Processes	Cell motility	ko04810//Regulation of actin cytoskeleton	K05746	-	-	-
TCONS_00000656	EVL	PREDICTED: ena/VASP-like protein isoform X3 [Maylandia zebra]	-	-	-	-	-	-	-
TCONS_00000657	EVL	PREDICTED: ena/VASP-like protein isoform X2 [Maylandia zebra]	Cellular Processes	Cell motility	ko04810//Regulation of actin cytoskeleton	K05746	-	-	-
TCONS_00000659	EVL	-	-	-	-	-	-	-	-
TCONS_00000661	CPSF3	PREDICTED: cleavage and polyadenylation specificity factor subunit 3 [Cynoglossus semilaevis]	Genetic Information Processing	Translation	ko03015//mRNA surveillance pathway	K14403	-	GO:0003824//catalytic activity	-
TCONS_00000664	mboat2	PREDICTED: lysophospholipid acyltransferase 2 isoform X1 [Cynoglossus semilaevis]	Metabolism	Global and Overview;Lipid metabolism	ko01100//Metabolic pathways;ko01110//Biosynthesis of secondary metabolites;ko00564//Glycerophospholipid metabolism;ko00561//Glycerolipid metabolism	K13517	GO:0031224//intrinsic component of membrane;GO:0044425//membrane part;GO:0016020//membrane	-	-
TCONS_00000667	mboat2	PREDICTED: lysophospholipid acyltransferase 2 isoform X1 [Cynoglossus semilaevis]	Metabolism	Global and Overview;Lipid metabolism	ko01100//Metabolic pathways;ko01110//Biosynthesis of secondary metabolites;ko00564//Glycerophospholipid metabolism;ko00561//Glycerolipid metabolism	K13517	GO:0016020//membrane;GO:0044425//membrane part;GO:0031224//intrinsic component of membrane	-	-
TCONS_00000668	kidins220	PREDICTED: kinase D-interacting substrate of 220 kDa isoform X3 [Cynoglossus semilaevis]	-	-	-	-	-	-	-
TCONS_00000675	kidins220	PREDICTED: kinase D-interacting substrate of 220 kDa isoform X6 [Cynoglossus semilaevis]	-	-	-	-	-	-	-
TCONS_00000677	-	-	-	-	-	-	-	-	-
TCONS_00000678	-	-	-	-	-	-	-	-	-
TCONS_00000679	-	-	-	-	-	-	-	-	-
TCONS_00000696	-	-	-	-	-	-	-	-	-
TCONS_00000697	-	-	-	-	-	-	-	-	-
TCONS_00000708	RPS6KA	PREDICTED: ribosomal protein S6 kinase alpha-2 isoform X4 [Stegastes partitus]	Cellular Processes;Environmental Information Processing;Organismal Systems	Signal transduction;Endocrine system;Cell growth and death	ko04010//MAPK signaling pathway;ko04114//Oocyte meiosis;ko04914//Progesterone-mediated oocyte maturation;ko04150//mTOR signaling pathway	K04373	-	GO:0001883//purine nucleoside binding;GO:0004672//protein kinase activity;GO:0097367//carbohydrate derivative binding;GO:0043167//ion binding;GO:0016740//transferase activity;GO:0005488//binding;GO:0043169//cation binding;GO:0001882//nucleoside binding;GO:0036094//small molecule binding;GO:0003824//catalytic activity;GO:1901363//heterocyclic compound binding;GO:0046872//metal ion binding;GO:00971…	GO:0044237//cellular metabolic process;GO:0044260//cellular macromolecule metabolic process;GO:0050789//regulation of biological process;GO:0044238//primary metabolic process;GO:0006793//phosphorus metabolic process;GO:0044267//cellular protein metabolic process;GO:0044699//single-organism process;GO:0071704//organic substance metabolic process;GO:0036211//protein modification process;GO:0044763/…
TCONS_00000713	-	PREDICTED: arf-GAP with SH3 domain, ANK repeat and PH domain-containing protein 3-like [Cynoglossus semilaevis]	-	-	-	-	-	-	-
TCONS_00000714	-	-	-	-	-	-	-	-	-
TCONS_00000715	-	-	-	-	-	-	-	-	-
TCONS_00000717	-	-	-	-	-	-	-	-	-
TCONS_00000718	-	-	-	-	-	-	-	-	-
TCONS_00000720	-	PREDICTED: noncompact myelin-associated protein [Cynoglossus semilaevis]	-	-	-	-	-	-	-
TCONS_00000721	-	PREDICTED: noncompact myelin-associated protein [Cynoglossus semilaevis]	-	-	-	-	-	-	-
TCONS_00000723	-	PREDICTED: noncompact myelin-associated protein [Cynoglossus semilaevis]	-	-	-	-	-	-	-
TCONS_00000724	TMEM234	PREDICTED: transmembrane protein 234 [Cynoglossus semilaevis]	-	-	-	-	-	-	-
TCONS_00000726	Tmem234	PREDICTED: transmembrane protein 234 [Cynoglossus semilaevis]	-	-	-	-	-	-	-
TCONS_00000727	FANCM	PREDICTED: Fanconi anemia group M protein isoform X1 [Cynoglossus semilaevis]	Genetic Information Processing	Replication and repair	ko03460//Fanconi anemia pathway	K10896	-	-	-
TCONS_00000728	FANCM	PREDICTED: Fanconi anemia group M protein isoform X1 [Cynoglossus semilaevis]	Genetic Information Processing	Replication and repair	ko03460//Fanconi anemia pathway	K10896	-	GO:0003824//catalytic activity;GO:0016787//hydrolase activity	-
TCONS_00000731	-	-	-	-	-	-	-	-	-
TCONS_00000735	Wdr25	PREDICTED: WD repeat-containing protein 25 [Cynoglossus semilaevis]	-	-	-	-	-	-	-
TCONS_00000746	MYO6	PREDICTED: unconventional myosin-VI-like [Cynoglossus semilaevis]	-	-	-	-	GO:0044464//cell part;GO:0005856//cytoskeleton;GO:0043232//intracellular non-membrane-bounded organelle;GO:0044424//intracellular part;GO:0015629//actin cytoskeleton;GO:0005622//intracellular;GO:0043226//organelle;GO:0043229//intracellular organelle;GO:0043228//non-membrane-bounded organelle;GO:0005623//cell	GO:0016787//hydrolase activity;GO:0001883//purine nucleoside binding;GO:0003824//catalytic activity;GO:0016817//hydrolase activity, acting on acid anhydrides;GO:0016462//pyrophosphatase activity;GO:1901363//heterocyclic compound binding;GO:0017111//nucleoside-triphosphatase activity;GO:0032549//ribonucleoside binding;GO:0036094//small molecule binding;GO:0001882//nucleoside binding;GO:0097159//or…	GO:0007399//nervous system development;GO:0048699//generation of neurons;GO:0030154//cell differentiation;GO:0008544//epidermis development;GO:0009913//epidermal cell differentiation;GO:0060429//epithelium development;GO:0030182//neuron differentiation;GO:0044767//single-organism developmental process;GO:0022008//neurogenesis;GO:0035315//hair cell differentiation;GO:0050954//sensory perception of…
TCONS_00000752	ORC3	PREDICTED: origin recognition complex subunit 3 isoform X1 [Cynoglossus semilaevis]	Cellular Processes	Cell growth and death	ko04110//Cell cycle	K02605	-	-	-
TCONS_00000761	Oxr1	PREDICTED: nuclear receptor coactivator 7-like isoform X2 [Cynoglossus semilaevis]	-	-	-	-	-	-	-
TCONS_00000767	atpif1	-	-	-	-	-	-	-	-
TCONS_00000770	htr1d	PREDICTED: 5-hydroxytryptamine receptor 1D [Cynoglossus semilaevis]	Environmental Information Processing	Signaling molecules and interaction	ko04080//Neuroactive ligand-receptor interaction	K04153	GO:0044425//membrane part;GO:0016021//integral component of membrane;GO:0016020//membrane;GO:0031224//intrinsic component of membrane	GO:0060089//molecular transducer activity;GO:0099600//transmembrane receptor activity;GO:0004871//signal transducer activity;GO:0038023//signaling receptor activity;GO:0004888//transmembrane signaling receptor activity;GO:0008227//G-protein coupled amine receptor activity;GO:0004930//G-protein coupled receptor activity;GO:0004872//receptor activity	GO:0065008//regulation of biological quality;GO:0006936//muscle contraction;GO:0007165//signal transduction;GO:0007267//cell-cell signaling;GO:0007154//cell communication;GO:0003018//vascular process in circulatory system;GO:0050794//regulation of cellular process;GO:0003008//system process;GO:0003012//muscle system process;GO:0032501//multicellular organismal process;GO:0008015//blood circulatio…
TCONS_00000771	htr1d	PREDICTED: 5-hydroxytryptamine receptor 1D [Cynoglossus semilaevis]	Environmental Information Processing	Signaling molecules and interaction	ko04080//Neuroactive ligand-receptor interaction	K04153	GO:0031224//intrinsic component of membrane;GO:0016021//integral component of membrane;GO:0044425//membrane part;GO:0016020//membrane	GO:0008227//G-protein coupled amine receptor activity;GO:0004888//transmembrane signaling receptor activity;GO:0038023//signaling receptor activity;GO:0004871//signal transducer activity;GO:0004930//G-protein coupled receptor activity;GO:0004872//receptor activity;GO:0099600//transmembrane receptor activity;GO:0060089//molecular transducer activity	GO:0007267//cell-cell signaling;GO:0090066//regulation of anatomical structure size;GO:0065007//biological regulation;GO:0032501//multicellular organismal process;GO:0003012//muscle system process;GO:0050789//regulation of biological process;GO:0007186//G-protein coupled receptor signaling pathway;GO:0023052//signaling;GO:0009987//cellular process;GO:0007165//signal transduction;GO:0040011//locom…
TCONS_00000773	-	-	-	-	-	-	-	-	-
TCONS_00000777	PPP2R5C	PREDICTED: serine/threonine-protein phosphatase 2A 56 kDa regulatory subunit gamma isoform isoform X3 [Cynoglossus semilaevis]	Cellular Processes;Organismal Systems;Genetic Information Processing	Cell growth and death;Circulatory system;Translation	ko04261//Adrenergic signaling in cardiomyocytes;ko04114//Oocyte meiosis;ko03015//mRNA surveillance pathway	K11584	-	-	-
TCONS_00000783	PPP2R5C	PREDICTED: serine/threonine-protein phosphatase 2A 56 kDa regulatory subunit gamma isoform isoform X2 [Cynoglossus semilaevis]	Genetic Information Processing;Organismal Systems;Cellular Processes	Translation;Cell growth and death;Circulatory system	ko04261//Adrenergic signaling in cardiomyocytes;ko04114//Oocyte meiosis;ko03015//mRNA surveillance pathway	K11584	-	-	-
TCONS_00000784	PPP2R5C	PREDICTED: serine/threonine-protein phosphatase 2A 56 kDa regulatory subunit gamma isoform isoform X4 [Cynoglossus semilaevis]	Cellular Processes;Organismal Systems;Genetic Information Processing	Translation;Circulatory system;Cell growth and death	ko04261//Adrenergic signaling in cardiomyocytes;ko04114//Oocyte meiosis;ko03015//mRNA surveillance pathway	K11584	-	-	-
TCONS_00000785	-	-	-	-	-	-	-	-	-
TCONS_00000787	-	-	-	-	-	-	-	-	-
TCONS_00000790	-	PREDICTED: uncharacterized protein LOC109201790, partial [Oreochromis niloticus]	-	-	-	-	-	-	-
TCONS_00000795	dio3	PREDICTED: thyroxine 5-deiodinase-like [Cynoglossus semilaevis]	-	-	-	-	-	GO:0003824//catalytic activity	GO:0008152//metabolic process;GO:0044699//single-organism process;GO:0044710//single-organism metabolic process;GO:0009058//biosynthetic process
TCONS_00000797	-	PREDICTED: transcription factor E2F2 isoform X2 [Cynoglossus semilaevis]	-	-	-	-	-	-	-
TCONS_00000798	-	PREDICTED: transcription factor E2F2 isoform X2 [Cynoglossus semilaevis]	-	-	-	-	-	-	-
TCONS_00000799	-	PREDICTED: transcription factor E2F2 isoform X1 [Poecilia reticulata]	-	-	-	-	-	-	-
TCONS_00000800	-	-	-	-	-	-	-	-	-
TCONS_00000801	-	-	-	-	-	-	-	-	-
TCONS_00000810	LUZP1	PREDICTED: leucine zipper protein 1 [Cynoglossus semilaevis]	-	-	-	-	-	-	-
TCONS_00000811	-	-	-	-	-	-	-	-	-
TCONS_00000813	Tmem30b	PREDICTED: cell cycle control protein 50A-like isoform X1 [Cynoglossus semilaevis]	-	-	-	-	-	-	-
TCONS_00000815	MYO10	PREDICTED: unconventional myosin-X-like isoform X3 [Cynoglossus semilaevis]	-	-	-	-	-	-	-
TCONS_00000821	sumo3	PREDICTED: small ubiquitin-related modifier 3-like [Cynoglossus semilaevis]	Genetic Information Processing	Translation	ko03013//RNA transport	K12160	-	-	GO:0019538//protein metabolic process;GO:0044238//primary metabolic process;GO:0071704//organic substance metabolic process;GO:0006464//cellular protein modification process;GO:0009987//cellular process;GO:0036211//protein modification process;GO:0043170//macromolecule metabolic process;GO:0070647//protein modification by small protein conjugation or removal;GO:0044260//cellular macromolecule met…
TCONS_00000823	sumo3l	PREDICTED: small ubiquitin-related modifier 3-like [Cynoglossus semilaevis]	Genetic Information Processing	Translation	ko03013//RNA transport	K12160	GO:0044464//cell part;GO:0043226//organelle;GO:0043227//membrane-bounded organelle;GO:0005623//cell;GO:0044424//intracellular part;GO:0043229//intracellular organelle;GO:0043231//intracellular membrane-bounded organelle;GO:0005622//intracellular	-	GO:0044237//cellular metabolic process;GO:0032446//protein modification by small protein conjugation;GO:0032502//developmental process;GO:0019538//protein metabolic process;GO:0043170//macromolecule metabolic process;GO:0006464//cellular protein modification process;GO:0044267//cellular protein metabolic process;GO:0070647//protein modification by small protein conjugation or removal;GO:0044767//…
TCONS_00000825	USP40	PREDICTED: ubiquitin carboxyl-terminal hydrolase 40 [Cynoglossus semilaevis]	-	-	-	-	-	-	-
TCONS_00000826	USP40	PREDICTED: ubiquitin carboxyl-terminal hydrolase 40 [Cynoglossus semilaevis]	-	-	-	-	-	-	-
TCONS_00000834	-	-	-	-	-	-	-	-	-
TCONS_00000835	-	-	-	-	-	-	-	-	-
TCONS_00000836	-	-	-	-	-	-	-	-	-
TCONS_00000838	-	-	-	-	-	-	-	-	-
TCONS_00000839	-	-	-	-	-	-	-	-	-
TCONS_00000840	-	unnamed protein product [Tetraodon nigroviridis]	-	-	-	-	-	-	-
TCONS_00000846	-	-	-	-	-	-	-	-	-
TCONS_00000852	Stxbp6	PREDICTED: syntaxin-binding protein 6 isoform X3 [Cynoglossus semilaevis]	-	-	-	-	-	-	-
TCONS_00000857	Stxbp6	PREDICTED: syntaxin-binding protein 6 isoform X3 [Cynoglossus semilaevis]	-	-	-	-	-	-	-
TCONS_00000888	TNFSF10	PREDICTED: tumor necrosis factor ligand superfamily member 10, partial [Cynoglossus semilaevis]	Environmental Information Processing;Cellular Processes	Cell growth and death;Signal transduction;Signaling molecules and interaction	ko04060//Cytokine-cytokine receptor interaction;ko04068//FoxO signaling pathway;ko04210//Apoptosis	K04721	-	-	-
TCONS_00000890	TNFSF10	PREDICTED: tumor necrosis factor ligand superfamily member 10, partial [Cynoglossus semilaevis]	Environmental Information Processing;Cellular Processes	Cell growth and death;Signal transduction;Signaling molecules and interaction	ko04060//Cytokine-cytokine receptor interaction;ko04068//FoxO signaling pathway;ko04210//Apoptosis	K04721	GO:0044421//extracellular region part;GO:0005576//extracellular region	GO:0005126//cytokine receptor binding;GO:0005102//receptor binding;GO:0005488//binding;GO:0005515//protein binding;GO:0032813//tumor necrosis factor receptor superfamily binding	GO:0002376//immune system process
TCONS_00000897	Vsnl1	PREDICTED: visinin-like protein 1 [Cynoglossus semilaevis]	-	-	-	-	-	GO:0043167//ion binding;GO:0005488//binding;GO:0043169//cation binding	-
TCONS_00000900	cenpo	PREDICTED: centromere protein O [Cynoglossus semilaevis]	-	-	-	-	-	-	-
TCONS_00000903	CARTPT	PREDICTED: cocaine- and amphetamine-regulated transcript protein-like [Cynoglossus semilaevis]	-	-	-	-	-	-	-
TCONS_00000905	-	PREDICTED: microtubule-associated protein 1S-like isoform X1 [Cynoglossus semilaevis]	-	-	-	-	-	-	-
TCONS_00000911	-	Immunoglobulin lambda-like polypeptide 5, partial [Larimichthys crocea]	-	-	-	-	-	-	-
TCONS_00000912	HLTF	PREDICTED: helicase-like transcription factor isoform X1 [Cynoglossus semilaevis]	-	-	-	-	-	GO:0005488//binding;GO:0043167//ion binding	-
TCONS_00000921	ATR	PREDICTED: serine/threonine-protein kinase ATR isoform X3 [Cynoglossus semilaevis]	Cellular Processes;Genetic Information Processing	Cell growth and death;Replication and repair	ko04110//Cell cycle;ko04115//p53 signaling pathway;ko03460//Fanconi anemia pathway	K06640	-	-	-
TCONS_00000924	Sh3glb1	PREDICTED: endophilin-B1-like [Cynoglossus semilaevis]	Cellular Processes	Transport and catabolism	ko04144//Endocytosis	K11248	-	-	-
TCONS_00000928	stag1	PREDICTED: cohesin subunit SA-1-like [Cynoglossus semilaevis]	Cellular Processes	Cell growth and death	ko04110//Cell cycle	K06671	-	-	-
TCONS_00000931	CCDC162P	PREDICTED: coiled-coil domain-containing protein 162-like [Cynoglossus semilaevis]	-	-	-	-	-	-	-
TCONS_00000932	DDO	PREDICTED: D-aspartate oxidase [Cynoglossus semilaevis]	Cellular Processes;Metabolism	Amino acid metabolism;Transport and catabolism	ko04146//Peroxisome;ko00250//Alanine, aspartate and glutamate metabolism	K00272	-	-	-
TCONS_00000935	Dync1h1	PREDICTED: LOW QUALITY PROTEIN: cytoplasmic dynein 1 heavy chain 1 [Cynoglossus semilaevis]	Cellular Processes	Transport and catabolism	ko04145//Phagosome	K10413	-	-	-
TCONS_00000936	Dync1h1	PREDICTED: LOW QUALITY PROTEIN: cytoplasmic dynein 1 heavy chain 1 [Cynoglossus semilaevis]	Cellular Processes	Transport and catabolism	ko04145//Phagosome	K10413	-	-	-
TCONS_00000937	WDR20	PREDICTED: WD repeat-containing protein 20 [Cynoglossus semilaevis]	-	-	-	-	-	-	-
TCONS_00000938	WDR20	PREDICTED: WD repeat-containing protein 20 [Cynoglossus semilaevis]	-	-	-	-	-	-	-
TCONS_00000940	WDR20	PREDICTED: WD repeat-containing protein 20 [Cynoglossus semilaevis]	-	-	-	-	-	-	-
TCONS_00000942	Klhdc1	PREDICTED: kelch domain-containing protein 1 isoform X2 [Cynoglossus semilaevis]	-	-	-	-	-	-	-
TCONS_00000945	-	mCG53020, isoform CRA_a, partial [Mus musculus]	-	-	-	-	-	-	-
TCONS_00000946	C14orf132	PREDICTED: uncharacterized protein C14orf132 homolog [Hippocampus comes]	-	-	-	-	-	-	-
TCONS_00000953	Bdkrb2	PREDICTED: B2 bradykinin receptor [Cynoglossus semilaevis]	Environmental Information Processing;Cellular Processes	Signal transduction;Signaling molecules and interaction;Cell motility	ko04020//Calcium signaling pathway;ko04080//Neuroactive ligand-receptor interaction;ko04810//Regulation of actin cytoskeleton	K03916	-	-	GO:0044699//single-organism process
TCONS_00000954	Bdkrb2	PREDICTED: B2 bradykinin receptor [Cynoglossus semilaevis]	Environmental Information Processing;Cellular Processes	Signal transduction;Signaling molecules and interaction;Cell motility	ko04020//Calcium signaling pathway;ko04080//Neuroactive ligand-receptor interaction;ko04810//Regulation of actin cytoskeleton	K03916	-	-	GO:0044699//single-organism process
TCONS_00000955	Bdkrb2	PREDICTED: B2 bradykinin receptor [Cynoglossus semilaevis]	Environmental Information Processing;Cellular Processes	Signal transduction;Signaling molecules and interaction;Cell motility	ko04020//Calcium signaling pathway;ko04080//Neuroactive ligand-receptor interaction;ko04810//Regulation of actin cytoskeleton	K03915	-	-	GO:0050896//response to stimulus
TCONS_00000956	Bdkrb2	PREDICTED: B2 bradykinin receptor [Cynoglossus semilaevis]	Cellular Processes;Environmental Information Processing	Signal transduction;Signaling molecules and interaction;Cell motility	ko04020//Calcium signaling pathway;ko04080//Neuroactive ligand-receptor interaction;ko04810//Regulation of actin cytoskeleton	K03915	-	-	GO:0050896//response to stimulus
TCONS_00000957	Bdkrb2	PREDICTED: B2 bradykinin receptor [Cynoglossus semilaevis]	Environmental Information Processing;Cellular Processes	Signaling molecules and interaction;Cell motility;Signal transduction	ko04020//Calcium signaling pathway;ko04080//Neuroactive ligand-receptor interaction;ko04810//Regulation of actin cytoskeleton	K03916	-	-	GO:0050896//response to stimulus
TCONS_00000959	GPR65	PREDICTED: psychosine receptor [Cynoglossus semilaevis]	-	-	-	-	-	-	GO:0050896//response to stimulus
TCONS_00000961	GPR65	PREDICTED: psychosine receptor [Cynoglossus semilaevis]	-	-	-	-	-	-	GO:0050896//response to stimulus
TCONS_00000962	Spata7	PREDICTED: spermatogenesis-associated protein 7 homolog isoform X2 [Cynoglossus semilaevis]	-	-	-	-	-	-	-
TCONS_00000963	Spata7	PREDICTED: spermatogenesis-associated protein 7 homolog isoform X3 [Cynoglossus semilaevis]	-	-	-	-	-	-	-
TCONS_00000973	-	-	-	-	-	-	-	-	-
TCONS_00000975	zgc:154061	PREDICTED: uncharacterized protein C15orf41 homolog [Cynoglossus semilaevis]	-	-	-	-	-	-	-
TCONS_00000978	slc7a14a	PREDICTED: probable cationic amino acid transporter [Cynoglossus semilaevis]	-	-	-	-	GO:0016020//membrane;GO:0031224//intrinsic component of membrane;GO:0044425//membrane part	GO:0008509//anion transmembrane transporter activity;GO:0005215//transporter activity;GO:0022892//substrate-specific transporter activity;GO:0022857//transmembrane transporter activity;GO:0046943//carboxylic acid transmembrane transporter activity;GO:0022891//substrate-specific transmembrane transporter activity;GO:0005342//organic acid transmembrane transporter activity;GO:0008514//organic anion…	-
TCONS_00000979	slc7a14a	PREDICTED: probable cationic amino acid transporter [Cynoglossus semilaevis]	-	-	-	-	GO:0044425//membrane part;GO:0031224//intrinsic component of membrane;GO:0016020//membrane	GO:0022892//substrate-specific transporter activity;GO:0008509//anion transmembrane transporter activity;GO:0015075//ion transmembrane transporter activity;GO:0022857//transmembrane transporter activity;GO:0005342//organic acid transmembrane transporter activity;GO:0022891//substrate-specific transmembrane transporter activity;GO:0005215//transporter activity;GO:0046943//carboxylic acid transmemb…	-
TCONS_00000980	slc7a14a	PREDICTED: probable cationic amino acid transporter [Cynoglossus semilaevis]	-	-	-	-	GO:0016020//membrane;GO:0031224//intrinsic component of membrane;GO:0044425//membrane part	GO:0022891//substrate-specific transmembrane transporter activity;GO:0005215//transporter activity;GO:0046943//carboxylic acid transmembrane transporter activity;GO:0005342//organic acid transmembrane transporter activity;GO:0015075//ion transmembrane transporter activity;GO:0022857//transmembrane transporter activity;GO:0008514//organic anion transmembrane transporter activity;GO:0008509//anion …	-
TCONS_00000981	slc7a14a	PREDICTED: probable cationic amino acid transporter [Cynoglossus semilaevis]	-	-	-	-	GO:0016020//membrane;GO:0031224//intrinsic component of membrane;GO:0044425//membrane part	GO:0015075//ion transmembrane transporter activity;GO:0008509//anion transmembrane transporter activity;GO:0005215//transporter activity;GO:0008514//organic anion transmembrane transporter activity;GO:0005342//organic acid transmembrane transporter activity;GO:0022891//substrate-specific transmembrane transporter activity;GO:0022857//transmembrane transporter activity;GO:0046943//carboxylic acid …	-
TCONS_00000987	slc7a14a	PREDICTED: probable cationic amino acid transporter [Cynoglossus semilaevis]	-	-	-	-	GO:0044425//membrane part;GO:0031224//intrinsic component of membrane;GO:0016020//membrane	GO:0046943//carboxylic acid transmembrane transporter activity;GO:0022891//substrate-specific transmembrane transporter activity;GO:0008514//organic anion transmembrane transporter activity;GO:0022892//substrate-specific transporter activity;GO:0005342//organic acid transmembrane transporter activity;GO:0015075//ion transmembrane transporter activity;GO:0008509//anion transmembrane transporter ac…	-
TCONS_00000988	slc7a14a	PREDICTED: probable cationic amino acid transporter [Cynoglossus semilaevis]	-	-	-	-	GO:0031224//intrinsic component of membrane;GO:0016020//membrane;GO:0044425//membrane part	GO:0046943//carboxylic acid transmembrane transporter activity;GO:0022891//substrate-specific transmembrane transporter activity;GO:0005342//organic acid transmembrane transporter activity;GO:0015075//ion transmembrane transporter activity;GO:0008509//anion transmembrane transporter activity;GO:0005215//transporter activity;GO:0008514//organic anion transmembrane transporter activity;GO:0022892//…	-
TCONS_00000989	slc7a14a	PREDICTED: probable cationic amino acid transporter [Cynoglossus semilaevis]	-	-	-	-	GO:0031224//intrinsic component of membrane;GO:0016020//membrane;GO:0044425//membrane part	GO:0008509//anion transmembrane transporter activity;GO:0022857//transmembrane transporter activity;GO:0046943//carboxylic acid transmembrane transporter activity;GO:0005342//organic acid transmembrane transporter activity;GO:0008514//organic anion transmembrane transporter activity;GO:0005215//transporter activity;GO:0022892//substrate-specific transporter activity;GO:0015075//ion transmembrane …	-
TCONS_00000993	Grin3a	PREDICTED: glutamate receptor ionotropic, NMDA 3B-like [Cynoglossus semilaevis]	Environmental Information Processing	Signaling molecules and interaction	ko04080//Neuroactive ligand-receptor interaction	K05214	-	-	-
TCONS_00000994	Grin3b	PREDICTED: glutamate receptor ionotropic, NMDA 3B-like [Cynoglossus semilaevis]	Environmental Information Processing	Signaling molecules and interaction	ko04080//Neuroactive ligand-receptor interaction	K05214	-	-	-
TCONS_00000996	Lppr3	PREDICTED: phospholipid phosphatase-related protein type 3-like [Cynoglossus semilaevis]	-	-	-	-	-	-	-
TCONS_00000999	-	-	-	-	-	-	-	-	-
TCONS_00001000	PALM	PREDICTED: paralemmin-1-like [Cynoglossus semilaevis]	-	-	-	-	-	-	-
TCONS_00001002	PALM	PREDICTED: paralemmin-1-like [Cynoglossus semilaevis]	-	-	-	-	-	-	-
TCONS_00001004	PTBP1	PREDICTED: polypyrimidine tract-binding protein 1 isoform X1 [Cynoglossus semilaevis]	-	-	-	-	-	-	-
TCONS_00001009	efna2	PREDICTED: ephrin-A2-like isoform X2 [Cynoglossus semilaevis]	-	-	-	-	-	-	-
TCONS_00001010	efna2	PREDICTED: ephrin-A2-like isoform X2 [Cynoglossus semilaevis]	-	-	-	-	-	-	-
TCONS_00001012	Snap23	PREDICTED: synaptosomal-associated protein 23 isoform X2 [Cynoglossus semilaevis]	Genetic Information Processing	Folding, sorting and degradation	ko04130//SNARE interactions in vesicular transport	K08508	-	-	-
TCONS_00001016	Snap23	PREDICTED: synaptosomal-associated protein 23 isoform X2 [Cynoglossus semilaevis]	Genetic Information Processing	Folding, sorting and degradation	ko04130//SNARE interactions in vesicular transport	K08508	-	-	-
TCONS_00001021	Tmem62	PREDICTED: transmembrane protein 62 [Cynoglossus semilaevis]	-	-	-	-	-	-	-
TCONS_00001024	TMEM62	PREDICTED: transmembrane protein 62 [Cynoglossus semilaevis]	-	-	-	-	-	-	-
TCONS_00001026	ELMSAN1	PREDICTED: ELM2 and SANT domain-containing protein 1 [Cynoglossus semilaevis]	-	-	-	-	-	-	-
TCONS_00001034	-	-	-	-	-	-	-	-	-
TCONS_00001039	NRD1	PREDICTED: nardilysin-like [Cynoglossus semilaevis]	-	-	-	-	-	-	-
TCONS_00001041	NRD1	PREDICTED: nardilysin-like [Cynoglossus semilaevis]	-	-	-	-	-	-	-
TCONS_00001046	FAM163B	unnamed protein product [Tetraodon nigroviridis]	-	-	-	-	-	-	-
TCONS_00001047	FAM163B	unnamed protein product [Tetraodon nigroviridis]	-	-	-	-	-	-	-
TCONS_00001048	FAM163B	unnamed protein product [Tetraodon nigroviridis]	-	-	-	-	-	-	-
TCONS_00001049	FAM163B	unnamed protein product [Tetraodon nigroviridis]	-	-	-	-	-	-	-
TCONS_00001051	RABGAP1L	PREDICTED: rab GTPase-activating protein 1-like [Cynoglossus semilaevis]	-	-	-	-	-	-	-
TCONS_00001054	KEAP1	PREDICTED: kelch-like ECH-associated protein 1 isoform X1 [Cynoglossus semilaevis]	Genetic Information Processing	Folding, sorting and degradation	ko04120//Ubiquitin mediated proteolysis	K10456	-	-	GO:0009410//response to xenobiotic stimulus;GO:0042221//response to chemical;GO:0050896//response to stimulus
TCONS_00001072	-	-	-	-	-	-	-	-	-
TCONS_00001073	-	-	-	-	-	-	-	-	-
TCONS_00001077	hs6st1a	PREDICTED: heparan-sulfate 6-O-sulfotransferase 1 [Cynoglossus semilaevis]	Metabolism	Glycan biosynthesis and metabolism	ko00534//Glycosaminoglycan biosynthesis - heparan sulfate / heparin	K02514	GO:0016020//membrane;GO:0044425//membrane part;GO:0031224//intrinsic component of membrane	-	-
TCONS_00001078	-	-	-	-	-	-	-	-	-
TCONS_00001081	SHPRH	PREDICTED: E3 ubiquitin-protein ligase SHPRH isoform X1 [Cynoglossus semilaevis]	-	-	-	-	GO:0043226//organelle;GO:0005622//intracellular;GO:0043231//intracellular membrane-bounded organelle;GO:0005623//cell;GO:0044424//intracellular part;GO:0043229//intracellular organelle;GO:0044464//cell part;GO:0043227//membrane-bounded organelle	GO:0097159//organic cyclic compound binding;GO:0003824//catalytic activity;GO:0003676//nucleic acid binding;GO:0046872//metal ion binding;GO:0016818//hydrolase activity, acting on acid anhydrides, in phosphorus-containing anhydrides;GO:0032549//ribonucleoside binding;GO:0016462//pyrophosphatase activity;GO:0001882//nucleoside binding;GO:0032550//purine ribonucleoside binding;GO:0016787//hydrolase…	GO:0034728//nucleosome organization;GO:0071840//cellular component organization or biogenesis;GO:0006325//chromatin organization;GO:0043933//macromolecular complex subunit organization;GO:0016043//cellular component organization;GO:0009987//cellular process;GO:0006996//organelle organization;GO:0051276//chromosome organization;GO:0071822//protein complex subunit organization;GO:0071824//protein-D…
TCONS_00001083	SHPRH	PREDICTED: E3 ubiquitin-protein ligase SHPRH isoform X3 [Cynoglossus semilaevis]	-	-	-	-	GO:0005623//cell;GO:0044424//intracellular part;GO:0043226//organelle;GO:0043231//intracellular membrane-bounded organelle;GO:0043229//intracellular organelle;GO:0044464//cell part;GO:0005622//intracellular;GO:0043227//membrane-bounded organelle	GO:0001882//nucleoside binding;GO:0003676//nucleic acid binding;GO:0001883//purine nucleoside binding;GO:0016817//hydrolase activity, acting on acid anhydrides;GO:0046872//metal ion binding;GO:0017111//nucleoside-triphosphatase activity;GO:0043169//cation binding;GO:0003824//catalytic activity;GO:0016818//hydrolase activity, acting on acid anhydrides, in phosphorus-containing anhydrides;GO:000548…	GO:0071824//protein-DNA complex subunit organization;GO:0009987//cellular process;GO:0006325//chromatin organization;GO:0071840//cellular component organization or biogenesis;GO:0043933//macromolecular complex subunit organization;GO:0034728//nucleosome organization;GO:0051276//chromosome organization;GO:0016043//cellular component organization;GO:0071822//protein complex subunit organization;GO:…
TCONS_00001088	Fbxo30	PREDICTED: F-box only protein 30-like [Cynoglossus semilaevis]	-	-	-	-	-	GO:0043167//ion binding;GO:0005488//binding;GO:0046914//transition metal ion binding;GO:0046872//metal ion binding;GO:0043169//cation binding	GO:0044267//cellular protein metabolic process;GO:0032446//protein modification by small protein conjugation;GO:0009987//cellular process;GO:0043412//macromolecule modification;GO:0070647//protein modification by small protein conjugation or removal;GO:0043170//macromolecule metabolic process;GO:0071704//organic substance metabolic process;GO:0044237//cellular metabolic process;GO:0044260//cellul…
TCONS_00001090	Fbxo30	PREDICTED: F-box only protein 30-like [Cynoglossus semilaevis]	-	-	-	-	-	GO:0043167//ion binding;GO:0046872//metal ion binding;GO:0046914//transition metal ion binding;GO:0005488//binding;GO:0043169//cation binding	GO:0009987//cellular process;GO:0044260//cellular macromolecule metabolic process;GO:0044267//cellular protein metabolic process;GO:0032446//protein modification by small protein conjugation;GO:0071704//organic substance metabolic process;GO:0043170//macromolecule metabolic process;GO:0006464//cellular protein modification process;GO:0044238//primary metabolic process;GO:0070647//protein modifica…
TCONS_00001093	HADHA	PREDICTED: trifunctional enzyme subunit alpha, mitochondrial [Cynoglossus semilaevis]	Metabolism	Metabolism of other amino acids;Global and Overview;Carbohydrate metabolism;Lipid metabolism;Amino acid metabolism	ko01100//Metabolic pathways;ko01110//Biosynthesis of secondary metabolites;ko01130//Biosynthesis of antibiotics;ko01120//Microbial metabolism in diverse environments;ko01200//Carbon metabolism;ko00310//Lysine degradation;ko00280//Valine, leucine and isoleucine degradation;ko01212//Fatty acid metabolism;ko00640//Propanoate metabolism;ko00071//Fatty acid degradation;ko00380//Tryptophan metabolism;k…	K07515	GO:0044446//intracellular organelle part;GO:0043226//organelle;GO:0044429//mitochondrial part;GO:0043233//organelle lumen;GO:0044444//cytoplasmic part;GO:0005623//cell;GO:0044464//cell part;GO:0031974//membrane-enclosed lumen;GO:0043231//intracellular membrane-bounded organelle;GO:0005622//intracellular;GO:0005737//cytoplasm;GO:0044424//intracellular part;GO:0005759//mitochondrial matrix;GO:00444…	GO:0016829//lyase activity;GO:0016491//oxidoreductase activity;GO:0016836//hydro-lyase activity;GO:0016616//oxidoreductase activity, acting on the CH-OH group of donors, NAD or NADP as acceptor;GO:0003824//catalytic activity;GO:0016614//oxidoreductase activity, acting on CH-OH group of donors;GO:0005488//binding;GO:0048037//cofactor binding;GO:0016835//carbon-oxygen lyase activity	GO:0006631//fatty acid metabolic process;GO:0044242//cellular lipid catabolic process;GO:0016054//organic acid catabolic process;GO:0044255//cellular lipid metabolic process;GO:0044237//cellular metabolic process;GO:1901575//organic substance catabolic process;GO:0044282//small molecule catabolic process;GO:0046395//carboxylic acid catabolic process;GO:0044238//primary metabolic process;GO:004469…
TCONS_00001094	HADHA	PREDICTED: trifunctional enzyme subunit alpha, mitochondrial [Cynoglossus semilaevis]	Metabolism	Metabolism of other amino acids;Amino acid metabolism;Lipid metabolism;Carbohydrate metabolism;Global and Overview	ko01100//Metabolic pathways;ko01110//Biosynthesis of secondary metabolites;ko01130//Biosynthesis of antibiotics;ko01120//Microbial metabolism in diverse environments;ko01200//Carbon metabolism;ko00310//Lysine degradation;ko00280//Valine, leucine and isoleucine degradation;ko01212//Fatty acid metabolism;ko00640//Propanoate metabolism;ko00071//Fatty acid degradation;ko00380//Tryptophan metabolism;k…	K07515	GO:0043233//organelle lumen;GO:0005739//mitochondrion;GO:0031974//membrane-enclosed lumen;GO:0044424//intracellular part;GO:0005737//cytoplasm;GO:0043226//organelle;GO:0043229//intracellular organelle;GO:0044446//intracellular organelle part;GO:0044464//cell part;GO:0044444//cytoplasmic part;GO:0005759//mitochondrial matrix;GO:0043231//intracellular membrane-bounded organelle;GO:0005623//cell;GO:…	GO:0016836//hydro-lyase activity;GO:0016491//oxidoreductase activity;GO:0003824//catalytic activity;GO:0016829//lyase activity;GO:0005488//binding;GO:0016835//carbon-oxygen lyase activity;GO:0016614//oxidoreductase activity, acting on CH-OH group of donors;GO:0048037//cofactor binding;GO:0016616//oxidoreductase activity, acting on the CH-OH group of donors, NAD or NADP as acceptor	GO:0044763//single-organism cellular process;GO:0016042//lipid catabolic process;GO:0006631//fatty acid metabolic process;GO:0006629//lipid metabolic process;GO:0009056//catabolic process;GO:0046395//carboxylic acid catabolic process;GO:0044712//single-organism catabolic process;GO:0044255//cellular lipid metabolic process;GO:0044237//cellular metabolic process;GO:0016054//organic acid catabolic …
TCONS_00001095	HADHA	PREDICTED: trifunctional enzyme subunit alpha, mitochondrial [Cynoglossus semilaevis]	Metabolism	Metabolism of other amino acids;Global and Overview;Amino acid metabolism;Lipid metabolism;Carbohydrate metabolism	ko01100//Metabolic pathways;ko01110//Biosynthesis of secondary metabolites;ko01130//Biosynthesis of antibiotics;ko01120//Microbial metabolism in diverse environments;ko01200//Carbon metabolism;ko00310//Lysine degradation;ko00280//Valine, leucine and isoleucine degradation;ko01212//Fatty acid metabolism;ko00640//Propanoate metabolism;ko00071//Fatty acid degradation;ko00380//Tryptophan metabolism;k…	K07515	GO:0044464//cell part;GO:0005622//intracellular;GO:0005623//cell;GO:0043233//organelle lumen;GO:0044444//cytoplasmic part;GO:0044446//intracellular organelle part;GO:0070013//intracellular organelle lumen;GO:0044422//organelle part;GO:0005759//mitochondrial matrix;GO:0044429//mitochondrial part;GO:0043227//membrane-bounded organelle;GO:0044424//intracellular part;GO:0043229//intracellular organel…	GO:0016616//oxidoreductase activity, acting on the CH-OH group of donors, NAD or NADP as acceptor;GO:0016614//oxidoreductase activity, acting on CH-OH group of donors;GO:0016491//oxidoreductase activity;GO:0016836//hydro-lyase activity;GO:0003824//catalytic activity;GO:0005488//binding;GO:0016835//carbon-oxygen lyase activity;GO:0048037//cofactor binding;GO:0016829//lyase activity	GO:0044712//single-organism catabolic process;GO:0009056//catabolic process;GO:0071704//organic substance metabolic process;GO:0044699//single-organism process;GO:0016042//lipid catabolic process;GO:0009987//cellular process;GO:0044255//cellular lipid metabolic process;GO:0008152//metabolic process;GO:0044763//single-organism cellular process;GO:0044237//cellular metabolic process;GO:1901575//org…
TCONS_00001096	HADHA	PREDICTED: trifunctional enzyme subunit alpha, mitochondrial [Cynoglossus semilaevis]	Metabolism	Metabolism of other amino acids;Carbohydrate metabolism;Lipid metabolism;Amino acid metabolism;Global and Overview	ko01100//Metabolic pathways;ko01110//Biosynthesis of secondary metabolites;ko01130//Biosynthesis of antibiotics;ko01120//Microbial metabolism in diverse environments;ko01200//Carbon metabolism;ko00310//Lysine degradation;ko00280//Valine, leucine and isoleucine degradation;ko01212//Fatty acid metabolism;ko00640//Propanoate metabolism;ko00071//Fatty acid degradation;ko00380//Tryptophan metabolism;k…	K07515	GO:0031974//membrane-enclosed lumen;GO:0043231//intracellular membrane-bounded organelle;GO:0044429//mitochondrial part;GO:0044424//intracellular part;GO:0044446//intracellular organelle part;GO:0005739//mitochondrion;GO:0044422//organelle part;GO:0043226//organelle;GO:0070013//intracellular organelle lumen;GO:0005737//cytoplasm;GO:0043229//intracellular organelle;GO:0044444//cytoplasmic part;GO:…	GO:0016829//lyase activity;GO:0005488//binding;GO:0016836//hydro-lyase activity;GO:0048037//cofactor binding;GO:0016835//carbon-oxygen lyase activity;GO:0016616//oxidoreductase activity, acting on the CH-OH group of donors, NAD or NADP as acceptor;GO:0016491//oxidoreductase activity;GO:0003824//catalytic activity;GO:0016614//oxidoreductase activity, acting on CH-OH group of donors	GO:0006082//organic acid metabolic process;GO:0006629//lipid metabolic process;GO:0009987//cellular process;GO:0044242//cellular lipid catabolic process;GO:0006631//fatty acid metabolic process;GO:0008152//metabolic process;GO:0019752//carboxylic acid metabolic process;GO:0016042//lipid catabolic process;GO:0044712//single-organism catabolic process;GO:0044699//single-organism process;GO:0044710/…
TCONS_00001097	HADHA	PREDICTED: trifunctional enzyme subunit alpha, mitochondrial [Cynoglossus semilaevis]	Metabolism	Carbohydrate metabolism;Lipid metabolism;Amino acid metabolism;Global and Overview;Metabolism of other amino acids	ko01100//Metabolic pathways;ko01110//Biosynthesis of secondary metabolites;ko01130//Biosynthesis of antibiotics;ko01120//Microbial metabolism in diverse environments;ko01200//Carbon metabolism;ko00310//Lysine degradation;ko00280//Valine, leucine and isoleucine degradation;ko01212//Fatty acid metabolism;ko00640//Propanoate metabolism;ko00071//Fatty acid degradation;ko00380//Tryptophan metabolism;k…	K07515	GO:0005759//mitochondrial matrix;GO:0070013//intracellular organelle lumen;GO:0043231//intracellular membrane-bounded organelle;GO:0005623//cell;GO:0005739//mitochondrion;GO:0043229//intracellular organelle;GO:0031974//membrane-enclosed lumen;GO:0044446//intracellular organelle part;GO:0044424//intracellular part;GO:0043227//membrane-bounded organelle;GO:0044429//mitochondrial part;GO:0005737//cy…	GO:0016836//hydro-lyase activity;GO:0016829//lyase activity;GO:0016491//oxidoreductase activity;GO:0016835//carbon-oxygen lyase activity;GO:0003824//catalytic activity;GO:0005488//binding;GO:0048037//cofactor binding;GO:0016614//oxidoreductase activity, acting on CH-OH group of donors;GO:0016616//oxidoreductase activity, acting on the CH-OH group of donors, NAD or NADP as acceptor	GO:0016042//lipid catabolic process;GO:0006631//fatty acid metabolic process;GO:0032787//monocarboxylic acid metabolic process;GO:0044699//single-organism process;GO:0009987//cellular process;GO:0006629//lipid metabolic process;GO:0044712//single-organism catabolic process;GO:1901575//organic substance catabolic process;GO:0044238//primary metabolic process;GO:0044282//small molecule catabolic pr…
TCONS_00001098	HADHA	PREDICTED: trifunctional enzyme subunit alpha, mitochondrial [Cynoglossus semilaevis]	Metabolism	Carbohydrate metabolism;Lipid metabolism;Amino acid metabolism;Global and Overview;Metabolism of other amino acids	ko01100//Metabolic pathways;ko01110//Biosynthesis of secondary metabolites;ko01130//Biosynthesis of antibiotics;ko01120//Microbial metabolism in diverse environments;ko01200//Carbon metabolism;ko00310//Lysine degradation;ko00280//Valine, leucine and isoleucine degradation;ko01212//Fatty acid metabolism;ko00640//Propanoate metabolism;ko00071//Fatty acid degradation;ko00380//Tryptophan metabolism;k…	K07515	GO:0070013//intracellular organelle lumen;GO:0043231//intracellular membrane-bounded organelle;GO:0044446//intracellular organelle part;GO:0005759//mitochondrial matrix;GO:0044444//cytoplasmic part;GO:0043233//organelle lumen;GO:0044429//mitochondrial part;GO:0005623//cell;GO:0005622//intracellular;GO:0031974//membrane-enclosed lumen;GO:0044424//intracellular part;GO:0043227//membrane-bounded org…	GO:0005488//binding;GO:0016616//oxidoreductase activity, acting on the CH-OH group of donors, NAD or NADP as acceptor;GO:0016836//hydro-lyase activity;GO:0003824//catalytic activity;GO:0016614//oxidoreductase activity, acting on CH-OH group of donors;GO:0048037//cofactor binding;GO:0016829//lyase activity;GO:0016835//carbon-oxygen lyase activity;GO:0016491//oxidoreductase activity	GO:0008152//metabolic process;GO:0044282//small molecule catabolic process;GO:0044248//cellular catabolic process;GO:0009056//catabolic process;GO:0006082//organic acid metabolic process;GO:0019752//carboxylic acid metabolic process;GO:0009062//fatty acid catabolic process;GO:0046395//carboxylic acid catabolic process;GO:0044712//single-organism catabolic process;GO:0044763//single-organism cellu…
TCONS_00001099	HADHA	PREDICTED: trifunctional enzyme subunit alpha, mitochondrial [Cynoglossus semilaevis]	Metabolism	Metabolism of other amino acids;Global and Overview;Amino acid metabolism;Lipid metabolism;Carbohydrate metabolism	ko01100//Metabolic pathways;ko01110//Biosynthesis of secondary metabolites;ko01130//Biosynthesis of antibiotics;ko01120//Microbial metabolism in diverse environments;ko01200//Carbon metabolism;ko00310//Lysine degradation;ko00280//Valine, leucine and isoleucine degradation;ko01212//Fatty acid metabolism;ko00640//Propanoate metabolism;ko00071//Fatty acid degradation;ko00380//Tryptophan metabolism;k…	K07515	GO:0044422//organelle part;GO:0044444//cytoplasmic part;GO:0043227//membrane-bounded organelle;GO:0005759//mitochondrial matrix;GO:0044429//mitochondrial part;GO:0043231//intracellular membrane-bounded organelle;GO:0044424//intracellular part;GO:0005737//cytoplasm;GO:0044446//intracellular organelle part;GO:0043226//organelle;GO:0031974//membrane-enclosed lumen;GO:0043233//organelle lumen;GO:0044…	GO:0016836//hydro-lyase activity;GO:0016614//oxidoreductase activity, acting on CH-OH group of donors;GO:0016829//lyase activity;GO:0016491//oxidoreductase activity;GO:0048037//cofactor binding;GO:0016616//oxidoreductase activity, acting on the CH-OH group of donors, NAD or NADP as acceptor;GO:0016835//carbon-oxygen lyase activity;GO:0003824//catalytic activity;GO:0005488//binding	GO:0006631//fatty acid metabolic process;GO:0006082//organic acid metabolic process;GO:0016042//lipid catabolic process;GO:0044763//single-organism cellular process;GO:0009062//fatty acid catabolic process;GO:0071704//organic substance metabolic process;GO:0032787//monocarboxylic acid metabolic process;GO:0044255//cellular lipid metabolic process;GO:0044281//small molecule metabolic process;GO:00…
TCONS_00001102	Asx	PREDICTED: putative Polycomb group protein ASXL2 isoform X3 [Cynoglossus semilaevis]	-	-	-	-	-	-	-
TCONS_00001108	Asx	PREDICTED: putative Polycomb group protein ASXL2 isoform X4 [Cynoglossus semilaevis]	-	-	-	-	-	-	-
TCONS_00001123	DTNB	PREDICTED: dystrobrevin beta isoform X6 [Cynoglossus semilaevis]	-	-	-	-	-	-	-
TCONS_00001124	DTNB	PREDICTED: dystrobrevin beta isoform X6 [Cynoglossus semilaevis]	-	-	-	-	-	-	-
TCONS_00001125	DNMT3A	PREDICTED: DNA (cytosine-5)-methyltransferase 3A isoform X4 [Cynoglossus semilaevis]	Metabolism	Global and Overview;Amino acid metabolism	ko01100//Metabolic pathways;ko00270//Cysteine and methionine metabolism	K17398	-	-	-
TCONS_00001130	DNMT3A	PREDICTED: DNA (cytosine-5)-methyltransferase 3A isoform X2 [Cynoglossus semilaevis]	Metabolism	Amino acid metabolism;Global and Overview	ko01100//Metabolic pathways;ko00270//Cysteine and methionine metabolism	K17398	-	-	-
TCONS_00001131	DPYSL5	PREDICTED: dihydropyrimidinase-related protein 5-like isoform X1 [Cynoglossus semilaevis]	-	-	-	-	-	GO:0003824//catalytic activity;GO:0016787//hydrolase activity;GO:0016810//hydrolase activity, acting on carbon-nitrogen (but not peptide) bonds	GO:1901360//organic cyclic compound metabolic process;GO:0009987//cellular process;GO:0044699//single-organism process;GO:0044281//small molecule metabolic process;GO:0044238//primary metabolic process;GO:0044710//single-organism metabolic process;GO:0006807//nitrogen compound metabolic process;GO:0006206//pyrimidine nucleobase metabolic process;GO:0044237//cellular metabolic process;GO:0071704//…
TCONS_00001133	DPYSL5	PREDICTED: dihydropyrimidinase-related protein 5-like isoform X1 [Cynoglossus semilaevis]	-	-	-	-	-	-	-
TCONS_00001135	Dpysl5	PREDICTED: dihydropyrimidinase-related protein 5-like isoform X1 [Cynoglossus semilaevis]	-	-	-	-	-	GO:0003824//catalytic activity;GO:0016787//hydrolase activity;GO:0016810//hydrolase activity, acting on carbon-nitrogen (but not peptide) bonds	-
TCONS_00001136	Mapre3	PREDICTED: microtubule-associated protein RP/EB family member 3-like isoform X2 [Cynoglossus semilaevis]	-	-	-	-	-	-	-
TCONS_00001140	-	-	-	-	-	-	-	-	-
TCONS_00001143	MAP7	PREDICTED: ensconsin-like isoform X1 [Cynoglossus semilaevis]	-	-	-	-	-	-	-
TCONS_00001144	AHI1	PREDICTED: jouberin [Cynoglossus semilaevis]	-	-	-	-	-	-	-
TCONS_00001147	SYNE1	PREDICTED: nesprin-1 [Cynoglossus semilaevis]	-	-	-	-	-	-	-
TCONS_00001148	SYNE1	PREDICTED: nesprin-1 [Cynoglossus semilaevis]	-	-	-	-	-	-	-
TCONS_00001149	SYNE1	PREDICTED: nesprin-1 [Cynoglossus semilaevis]	-	-	-	-	-	-	-
TCONS_00001150	SYNE1	PREDICTED: nesprin-1 [Cynoglossus semilaevis]	-	-	-	-	-	-	-
TCONS_00001151	SYNE1	PREDICTED: nesprin-1 [Cynoglossus semilaevis]	-	-	-	-	-	-	-
TCONS_00001152	SYNE1	PREDICTED: nesprin-1 [Cynoglossus semilaevis]	-	-	-	-	-	-	-
TCONS_00001153	SYNE1	PREDICTED: nesprin-1 [Cynoglossus semilaevis]	-	-	-	-	-	-	-
TCONS_00001154	SYNE1	PREDICTED: nesprin-1 [Cynoglossus semilaevis]	-	-	-	-	-	-	-
TCONS_00001155	SYNE1	PREDICTED: nesprin-1 [Cynoglossus semilaevis]	-	-	-	-	-	-	-
TCONS_00001156	SYNE1	PREDICTED: nesprin-1 [Cynoglossus semilaevis]	-	-	-	-	-	-	-
TCONS_00001157	SYNE1	PREDICTED: nesprin-1 [Cynoglossus semilaevis]	-	-	-	-	-	-	-
TCONS_00001158	RMND1	PREDICTED: required for meiotic nuclear division protein 1 homolog [Cynoglossus semilaevis]	-	-	-	-	-	-	-
TCONS_00001166	PAX9	PREDICTED: paired box protein Pax-9 isoform X2 [Lates calcarifer]	-	-	-	-	GO:0043227//membrane-bounded organelle;GO:0044464//cell part;GO:0043231//intracellular membrane-bounded organelle;GO:0005622//intracellular;GO:0043229//intracellular organelle;GO:0043226//organelle;GO:0005623//cell;GO:0044424//intracellular part	GO:0003676//nucleic acid binding;GO:1901363//heterocyclic compound binding;GO:0005488//binding;GO:0097159//organic cyclic compound binding	GO:0043170//macromolecule metabolic process;GO:0044767//single-organism developmental process;GO:0032502//developmental process;GO:0006807//nitrogen compound metabolic process;GO:0090304//nucleic acid metabolic process;GO:0032501//multicellular organismal process;GO:0034641//cellular nitrogen compound metabolic process;GO:0018130//heterocycle biosynthetic process;GO:0006725//cellular aromatic com…
TCONS_00001175	-	-	-	-	-	-	-	-	-
TCONS_00001179	TMX1	PREDICTED: thioredoxin-related transmembrane protein 1-like [Cynoglossus semilaevis]	-	-	-	-	-	-	-
TCONS_00001180	-	-	-	-	-	-	-	-	-
TCONS_00001187	-	-	-	-	-	-	-	-	-
TCONS_00001190	FRMD6	PREDICTED: FERM domain-containing protein 6 isoform X2 [Cynoglossus semilaevis]	-	-	-	-	-	-	-
TCONS_00001192	GNG2	PREDICTED: guanine nucleotide-binding protein G(I)/G(S)/G(O) subunit gamma-2 [Cynoglossus semilaevis]	-	-	-	-	GO:0044464//cell part;GO:0005623//cell;GO:0005886//plasma membrane;GO:0098552//side of membrane;GO:0009898//cytoplasmic side of plasma membrane;GO:0005622//intracellular;GO:0031988//membrane-bounded vesicle;GO:0019897//extrinsic component of plasma membrane;GO:0043227//membrane-bounded organelle;GO:0019898//extrinsic component of membrane;GO:0031234//extrinsic component of cytoplasmic side of pla…	GO:0005488//binding;GO:0005515//protein binding	GO:0023052//signaling;GO:0042221//response to chemical;GO:0034694//response to prostaglandin;GO:0065007//biological regulation;GO:0070887//cellular response to chemical stimulus;GO:0055114//oxidation-reduction process;GO:0051716//cellular response to stimulus;GO:0071310//cellular response to organic substance;GO:0008152//metabolic process;GO:0007154//cell communication;GO:0007187//G-protein coupl…
TCONS_00001193	GNG2	PREDICTED: guanine nucleotide-binding protein G(I)/G(S)/G(O) subunit gamma-2 [Cynoglossus semilaevis]	-	-	-	-	GO:0016020//membrane;GO:0043226//organelle;GO:0044464//cell part;GO:0009898//cytoplasmic side of plasma membrane;GO:0071944//cell periphery;GO:0031234//extrinsic component of cytoplasmic side of plasma membrane;GO:0005622//intracellular;GO:0044459//plasma membrane part;GO:0043227//membrane-bounded organelle;GO:0019898//extrinsic component of membrane;GO:0044425//membrane part;GO:0005886//plasma m…	GO:0005515//protein binding;GO:0005488//binding	GO:1901654//response to ketone;GO:0050789//regulation of biological process;GO:1901652//response to peptide;GO:0007188//adenylate cyclase-modulating G-protein coupled receptor signaling pathway;GO:0051716//cellular response to stimulus;GO:0008152//metabolic process;GO:0010243//response to organonitrogen compound;GO:0033993//response to lipid;GO:0070542//response to fatty acid;GO:0015980//energy d…
TCONS_00001196	GNG2	PREDICTED: guanine nucleotide-binding protein G(I)/G(S)/G(O) subunit gamma-2 [Cynoglossus semilaevis]	-	-	-	-	GO:0031988//membrane-bounded vesicle;GO:0031982//vesicle;GO:0019897//extrinsic component of plasma membrane;GO:0044464//cell part;GO:0005623//cell;GO:0044424//intracellular part;GO:0019898//extrinsic component of membrane;GO:0043227//membrane-bounded organelle;GO:0031234//extrinsic component of cytoplasmic side of plasma membrane;GO:0044459//plasma membrane part;GO:0044425//membrane part;GO:00160…	GO:0005488//binding;GO:0005515//protein binding	GO:1901652//response to peptide;GO:0006091//generation of precursor metabolites and energy;GO:0043434//response to peptide hormone;GO:0034694//response to prostaglandin;GO:0007599//hemostasis;GO:1901700//response to oxygen-containing compound;GO:0007267//cell-cell signaling;GO:0050896//response to stimulus;GO:0007187//G-protein coupled receptor signaling pathway, coupled to cyclic nucleotide seco…
TCONS_00001197	DUSP23	PREDICTED: dual specificity protein phosphatase 23 isoform X2 [Cynoglossus semilaevis]	-	-	-	-	-	GO:0003824//catalytic activity;GO:0016788//hydrolase activity, acting on ester bonds;GO:0042578//phosphoric ester hydrolase activity;GO:0016791//phosphatase activity;GO:0004721//phosphoprotein phosphatase activity;GO:0016787//hydrolase activity	GO:0006796//phosphate-containing compound metabolic process;GO:0036211//protein modification process;GO:0006464//cellular protein modification process;GO:0019538//protein metabolic process;GO:0006793//phosphorus metabolic process;GO:0043170//macromolecule metabolic process;GO:0044237//cellular metabolic process;GO:0016311//dephosphorylation;GO:0008152//metabolic process;GO:0044260//cellular macro…
TCONS_00001200	-	-	-	-	-	-	-	-	-
TCONS_00001205	adck3	PREDICTED: atypical kinase ADCK3, mitochondrial-like [Cynoglossus semilaevis]	-	-	-	-	-	-	-
TCONS_00001208	adck3	PREDICTED: atypical kinase ADCK3, mitochondrial-like [Cynoglossus semilaevis]	-	-	-	-	-	-	-
TCONS_00001211	PYGL	PREDICTED: glycogen phosphorylase, liver form [Cynoglossus semilaevis]	Organismal Systems;Metabolism	Global and Overview;Endocrine system;Carbohydrate metabolism	ko01100//Metabolic pathways;ko01110//Biosynthesis of secondary metabolites;ko04910//Insulin signaling pathway;ko00500//Starch and sucrose metabolism	K00688	-	GO:0003824//catalytic activity;GO:0016757//transferase activity, transferring glycosyl groups;GO:0005488//binding;GO:0016740//transferase activity;GO:0043167//ion binding;GO:0004645//phosphorylase activity;GO:0016758//transferase activity, transferring hexosyl groups;GO:0043168//anion binding	GO:0008152//metabolic process;GO:0044238//primary metabolic process
TCONS_00001227	MAP4K5	PREDICTED: mitogen-activated protein kinase kinase kinase kinase 5 [Cynoglossus semilaevis]	-	-	-	-	-	-	-
TCONS_00001232	SOS2	PREDICTED: son of sevenless homolog 2 isoform X3 [Cynoglossus semilaevis]	Organismal Systems;Environmental Information Processing;Cellular Processes	Cell motility;Signal transduction;Cellular commiunity;Endocrine system;Development	ko04010//MAPK signaling pathway;ko04510//Focal adhesion;ko04810//Regulation of actin cytoskeleton;ko04910//Insulin signaling pathway;ko04912//GnRH signaling pathway;ko04068//FoxO signaling pathway;ko04012//ErbB signaling pathway;ko04630//Jak-STAT signaling pathway;ko04540//Gap junction;ko04320//Dorso-ventral axis formation	K03099	GO:0005623//cell;GO:0044464//cell part	GO:0005488//binding;GO:0005085//guanyl-nucleotide exchange factor activity;GO:0046983//protein dimerization activity;GO:0005515//protein binding;GO:0098772//molecular function regulator;GO:0005088//Ras guanyl-nucleotide exchange factor activity	GO:0023052//signaling;GO:0051716//cellular response to stimulus;GO:0007154//cell communication;GO:0065007//biological regulation;GO:0050790//regulation of catalytic activity;GO:0019222//regulation of metabolic process;GO:0050789//regulation of biological process;GO:0044763//single-organism cellular process;GO:0007165//signal transduction;GO:0050794//regulation of cellular process;GO:0007266//Rho …
TCONS_00001233	SOS2	PREDICTED: son of sevenless homolog 2 isoform X3 [Cynoglossus semilaevis]	Environmental Information Processing;Organismal Systems;Cellular Processes	Signal transduction;Cell motility;Cellular commiunity;Endocrine system;Development	ko04010//MAPK signaling pathway;ko04510//Focal adhesion;ko04810//Regulation of actin cytoskeleton;ko04910//Insulin signaling pathway;ko04912//GnRH signaling pathway;ko04068//FoxO signaling pathway;ko04012//ErbB signaling pathway;ko04630//Jak-STAT signaling pathway;ko04540//Gap junction;ko04320//Dorso-ventral axis formation	K03099	GO:0005623//cell;GO:0044464//cell part	GO:0098772//molecular function regulator;GO:0046983//protein dimerization activity;GO:0005488//binding;GO:0005515//protein binding;GO:0005085//guanyl-nucleotide exchange factor activity;GO:0005088//Ras guanyl-nucleotide exchange factor activity	GO:0043087//regulation of GTPase activity;GO:0065009//regulation of molecular function;GO:0007154//cell communication;GO:0065007//biological regulation;GO:0051336//regulation of hydrolase activity;GO:0050790//regulation of catalytic activity;GO:0007165//signal transduction;GO:0051716//cellular response to stimulus;GO:0044700//single organism signaling;GO:0009987//cellular process;GO:0044699//sing…
TCONS_00001237	CDKN3	PREDICTED: cyclin-dependent kinase inhibitor 3 isoform X2 [Cynoglossus semilaevis]	-	-	-	-	-	GO:0003824//catalytic activity;GO:0016787//hydrolase activity;GO:0042578//phosphoric ester hydrolase activity;GO:0016791//phosphatase activity;GO:0016788//hydrolase activity, acting on ester bonds	GO:0036211//protein modification process;GO:0006470//protein dephosphorylation;GO:0043412//macromolecule modification;GO:0008152//metabolic process;GO:0044237//cellular metabolic process;GO:0044267//cellular protein metabolic process;GO:0006796//phosphate-containing compound metabolic process;GO:0009987//cellular process;GO:0006793//phosphorus metabolic process;GO:0071704//organic substance metab…
TCONS_00001240	CDKN3	PREDICTED: cyclin-dependent kinase inhibitor 3 isoform X2 [Cynoglossus semilaevis]	-	-	-	-	-	GO:0016787//hydrolase activity;GO:0042578//phosphoric ester hydrolase activity;GO:0016788//hydrolase activity, acting on ester bonds;GO:0003824//catalytic activity;GO:0016791//phosphatase activity	GO:0071704//organic substance metabolic process;GO:0043170//macromolecule metabolic process;GO:0008152//metabolic process;GO:0043412//macromolecule modification;GO:0006470//protein dephosphorylation;GO:0044237//cellular metabolic process;GO:0006793//phosphorus metabolic process;GO:0019538//protein metabolic process;GO:0016311//dephosphorylation;GO:0006464//cellular protein modification process;GO…
TCONS_00001241	CDKN3	PREDICTED: cyclin-dependent kinase inhibitor 3 isoform X2 [Cynoglossus semilaevis]	-	-	-	-	-	GO:0016791//phosphatase activity;GO:0042578//phosphoric ester hydrolase activity;GO:0016788//hydrolase activity, acting on ester bonds;GO:0003824//catalytic activity;GO:0016787//hydrolase activity	GO:0016311//dephosphorylation;GO:0044238//primary metabolic process;GO:0071704//organic substance metabolic process;GO:0044267//cellular protein metabolic process;GO:0009987//cellular process;GO:0044260//cellular macromolecule metabolic process;GO:0036211//protein modification process;GO:0043170//macromolecule metabolic process;GO:0043412//macromolecule modification;GO:0006793//phosphorus metabol…
TCONS_00001243	-	PREDICTED: galectin-3-like [Cynoglossus semilaevis]	-	-	-	-	-	-	-
TCONS_00001246	-	PREDICTED: trichohyalin-like [Cynoglossus semilaevis]	-	-	-	-	-	-	-
TCONS_00001247	-	PREDICTED: trichohyalin-like [Cynoglossus semilaevis]	-	-	-	-	-	-	-
TCONS_00001252	Srsf5	PREDICTED: serine/arginine-rich splicing factor 5 [Cynoglossus semilaevis]	Genetic Information Processing	Transcription	ko03040//Spliceosome	K12893	-	GO:0097159//organic cyclic compound binding;GO:0005488//binding	-
TCONS_00001255	PACS2	PREDICTED: phosphofurin acidic cluster sorting protein 2 [Cynoglossus semilaevis]	-	-	-	-	-	-	-
TCONS_00001256	PACS2	PREDICTED: phosphofurin acidic cluster sorting protein 2 [Cynoglossus semilaevis]	-	-	-	-	-	-	-
TCONS_00001257	PACS2	PREDICTED: phosphofurin acidic cluster sorting protein 2 [Cynoglossus semilaevis]	-	-	-	-	-	-	-
TCONS_00001258	PACS2	PREDICTED: phosphofurin acidic cluster sorting protein 2 [Cynoglossus semilaevis]	-	-	-	-	-	-	-
TCONS_00001259	PACS2	PREDICTED: phosphofurin acidic cluster sorting protein 2 [Cynoglossus semilaevis]	-	-	-	-	-	-	-
TCONS_00001260	PACS2	PREDICTED: phosphofurin acidic cluster sorting protein 2 [Cynoglossus semilaevis]	-	-	-	-	-	-	-
TCONS_00001262	Dcaf5	PREDICTED: DDB1- and CUL4-associated factor 5 [Cynoglossus semilaevis]	-	-	-	-	-	-	-
TCONS_00001269	ACTN1	PREDICTED: alpha-actinin-1 isoform X3 [Cynoglossus semilaevis]	Cellular Processes	Cellular commiunity;Cell motility	ko04510//Focal adhesion;ko04810//Regulation of actin cytoskeleton;ko04530//Tight junction;ko04520//Adherens junction	K05699	-	-	-
TCONS_00001275	Cox16	PREDICTED: cytochrome c oxidase assembly protein COX16 homolog, mitochondrial [Stegastes partitus]	-	-	-	-	-	-	-
TCONS_00001276	Slc8a3	PREDICTED: sodium/calcium exchanger 3-like [Cynoglossus semilaevis]	Environmental Information Processing	Signal transduction	ko04020//Calcium signaling pathway	K05849	GO:0044425//membrane part;GO:0016020//membrane;GO:0031224//intrinsic component of membrane	-	GO:0006811//ion transport;GO:0009987//cellular process;GO:1902578//single-organism localization;GO:0072511//divalent inorganic cation transport;GO:0006812//cation transport;GO:0070838//divalent metal ion transport;GO:0006814//sodium ion transport;GO:0051179//localization;GO:0044699//single-organism process;GO:0015672//monovalent inorganic cation transport;GO:0006810//transport;GO:0044763//single-…
TCONS_00001286	Slc8a3	PREDICTED: sodium/calcium exchanger 3-like [Cynoglossus semilaevis]	Environmental Information Processing	Signal transduction	ko04020//Calcium signaling pathway	K05849	GO:0031224//intrinsic component of membrane;GO:0016020//membrane;GO:0044425//membrane part	-	GO:0009987//cellular process;GO:0044763//single-organism cellular process;GO:0051234//establishment of localization;GO:0006812//cation transport;GO:0070838//divalent metal ion transport;GO:0044765//single-organism transport;GO:0030001//metal ion transport;GO:0072511//divalent inorganic cation transport;GO:0006811//ion transport;GO:0051179//localization;GO:0006810//transport;GO:0006814//sodium ion…
TCONS_00001288	-	-	-	-	-	-	-	-	-
TCONS_00001297	Map3k9	PREDICTED: mitogen-activated protein kinase kinase kinase 9 isoform X1 [Cynoglossus semilaevis]	-	-	-	-	-	GO:0005488//binding;GO:0001882//nucleoside binding;GO:0003824//catalytic activity;GO:0016772//transferase activity, transferring phosphorus-containing groups;GO:0016773//phosphotransferase activity, alcohol group as acceptor;GO:1901363//heterocyclic compound binding;GO:0016740//transferase activity;GO:0097367//carbohydrate derivative binding;GO:0032550//purine ribonucleoside binding;GO:0001883//p…	GO:0006796//phosphate-containing compound metabolic process;GO:0043412//macromolecule modification;GO:0043170//macromolecule metabolic process;GO:0044260//cellular macromolecule metabolic process;GO:0044267//cellular protein metabolic process;GO:0044238//primary metabolic process;GO:0019538//protein metabolic process;GO:0071704//organic substance metabolic process;GO:0016310//phosphorylation;GO:0…
TCONS_00001298	Map3k9	PREDICTED: mitogen-activated protein kinase kinase kinase 9 isoform X1 [Cynoglossus semilaevis]	-	-	-	-	-	GO:0036094//small molecule binding;GO:0032549//ribonucleoside binding;GO:0097159//organic cyclic compound binding;GO:0001883//purine nucleoside binding;GO:0016772//transferase activity, transferring phosphorus-containing groups;GO:0005488//binding;GO:0004672//protein kinase activity;GO:0016301//kinase activity;GO:1901363//heterocyclic compound binding;GO:0003824//catalytic activity;GO:0097367//ca…	GO:0006464//cellular protein modification process;GO:0043170//macromolecule metabolic process;GO:0009987//cellular process;GO:0019538//protein metabolic process;GO:0006796//phosphate-containing compound metabolic process;GO:0036211//protein modification process;GO:0043412//macromolecule modification;GO:0044237//cellular metabolic process;GO:0006468//protein phosphorylation;GO:0008152//metabolic p…
TCONS_00001302	med6	PREDICTED: mediator of RNA polymerase II transcription subunit 6 isoform X2 [Cynoglossus semilaevis]	-	-	-	-	GO:0043234//protein complex;GO:0005623//cell;GO:0043227//membrane-bounded organelle;GO:0043226//organelle;GO:0043231//intracellular membrane-bounded organelle;GO:0044424//intracellular part;GO:0032991//macromolecular complex;GO:0005622//intracellular;GO:0043229//intracellular organelle;GO:0044464//cell part	GO:0000989//transcription factor activity, transcription factor binding;GO:0000988//transcription factor activity, protein binding;GO:0001076//transcription factor activity, RNA polymerase II transcription factor binding	GO:0034645//cellular macromolecule biosynthetic process;GO:0090304//nucleic acid metabolic process;GO:0010467//gene expression;GO:0032774//RNA biosynthetic process;GO:0034641//cellular nitrogen compound metabolic process;GO:0046483//heterocycle metabolic process;GO:1901360//organic cyclic compound metabolic process;GO:0006139//nucleobase-containing compound metabolic process;GO:0019438//aromatic …
TCONS_00001309	LGMN	PREDICTED: legumain [Cynoglossus semilaevis]	Cellular Processes	Transport and catabolism	ko04142//Lysosome	K01369	-	-	-
TCONS_00001311	CHP1	PREDICTED: calcineurin B homologous protein 1 [Cynoglossus semilaevis]	-	-	-	-	-	-	-
TCONS_00001312	CHP1	PREDICTED: calcineurin B homologous protein 1 [Cynoglossus semilaevis]	-	-	-	-	-	-	-
TCONS_00001319	TRIP11	PREDICTED: thyroid receptor-interacting protein 11 isoform X1 [Cynoglossus semilaevis]	-	-	-	-	-	-	-
TCONS_00001324	FBLN5	PREDICTED: fibulin-5 [Cynoglossus semilaevis]	-	-	-	-	-	GO:0043167//ion binding;GO:0005488//binding;GO:0043169//cation binding;GO:0046872//metal ion binding	GO:0050878//regulation of body fluid levels;GO:0065008//regulation of biological quality;GO:0044763//single-organism cellular process;GO:0044699//single-organism process;GO:0009987//cellular process;GO:0007154//cell communication;GO:0065007//biological regulation;GO:0007599//hemostasis
TCONS_00001326	TC2N	PREDICTED: tandem C2 domains nuclear protein [Cynoglossus semilaevis]	-	-	-	-	-	-	-
TCONS_00001329	ZFYVE26	PREDICTED: zinc finger FYVE domain-containing protein 26 isoform X2 [Cynoglossus semilaevis]	-	-	-	-	-	-	-
TCONS_00001331	VTI1B	PREDICTED: vesicle transport through interaction with t-SNAREs homolog 1B [Cynoglossus semilaevis]	Genetic Information Processing	Folding, sorting and degradation	ko04130//SNARE interactions in vesicular transport	K08493	-	-	GO:0051179//localization;GO:0051234//establishment of localization;GO:0006810//transport
TCONS_00001335	VTI1B	PREDICTED: vesicle transport through interaction with t-SNAREs homolog 1B [Cynoglossus semilaevis]	Genetic Information Processing	Folding, sorting and degradation	ko04130//SNARE interactions in vesicular transport	K08493	-	-	GO:0006810//transport;GO:0051234//establishment of localization;GO:0051179//localization
TCONS_00001336	RBM25	PREDICTED: RNA-binding protein 25-like [Cynoglossus semilaevis]	Genetic Information Processing	Transcription	ko03040//Spliceosome	K12822	-	-	-
TCONS_00001337	RBM25	PREDICTED: RNA-binding protein 25-like [Cynoglossus semilaevis]	Genetic Information Processing	Transcription	ko03040//Spliceosome	K12822	-	-	-
TCONS_00001338	RBM25	PREDICTED: RNA-binding protein 25-like [Cynoglossus semilaevis]	Genetic Information Processing	Transcription	ko03040//Spliceosome	K12822	-	-	-
TCONS_00001344	Smoc1	PREDICTED: SPARC-related modular calcium-binding protein 1 isoform X3 [Cynoglossus semilaevis]	-	-	-	-	-	-	-
TCONS_00001345	Smoc1	PREDICTED: SPARC-related modular calcium-binding protein 1 isoform X2 [Cynoglossus semilaevis]	-	-	-	-	-	-	-
TCONS_00001346	Smoc1	PREDICTED: SPARC-related modular calcium-binding protein 1 isoform X4 [Cynoglossus semilaevis]	-	-	-	-	-	-	-
TCONS_00001347	Smoc1	PREDICTED: SPARC-related modular calcium-binding protein 1 isoform X5 [Cynoglossus semilaevis]	-	-	-	-	-	-	-
TCONS_00001356	-	PREDICTED: uncharacterized protein LOC103381735 [Cynoglossus semilaevis]	-	-	-	-	-	-	-
TCONS_00001358	-	PREDICTED: uncharacterized protein LOC103381735 [Cynoglossus semilaevis]	Environmental Information Processing;Organismal Systems	Signal transduction;Signaling molecules and interaction;Immune system	ko04020//Calcium signaling pathway;ko04514//Cell adhesion molecules (CAMs);ko04672//Intestinal immune network for IgA production	K10785	-	-	-
TCONS_00001359	V-TCR	T-cell receptor beta, partial [Hippoglossus hippoglossus]	Organismal Systems;Environmental Information Processing	Signaling molecules and interaction;Signal transduction;Immune system	ko04020//Calcium signaling pathway;ko04514//Cell adhesion molecules (CAMs);ko04672//Intestinal immune network for IgA production	K10785	-	-	-
TCONS_00001360	-	-	-	-	-	-	-	-	-
TCONS_00001361	-	T-cell receptor beta, partial [Hippoglossus hippoglossus]	Organismal Systems;Environmental Information Processing	Signal transduction;Signaling molecules and interaction;Immune system	ko04020//Calcium signaling pathway;ko04514//Cell adhesion molecules (CAMs);ko04672//Intestinal immune network for IgA production	K10785	-	-	-
TCONS_00001362	-	T-cell receptor beta, partial [Hippoglossus hippoglossus]	Environmental Information Processing;Organismal Systems	Immune system;Signaling molecules and interaction;Signal transduction	ko04020//Calcium signaling pathway;ko04514//Cell adhesion molecules (CAMs);ko04672//Intestinal immune network for IgA production	K10785	-	-	-
TCONS_00001363	-	T-cell receptor beta, partial [Hippoglossus hippoglossus]	Organismal Systems;Environmental Information Processing	Immune system;Signal transduction;Signaling molecules and interaction	ko04020//Calcium signaling pathway;ko04514//Cell adhesion molecules (CAMs);ko04672//Intestinal immune network for IgA production	K10785	-	-	-
TCONS_00001364	V-TCR	T-cell receptor beta, partial [Hippoglossus hippoglossus]	Organismal Systems;Environmental Information Processing	Signaling molecules and interaction;Signal transduction;Immune system	ko04020//Calcium signaling pathway;ko04514//Cell adhesion molecules (CAMs);ko04672//Intestinal immune network for IgA production	K10785	-	-	-
TCONS_00001365	-	T-cell receptor beta, partial [Hippoglossus hippoglossus]	Organismal Systems;Environmental Information Processing	Immune system;Signaling molecules and interaction;Signal transduction	ko04020//Calcium signaling pathway;ko04514//Cell adhesion molecules (CAMs);ko04672//Intestinal immune network for IgA production	K10785	-	-	-
TCONS_00001366	-	T-cell receptor beta, partial [Hippoglossus hippoglossus]	Organismal Systems;Environmental Information Processing	Signal transduction;Signaling molecules and interaction;Immune system	ko04020//Calcium signaling pathway;ko04514//Cell adhesion molecules (CAMs);ko04672//Intestinal immune network for IgA production	K10785	-	-	-
TCONS_00001367	-	T-cell receptor beta, partial [Hippoglossus hippoglossus]	Organismal Systems;Environmental Information Processing	Immune system;Signal transduction;Signaling molecules and interaction	ko04020//Calcium signaling pathway;ko04514//Cell adhesion molecules (CAMs);ko04672//Intestinal immune network for IgA production	K10785	-	-	-
TCONS_00001368	-	T-cell receptor beta, partial [Hippoglossus hippoglossus]	Environmental Information Processing;Organismal Systems	Immune system;Signal transduction;Signaling molecules and interaction	ko04020//Calcium signaling pathway;ko04514//Cell adhesion molecules (CAMs);ko04672//Intestinal immune network for IgA production	K10785	-	-	-
TCONS_00001369	-	T-cell receptor beta, partial [Hippoglossus hippoglossus]	Environmental Information Processing;Organismal Systems	Immune system;Signal transduction;Signaling molecules and interaction	ko04020//Calcium signaling pathway;ko04514//Cell adhesion molecules (CAMs);ko04672//Intestinal immune network for IgA production	K10785	-	-	-
TCONS_00001371	GLTSCR1	PREDICTED: glioma tumor suppressor candidate region gene 1 protein-like [Cynoglossus semilaevis]	-	-	-	-	-	-	-
TCONS_00001380	-	-	-	-	-	-	-	-	-
TCONS_00001381	-	-	-	-	-	-	-	-	-
TCONS_00001383	43891	PREDICTED: mitochondrial amidoxime-reducing component 1-like [Cynoglossus semilaevis]	-	-	-	-	-	-	-
TCONS_00001385	dcaf10	PREDICTED: DDB1- and CUL4-associated factor 10 [Cynoglossus semilaevis]	-	-	-	-	-	-	-
TCONS_00001386	dcaf10	PREDICTED: DDB1- and CUL4-associated factor 10 [Cynoglossus semilaevis]	-	-	-	-	-	-	-
TCONS_00001388	RNF145	PREDICTED: RING finger protein 145-like isoform X2 [Cynoglossus semilaevis]	-	-	-	-	-	GO:0043167//ion binding;GO:0043169//cation binding;GO:0005488//binding	-
TCONS_00001396	SLC39A14	PREDICTED: zinc transporter ZIP8 [Cynoglossus semilaevis]	-	-	-	-	-	-	-
TCONS_00001397	Slc39a8	PREDICTED: zinc transporter ZIP8 [Cynoglossus semilaevis]	-	-	-	-	-	-	GO:1902578//single-organism localization;GO:0051179//localization;GO:0006810//transport;GO:0044699//single-organism process;GO:0044765//single-organism transport;GO:0051234//establishment of localization
TCONS_00001398	Cml2	PREDICTED: probable N-acetyltransferase CML1 [Cynoglossus semilaevis]	-	-	-	-	-	-	-
TCONS_00001400	DCTN1	PREDICTED: dynactin subunit 1 [Cynoglossus semilaevis]	-	-	-	-	-	-	-
TCONS_00001402	DCTN1	PREDICTED: dynactin subunit 1 [Cynoglossus semilaevis]	-	-	-	-	-	-	-
TCONS_00001403	DCTN1	PREDICTED: dynactin subunit 1 [Cynoglossus semilaevis]	-	-	-	-	-	-	-
TCONS_00001404	DCTN1	PREDICTED: dynactin subunit 1 [Cynoglossus semilaevis]	-	-	-	-	-	-	-
TCONS_00001405	DCTN1	PREDICTED: dynactin subunit 1 [Cynoglossus semilaevis]	-	-	-	-	-	-	-
TCONS_00001406	DCTN1	PREDICTED: dynactin subunit 1 [Cynoglossus semilaevis]	-	-	-	-	-	-	-
TCONS_00001410	Prkd1	PREDICTED: serine/threonine-protein kinase D1 [Cynoglossus semilaevis]	-	-	-	-	-	-	-
TCONS_00001418	-	-	-	-	-	-	-	-	-
TCONS_00001420	-	PREDICTED: release factor glutamine methyltransferase-like [Cynoglossus semilaevis]	-	-	-	-	-	-	-
TCONS_00001421	-	PREDICTED: release factor glutamine methyltransferase-like [Cynoglossus semilaevis]	-	-	-	-	-	-	-
TCONS_00001424	BAZ1A	PREDICTED: bromodomain adjacent to zinc finger domain protein 1A [Cynoglossus semilaevis]	-	-	-	-	-	-	-
TCONS_00001428	PSMA3	PREDICTED: proteasome subunit alpha type-3 [Cynoglossus semilaevis]	Genetic Information Processing	Folding, sorting and degradation	ko03050//Proteasome	K02727	GO:0005622//intracellular;GO:0043229//intracellular organelle;GO:0000502//proteasome complex;GO:0043234//protein complex;GO:0044464//cell part;GO:0044424//intracellular part;GO:0005839//proteasome core complex;GO:0043226//organelle;GO:0043227//membrane-bounded organelle;GO:0043231//intracellular membrane-bounded organelle;GO:0005623//cell;GO:0032991//macromolecular complex	GO:0008233//peptidase activity;GO:0016787//hydrolase activity;GO:0003824//catalytic activity;GO:0070011//peptidase activity, acting on L-amino acid peptides;GO:0004175//endopeptidase activity	GO:0009987//cellular process;GO:0043632//modification-dependent macromolecule catabolic process;GO:0071704//organic substance metabolic process;GO:0051603//proteolysis involved in cellular protein catabolic process;GO:0019538//protein metabolic process;GO:0043170//macromolecule metabolic process;GO:0030163//protein catabolic process;GO:0044260//cellular macromolecule metabolic process;GO:0009057/…
TCONS_00001429	ARID4A	PREDICTED: AT-rich interactive domain-containing protein 4A isoform X1 [Cynoglossus semilaevis]	-	-	-	-	-	-	-
TCONS_00001430	ARID4A	PREDICTED: AT-rich interactive domain-containing protein 4A isoform X2 [Cynoglossus semilaevis]	-	-	-	-	-	-	-
TCONS_00001431	ARID4A	PREDICTED: AT-rich interactive domain-containing protein 4A isoform X1 [Cynoglossus semilaevis]	-	-	-	-	-	-	-
TCONS_00001432	ARID4A	PREDICTED: AT-rich interactive domain-containing protein 4A isoform X1 [Cynoglossus semilaevis]	-	-	-	-	-	-	-
TCONS_00001435	lrrc57	PREDICTED: leucine-rich repeat-containing protein 57 [Cynoglossus semilaevis]	-	-	-	-	-	-	-
TCONS_00001436	LRRC57	PREDICTED: leucine-rich repeat-containing protein 57 [Cynoglossus semilaevis]	-	-	-	-	-	-	-
TCONS_00001438	tyro3	PREDICTED: MAX gene-associated protein [Cynoglossus semilaevis]	-	-	-	-	-	-	-
TCONS_00001441	MGA	PREDICTED: MAX gene-associated protein [Cynoglossus semilaevis]	-	-	-	-	-	-	-
TCONS_00001455	tbpl2	PREDICTED: TATA box-binding protein-like protein 2 isoform X4 [Cynoglossus semilaevis]	Genetic Information Processing	Transcription	ko03022//Basal transcription factors	K03120	-	-	-
TCONS_00001456	tbpl2	PREDICTED: TATA box-binding protein-like protein 2 isoform X5 [Cynoglossus semilaevis]	Genetic Information Processing	Transcription	ko03022//Basal transcription factors	K03120	-	-	-
TCONS_00001457	tbpl2	PREDICTED: TATA box-binding protein-like protein 2 isoform X3 [Cynoglossus semilaevis]	Genetic Information Processing	Transcription	ko03022//Basal transcription factors	K03120	-	-	-
TCONS_00001465	timm9	PREDICTED: mitochondrial import inner membrane translocase subunit Tim9 [Cynoglossus semilaevis]	-	-	-	-	GO:0043229//intracellular organelle;GO:0044422//organelle part;GO:0044424//intracellular part;GO:0043227//membrane-bounded organelle;GO:0019866//organelle inner membrane;GO:0016020//membrane;GO:0044446//intracellular organelle part;GO:0005622//intracellular;GO:0031975//envelope;GO:0043226//organelle;GO:0005623//cell;GO:0031090//organelle membrane;GO:0031967//organelle envelope;GO:0044464//cell pa…	GO:0043167//ion binding;GO:0005488//binding;GO:0043169//cation binding	GO:0051179//localization;GO:0033036//macromolecule localization;GO:0008104//protein localization;GO:0045184//establishment of protein localization;GO:0051234//establishment of localization
TCONS_00001471	ZNF839	PREDICTED: zinc finger protein 839 isoform X3 [Cynoglossus semilaevis]	-	-	-	-	-	-	-
TCONS_00001478	MAVS	PREDICTED: pollen-specific leucine-rich repeat extensin-like protein 1 [Cynoglossus semilaevis]	Organismal Systems	Immune system	ko04622//RIG-I-like receptor signaling pathway;ko04623//Cytosolic DNA-sensing pathway	K12648	-	-	-
TCONS_00001487	Loxl3	PREDICTED: lysyl oxidase homolog 3 isoform X3 [Cynoglossus semilaevis]	-	-	-	-	-	-	-
TCONS_00001490	ALMS1	PREDICTED: Alstrom syndrome protein 1 isoform X2 [Cynoglossus semilaevis]	-	-	-	-	-	-	-
TCONS_00001494	ALMS1	PREDICTED: Alstrom syndrome protein 1 isoform X2 [Cynoglossus semilaevis]	-	-	-	-	-	-	-
TCONS_00001497	esr2	PREDICTED: estrogen receptor beta isoform X2 [Cynoglossus semilaevis]	-	-	-	-	-	GO:0005488//binding	GO:0050789//regulation of biological process;GO:0050794//regulation of cellular process;GO:0065007//biological regulation
TCONS_00001501	GPHB5	PREDICTED: glycoprotein hormone beta-5 [Cynoglossus semilaevis]	-	-	-	-	-	-	-
TCONS_00001506	NUBPL	PREDICTED: iron-sulfur protein NUBPL isoform X1 [Cynoglossus semilaevis]	-	-	-	-	-	-	-
TCONS_00001508	ARHGAP5	PREDICTED: rho GTPase-activating protein 5 [Cynoglossus semilaevis]	Cellular Processes	Cellular commiunity	ko04510//Focal adhesion	K13709	GO:0005623//cell;GO:0044464//cell part	-	GO:0050794//regulation of cellular process;GO:0007165//signal transduction;GO:0050789//regulation of biological process;GO:0051716//cellular response to stimulus;GO:0050896//response to stimulus;GO:0044700//single organism signaling;GO:0009987//cellular process;GO:0044699//single-organism process;GO:0023052//signaling;GO:0035556//intracellular signal transduction;GO:0007154//cell communication;GO…
TCONS_00001510	AKAP6	PREDICTED: A-kinase anchor protein 6 [Cynoglossus semilaevis]	-	-	-	-	-	-	-
TCONS_00001512	AKAP6	PREDICTED: A-kinase anchor protein 6 [Cynoglossus semilaevis]	-	-	-	-	-	-	-
TCONS_00001513	AKAP6	PREDICTED: A-kinase anchor protein 6 [Cynoglossus semilaevis]	-	-	-	-	-	-	-
TCONS_00001514	AKAP6	PREDICTED: A-kinase anchor protein 6 [Cynoglossus semilaevis]	-	-	-	-	-	-	-
TCONS_00001515	AKAP6	PREDICTED: A-kinase anchor protein 6 [Cynoglossus semilaevis]	-	-	-	-	-	-	-
TCONS_00001517	-	-	-	-	-	-	-	-	-
TCONS_00001518	-	-	-	-	-	-	-	-	-
TCONS_00001519	NPAS3	PREDICTED: neuronal PAS domain-containing protein 3 isoform X1 [Cynoglossus semilaevis]	-	-	-	-	-	-	-
TCONS_00001528	NPAS3	PREDICTED: neuronal PAS domain-containing protein 3 isoform X1 [Cynoglossus semilaevis]	-	-	-	-	-	-	-
TCONS_00001530	NPAS3	PREDICTED: neuronal PAS domain-containing protein 3 isoform X1 [Cynoglossus semilaevis]	-	-	-	-	-	-	-
TCONS_00001533	-	-	-	-	-	-	-	-	-
TCONS_00001534	-	-	-	-	-	-	-	-	-
TCONS_00001547	vps29	PREDICTED: vacuolar protein sorting-associated protein 29 isoform X1 [Cynoglossus semilaevis]	Cellular Processes	Transport and catabolism	ko04144//Endocytosis	K18467	GO:0044464//cell part;GO:0044424//intracellular part;GO:0043229//intracellular organelle;GO:0043231//intracellular membrane-bounded organelle;GO:0005737//cytoplasm;GO:0012505//endomembrane system;GO:0044422//organelle part;GO:0044444//cytoplasmic part;GO:0043226//organelle;GO:0044440//endosomal part;GO:0005768//endosome;GO:0005623//cell;GO:0043227//membrane-bounded organelle;GO:0005622//intracell…	GO:0016791//phosphatase activity;GO:0016788//hydrolase activity, acting on ester bonds;GO:0043169//cation binding;GO:0005488//binding;GO:0043167//ion binding;GO:0016787//hydrolase activity;GO:0003824//catalytic activity;GO:0042578//phosphoric ester hydrolase activity	GO:0033036//macromolecule localization;GO:0051179//localization;GO:0051234//establishment of localization;GO:0045184//establishment of protein localization;GO:0008104//protein localization
TCONS_00001550	vps29	unnamed protein product [Oncorhynchus mykiss]	Cellular Processes	Transport and catabolism	ko04144//Endocytosis	K18467	GO:0044464//cell part;GO:0005623//cell;GO:0044440//endosomal part;GO:0012505//endomembrane system;GO:0043227//membrane-bounded organelle;GO:0005737//cytoplasm;GO:0043231//intracellular membrane-bounded organelle;GO:0044444//cytoplasmic part;GO:0044446//intracellular organelle part;GO:0005768//endosome;GO:0044424//intracellular part;GO:0043229//intracellular organelle;GO:0043226//organelle;GO:0005…	GO:0042578//phosphoric ester hydrolase activity;GO:0043169//cation binding;GO:0043167//ion binding;GO:0003824//catalytic activity;GO:0016788//hydrolase activity, acting on ester bonds;GO:0016787//hydrolase activity;GO:0016791//phosphatase activity;GO:0005488//binding	GO:0045184//establishment of protein localization;GO:0051179//localization;GO:0033036//macromolecule localization;GO:0051234//establishment of localization;GO:0008104//protein localization
TCONS_00001569	letm1	PREDICTED: LETM1 and EF-hand domain-containing protein 1, mitochondrial isoform X3 [Cynoglossus semilaevis]	-	-	-	-	-	-	-
TCONS_00001570	letm1	PREDICTED: LETM1 and EF-hand domain-containing protein 1, mitochondrial isoform X1 [Cynoglossus semilaevis]	-	-	-	-	-	-	-
TCONS_00001575	letm1	PREDICTED: LETM1 and EF-hand domain-containing protein 1, mitochondrial isoform X1 [Cynoglossus semilaevis]	-	-	-	-	-	-	-
TCONS_00001577	foxi1c	PREDICTED: forkhead box protein I3 [Cynoglossus semilaevis]	-	-	-	-	-	-	-
TCONS_00001583	-	-	-	-	-	-	-	-	-
TCONS_00001585	CFD	PREDICTED: complement factor D [Cynoglossus semilaevis]	-	-	-	-	-	-	-
TCONS_00001589	SLC4A11	PREDICTED: sodium bicarbonate transporter-like protein 11 isoform X2 [Cynoglossus semilaevis]	-	-	-	-	GO:0031224//intrinsic component of membrane;GO:0044425//membrane part;GO:0016020//membrane	GO:0015297//antiporter activity;GO:0022892//substrate-specific transporter activity;GO:0008509//anion transmembrane transporter activity;GO:0022804//active transmembrane transporter activity;GO:0005215//transporter activity;GO:0015075//ion transmembrane transporter activity;GO:0099516//ion antiporter activity;GO:0015301//anion:anion antiporter activity;GO:0022857//transmembrane transporter activi…	GO:0006811//ion transport;GO:1902578//single-organism localization;GO:0051234//establishment of localization;GO:0006810//transport;GO:0044765//single-organism transport;GO:0044699//single-organism process;GO:0051179//localization
TCONS_00001590	SLC4A11	PREDICTED: sodium bicarbonate transporter-like protein 11 isoform X2 [Cynoglossus semilaevis]	-	-	-	-	GO:0044425//membrane part;GO:0016020//membrane;GO:0031224//intrinsic component of membrane	GO:0015301//anion:anion antiporter activity;GO:0022891//substrate-specific transmembrane transporter activity;GO:0008509//anion transmembrane transporter activity;GO:0005215//transporter activity;GO:0022857//transmembrane transporter activity;GO:0015291//secondary active transmembrane transporter activity;GO:0022892//substrate-specific transporter activity;GO:0015297//antiporter activity;GO:00150…	GO:0044699//single-organism process;GO:0051179//localization;GO:0051234//establishment of localization;GO:0044765//single-organism transport;GO:0006810//transport;GO:0006811//ion transport;GO:1902578//single-organism localization
TCONS_00001591	SLC4A11	PREDICTED: sodium bicarbonate transporter-like protein 11 isoform X2 [Cynoglossus semilaevis]	-	-	-	-	GO:0044425//membrane part;GO:0016020//membrane;GO:0031224//intrinsic component of membrane	GO:0022804//active transmembrane transporter activity;GO:0022891//substrate-specific transmembrane transporter activity;GO:0008509//anion transmembrane transporter activity;GO:0015291//secondary active transmembrane transporter activity;GO:0015301//anion:anion antiporter activity;GO:0005215//transporter activity;GO:0015075//ion transmembrane transporter activity;GO:0022892//substrate-specific tra…	GO:0044699//single-organism process;GO:0044765//single-organism transport;GO:1902578//single-organism localization;GO:0051179//localization;GO:0051234//establishment of localization;GO:0006810//transport;GO:0006811//ion transport
TCONS_00001599	SLC4A11	PREDICTED: sodium bicarbonate transporter-like protein 11 isoform X3 [Cynoglossus semilaevis]	-	-	-	-	GO:0044425//membrane part;GO:0031224//intrinsic component of membrane;GO:0016020//membrane	GO:0022804//active transmembrane transporter activity;GO:0015297//antiporter activity;GO:0022892//substrate-specific transporter activity;GO:0015075//ion transmembrane transporter activity;GO:0022891//substrate-specific transmembrane transporter activity;GO:0015291//secondary active transmembrane transporter activity;GO:0022857//transmembrane transporter activity;GO:0008509//anion transmembrane t…	GO:0051179//localization;GO:0044699//single-organism process;GO:0006811//ion transport;GO:0006810//transport;GO:0044765//single-organism transport;GO:0051234//establishment of localization;GO:1902578//single-organism localization
TCONS_00001601	SLC4A11	PREDICTED: sodium bicarbonate transporter-like protein 11 isoform X2 [Cynoglossus semilaevis]	-	-	-	-	GO:0016020//membrane;GO:0031224//intrinsic component of membrane;GO:0044425//membrane part	GO:0022857//transmembrane transporter activity;GO:0022892//substrate-specific transporter activity;GO:0022804//active transmembrane transporter activity;GO:0022891//substrate-specific transmembrane transporter activity;GO:0015075//ion transmembrane transporter activity;GO:0015291//secondary active transmembrane transporter activity;GO:0099516//ion antiporter activity;GO:0008509//anion transmembra…	GO:0006811//ion transport;GO:0051179//localization;GO:0051234//establishment of localization;GO:0044765//single-organism transport;GO:0006810//transport;GO:1902578//single-organism localization;GO:0044699//single-organism process
TCONS_00001604	RPIA	PREDICTED: ribose-5-phosphate isomerase [Cynoglossus semilaevis]	Metabolism	Global and Overview;Carbohydrate metabolism	ko01100//Metabolic pathways;ko01110//Biosynthesis of secondary metabolites;ko01130//Biosynthesis of antibiotics;ko01120//Microbial metabolism in diverse environments;ko01200//Carbon metabolism;ko01230//Biosynthesis of amino acids;ko00030//Pentose phosphate pathway	K01807	-	GO:0016853//isomerase activity;GO:0016861//intramolecular oxidoreductase activity, interconverting aldoses and ketoses;GO:0016860//intramolecular oxidoreductase activity;GO:0003824//catalytic activity	GO:0072524//pyridine-containing compound metabolic process;GO:0006098//pentose-phosphate shunt;GO:0071704//organic substance metabolic process;GO:0019637//organophosphate metabolic process;GO:0046496//nicotinamide nucleotide metabolic process;GO:0034641//cellular nitrogen compound metabolic process;GO:0044763//single-organism cellular process;GO:0051186//cofactor metabolic process;GO:0006793//pho…
TCONS_00001606	Atrn	PREDICTED: attractin isoform X1 [Cynoglossus semilaevis]	-	-	-	-	GO:0016020//membrane;GO:0031224//intrinsic component of membrane;GO:0044425//membrane part	GO:0005488//binding	GO:0044699//single-organism process;GO:0044707//single-multicellular organism process;GO:0032501//multicellular organismal process
TCONS_00001613	-	-	-	-	-	-	-	-	-
TCONS_00001614	not2	PREDICTED: homeobox protein not2-like [Cynoglossus semilaevis]	-	-	-	-	-	-	GO:0007507//heart development;GO:0007389//pattern specification process;GO:0048731//system development;GO:0009855//determination of bilateral symmetry;GO:0009888//tissue development;GO:0072358//cardiovascular system development;GO:0009790//embryo development;GO:0048513//animal organ development;GO:0009887//organ morphogenesis;GO:0009653//anatomical structure morphogenesis;GO:0048856//anatomical s…
TCONS_00001617	dio2	PREDICTED: type II iodothyronine deiodinase [Cynoglossus semilaevis]	-	-	-	-	-	GO:0003824//catalytic activity	GO:0044767//single-organism developmental process;GO:0050896//response to stimulus;GO:0044699//single-organism process;GO:0043473//pigmentation;GO:0044710//single-organism metabolic process;GO:0009058//biosynthetic process;GO:0008152//metabolic process;GO:0032501//multicellular organismal process;GO:0009719//response to endogenous stimulus;GO:0044707//single-multicellular organism process;GO:0032…
TCONS_00001621	Alkbh1	PREDICTED: DNA oxidative demethylase ALKBH1 isoform X1 [Cynoglossus semilaevis]	-	-	-	-	-	-	-
TCONS_00001634	Gemin2	PREDICTED: gem-associated protein 2 [Cynoglossus semilaevis]	Genetic Information Processing	Translation	ko03013//RNA transport	K13130	-	-	GO:0009987//cellular process
TCONS_00001646	sobpa	PREDICTED: sine oculis-binding protein homolog [Cynoglossus semilaevis]	-	-	-	-	-	-	-
TCONS_00001647	sobpa	PREDICTED: sine oculis-binding protein homolog [Cynoglossus semilaevis]	-	-	-	-	-	-	-
TCONS_00001649	sobpa	PREDICTED: sine oculis-binding protein homolog [Cynoglossus semilaevis]	-	-	-	-	-	-	-
TCONS_00001650	sobpa	PREDICTED: sine oculis-binding protein homolog [Cynoglossus semilaevis]	-	-	-	-	-	-	-
TCONS_00001651	sobpa	PREDICTED: sine oculis-binding protein homolog [Cynoglossus semilaevis]	-	-	-	-	-	-	-
TCONS_00001653	ROCK2	PREDICTED: rho-associated protein kinase 2-like [Cynoglossus semilaevis]	Organismal Systems;Environmental Information Processing;Cellular Processes	Circulatory system;Cellular commiunity;Signal transduction;Cell motility	ko04510//Focal adhesion;ko04810//Regulation of actin cytoskeleton;ko04310//Wnt signaling pathway;ko04270//Vascular smooth muscle contraction	K17388	-	-	-
TCONS_00001654	CLIP4	PREDICTED: CAP-Gly domain-containing linker protein 4 [Cynoglossus semilaevis]	-	-	-	-	-	-	-
TCONS_00001656	-	PREDICTED: ALK tyrosine kinase receptor-like, partial [Stegastes partitus]	-	-	-	-	-	GO:0016301//kinase activity;GO:0016740//transferase activity;GO:0003824//catalytic activity;GO:0016772//transferase activity, transferring phosphorus-containing groups	GO:0009987//cellular process
TCONS_00001668	CHST12	PREDICTED: carbohydrate sulfotransferase 12-like [Cynoglossus semilaevis]	Metabolism	Glycan biosynthesis and metabolism	ko00532//Glycosaminoglycan biosynthesis - chondroitin sulfate / dermatan sulfate	K04742	-	-	-
TCONS_00001672	CHST12	PREDICTED: carbohydrate sulfotransferase 12-like [Cynoglossus semilaevis]	Metabolism	Glycan biosynthesis and metabolism	ko00532//Glycosaminoglycan biosynthesis - chondroitin sulfate / dermatan sulfate	K04742	-	-	-
TCONS_00001675	M1AP	PREDICTED: meiosis 1 arrest protein [Cynoglossus semilaevis]	-	-	-	-	-	-	-
TCONS_00001676	M1AP	PREDICTED: meiosis 1 arrest protein [Cynoglossus semilaevis]	-	-	-	-	-	-	-
TCONS_00001682	HSPA12B	PREDICTED: heat shock 70 kDa protein 12B isoform X2 [Cynoglossus semilaevis]	-	-	-	-	-	-	GO:0048856//anatomical structure development;GO:0001568//blood vessel development;GO:0032501//multicellular organismal process;GO:0032502//developmental process;GO:0044767//single-organism developmental process;GO:0044707//single-multicellular organism process;GO:0044699//single-organism process;GO:0001944//vasculature development;GO:0072359//circulatory system development;GO:0048731//system deve…
TCONS_00001683	Hspa12b	PREDICTED: heat shock 70 kDa protein 12B isoform X2 [Cynoglossus semilaevis]	-	-	-	-	-	-	GO:0007275//multicellular organism development;GO:0032501//multicellular organismal process;GO:0001944//vasculature development;GO:0001568//blood vessel development;GO:0048731//system development;GO:0044707//single-multicellular organism process;GO:0044767//single-organism developmental process;GO:0048856//anatomical structure development;GO:0072359//circulatory system development;GO:0044699//sin…
TCONS_00001685	RABEPK	PREDICTED: tip elongation aberrant protein 1-like [Cynoglossus semilaevis]	-	-	-	-	-	-	-
TCONS_00001686	ACBP4	PREDICTED: tip elongation aberrant protein 1-like [Cynoglossus semilaevis]	-	-	-	-	-	-	-
TCONS_00001688	MARK2	PREDICTED: serine/threonine-protein kinase MARK2 [Cynoglossus semilaevis]	-	-	-	-	-	GO:0001883//purine nucleoside binding;GO:0016301//kinase activity;GO:0016740//transferase activity;GO:0016772//transferase activity, transferring phosphorus-containing groups;GO:0032550//purine ribonucleoside binding;GO:0097159//organic cyclic compound binding;GO:0004672//protein kinase activity;GO:0016773//phosphotransferase activity, alcohol group as acceptor;GO:0003824//catalytic activity;GO:0…	GO:0043170//macromolecule metabolic process;GO:0043412//macromolecule modification;GO:0006796//phosphate-containing compound metabolic process;GO:0008152//metabolic process;GO:0044238//primary metabolic process;GO:0036211//protein modification process;GO:0009987//cellular process;GO:0006464//cellular protein modification process;GO:0044237//cellular metabolic process;GO:0044267//cellular protein …
TCONS_00001689	Mark2	PREDICTED: serine/threonine-protein kinase MARK2 [Cynoglossus semilaevis]	-	-	-	-	-	GO:1901363//heterocyclic compound binding;GO:0005488//binding;GO:0016301//kinase activity;GO:0016740//transferase activity;GO:0004672//protein kinase activity;GO:0097367//carbohydrate derivative binding;GO:0001882//nucleoside binding;GO:0032549//ribonucleoside binding;GO:0097159//organic cyclic compound binding;GO:0032550//purine ribonucleoside binding;GO:0036094//small molecule binding;GO:001677…	GO:0006796//phosphate-containing compound metabolic process;GO:0044267//cellular protein metabolic process;GO:0043170//macromolecule metabolic process;GO:0043412//macromolecule modification;GO:0008152//metabolic process;GO:0036211//protein modification process;GO:0009987//cellular process;GO:0019538//protein metabolic process;GO:0006464//cellular protein modification process;GO:0006793//phosphoru…
TCONS_00001690	Mark2	PREDICTED: serine/threonine-protein kinase MARK2 [Cynoglossus semilaevis]	-	-	-	-	-	GO:0004672//protein kinase activity;GO:0003824//catalytic activity;GO:0036094//small molecule binding;GO:1901363//heterocyclic compound binding;GO:0005488//binding;GO:0097159//organic cyclic compound binding;GO:0016301//kinase activity;GO:0001883//purine nucleoside binding;GO:0016740//transferase activity;GO:0032550//purine ribonucleoside binding;GO:0016772//transferase activity, transferring pho…	GO:0006793//phosphorus metabolic process;GO:0019538//protein metabolic process;GO:0044267//cellular protein metabolic process;GO:0006796//phosphate-containing compound metabolic process;GO:0006464//cellular protein modification process;GO:0044260//cellular macromolecule metabolic process;GO:0043170//macromolecule metabolic process;GO:0036211//protein modification process;GO:0044238//primary metab…
TCONS_00001697	naa40	PREDICTED: N-alpha-acetyltransferase 40 isoform X2 [Cynoglossus semilaevis]	-	-	-	-	-	-	-
TCONS_00001702	B3GAT3	PREDICTED: galactosylgalactosylxylosylprotein 3-beta-glucuronosyltransferase 3 [Cynoglossus semilaevis]	Metabolism	Global and Overview;Glycan biosynthesis and metabolism	ko01100//Metabolic pathways;ko00532//Glycosaminoglycan biosynthesis - chondroitin sulfate / dermatan sulfate;ko00534//Glycosaminoglycan biosynthesis - heparan sulfate / heparin	K10158	-	GO:0008194//UDP-glycosyltransferase activity;GO:0016740//transferase activity;GO:0016757//transferase activity, transferring glycosyl groups;GO:0003824//catalytic activity;GO:0016758//transferase activity, transferring hexosyl groups;GO:0015020//glucuronosyltransferase activity	-
TCONS_00001706	-	-	-	-	-	-	-	-	-
TCONS_00001707	-	-	-	-	-	-	-	-	-
TCONS_00001708	-	-	-	-	-	-	-	-	-
TCONS_00001709	-	-	-	-	-	-	-	-	-
TCONS_00001710	-	-	-	-	-	-	-	-	-
TCONS_00001714	PPP2R5B	PREDICTED: serine/threonine-protein phosphatase 2A 56 kDa regulatory subunit beta isoform [Cynoglossus semilaevis]	Cellular Processes;Organismal Systems;Genetic Information Processing	Cell growth and death;Circulatory system;Translation	ko04261//Adrenergic signaling in cardiomyocytes;ko04114//Oocyte meiosis;ko03015//mRNA surveillance pathway	K11584	-	GO:0098772//molecular function regulator;GO:0030234//enzyme regulator activity;GO:0019888//protein phosphatase regulator activity;GO:0019208//phosphatase regulator activity	GO:0007154//cell communication;GO:0065007//biological regulation;GO:0050789//regulation of biological process;GO:0044699//single-organism process;GO:0044763//single-organism cellular process;GO:0009987//cellular process;GO:0019222//regulation of metabolic process
TCONS_00001715	PPP2R5B	PREDICTED: serine/threonine-protein phosphatase 2A 56 kDa regulatory subunit beta isoform [Cynoglossus semilaevis]	Cellular Processes;Organismal Systems;Genetic Information Processing	Translation;Cell growth and death;Circulatory system	ko04261//Adrenergic signaling in cardiomyocytes;ko04114//Oocyte meiosis;ko03015//mRNA surveillance pathway	K11584	-	GO:0019208//phosphatase regulator activity;GO:0030234//enzyme regulator activity;GO:0098772//molecular function regulator;GO:0019888//protein phosphatase regulator activity	GO:0065007//biological regulation;GO:0009987//cellular process;GO:0007154//cell communication;GO:0044763//single-organism cellular process;GO:0050789//regulation of biological process;GO:0044699//single-organism process;GO:0019222//regulation of metabolic process
TCONS_00001724	SLC8A1	PREDICTED: sodium/calcium exchanger 1-like [Cynoglossus semilaevis]	Environmental Information Processing	Signal transduction	ko04020//Calcium signaling pathway	K05849	GO:0044425//membrane part;GO:0016020//membrane;GO:0031224//intrinsic component of membrane	-	GO:0006811//ion transport;GO:0044765//single-organism transport;GO:0044763//single-organism cellular process;GO:0051234//establishment of localization;GO:0006812//cation transport;GO:0044699//single-organism process;GO:0009987//cellular process;GO:0072511//divalent inorganic cation transport;GO:0006814//sodium ion transport;GO:0030001//metal ion transport;GO:0015672//monovalent inorganic cation t…
TCONS_00001726	SLC8A1	PREDICTED: sodium/calcium exchanger 1-like [Cynoglossus semilaevis]	Environmental Information Processing	Signal transduction	ko04020//Calcium signaling pathway	K05849	GO:0016020//membrane;GO:0044425//membrane part;GO:0031224//intrinsic component of membrane	-	GO:0006812//cation transport;GO:0006811//ion transport;GO:0072511//divalent inorganic cation transport;GO:0051234//establishment of localization;GO:0006814//sodium ion transport;GO:0009987//cellular process;GO:0044763//single-organism cellular process;GO:0030001//metal ion transport;GO:0044765//single-organism transport;GO:0070838//divalent metal ion transport;GO:0015672//monovalent inorganic cat…
TCONS_00001727	SLC8A1	PREDICTED: sodium/calcium exchanger 1-like [Cynoglossus semilaevis]	Environmental Information Processing	Signal transduction	ko04020//Calcium signaling pathway	K05849	GO:0016020//membrane;GO:0044425//membrane part;GO:0031224//intrinsic component of membrane	-	GO:1902578//single-organism localization;GO:0006810//transport;GO:0006814//sodium ion transport;GO:0070838//divalent metal ion transport;GO:0030001//metal ion transport;GO:0072511//divalent inorganic cation transport;GO:0006812//cation transport;GO:0051234//establishment of localization;GO:0044763//single-organism cellular process;GO:0015672//monovalent inorganic cation transport;GO:0006811//ion …
TCONS_00001729	SLC8A1	PREDICTED: sodium/calcium exchanger 1-like [Cynoglossus semilaevis]	Environmental Information Processing	Signal transduction	ko04020//Calcium signaling pathway	K05849	GO:0044425//membrane part;GO:0031224//intrinsic component of membrane;GO:0016020//membrane	-	GO:0070838//divalent metal ion transport;GO:0044765//single-organism transport;GO:0044699//single-organism process;GO:0006811//ion transport;GO:1902578//single-organism localization;GO:0072511//divalent inorganic cation transport;GO:0044763//single-organism cellular process;GO:0009987//cellular process;GO:0015672//monovalent inorganic cation transport;GO:0006812//cation transport;GO:0051179//loca…
TCONS_00001730	SLC8A1	PREDICTED: sodium/calcium exchanger 1-like [Cynoglossus semilaevis]	Environmental Information Processing	Signal transduction	ko04020//Calcium signaling pathway	K05849	GO:0044425//membrane part;GO:0016020//membrane;GO:0031224//intrinsic component of membrane	-	GO:0051234//establishment of localization;GO:0006811//ion transport;GO:0051179//localization;GO:0006812//cation transport;GO:1902578//single-organism localization;GO:0030001//metal ion transport;GO:0044699//single-organism process;GO:0070838//divalent metal ion transport;GO:0072511//divalent inorganic cation transport;GO:0044763//single-organism cellular process;GO:0044765//single-organism transp…
TCONS_00001732	GABRR2	PREDICTED: gamma-aminobutyric acid receptor subunit rho-2-like [Cynoglossus semilaevis]	Environmental Information Processing	Signaling molecules and interaction	ko04080//Neuroactive ligand-receptor interaction	K05190	GO:0016020//membrane;GO:0044425//membrane part;GO:0031224//intrinsic component of membrane	GO:0022892//substrate-specific transporter activity;GO:0022891//substrate-specific transmembrane transporter activity;GO:0004872//receptor activity;GO:0005215//transporter activity;GO:0022803//passive transmembrane transporter activity;GO:0022836//gated channel activity;GO:0022857//transmembrane transporter activity;GO:0099600//transmembrane receptor activity;GO:0060089//molecular transducer acti…	GO:0006810//transport;GO:1902578//single-organism localization;GO:0044699//single-organism process;GO:0009987//cellular process;GO:0006811//ion transport;GO:0007154//cell communication;GO:0044763//single-organism cellular process;GO:0051234//establishment of localization;GO:0044765//single-organism transport;GO:0051179//localization
TCONS_00001734	Syne3	PREDICTED: nesprin-3 [Cynoglossus semilaevis]	-	-	-	-	-	-	-
TCONS_00001735	Syne3	PREDICTED: nesprin-3 [Cynoglossus semilaevis]	-	-	-	-	-	-	-
TCONS_00001736	Syne3	PREDICTED: nesprin-3 [Cynoglossus semilaevis]	-	-	-	-	-	-	-
TCONS_00001738	Syne3	PREDICTED: nesprin-3 [Cynoglossus semilaevis]	-	-	-	-	-	-	-
TCONS_00001748	Clmn	PREDICTED: calmin isoform X2 [Cynoglossus semilaevis]	-	-	-	-	-	-	-
TCONS_00001752	-	PREDICTED: transcription elongation factor SPT5 isoform X2 [Stegastes partitus]	-	-	-	-	-	-	-
TCONS_00001757	gsc	PREDICTED: homeobox protein goosecoid [Cynoglossus semilaevis]	-	-	-	-	-	-	-
TCONS_00001759	-	-	-	-	-	-	-	-	-
TCONS_00001769	-	-	-	-	-	-	-	-	-
TCONS_00001770	-	-	-	-	-	-	-	-	-
TCONS_00001771	-	-	-	-	-	-	-	-	-
TCONS_00001780	Pcp4	-	-	-	-	-	-	-	-
TCONS_00001782	Pcp4	-	-	-	-	-	-	-	-
TCONS_00001785	-	PREDICTED: E3 ubiquitin-protein ligase TRIM39-like [Cynoglossus semilaevis]	-	-	-	-	-	GO:0005488//binding;GO:0046872//metal ion binding;GO:0043169//cation binding;GO:0046914//transition metal ion binding;GO:0043167//ion binding	-
TCONS_00001792	TRIM21	PREDICTED: uncharacterized protein LOC103384916 [Cynoglossus semilaevis]	-	-	-	-	-	-	-
TCONS_00001795	Pea15	PREDICTED: astrocytic phosphoprotein PEA-15 [Cynoglossus semilaevis]	-	-	-	-	-	-	-
TCONS_00001796	Pea15	PREDICTED: astrocytic phosphoprotein PEA-15 [Cynoglossus semilaevis]	-	-	-	-	-	-	-
TCONS_00001810	RIPK3	PREDICTED: receptor-interacting serine/threonine-protein kinase 3-like isoform X1 [Cynoglossus semilaevis]	Organismal Systems	Immune system	ko04623//Cytosolic DNA-sensing pathway	K08847	-	-	-
TCONS_00001811	RIPK3	PREDICTED: receptor-interacting serine/threonine-protein kinase 3-like isoform X1 [Cynoglossus semilaevis]	Organismal Systems	Immune system	ko04623//Cytosolic DNA-sensing pathway	K08847	-	-	-
TCONS_00001813	Trim39	PREDICTED: E3 ubiquitin-protein ligase TRIM39-like [Cynoglossus semilaevis]	-	-	-	-	-	-	-
TCONS_00001815	Trim39	PREDICTED: E3 ubiquitin-protein ligase TRIM39-like [Cynoglossus semilaevis]	-	-	-	-	-	-	-
TCONS_00001818	-	hypothetical protein EH28_09597 [Larimichthys crocea]	-	-	-	-	-	-	-
TCONS_00001819	Picalm	PREDICTED: phosphatidylinositol-binding clathrin assembly protein-like isoform X5 [Cynoglossus semilaevis]	-	-	-	-	-	-	-
TCONS_00001820	Picalm	PREDICTED: phosphatidylinositol-binding clathrin assembly protein-like isoform X4 [Cynoglossus semilaevis]	-	-	-	-	-	-	-
TCONS_00001821	Picalm	PREDICTED: phosphatidylinositol-binding clathrin assembly protein-like isoform X5 [Cynoglossus semilaevis]	-	-	-	-	-	-	-
TCONS_00001822	PICALM	PREDICTED: phosphatidylinositol-binding clathrin assembly protein-like isoform X2 [Cynoglossus semilaevis]	-	-	-	-	-	-	-
TCONS_00001835	LRFN2	PREDICTED: leucine-rich repeat and fibronectin type-III domain-containing protein 4-like [Cynoglossus semilaevis]	-	-	-	-	-	-	-
TCONS_00001839	tmem179b	PREDICTED: transmembrane protein 179B [Cynoglossus semilaevis]	-	-	-	-	-	-	-
TCONS_00001844	ACO1	PREDICTED: cytoplasmic aconitate hydratase isoform X1 [Cynoglossus semilaevis]	Metabolism	Global and Overview;Carbohydrate metabolism	ko01100//Metabolic pathways;ko01110//Biosynthesis of secondary metabolites;ko01130//Biosynthesis of antibiotics;ko01120//Microbial metabolism in diverse environments;ko01200//Carbon metabolism;ko01230//Biosynthesis of amino acids;ko00020//Citrate cycle (TCA cycle);ko00630//Glyoxylate and dicarboxylate metabolism;ko01210//2-Oxocarboxylic acid metabolism	K01681	-	GO:0051536//iron-sulfur cluster binding;GO:0051540//metal cluster binding;GO:0005488//binding	-
TCONS_00001849	TSPAN5	PREDICTED: tetraspanin-5-like [Poecilia formosa]	-	-	-	-	GO:0016020//membrane;GO:0031224//intrinsic component of membrane;GO:0044425//membrane part	-	-
TCONS_00001850	-	-	-	-	-	-	-	-	-
TCONS_00001851	-	-	-	-	-	-	-	-	-
TCONS_00001855	MLLT1	PREDICTED: protein AF-9 isoform X2 [Cynoglossus semilaevis]	-	-	-	-	-	-	-
TCONS_00001867	ZAN	PREDICTED: zonadhesin [Cynoglossus semilaevis]	-	-	-	-	-	-	-
TCONS_00001869	EHBP1L1	PREDICTED: EH domain-binding protein 1-like protein 1 isoform X3 [Cynoglossus semilaevis]	-	-	-	-	-	-	-
TCONS_00001870	Ehbp1	PREDICTED: uncharacterized protein LOC103385518 isoform X1 [Cynoglossus semilaevis]	-	-	-	-	-	-	-
TCONS_00001874	Ehbp1l1	PREDICTED: EH domain-binding protein 1-like protein 1 isoform X3 [Cynoglossus semilaevis]	-	-	-	-	-	-	-
TCONS_00001881	-	PREDICTED: uncharacterized protein LOC109199937 [Oreochromis niloticus]	-	-	-	-	-	-	-
TCONS_00001882	-	PREDICTED: uncharacterized protein LOC109195871 isoform X1 [Oreochromis niloticus]	-	-	-	-	-	-	-
TCONS_00001883	-	PREDICTED: uncharacterized protein LOC106930827 [Poecilia mexicana]	Cellular Processes	Cellular commiunity	ko04530//Tight junction	K05631	-	-	-
TCONS_00001884	-	PREDICTED: uncharacterized protein LOC106930827 [Poecilia mexicana]	Cellular Processes	Cellular commiunity	ko04530//Tight junction	K05631	-	-	-
TCONS_00001894	-	PREDICTED: uncharacterized protein LOC103385767 [Cynoglossus semilaevis]	-	-	-	-	-	-	-
TCONS_00001895	-	PREDICTED: uncharacterized protein LOC103385767 [Cynoglossus semilaevis]	-	-	-	-	-	-	-
TCONS_00001896	-	PREDICTED: uncharacterized protein LOC103385767 [Cynoglossus semilaevis]	-	-	-	-	-	-	-
TCONS_00001898	S100P	PREDICTED: protein S100-P [Lates calcarifer]	-	-	-	-	-	-	-
TCONS_00001902	KIAA0232	PREDICTED: uncharacterized protein KIAA0232 homolog [Cynoglossus semilaevis]	-	-	-	-	-	-	-
TCONS_00001903	KIAA0232	PREDICTED: uncharacterized protein KIAA0232 homolog [Cynoglossus semilaevis]	-	-	-	-	-	-	-
TCONS_00001906	TBC1D14	PREDICTED: TBC1 domain family member 14 isoform X1 [Cynoglossus semilaevis]	-	-	-	-	-	-	-
TCONS_00001908	TBC1D14	PREDICTED: TBC1 domain family member 14 isoform X2 [Cynoglossus semilaevis]	-	-	-	-	-	-	-
TCONS_00001913	SORCS2	PREDICTED: VPS10 domain-containing receptor SorCS2 isoform X7 [Cynoglossus semilaevis]	-	-	-	-	-	-	-
TCONS_00001914	SORCS2	PREDICTED: VPS10 domain-containing receptor SorCS2 isoform X3 [Cynoglossus semilaevis]	-	-	-	-	-	-	-
TCONS_00001915	SORCS2	PREDICTED: VPS10 domain-containing receptor SorCS2 isoform X2 [Cynoglossus semilaevis]	-	-	-	-	-	-	-
TCONS_00001916	SORCS2	PREDICTED: VPS10 domain-containing receptor SorCS2 isoform X2 [Cynoglossus semilaevis]	-	-	-	-	-	-	-
TCONS_00001917	SORCS2	PREDICTED: VPS10 domain-containing receptor SorCS2 isoform X3 [Cynoglossus semilaevis]	-	-	-	-	-	-	-
TCONS_00001918	SORCS2	PREDICTED: VPS10 domain-containing receptor SorCS2 isoform X2 [Cynoglossus semilaevis]	-	-	-	-	-	-	-
TCONS_00001919	SORCS2	PREDICTED: VPS10 domain-containing receptor SorCS2 isoform X2 [Cynoglossus semilaevis]	-	-	-	-	-	-	-
TCONS_00001920	SORCS2	PREDICTED: VPS10 domain-containing receptor SorCS2 isoform X1 [Cynoglossus semilaevis]	-	-	-	-	-	-	-
TCONS_00001922	SORCS2	PREDICTED: VPS10 domain-containing receptor SorCS2 isoform X7 [Cynoglossus semilaevis]	-	-	-	-	-	-	-
TCONS_00001929	SORCS2	PREDICTED: VPS10 domain-containing receptor SorCS2 isoform X7 [Cynoglossus semilaevis]	-	-	-	-	-	-	-
TCONS_00001931	NLRC3	PREDICTED: NACHT, LRR and PYD domains-containing protein 3-like [Cynoglossus semilaevis]	-	-	-	-	-	-	-
TCONS_00001932	NLRC3	PREDICTED: NACHT, LRR and PYD domains-containing protein 3-like [Cynoglossus semilaevis]	-	-	-	-	-	-	-
TCONS_00001939	ARHGEF11	PREDICTED: rho guanine nucleotide exchange factor 11 isoform X8 [Cynoglossus semilaevis]	Organismal Systems	Circulatory system	ko04270//Vascular smooth muscle contraction	K12331	-	-	-
TCONS_00001941	ARHGEF11	PREDICTED: rho guanine nucleotide exchange factor 11 isoform X8 [Cynoglossus semilaevis]	Organismal Systems	Circulatory system	ko04270//Vascular smooth muscle contraction	K12331	-	-	-
TCONS_00001942	Arhgef11	PREDICTED: rho guanine nucleotide exchange factor 11 isoform X8 [Cynoglossus semilaevis]	Organismal Systems	Circulatory system	ko04270//Vascular smooth muscle contraction	K12331	-	-	-
TCONS_00001943	Arhgef11	PREDICTED: rho guanine nucleotide exchange factor 11 isoform X8 [Cynoglossus semilaevis]	Organismal Systems	Circulatory system	ko04270//Vascular smooth muscle contraction	K12331	-	-	-
TCONS_00001944	ARHGEF11	PREDICTED: rho guanine nucleotide exchange factor 11 isoform X8 [Cynoglossus semilaevis]	Organismal Systems	Circulatory system	ko04270//Vascular smooth muscle contraction	K12331	-	-	-
TCONS_00001945	Arhgef11	PREDICTED: rho guanine nucleotide exchange factor 11 isoform X7 [Cynoglossus semilaevis]	Organismal Systems	Circulatory system	ko04270//Vascular smooth muscle contraction	K12331	-	-	-
TCONS_00001946	ARHGEF11	PREDICTED: rho guanine nucleotide exchange factor 11 isoform X8 [Cynoglossus semilaevis]	Organismal Systems	Circulatory system	ko04270//Vascular smooth muscle contraction	K12331	-	-	-
TCONS_00001947	Arhgef11	PREDICTED: rho guanine nucleotide exchange factor 11 isoform X7 [Cynoglossus semilaevis]	Organismal Systems	Circulatory system	ko04270//Vascular smooth muscle contraction	K12331	-	-	-
TCONS_00001948	Arhgef11	PREDICTED: rho guanine nucleotide exchange factor 11 isoform X3 [Cynoglossus semilaevis]	Organismal Systems	Circulatory system	ko04270//Vascular smooth muscle contraction	K12331	-	-	-
TCONS_00001949	Arhgef11	PREDICTED: rho guanine nucleotide exchange factor 11 isoform X8 [Cynoglossus semilaevis]	Organismal Systems	Circulatory system	ko04270//Vascular smooth muscle contraction	K12331	-	-	-
TCONS_00001950	Arhgef11	PREDICTED: rho guanine nucleotide exchange factor 11 isoform X7 [Cynoglossus semilaevis]	Organismal Systems	Circulatory system	ko04270//Vascular smooth muscle contraction	K12331	-	-	-
TCONS_00001960	-	putative immunoglobulin superfamily protein [Oplegnathus fasciatus]	-	-	-	-	-	-	-
TCONS_00001961	-	putative immunoglobulin superfamily protein [Oplegnathus fasciatus]	-	-	-	-	-	-	-
TCONS_00001962	PNP	PREDICTED: purine nucleoside phosphorylase-like [Cynoglossus semilaevis]	Metabolism	Metabolism of cofactors and vitamins;Global and Overview;Nucleotide metabolism	ko01100//Metabolic pathways;ko01110//Biosynthesis of secondary metabolites;ko00230//Purine metabolism;ko00240//Pyrimidine metabolism;ko00760//Nicotinate and nicotinamide metabolism	K03783	-	GO:0016757//transferase activity, transferring glycosyl groups;GO:0016763//transferase activity, transferring pentosyl groups;GO:0003824//catalytic activity;GO:0016740//transferase activity	GO:0009987//cellular process;GO:0008152//metabolic process;GO:0044699//single-organism process;GO:0044238//primary metabolic process;GO:0044281//small molecule metabolic process;GO:0044710//single-organism metabolic process;GO:0055086//nucleobase-containing small molecule metabolic process;GO:1901360//organic cyclic compound metabolic process;GO:0006807//nitrogen compound metabolic process;GO:004…
TCONS_00001963	PNP	PREDICTED: purine nucleoside phosphorylase-like [Cynoglossus semilaevis]	Metabolism	Global and Overview;Metabolism of cofactors and vitamins;Nucleotide metabolism	ko01100//Metabolic pathways;ko01110//Biosynthesis of secondary metabolites;ko00230//Purine metabolism;ko00240//Pyrimidine metabolism;ko00760//Nicotinate and nicotinamide metabolism	K03783	-	GO:0016757//transferase activity, transferring glycosyl groups;GO:0016740//transferase activity;GO:0016763//transferase activity, transferring pentosyl groups;GO:0003824//catalytic activity	GO:0006139//nucleobase-containing compound metabolic process;GO:0044763//single-organism cellular process;GO:0044699//single-organism process;GO:0044710//single-organism metabolic process;GO:0071704//organic substance metabolic process;GO:0046483//heterocycle metabolic process;GO:0006807//nitrogen compound metabolic process;GO:0006725//cellular aromatic compound metabolic process;GO:0009987//cell…
TCONS_00001973	PACS1	PREDICTED: phosphofurin acidic cluster sorting protein 1 isoform X5 [Cynoglossus semilaevis]	-	-	-	-	-	-	-
TCONS_00001975	-	PREDICTED: kinesin light chain 2 [Cyprinus carpio]	-	-	-	-	GO:0044422//organelle part;GO:0005856//cytoskeleton;GO:0005623//cell;GO:0043228//non-membrane-bounded organelle;GO:0005622//intracellular;GO:0032991//macromolecular complex;GO:0044424//intracellular part;GO:0044464//cell part;GO:0043226//organelle;GO:0043234//protein complex;GO:0015630//microtubule cytoskeleton;GO:0043232//intracellular non-membrane-bounded organelle;GO:0005875//microtubule assoc…	-	-
TCONS_00001976	KLC2	PREDICTED: kinesin light chain 2 [Cynoglossus semilaevis]	-	-	-	-	GO:0043234//protein complex;GO:0043228//non-membrane-bounded organelle;GO:0043229//intracellular organelle;GO:0044446//intracellular organelle part;GO:0005622//intracellular;GO:0043226//organelle;GO:0043232//intracellular non-membrane-bounded organelle;GO:0044464//cell part;GO:0032991//macromolecular complex;GO:0005856//cytoskeleton;GO:0044424//intracellular part;GO:0044430//cytoskeletal part;GO:…	-	-
TCONS_00001977	KLC2	PREDICTED: kinesin light chain 2 [Cynoglossus semilaevis]	-	-	-	-	GO:0044446//intracellular organelle part;GO:0044464//cell part;GO:0015630//microtubule cytoskeleton;GO:0044422//organelle part;GO:0043234//protein complex;GO:0043232//intracellular non-membrane-bounded organelle;GO:0043228//non-membrane-bounded organelle;GO:0032991//macromolecular complex;GO:0005856//cytoskeleton;GO:0044424//intracellular part;GO:0043226//organelle;GO:0005623//cell;GO:0005875//mi…	-	-
TCONS_00001978	KLC2	PREDICTED: kinesin light chain 2 [Cynoglossus semilaevis]	-	-	-	-	GO:0005623//cell;GO:0044422//organelle part;GO:0044464//cell part;GO:0032991//macromolecular complex;GO:0005622//intracellular;GO:0005875//microtubule associated complex;GO:0043228//non-membrane-bounded organelle;GO:0015630//microtubule cytoskeleton;GO:0044424//intracellular part;GO:0043234//protein complex;GO:0005856//cytoskeleton;GO:0043226//organelle;GO:0044446//intracellular organelle part;GO…	-	-
TCONS_00001980	Gal3st3	PREDICTED: galactose-3-O-sulfotransferase 3 [Cynoglossus semilaevis]	-	-	-	-	-	-	-
TCONS_00001982	Gal3st3	PREDICTED: galactose-3-O-sulfotransferase 3 [Cynoglossus semilaevis]	-	-	-	-	-	-	-
TCONS_00001983	Gal3st3	PREDICTED: galactose-3-O-sulfotransferase 3 [Cynoglossus semilaevis]	-	-	-	-	-	-	-
TCONS_00001986	-	-	-	-	-	-	-	-	-
TCONS_00001987	-	-	-	-	-	-	-	-	-
TCONS_00001988	-	-	-	-	-	-	-	-	-
TCONS_00001992	Rin2	PREDICTED: ras and Rab interactor 1 [Cynoglossus semilaevis]	-	-	-	-	-	-	-
TCONS_00001996	Rin2	PREDICTED: ras and Rab interactor 1 [Cynoglossus semilaevis]	-	-	-	-	-	-	-
TCONS_00001997	Rin2	PREDICTED: ras and Rab interactor 1 [Cynoglossus semilaevis]	-	-	-	-	-	-	-
TCONS_00002002	-	PREDICTED: ras and Rab interactor 1 [Cynoglossus semilaevis]	-	-	-	-	-	-	-
TCONS_00002003	-	PREDICTED: ras and Rab interactor 1 [Cynoglossus semilaevis]	-	-	-	-	-	-	-
TCONS_00002012	Clcn3	PREDICTED: H(+)/Cl(-) exchange transporter 3 [Cynoglossus semilaevis]	-	-	-	-	GO:0044425//membrane part;GO:0016020//membrane;GO:0031224//intrinsic component of membrane	GO:1901363//heterocyclic compound binding;GO:0017076//purine nucleotide binding;GO:0005253//anion channel activity;GO:0022803//passive transmembrane transporter activity;GO:0000166//nucleotide binding;GO:0005254//chloride channel activity;GO:0005216//ion channel activity;GO:0022838//substrate-specific channel activity;GO:0005488//binding;GO:0005215//transporter activity;GO:0022891//substrate-spec…	GO:0006811//ion transport;GO:0015698//inorganic anion transport;GO:0006810//transport;GO:0051234//establishment of localization;GO:0044765//single-organism transport;GO:1902578//single-organism localization;GO:0044699//single-organism process;GO:0006820//anion transport;GO:0051179//localization;GO:0044763//single-organism cellular process;GO:0009987//cellular process
TCONS_00002013	Clcn3	PREDICTED: H(+)/Cl(-) exchange transporter 3 isoform X1 [Kryptolebias marmoratus]	-	-	-	-	GO:0044425//membrane part;GO:0031224//intrinsic component of membrane;GO:0016020//membrane	GO:0015075//ion transmembrane transporter activity;GO:0097159//organic cyclic compound binding;GO:1901265//nucleoside phosphate binding;GO:0022838//substrate-specific channel activity;GO:0008509//anion transmembrane transporter activity;GO:0005253//anion channel activity;GO:0015103//inorganic anion transmembrane transporter activity;GO:0017076//purine nucleotide binding;GO:0000166//nucleotide bin…	GO:0044699//single-organism process;GO:0006810//transport;GO:0015698//inorganic anion transport;GO:0051179//localization;GO:0044765//single-organism transport;GO:0006820//anion transport;GO:0051234//establishment of localization;GO:0006811//ion transport;GO:0009987//cellular process;GO:0044763//single-organism cellular process;GO:1902578//single-organism localization
TCONS_00002015	Clcn3	PREDICTED: H(+)/Cl(-) exchange transporter 3 isoform X5 [Stegastes partitus]	-	-	-	-	GO:0031224//intrinsic component of membrane;GO:0044425//membrane part;GO:0016020//membrane	GO:0036094//small molecule binding;GO:0022838//substrate-specific channel activity;GO:0005253//anion channel activity;GO:0017076//purine nucleotide binding;GO:0022857//transmembrane transporter activity;GO:1901265//nucleoside phosphate binding;GO:0015267//channel activity;GO:0015075//ion transmembrane transporter activity;GO:0022803//passive transmembrane transporter activity;GO:0005216//ion chan…	GO:0006811//ion transport;GO:0006820//anion transport;GO:0044765//single-organism transport;GO:0006810//transport;GO:0044763//single-organism cellular process;GO:0015698//inorganic anion transport;GO:0009987//cellular process;GO:0051234//establishment of localization;GO:0051179//localization;GO:0044699//single-organism process;GO:1902578//single-organism localization
TCONS_00002016	Clcn3	PREDICTED: H(+)/Cl(-) exchange transporter 3 isoform X2 [Stegastes partitus]	-	-	-	-	GO:0044425//membrane part;GO:0016020//membrane;GO:0031224//intrinsic component of membrane	GO:0022891//substrate-specific transmembrane transporter activity;GO:0022838//substrate-specific channel activity;GO:0015103//inorganic anion transmembrane transporter activity;GO:0000166//nucleotide binding;GO:0008509//anion transmembrane transporter activity;GO:1901265//nucleoside phosphate binding;GO:0015267//channel activity;GO:0022803//passive transmembrane transporter activity;GO:0015108//c…	GO:0006811//ion transport;GO:0044763//single-organism cellular process;GO:1902578//single-organism localization;GO:0044765//single-organism transport;GO:0009987//cellular process;GO:0006810//transport;GO:0044699//single-organism process;GO:0015698//inorganic anion transport;GO:0006820//anion transport;GO:0051179//localization;GO:0051234//establishment of localization
TCONS_00002023	-	-	-	-	-	-	-	-	-
TCONS_00002024	Prss27	PREDICTED: serine protease 27-like [Cynoglossus semilaevis]	-	-	-	-	-	-	-
TCONS_00002036	PHKA1	PREDICTED: phosphorylase b kinase regulatory subunit alpha, skeletal muscle isoform isoform X1 [Cynoglossus semilaevis]	Organismal Systems;Environmental Information Processing	Signal transduction;Endocrine system	ko04020//Calcium signaling pathway;ko04910//Insulin signaling pathway	K07190	-	-	-
TCONS_00002037	PHKA1	PREDICTED: phosphorylase b kinase regulatory subunit alpha, skeletal muscle isoform isoform X1 [Cynoglossus semilaevis]	Organismal Systems;Environmental Information Processing	Endocrine system;Signal transduction	ko04020//Calcium signaling pathway;ko04910//Insulin signaling pathway	K07190	-	-	-
TCONS_00002043	SHROOM4	PREDICTED: protein Shroom4 isoform X2 [Cynoglossus semilaevis]	Cellular Processes	Cellular commiunity	ko04530//Tight junction	K18625	-	-	-
TCONS_00002044	SHROOM4	PREDICTED: protein Shroom4 isoform X1 [Cynoglossus semilaevis]	Cellular Processes	Cellular commiunity	ko04530//Tight junction	K18625	-	-	-
TCONS_00002045	SHROOM4	PREDICTED: protein Shroom4 isoform X2 [Cynoglossus semilaevis]	Cellular Processes	Cellular commiunity	ko04530//Tight junction	K18625	-	-	-
TCONS_00002046	SHROOM4	PREDICTED: protein Shroom4 isoform X2 [Cynoglossus semilaevis]	Cellular Processes	Cellular commiunity	ko04530//Tight junction	K18625	-	-	-
TCONS_00002047	SHROOM4	PREDICTED: protein Shroom4 isoform X4 [Cynoglossus semilaevis]	Cellular Processes	Cellular commiunity	ko04530//Tight junction	K18625	-	-	-
TCONS_00002051	CLCN5	PREDICTED: H(+)/Cl(-) exchange transporter 5 isoform X2 [Cynoglossus semilaevis]	-	-	-	-	GO:0016020//membrane;GO:0044425//membrane part;GO:0031224//intrinsic component of membrane	GO:0005216//ion channel activity;GO:0022892//substrate-specific transporter activity;GO:0000166//nucleotide binding;GO:1901265//nucleoside phosphate binding;GO:0022857//transmembrane transporter activity;GO:0015267//channel activity;GO:0015108//chloride transmembrane transporter activity;GO:0008509//anion transmembrane transporter activity;GO:0005215//transporter activity;GO:0022891//substrate-sp…	GO:0051234//establishment of localization;GO:0044699//single-organism process;GO:0044763//single-organism cellular process;GO:0006811//ion transport;GO:1902578//single-organism localization;GO:0015698//inorganic anion transport;GO:0044765//single-organism transport;GO:0051179//localization;GO:0006820//anion transport;GO:0006810//transport;GO:0009987//cellular process
TCONS_00002054	-	-	-	-	-	-	-	-	-
TCONS_00002055	-	-	-	-	-	-	-	-	-
TCONS_00002056	-	-	-	-	-	-	-	-	-
TCONS_00002057	-	-	-	-	-	-	-	-	-
TCONS_00002058	-	-	-	-	-	-	-	-	-
TCONS_00002059	-	-	-	-	-	-	-	-	-
TCONS_00002060	-	-	-	-	-	-	-	-	-
TCONS_00002061	hdac8	PREDICTED: histone deacetylase 8 [Cynoglossus semilaevis]	-	-	-	-	GO:0005623//cell;GO:0005622//intracellular;GO:0044464//cell part;GO:0043226//organelle;GO:0043231//intracellular membrane-bounded organelle;GO:0044424//intracellular part;GO:0043227//membrane-bounded organelle;GO:0043229//intracellular organelle	GO:0016787//hydrolase activity;GO:0033558//protein deacetylase activity;GO:0019213//deacetylase activity;GO:0017136//NAD-dependent histone deacetylase activity;GO:0016810//hydrolase activity, acting on carbon-nitrogen (but not peptide) bonds;GO:0003824//catalytic activity;GO:0034979//NAD-dependent protein deacetylase activity;GO:0004407//histone deacetylase activity;GO:0016811//hydrolase activity…	GO:0008152//metabolic process;GO:0044699//single-organism process;GO:0016575//histone deacetylation;GO:0009059//macromolecule biosynthetic process;GO:0006807//nitrogen compound metabolic process;GO:0090304//nucleic acid metabolic process;GO:0043412//macromolecule modification;GO:0006725//cellular aromatic compound metabolic process;GO:0034645//cellular macromolecule biosynthetic process;GO:004393…
TCONS_00002062	hdac8	PREDICTED: histone deacetylase 8 [Cynoglossus semilaevis]	-	-	-	-	GO:0043229//intracellular organelle;GO:0044424//intracellular part;GO:0005622//intracellular;GO:0044464//cell part;GO:0043227//membrane-bounded organelle;GO:0005623//cell;GO:0043231//intracellular membrane-bounded organelle;GO:0043226//organelle	GO:0019213//deacetylase activity;GO:0016787//hydrolase activity;GO:0016810//hydrolase activity, acting on carbon-nitrogen (but not peptide) bonds;GO:0034979//NAD-dependent protein deacetylase activity;GO:0004407//histone deacetylase activity;GO:0003824//catalytic activity;GO:0017136//NAD-dependent histone deacetylase activity;GO:0016811//hydrolase activity, acting on carbon-nitrogen (but not pept…	GO:0016568//chromatin modification;GO:0043933//macromolecular complex subunit organization;GO:0071840//cellular component organization or biogenesis;GO:0044710//single-organism metabolic process;GO:0006464//cellular protein modification process;GO:0016569//covalent chromatin modification;GO:0044699//single-organism process;GO:0006476//protein deacetylation;GO:0018130//heterocycle biosynthetic pro…
TCONS_00002066	NHSL2	PREDICTED: NHS-like protein 2 isoform X1 [Cynoglossus semilaevis]	-	-	-	-	-	-	-
TCONS_00002069	NHSL2	PREDICTED: NHS-like protein 2 isoform X2 [Cynoglossus semilaevis]	-	-	-	-	-	-	-
TCONS_00002076	ARHGAP6	PREDICTED: rho GTPase-activating protein 6-like isoform X1 [Cynoglossus semilaevis]	-	-	-	-	-	-	-
TCONS_00002079	ARHGAP6	PREDICTED: rho GTPase-activating protein 6-like isoform X2 [Cynoglossus semilaevis]	-	-	-	-	-	-	-
TCONS_00002083	zgc:110179	PREDICTED: ras-like protein family member 11A-like [Cynoglossus semilaevis]	-	-	-	-	-	-	-
TCONS_00002085	Gucy2f	PREDICTED: retinal guanylyl cyclase 2-like [Cynoglossus semilaevis]	Organismal Systems;Metabolism	Sensory system;Nucleotide metabolism	ko00230//Purine metabolism;ko04744//Phototransduction	K12322	-	-	-
TCONS_00002086	Gucy2f	PREDICTED: retinal guanylyl cyclase 2-like [Cynoglossus semilaevis]	Metabolism;Organismal Systems	Nucleotide metabolism;Sensory system	ko00230//Purine metabolism;ko04744//Phototransduction	K12322	-	-	-
TCONS_00002091	COL4A6	PREDICTED: collagen alpha-6(IV) chain isoform X1 [Cynoglossus semilaevis]	Cellular Processes;Environmental Information Processing	Cellular commiunity;Signaling molecules and interaction	ko04510//Focal adhesion;ko04512//ECM-receptor interaction	K06237	-	-	-
TCONS_00002098	ANKRD46	PREDICTED: ankyrin repeat domain-containing protein 46 [Cynoglossus semilaevis]	-	-	-	-	-	-	-
TCONS_00002102	zgc:63572	PREDICTED: transmembrane protein 185A [Cynoglossus semilaevis]	-	-	-	-	-	-	-
TCONS_00002105	cmas	PREDICTED: N-acylneuraminate cytidylyltransferase [Cynoglossus semilaevis]	Metabolism	Global and Overview;Carbohydrate metabolism	ko01100//Metabolic pathways;ko00520//Amino sugar and nucleotide sugar metabolism	K00983	-	-	-
TCONS_00002110	EXOC6B	PREDICTED: exocyst complex component 6B-like [Cynoglossus semilaevis]	-	-	-	-	-	-	GO:0051234//establishment of localization;GO:0051649//establishment of localization in cell;GO:0044763//single-organism cellular process;GO:0009987//cellular process;GO:0044699//single-organism process;GO:0046903//secretion;GO:0051641//cellular localization;GO:0051179//localization;GO:0044765//single-organism transport;GO:0032940//secretion by cell;GO:0006887//exocytosis;GO:0006810//transport;GO:…
TCONS_00002111	EXOC6B	PREDICTED: exocyst complex component 6B-like [Cynoglossus semilaevis]	-	-	-	-	-	-	GO:0016192//vesicle-mediated transport;GO:0051649//establishment of localization in cell;GO:0044765//single-organism transport;GO:0051179//localization;GO:1902578//single-organism localization;GO:0051234//establishment of localization;GO:0044763//single-organism cellular process;GO:0046903//secretion;GO:0009987//cellular process;GO:0006810//transport;GO:0032940//secretion by cell;GO:0051641//cell…
TCONS_00002113	Arhgef15	PREDICTED: rho guanine nucleotide exchange factor 15 [Cynoglossus semilaevis]	-	-	-	-	-	-	-
TCONS_00002117	BCL6	PREDICTED: B-cell CLL/lymphoma 6 member B protein [Cynoglossus semilaevis]	-	-	-	-	-	-	-
TCONS_00002118	Slc16a13	PREDICTED: monocarboxylate transporter 13-like [Cynoglossus semilaevis]	-	-	-	-	-	-	-
TCONS_00002120	AGFG1	PREDICTED: LOW QUALITY PROTEIN: arf-GAP domain and FG repeat-containing protein 1-like [Cynoglossus semilaevis]	-	-	-	-	-	-	-
TCONS_00002125	IRS1	PREDICTED: insulin receptor substrate 1-like isoform X2 [Cynoglossus semilaevis]	Organismal Systems;Environmental Information Processing	Endocrine system;Signal transduction	ko04910//Insulin signaling pathway;ko04068//FoxO signaling pathway;ko04920//Adipocytokine signaling pathway;ko04150//mTOR signaling pathway	K16172	-	-	-
TCONS_00002127	Irs1	PREDICTED: insulin receptor substrate 1-B-like isoform X1 [Cynoglossus semilaevis]	Environmental Information Processing;Organismal Systems	Endocrine system;Signal transduction	ko04910//Insulin signaling pathway;ko04068//FoxO signaling pathway;ko04920//Adipocytokine signaling pathway;ko04150//mTOR signaling pathway	K16172	-	-	-
TCONS_00002128	Irs1	PREDICTED: insulin receptor substrate 1-B-like isoform X1 [Cynoglossus semilaevis]	Organismal Systems;Environmental Information Processing	Signal transduction;Endocrine system	ko04910//Insulin signaling pathway;ko04068//FoxO signaling pathway;ko04920//Adipocytokine signaling pathway;ko04150//mTOR signaling pathway	K16172	-	-	-
TCONS_00002129	-	-	-	-	-	-	-	-	-
TCONS_00002130	-	-	-	-	-	-	-	-	-
TCONS_00002131	-	-	-	-	-	-	-	-	-
TCONS_00002141	ATP11C	PREDICTED: phospholipid-transporting ATPase IG isoform X1 [Lates calcarifer]	-	-	-	-	-	-	-
TCONS_00002145	ATP11C	PREDICTED: phospholipid-transporting ATPase IG isoform X1 [Lates calcarifer]	-	-	-	-	-	-	-
TCONS_00002146	ATP11C	PREDICTED: phospholipid-transporting ATPase IG isoform X1 [Lates calcarifer]	-	-	-	-	-	-	-
TCONS_00002147	ATP11C	PREDICTED: phospholipid-transporting ATPase IG isoform X1 [Lates calcarifer]	-	-	-	-	-	-	-
TCONS_00002148	Capn5	PREDICTED: calpain-5-like [Cynoglossus semilaevis]	-	-	-	-	-	-	-
TCONS_00002149	Capn5	PREDICTED: calpain-5-like [Cynoglossus semilaevis]	-	-	-	-	-	-	-
TCONS_00002151	-	hypothetical protein EH28_00766 [Larimichthys crocea]	-	-	-	-	-	-	-
TCONS_00002152	RELL1	PREDICTED: RELT-like protein 1 isoform X1 [Cynoglossus semilaevis]	-	-	-	-	-	-	-
TCONS_00002156	-	-	-	-	-	-	-	-	-
TCONS_00002157	-	-	-	-	-	-	-	-	-
TCONS_00002158	-	-	-	-	-	-	-	-	-
TCONS_00002159	-	-	-	-	-	-	-	-	-
TCONS_00002161	-	-	-	-	-	-	-	-	-
TCONS_00002166	-	PREDICTED: uncharacterized protein LOC108897044 [Lates calcarifer]	-	-	-	-	-	-	-
TCONS_00002167	Arap2	PREDICTED: arf-GAP with Rho-GAP domain, ANK repeat and PH domain-containing protein 2 [Cynoglossus semilaevis]	Cellular Processes	Transport and catabolism	ko04144//Endocytosis	K18440	-	-	-
TCONS_00002169	-	-	-	-	-	-	-	-	-
TCONS_00002184	-	-	-	-	-	-	-	-	-
TCONS_00002185	-	putative RNA-directed DNA polymerase from transposon X-element [Larimichthys crocea]	-	-	-	-	-	-	-
TCONS_00002186	-	putative RNA-directed DNA polymerase from transposon X-element [Larimichthys crocea]	-	-	-	-	-	-	-
TCONS_00002201	-	-	-	-	-	-	-	-	-
TCONS_00002202	-	-	-	-	-	-	-	-	-
TCONS_00002203	-	-	-	-	-	-	-	-	-
TCONS_00002218	Dtx4	PREDICTED: E3 ubiquitin-protein ligase DTX4-like isoform X1 [Cynoglossus semilaevis]	Environmental Information Processing	Signal transduction	ko04330//Notch signaling pathway	K06058	-	-	-
TCONS_00002221	Dtx4	PREDICTED: E3 ubiquitin-protein ligase DTX4-like isoform X1 [Cynoglossus semilaevis]	Environmental Information Processing	Signal transduction	ko04330//Notch signaling pathway	K06058	-	-	-
TCONS_00002222	DTX4	PREDICTED: E3 ubiquitin-protein ligase DTX4-like isoform X1 [Cynoglossus semilaevis]	Environmental Information Processing	Signal transduction	ko04330//Notch signaling pathway	K06058	-	-	-
TCONS_00002224	RGS12	PREDICTED: LOW QUALITY PROTEIN: regulator of G-protein signaling 12 [Cynoglossus semilaevis]	-	-	-	-	-	-	-
TCONS_00002225	RGS12	PREDICTED: LOW QUALITY PROTEIN: regulator of G-protein signaling 12 [Cynoglossus semilaevis]	-	-	-	-	-	-	-
TCONS_00002227	Rgs12	PREDICTED: LOW QUALITY PROTEIN: regulator of G-protein signaling 12 [Cynoglossus semilaevis]	-	-	-	-	-	-	-
TCONS_00002228	Rgs12	PREDICTED: LOW QUALITY PROTEIN: regulator of G-protein signaling 12 [Cynoglossus semilaevis]	-	-	-	-	-	-	-
TCONS_00002230	HGFAC	PREDICTED: hepatocyte growth factor activator [Cynoglossus semilaevis]	-	-	-	-	-	GO:0003824//catalytic activity;GO:0016787//hydrolase activity	-
TCONS_00002231	HGFAC	PREDICTED: hepatocyte growth factor activator [Cynoglossus semilaevis]	-	-	-	-	-	GO:0016787//hydrolase activity;GO:0003824//catalytic activity	-
TCONS_00002234	dok7	PREDICTED: protein Dok-7 isoform X2 [Cynoglossus semilaevis]	-	-	-	-	-	-	-
TCONS_00002235	dok7	PREDICTED: protein Dok-7 isoform X1 [Cynoglossus semilaevis]	-	-	-	-	-	-	-
TCONS_00002239	Tnk2	PREDICTED: non-receptor tyrosine-protein kinase TNK1 [Cynoglossus semilaevis]	-	-	-	-	-	GO:0003824//catalytic activity;GO:0016772//transferase activity, transferring phosphorus-containing groups;GO:0016740//transferase activity	-
TCONS_00002249	ctdnep1a	PREDICTED: elongator complex protein 5 [Cynoglossus semilaevis]	-	-	-	-	-	GO:0003824//catalytic activity;GO:0016787//hydrolase activity;GO:0042578//phosphoric ester hydrolase activity;GO:0016788//hydrolase activity, acting on ester bonds	-
TCONS_00002253	GPS2	PREDICTED: G protein pathway suppressor 2 isoform X2 [Cynoglossus semilaevis]	-	-	-	-	-	-	-
TCONS_00002261	Cd209c	PREDICTED: CD209 antigen-like protein C [Cynoglossus semilaevis]	-	-	-	-	-	-	-
TCONS_00002264	Zbtb38	PREDICTED: uncharacterized protein LOC103387267 [Cynoglossus semilaevis]	-	-	-	-	-	-	-
TCONS_00002265	Shbg	PREDICTED: sex hormone-binding globulin [Cynoglossus semilaevis]	-	-	-	-	-	-	-
TCONS_00002269	NEURL4	PREDICTED: neuralized-like protein 4 isoform X1 [Cynoglossus semilaevis]	-	-	-	-	-	-	-
TCONS_00002271	-	PREDICTED: uncharacterized protein LOC109140034 [Larimichthys crocea]	-	-	-	-	-	-	-
TCONS_00002276	ZFP91	PREDICTED: zinc finger protein 276-like [Cynoglossus semilaevis]	-	-	-	-	-	-	-
TCONS_00002277	ZFP91	PREDICTED: zinc finger protein 276-like [Cynoglossus semilaevis]	-	-	-	-	-	-	-
TCONS_00002279	-	hypothetical protein EH28_15995 [Larimichthys crocea]	-	-	-	-	-	-	-
TCONS_00002282	mfsd8	PREDICTED: major facilitator superfamily domain-containing protein 8 [Cynoglossus semilaevis]	Cellular Processes	Transport and catabolism	ko04142//Lysosome	K12307	GO:0016020//membrane	-	-
TCONS_00002287	-	PREDICTED: zeta-sarcoglycan [Cynoglossus semilaevis]	-	-	-	-	-	-	-
TCONS_00002288	-	PREDICTED: zeta-sarcoglycan [Cynoglossus semilaevis]	-	-	-	-	-	-	-
TCONS_00002292	dctn6	PREDICTED: dynactin subunit 6 isoform X2 [Cynoglossus semilaevis]	-	-	-	-	-	-	-
TCONS_00002305	-	-	-	-	-	-	-	-	-
TCONS_00002307	-	-	-	-	-	-	-	-	-
TCONS_00002310	PRKCSH	PREDICTED: glucosidase 2 subunit beta-like isoform X1 [Cynoglossus semilaevis]	Genetic Information Processing	Folding, sorting and degradation	ko04141//Protein processing in endoplasmic reticulum	K08288	-	-	-
TCONS_00002313	-	-	-	-	-	-	-	-	-
TCONS_00002315	-	-	-	-	-	-	-	-	-
TCONS_00002316	-	PREDICTED: schwannomin-interacting protein 1-like [Cynoglossus semilaevis]	-	-	-	-	-	-	-
TCONS_00002319	P2RY2	PREDICTED: P2Y purinoceptor 3-like [Cynoglossus semilaevis]	-	-	-	-	-	-	-
TCONS_00002321	-	-	-	-	-	-	-	-	-
TCONS_00002322	-	-	-	-	-	-	-	-	-
TCONS_00002325	-	-	-	-	-	-	-	-	-
TCONS_00002326	-	-	-	-	-	-	-	-	-
TCONS_00002331	bre	PREDICTED: BRCA1-A complex subunit BRE [Cynoglossus semilaevis]	-	-	-	-	-	-	-
TCONS_00002340	Pop4	PREDICTED: ribonuclease P protein subunit p29 [Cynoglossus semilaevis]	Genetic Information Processing	Translation	ko03013//RNA transport;ko03008//Ribosome biogenesis in eukaryotes	K03538	-	-	GO:0009987//cellular process;GO:0043170//macromolecule metabolic process;GO:0006807//nitrogen compound metabolic process;GO:0090304//nucleic acid metabolic process;GO:0006139//nucleobase-containing compound metabolic process;GO:0006725//cellular aromatic compound metabolic process;GO:0046483//heterocycle metabolic process;GO:0006396//RNA processing;GO:0008152//metabolic process;GO:1901360//organi…
TCONS_00002343	GABRG1	PREDICTED: gamma-aminobutyric acid receptor subunit gamma-1 isoform X1 [Cynoglossus semilaevis]	Environmental Information Processing	Signaling molecules and interaction	ko04080//Neuroactive ligand-receptor interaction	K05186	-	-	-
TCONS_00002345	GABRG1	PREDICTED: gamma-aminobutyric acid receptor subunit gamma-1 isoform X1 [Cynoglossus semilaevis]	Environmental Information Processing	Signaling molecules and interaction	ko04080//Neuroactive ligand-receptor interaction	K05186	-	-	-
TCONS_00002356	GIMAP8	PREDICTED: trichohyalin-like [Cynoglossus semilaevis]	-	-	-	-	-	-	-
TCONS_00002357	GIMAP4	PREDICTED: trichohyalin-like [Cynoglossus semilaevis]	-	-	-	-	-	-	-
TCONS_00002359	ANKRD53	PREDICTED: ankyrin repeat domain-containing protein 53 [Cynoglossus semilaevis]	-	-	-	-	-	-	-
TCONS_00002360	ANKRD53	PREDICTED: ankyrin repeat domain-containing protein 53 [Cynoglossus semilaevis]	-	-	-	-	-	-	-
TCONS_00002367	DHRS4	PREDICTED: dehydrogenase/reductase SDR family member 4-like [Cynoglossus semilaevis]	Cellular Processes;Metabolism	Global and Overview;Transport and catabolism;Metabolism of cofactors and vitamins	ko01100//Metabolic pathways;ko04146//Peroxisome;ko00830//Retinol metabolism	K11147	-	-	-
TCONS_00002370	CIDEB	PREDICTED: LOW QUALITY PROTEIN: cell death activator CIDE-B [Cynoglossus semilaevis]	-	-	-	-	-	-	GO:0012501//programmed cell death;GO:0044763//single-organism cellular process;GO:0044699//single-organism process;GO:0008219//cell death;GO:0016265//death;GO:0009987//cellular process
TCONS_00002371	NEDD8	PREDICTED: NEDD8 [Cynoglossus semilaevis]	-	-	-	-	-	-	-
TCONS_00002372	NEDD8	PREDICTED: NEDD8 [Cynoglossus semilaevis]	-	-	-	-	-	-	-
TCONS_00002374	Svep1	PREDICTED: sushi, von Willebrand factor type A, EGF and pentraxin domain-containing protein 1 isoform X3 [Cynoglossus semilaevis]	-	-	-	-	-	-	-
TCONS_00002375	Svep1	PREDICTED: sushi, von Willebrand factor type A, EGF and pentraxin domain-containing protein 1 isoform X6 [Cynoglossus semilaevis]	-	-	-	-	-	-	-
TCONS_00002376	Svep1	PREDICTED: sushi, von Willebrand factor type A, EGF and pentraxin domain-containing protein 1 isoform X6 [Cynoglossus semilaevis]	-	-	-	-	-	-	-
TCONS_00002377	Svep1	PREDICTED: sushi, von Willebrand factor type A, EGF and pentraxin domain-containing protein 1 isoform X6 [Cynoglossus semilaevis]	-	-	-	-	-	-	-
TCONS_00002386	HAUS3	PREDICTED: HAUS augmin-like complex subunit 3 [Cynoglossus semilaevis]	-	-	-	-	-	-	-
TCONS_00002387	HAUS3	PREDICTED: HAUS augmin-like complex subunit 3 [Cynoglossus semilaevis]	-	-	-	-	-	-	-
TCONS_00002389	HAUS3	PREDICTED: HAUS augmin-like complex subunit 3 [Cynoglossus semilaevis]	-	-	-	-	-	-	-
TCONS_00002390	HAUS3	PREDICTED: HAUS augmin-like complex subunit 3 [Cynoglossus semilaevis]	-	-	-	-	-	-	-
TCONS_00002391	HAUS3	PREDICTED: HAUS augmin-like complex subunit 3 [Cynoglossus semilaevis]	-	-	-	-	-	-	-
TCONS_00002393	HAUS3	PREDICTED: HAUS augmin-like complex subunit 3 [Cynoglossus semilaevis]	-	-	-	-	-	-	-
TCONS_00002397	EFS	PREDICTED: embryonal Fyn-associated substrate-like isoform X1 [Cynoglossus semilaevis]	-	-	-	-	-	-	-
TCONS_00002402	Acin1	PREDICTED: apoptotic chromatin condensation inducer in the nucleus-like isoform X1 [Cynoglossus semilaevis]	Genetic Information Processing	Transcription;Translation	ko03013//RNA transport;ko03040//Spliceosome;ko03015//mRNA surveillance pathway	K12875	-	-	-
TCONS_00002403	Acin1	PREDICTED: apoptotic chromatin condensation inducer in the nucleus-like isoform X1 [Cynoglossus semilaevis]	Genetic Information Processing	Translation;Transcription	ko03013//RNA transport;ko03040//Spliceosome;ko03015//mRNA surveillance pathway	K12875	-	-	-
TCONS_00002405	Acin1	PREDICTED: apoptotic chromatin condensation inducer in the nucleus-like isoform X1 [Cynoglossus semilaevis]	Genetic Information Processing	Translation;Transcription	ko03013//RNA transport;ko03040//Spliceosome;ko03015//mRNA surveillance pathway	K12875	-	-	-
TCONS_00002406	Acin1	PREDICTED: apoptotic chromatin condensation inducer in the nucleus-like [Lates calcarifer]	Genetic Information Processing	Translation;Transcription	ko03013//RNA transport;ko03040//Spliceosome;ko03015//mRNA surveillance pathway	K12875	-	-	-
TCONS_00002415	LMLN	PREDICTED: leishmanolysin-like peptidase [Paralichthys olivaceus]	-	-	-	-	-	-	-
TCONS_00002416	LMLN	PREDICTED: leishmanolysin-like peptidase [Paralichthys olivaceus]	-	-	-	-	-	-	-
TCONS_00002417	-	PREDICTED: leishmanolysin-like peptidase [Paralichthys olivaceus]	-	-	-	-	-	-	-
TCONS_00002418	LMLN	PREDICTED: leishmanolysin-like peptidase [Paralichthys olivaceus]	-	-	-	-	-	-	-
TCONS_00002419	gp63	PREDICTED: leishmanolysin-like peptidase isoform X1 [Lates calcarifer]	-	-	-	-	-	-	-
TCONS_00002420	Usp8	PREDICTED: ubiquitin carboxyl-terminal hydrolase 47-like isoform X1 [Cynoglossus semilaevis]	-	-	-	-	-	-	-
TCONS_00002424	-	PREDICTED: NEDD8-like [Oryzias latipes]	-	-	-	-	-	-	-
TCONS_00002425	-	PREDICTED: NEDD8-like [Oryzias latipes]	-	-	-	-	-	-	-
TCONS_00002426	Ubp64E	PREDICTED: midasin-like [Cynoglossus semilaevis]	-	-	-	-	-	-	-
TCONS_00002428	UBP5	PREDICTED: midasin-like [Cynoglossus semilaevis]	-	-	-	-	-	-	-
TCONS_00002429	usp47	PREDICTED: ubiquitin carboxyl-terminal hydrolase 12-like [Cynoglossus semilaevis]	-	-	-	-	-	-	-
TCONS_00002432	Oxa1l	PREDICTED: mitochondrial inner membrane protein OXA1L [Cynoglossus semilaevis]	Genetic Information Processing	Folding, sorting and degradation	ko03060//Protein export	K03217	-	-	-
TCONS_00002433	Oxa1l	PREDICTED: mitochondrial inner membrane protein OXA1L [Cynoglossus semilaevis]	Genetic Information Processing	Folding, sorting and degradation	ko03060//Protein export	K03217	-	-	-
TCONS_00002439	mettl3	PREDICTED: N6-adenosine-methyltransferase 70 kDa subunit [Cynoglossus semilaevis]	-	-	-	-	GO:0005622//intracellular;GO:0043226//organelle;GO:0044424//intracellular part;GO:0044464//cell part;GO:0043229//intracellular organelle;GO:0043231//intracellular membrane-bounded organelle;GO:0043227//membrane-bounded organelle;GO:0005623//cell	GO:0008168//methyltransferase activity;GO:0016741//transferase activity, transferring one-carbon groups;GO:0008757//S-adenosylmethionine-dependent methyltransferase activity;GO:0008173//RNA methyltransferase activity;GO:0016740//transferase activity;GO:0008174//mRNA methyltransferase activity;GO:0003824//catalytic activity	GO:1901360//organic cyclic compound metabolic process;GO:0034641//cellular nitrogen compound metabolic process;GO:0044238//primary metabolic process;GO:0006139//nucleobase-containing compound metabolic process;GO:0043412//macromolecule modification;GO:0006725//cellular aromatic compound metabolic process;GO:0044237//cellular metabolic process;GO:0071704//organic substance metabolic process;GO:000…
TCONS_00002443	-	PREDICTED: transmembrane 4 L6 family member 5 [Cynoglossus semilaevis]	-	-	-	-	-	-	-
TCONS_00002444	-	PREDICTED: transmembrane 4 L6 family member 5 [Cynoglossus semilaevis]	-	-	-	-	-	-	-
TCONS_00002445	-	PREDICTED: transmembrane 4 L6 family member 5 [Cynoglossus semilaevis]	-	-	-	-	-	-	-
TCONS_00002453	CHD3	PREDICTED: chromodomain-helicase-DNA-binding protein 3 isoform X1 [Stegastes partitus]	-	-	-	-	-	-	-
TCONS_00002455	CHD3	PREDICTED: chromodomain-helicase-DNA-binding protein 3 [Cynoglossus semilaevis]	-	-	-	-	-	-	-
TCONS_00002461	-	PREDICTED: tigger transposable element-derived protein 1-like [Pelodiscus sinensis]	-	-	-	-	-	-	-
TCONS_00002462	-	-	-	-	-	-	-	-	-
TCONS_00002468	-	PREDICTED: uncharacterized protein LOC103388626 [Cynoglossus semilaevis]	-	-	-	-	-	-	-
TCONS_00002469	-	PREDICTED: uncharacterized protein LOC103388626 [Cynoglossus semilaevis]	-	-	-	-	-	-	-
TCONS_00002470	-	PREDICTED: uncharacterized protein LOC103388626 [Cynoglossus semilaevis]	-	-	-	-	-	-	-
TCONS_00002474	rbpj	PREDICTED: recombining binding protein suppressor of hairless [Cynoglossus semilaevis]	Environmental Information Processing	Signal transduction	ko04330//Notch signaling pathway	K06053	-	-	-
TCONS_00002475	rbpj	unnamed protein product [Oncorhynchus mykiss]	Environmental Information Processing	Signal transduction	ko04330//Notch signaling pathway	K06053	-	-	-
TCONS_00002477	rbpj	PREDICTED: recombining binding protein suppressor of hairless [Cynoglossus semilaevis]	Environmental Information Processing	Signal transduction	ko04330//Notch signaling pathway	K06053	-	-	-
TCONS_00002478	rbpj	PREDICTED: recombining binding protein suppressor of hairless [Cynoglossus semilaevis]	Environmental Information Processing	Signal transduction	ko04330//Notch signaling pathway	K06053	-	-	-
TCONS_00002479	rbpj	PREDICTED: recombining binding protein suppressor of hairless [Cynoglossus semilaevis]	Environmental Information Processing	Signal transduction	ko04330//Notch signaling pathway	K06053	-	-	-
TCONS_00002480	rbpj	PREDICTED: recombining binding protein suppressor of hairless [Cynoglossus semilaevis]	Environmental Information Processing	Signal transduction	ko04330//Notch signaling pathway	K06053	-	-	-
TCONS_00002483	TBC1D19	PREDICTED: TBC1 domain family member 19 isoform X2 [Cynoglossus semilaevis]	-	-	-	-	-	-	GO:0019222//regulation of metabolic process;GO:0065007//biological regulation;GO:0050790//regulation of catalytic activity;GO:0050789//regulation of biological process;GO:0065009//regulation of molecular function;GO:0051336//regulation of hydrolase activity;GO:0043087//regulation of GTPase activity
TCONS_00002484	TBC1D19	PREDICTED: TBC1 domain family member 19 isoform X2 [Cynoglossus semilaevis]	-	-	-	-	-	-	GO:0050790//regulation of catalytic activity;GO:0051336//regulation of hydrolase activity;GO:0043087//regulation of GTPase activity;GO:0065009//regulation of molecular function;GO:0019222//regulation of metabolic process;GO:0050789//regulation of biological process;GO:0065007//biological regulation
TCONS_00002494	-	-	-	-	-	-	-	-	-
TCONS_00002505	Arsj	PREDICTED: arylsulfatase J isoform X1 [Cynoglossus semilaevis]	-	-	-	-	-	GO:0016788//hydrolase activity, acting on ester bonds;GO:0016787//hydrolase activity;GO:0003824//catalytic activity	-
TCONS_00002513	camk2d1	PREDICTED: calcium/calmodulin-dependent protein kinase type II delta 1 chain isoform X3 [Cynoglossus semilaevis]	Environmental Information Processing;Organismal Systems;Cellular Processes	Signal transduction;Circulatory system;Cell growth and death;Endocrine system	ko04020//Calcium signaling pathway;ko04261//Adrenergic signaling in cardiomyocytes;ko04310//Wnt signaling pathway;ko04916//Melanogenesis;ko04912//GnRH signaling pathway;ko04012//ErbB signaling pathway;ko04114//Oocyte meiosis	K04515	-	-	-
TCONS_00002514	Camk2d	PREDICTED: calcium/calmodulin-dependent protein kinase type II delta 1 chain isoform X2 [Cynoglossus semilaevis]	Environmental Information Processing;Organismal Systems;Cellular Processes	Endocrine system;Cell growth and death;Circulatory system;Signal transduction	ko04020//Calcium signaling pathway;ko04261//Adrenergic signaling in cardiomyocytes;ko04310//Wnt signaling pathway;ko04916//Melanogenesis;ko04912//GnRH signaling pathway;ko04012//ErbB signaling pathway;ko04114//Oocyte meiosis	K04515	-	-	-
TCONS_00002515	camk2d1	PREDICTED: calcium/calmodulin-dependent protein kinase type II delta 1 chain isoform X4 [Cynoglossus semilaevis]	Cellular Processes;Organismal Systems;Environmental Information Processing	Circulatory system;Endocrine system;Cell growth and death;Signal transduction	ko04020//Calcium signaling pathway;ko04261//Adrenergic signaling in cardiomyocytes;ko04310//Wnt signaling pathway;ko04916//Melanogenesis;ko04912//GnRH signaling pathway;ko04012//ErbB signaling pathway;ko04114//Oocyte meiosis	K04515	-	-	-
TCONS_00002521	camk2d1	PREDICTED: calcium/calmodulin-dependent protein kinase type II delta 1 chain isoform X3 [Cynoglossus semilaevis]	Cellular Processes;Organismal Systems;Environmental Information Processing	Circulatory system;Endocrine system;Cell growth and death;Signal transduction	ko04020//Calcium signaling pathway;ko04261//Adrenergic signaling in cardiomyocytes;ko04310//Wnt signaling pathway;ko04916//Melanogenesis;ko04912//GnRH signaling pathway;ko04012//ErbB signaling pathway;ko04114//Oocyte meiosis	K04515	-	-	-
TCONS_00002523	cyp26b1	PREDICTED: cytochrome P450 26B1 [Cynoglossus semilaevis]	Metabolism	Global and Overview;Metabolism of cofactors and vitamins	ko01100//Metabolic pathways;ko00830//Retinol metabolism	K12664	-	GO:1901363//heterocyclic compound binding;GO:0005488//binding;GO:0043169//cation binding;GO:0043167//ion binding;GO:0046906//tetrapyrrole binding;GO:0016491//oxidoreductase activity;GO:0003824//catalytic activity;GO:0097159//organic cyclic compound binding;GO:0046872//metal ion binding;GO:0046914//transition metal ion binding	GO:0044710//single-organism metabolic process;GO:0044699//single-organism process;GO:0008152//metabolic process
TCONS_00002533	DACH2	PREDICTED: dachshund homolog 2 isoform X3 [Cynoglossus semilaevis]	-	-	-	-	-	-	-
TCONS_00002539	-	-	-	-	-	-	-	-	-
TCONS_00002541	Cd274	PREDICTED: uncharacterized protein LOC103389203 isoform X2 [Cynoglossus semilaevis]	-	-	-	-	-	-	-
TCONS_00002546	SH3D19	PREDICTED: SH3 domain-containing protein 19-like isoform X2 [Cynoglossus semilaevis]	-	-	-	-	-	-	-
TCONS_00002558	ZFY	PREDICTED: uncharacterized protein LOC103389091 isoform X2 [Cynoglossus semilaevis]	-	-	-	-	-	-	-
TCONS_00002559	znf711	PREDICTED: uncharacterized protein LOC103389091 isoform X1 [Cynoglossus semilaevis]	-	-	-	-	-	-	-
TCONS_00002560	ZFY	PREDICTED: uncharacterized protein LOC103389091 isoform X4 [Cynoglossus semilaevis]	-	-	-	-	-	-	-
TCONS_00002564	ZFY	PREDICTED: uncharacterized protein LOC103389091 isoform X1 [Cynoglossus semilaevis]	-	-	-	-	-	-	-
TCONS_00002565	ZFY	PREDICTED: uncharacterized protein LOC103389091 isoform X1 [Cynoglossus semilaevis]	-	-	-	-	-	-	-
TCONS_00002566	ZFY	PREDICTED: uncharacterized protein LOC103389091 isoform X1 [Cynoglossus semilaevis]	-	-	-	-	-	-	-
TCONS_00002567	Otud4	PREDICTED: OTU domain-containing protein 4 isoform X2 [Cynoglossus semilaevis]	-	-	-	-	-	-	-
TCONS_00002568	OTUD4	PREDICTED: OTU domain-containing protein 4 isoform X2 [Cynoglossus semilaevis]	-	-	-	-	-	-	-
TCONS_00002573	-	-	-	-	-	-	-	-	-
TCONS_00002574	-	-	-	-	-	-	-	-	-
TCONS_00002578	cyb5d1	PREDICTED: cytochrome b5 domain-containing protein 1 isoform X2 [Cynoglossus semilaevis]	-	-	-	-	-	-	-
TCONS_00002579	cyb5d1	PREDICTED: cytochrome b5 domain-containing protein 1 isoform X1 [Cynoglossus semilaevis]	-	-	-	-	-	-	-
TCONS_00002586	Fcrl5	PREDICTED: sialoadhesin-like [Cynoglossus semilaevis]	-	-	-	-	-	-	-
TCONS_00002588	cxxc4	PREDICTED: CXXC-type zinc finger protein 5-like [Poecilia latipinna]	Environmental Information Processing	Signal transduction	ko04310//Wnt signaling pathway	K03344	-	-	-
TCONS_00002589	cxxc4	PREDICTED: CXXC-type zinc finger protein 5-like [Poecilia latipinna]	Environmental Information Processing	Signal transduction	ko04310//Wnt signaling pathway	K03344	-	-	-
TCONS_00002590	cxxc4	PREDICTED: CXXC-type zinc finger protein 5-like [Poecilia latipinna]	Environmental Information Processing	Signal transduction	ko04310//Wnt signaling pathway	K03344	-	-	-
TCONS_00002598	AIMP1	PREDICTED: aminoacyl tRNA synthase complex-interacting multifunctional protein 1-like [Cynoglossus semilaevis]	-	-	-	-	-	-	-
TCONS_00002600	MCU	PREDICTED: calcium uniporter regulatory subunit MCUb, mitochondrial-like [Cynoglossus semilaevis]	-	-	-	-	-	-	-
TCONS_00002603	CCDC171	PREDICTED: coiled-coil domain-containing protein 171, partial [Cynoglossus semilaevis]	-	-	-	-	-	-	-
TCONS_00002607	ZNF846	PREDICTED: zinc finger protein 557-like isoform X1 [Cynoglossus semilaevis]	-	-	-	-	-	-	-
TCONS_00002619	FGA	PREDICTED: LOW QUALITY PROTEIN: fibrinogen alpha chain-like [Cynoglossus semilaevis]	-	-	-	-	-	-	-
TCONS_00002620	FGA	PREDICTED: LOW QUALITY PROTEIN: fibrinogen alpha chain-like [Cynoglossus semilaevis]	-	-	-	-	-	-	-
TCONS_00002622	FGA	PREDICTED: LOW QUALITY PROTEIN: fibrinogen alpha chain-like [Cynoglossus semilaevis]	-	-	-	-	-	-	-
TCONS_00002623	FGA	PREDICTED: LOW QUALITY PROTEIN: fibrinogen alpha chain-like [Cynoglossus semilaevis]	-	-	-	-	-	-	-
TCONS_00002625	FGA	PREDICTED: LOW QUALITY PROTEIN: fibrinogen alpha chain-like [Cynoglossus semilaevis]	-	-	-	-	-	-	-
TCONS_00002628	TRIM2	PREDICTED: LOW QUALITY PROTEIN: tripartite motif-containing protein 2-like [Cynoglossus semilaevis]	-	-	-	-	-	GO:0005488//binding;GO:0046872//metal ion binding;GO:0043167//ion binding;GO:0043169//cation binding;GO:0046914//transition metal ion binding	-
TCONS_00002630	TRIM2	PREDICTED: LOW QUALITY PROTEIN: tripartite motif-containing protein 2-like [Cynoglossus semilaevis]	-	-	-	-	-	GO:0043169//cation binding;GO:0043167//ion binding;GO:0005488//binding;GO:0046872//metal ion binding;GO:0046914//transition metal ion binding	-
TCONS_00002631	-	PREDICTED: uncharacterized protein LOC103389665 isoform X1 [Cynoglossus semilaevis]	-	-	-	-	-	-	-
TCONS_00002636	BTN2A2	PREDICTED: myelin-oligodendrocyte glycoprotein-like [Cynoglossus semilaevis]	-	-	-	-	-	-	-
TCONS_00002641	ANP32B	PREDICTED: acidic leucine-rich nuclear phosphoprotein 32 family member D-like [Cynoglossus semilaevis]	-	-	-	-	-	-	-
TCONS_00002642	ANP32B	PREDICTED: acidic leucine-rich nuclear phosphoprotein 32 family member D-like [Cynoglossus semilaevis]	-	-	-	-	-	-	-
TCONS_00002644	CDKL2	PREDICTED: cyclin-dependent kinase-like 2 [Cynoglossus semilaevis]	-	-	-	-	-	-	-
TCONS_00002645	CDKL2	PREDICTED: cyclin-dependent kinase-like 2 [Cynoglossus semilaevis]	-	-	-	-	-	-	-
TCONS_00002650	PPME1	PREDICTED: protein phosphatase methylesterase 1-like isoform X2 [Lates calcarifer]	-	-	-	-	-	-	-
TCONS_00002652	PPME1	Protein phosphatase methylesterase 1 [Larimichthys crocea]	-	-	-	-	-	-	-
TCONS_00002654	PPME1	PREDICTED: protein phosphatase methylesterase 1-like isoform X2 [Lates calcarifer]	-	-	-	-	-	-	-
TCONS_00002655	PPME1	PREDICTED: protein phosphatase methylesterase 1-like isoform X2 [Lates calcarifer]	-	-	-	-	-	-	-
TCONS_00002656	PPME1	Protein phosphatase methylesterase 1 [Larimichthys crocea]	-	-	-	-	-	-	-
TCONS_00002660	dlg4	PREDICTED: disks large homolog 4-like isoform X2 [Cynoglossus semilaevis]	-	-	-	-	-	-	-
TCONS_00002662	dlg4	PREDICTED: disks large homolog 4-like isoform X2 [Cynoglossus semilaevis]	-	-	-	-	-	-	-
TCONS_00002663	Dlg4	PREDICTED: disks large homolog 4-like isoform X2 [Cynoglossus semilaevis]	-	-	-	-	-	-	-
TCONS_00002666	dlg4	PREDICTED: disks large homolog 4-like isoform X5 [Cynoglossus semilaevis]	-	-	-	-	-	-	-
TCONS_00002668	HMGB2	PREDICTED: abnormal long morphology protein 1-like [Cynoglossus semilaevis]	-	-	-	-	-	-	-
TCONS_00002672	mepce	PREDICTED: 7SK snRNA methylphosphate capping enzyme-like [Cynoglossus semilaevis]	-	-	-	-	-	-	-
TCONS_00002673	mepce	PREDICTED: 7SK snRNA methylphosphate capping enzyme-like [Cynoglossus semilaevis]	-	-	-	-	-	-	-
TCONS_00002675	-	PREDICTED: ephrin type-B receptor 4-like isoform X1 [Cynoglossus semilaevis]	-	-	-	-	GO:0031224//intrinsic component of membrane;GO:0016021//integral component of membrane;GO:0044425//membrane part;GO:0016020//membrane	GO:0097159//organic cyclic compound binding;GO:0016301//kinase activity;GO:0032549//ribonucleoside binding;GO:0005488//binding;GO:0019199//transmembrane receptor protein kinase activity;GO:0001883//purine nucleoside binding;GO:0003824//catalytic activity;GO:0036094//small molecule binding;GO:0016772//transferase activity, transferring phosphorus-containing groups;GO:0097367//carbohydrate derivati…	GO:0050896//response to stimulus;GO:0006468//protein phosphorylation;GO:0044267//cellular protein metabolic process;GO:0019538//protein metabolic process;GO:0009987//cellular process;GO:0043412//macromolecule modification;GO:0016310//phosphorylation;GO:0008152//metabolic process;GO:0044237//cellular metabolic process;GO:0007167//enzyme linked receptor protein signaling pathway;GO:0071704//organic…
TCONS_00002679	kcnab3	PREDICTED: voltage-gated potassium channel subunit beta-3 [Cynoglossus semilaevis]	-	-	-	-	-	-	-
TCONS_00002683	PFN1	PREDICTED: profilin-1 [Cynoglossus semilaevis]	Cellular Processes	Cell motility	ko04810//Regulation of actin cytoskeleton	K05759	-	-	-
TCONS_00002689	CAMTA2	PREDICTED: calmodulin-binding transcription activator 2 [Cynoglossus semilaevis]	-	-	-	-	-	-	-
TCONS_00002694	ctc1	PREDICTED: CST complex subunit CTC1 isoform X1 [Cynoglossus semilaevis]	-	-	-	-	-	-	-
TCONS_00002695	ctc1	PREDICTED: CST complex subunit CTC1 isoform X1 [Cynoglossus semilaevis]	-	-	-	-	-	-	-
TCONS_00002701	-	PREDICTED: sodium/potassium-transporting ATPase subunit beta-2-like [Cynoglossus semilaevis]	-	-	-	-	-	-	-
TCONS_00002702	Gucy2f	PREDICTED: retinal guanylyl cyclase 1 [Cynoglossus semilaevis]	-	-	-	-	-	GO:0003824//catalytic activity	GO:0006753//nucleoside phosphate metabolic process;GO:0044281//small molecule metabolic process;GO:0009150//purine ribonucleotide metabolic process;GO:0006793//phosphorus metabolic process;GO:0044699//single-organism process;GO:1901360//organic cyclic compound metabolic process;GO:0046483//heterocycle metabolic process;GO:0009152//purine ribonucleotide biosynthetic process;GO:1901362//organic cyc…
TCONS_00002704	GUCY2F	PREDICTED: retinal guanylyl cyclase 1 [Cynoglossus semilaevis]	-	-	-	-	-	-	GO:0008152//metabolic process
TCONS_00002705	Gucy2f	PREDICTED: retinal guanylyl cyclase 1 [Cynoglossus semilaevis]	-	-	-	-	-	-	GO:0008152//metabolic process
TCONS_00002706	Gucy2f	PREDICTED: retinal guanylyl cyclase 1 [Cynoglossus semilaevis]	-	-	-	-	-	GO:0003824//catalytic activity	GO:0006796//phosphate-containing compound metabolic process;GO:0006164//purine nucleotide biosynthetic process;GO:0044238//primary metabolic process;GO:0009259//ribonucleotide metabolic process;GO:0072521//purine-containing compound metabolic process;GO:0044711//single-organism biosynthetic process;GO:0044281//small molecule metabolic process;GO:1901362//organic cyclic compound biosynthetic proce…
TCONS_00002707	-	PREDICTED: diacylglycerol kinase eta-like isoform X1 [Lates calcarifer]	Metabolism;Environmental Information Processing	Signal transduction;Global and Overview;Lipid metabolism	ko01100//Metabolic pathways;ko01110//Biosynthesis of secondary metabolites;ko04070//Phosphatidylinositol signaling system;ko00564//Glycerophospholipid metabolism;ko00561//Glycerolipid metabolism	K00901	-	GO:0016772//transferase activity, transferring phosphorus-containing groups;GO:0003824//catalytic activity;GO:0016740//transferase activity;GO:0016301//kinase activity	GO:0008152//metabolic process;GO:0044237//cellular metabolic process;GO:0006796//phosphate-containing compound metabolic process;GO:0044699//single-organism process;GO:0050896//response to stimulus;GO:0007165//signal transduction;GO:0023052//signaling;GO:0051716//cellular response to stimulus;GO:0050789//regulation of biological process;GO:0007154//cell communication;GO:0007186//G-protein coupled…
TCONS_00002708	-	PREDICTED: diacylglycerol kinase eta-like isoform X1 [Lates calcarifer]	Metabolism;Environmental Information Processing	Signal transduction;Lipid metabolism;Global and Overview	ko01100//Metabolic pathways;ko01110//Biosynthesis of secondary metabolites;ko04070//Phosphatidylinositol signaling system;ko00564//Glycerophospholipid metabolism;ko00561//Glycerolipid metabolism	K00901	-	GO:0016740//transferase activity;GO:0016301//kinase activity;GO:0003824//catalytic activity;GO:0016772//transferase activity, transferring phosphorus-containing groups	GO:0008152//metabolic process;GO:0009987//cellular process;GO:0050789//regulation of biological process;GO:0006793//phosphorus metabolic process;GO:0006796//phosphate-containing compound metabolic process;GO:0065007//biological regulation;GO:0007165//signal transduction;GO:0050896//response to stimulus;GO:0023052//signaling;GO:0044237//cellular metabolic process;GO:0007154//cell communication;GO:…
TCONS_00002709	-	PREDICTED: diacylglycerol kinase eta-like isoform X1 [Lates calcarifer]	Metabolism;Environmental Information Processing	Signal transduction;Global and Overview;Lipid metabolism	ko01100//Metabolic pathways;ko01110//Biosynthesis of secondary metabolites;ko04070//Phosphatidylinositol signaling system;ko00564//Glycerophospholipid metabolism;ko00561//Glycerolipid metabolism	K00901	-	GO:0016772//transferase activity, transferring phosphorus-containing groups;GO:0016301//kinase activity;GO:0016740//transferase activity;GO:0003824//catalytic activity	GO:0044699//single-organism process;GO:0050789//regulation of biological process;GO:0006793//phosphorus metabolic process;GO:0023052//signaling;GO:0007165//signal transduction;GO:0044237//cellular metabolic process;GO:0044700//single organism signaling;GO:0050794//regulation of cellular process;GO:0007154//cell communication;GO:0006796//phosphate-containing compound metabolic process;GO:0044763//…
TCONS_00002710	-	PREDICTED: diacylglycerol kinase eta-like isoform X1 [Lates calcarifer]	Environmental Information Processing;Metabolism	Signal transduction;Lipid metabolism;Global and Overview	ko01100//Metabolic pathways;ko01110//Biosynthesis of secondary metabolites;ko04070//Phosphatidylinositol signaling system;ko00564//Glycerophospholipid metabolism;ko00561//Glycerolipid metabolism	K00901	-	GO:0003824//catalytic activity;GO:0016772//transferase activity, transferring phosphorus-containing groups;GO:0016301//kinase activity;GO:0016740//transferase activity	GO:0023052//signaling;GO:0050789//regulation of biological process;GO:0044763//single-organism cellular process;GO:0065007//biological regulation;GO:0008152//metabolic process;GO:0044699//single-organism process;GO:0050896//response to stimulus;GO:0050794//regulation of cellular process;GO:0006793//phosphorus metabolic process;GO:0009987//cellular process;GO:0051716//cellular response to stimulus…
TCONS_00002711	-	PREDICTED: diacylglycerol kinase eta-like isoform X1 [Lates calcarifer]	Environmental Information Processing;Metabolism	Lipid metabolism;Global and Overview;Signal transduction	ko01100//Metabolic pathways;ko01110//Biosynthesis of secondary metabolites;ko04070//Phosphatidylinositol signaling system;ko00564//Glycerophospholipid metabolism;ko00561//Glycerolipid metabolism	K00901	-	GO:0016772//transferase activity, transferring phosphorus-containing groups;GO:0003824//catalytic activity;GO:0016740//transferase activity;GO:0016301//kinase activity	GO:0051716//cellular response to stimulus;GO:0007186//G-protein coupled receptor signaling pathway;GO:0006796//phosphate-containing compound metabolic process;GO:0044700//single organism signaling;GO:0065007//biological regulation;GO:0050789//regulation of biological process;GO:0006793//phosphorus metabolic process;GO:0009987//cellular process;GO:0007165//signal transduction;GO:0050794//regulatio…
TCONS_00002736	MPDZ	PREDICTED: multiple PDZ domain protein isoform X15 [Cynoglossus semilaevis]	Cellular Processes	Cellular commiunity	ko04530//Tight junction	K06095	-	-	-
TCONS_00002737	MPDZ	PREDICTED: multiple PDZ domain protein isoform X15 [Cynoglossus semilaevis]	Cellular Processes	Cellular commiunity	ko04530//Tight junction	K06095	-	-	-
TCONS_00002738	MPDZ	PREDICTED: multiple PDZ domain protein isoform X12 [Cynoglossus semilaevis]	Cellular Processes	Cellular commiunity	ko04530//Tight junction	K06095	-	-	-
TCONS_00002739	MPDZ	PREDICTED: multiple PDZ domain protein isoform X12 [Cynoglossus semilaevis]	Cellular Processes	Cellular commiunity	ko04530//Tight junction	K06095	-	-	-
TCONS_00002740	MPDZ	PREDICTED: multiple PDZ domain protein isoform X14 [Cynoglossus semilaevis]	Cellular Processes	Cellular commiunity	ko04530//Tight junction	K06095	-	-	-
TCONS_00002741	MPDZ	PREDICTED: multiple PDZ domain protein isoform X14 [Cynoglossus semilaevis]	Cellular Processes	Cellular commiunity	ko04530//Tight junction	K06095	-	-	-
TCONS_00002743	PTPRD	PREDICTED: receptor-type tyrosine-protein phosphatase delta isoform X26 [Cyprinodon variegatus]	-	-	-	-	-	-	-
TCONS_00002744	PTPRD	PREDICTED: LOW QUALITY PROTEIN: receptor-type tyrosine-protein phosphatase delta [Cynoglossus semilaevis]	-	-	-	-	-	-	-
TCONS_00002745	Ptprd	PREDICTED: LOW QUALITY PROTEIN: receptor-type tyrosine-protein phosphatase delta [Cynoglossus semilaevis]	-	-	-	-	-	-	-
TCONS_00002746	PTPRD	PREDICTED: LOW QUALITY PROTEIN: receptor-type tyrosine-protein phosphatase delta [Cynoglossus semilaevis]	-	-	-	-	-	-	-
TCONS_00002748	PTPRD	PREDICTED: LOW QUALITY PROTEIN: receptor-type tyrosine-protein phosphatase delta [Cynoglossus semilaevis]	-	-	-	-	-	-	-
TCONS_00002749	PTPRD	PREDICTED: LOW QUALITY PROTEIN: receptor-type tyrosine-protein phosphatase delta [Cynoglossus semilaevis]	-	-	-	-	-	-	-
TCONS_00002750	PTPRD	PREDICTED: LOW QUALITY PROTEIN: receptor-type tyrosine-protein phosphatase delta [Cynoglossus semilaevis]	-	-	-	-	-	-	-
TCONS_00002751	PTPRD	PREDICTED: LOW QUALITY PROTEIN: receptor-type tyrosine-protein phosphatase delta [Cynoglossus semilaevis]	-	-	-	-	-	-	-
TCONS_00002752	Ptprd	PREDICTED: LOW QUALITY PROTEIN: receptor-type tyrosine-protein phosphatase delta [Cynoglossus semilaevis]	-	-	-	-	-	-	-
TCONS_00002753	Ptprd	PREDICTED: LOW QUALITY PROTEIN: receptor-type tyrosine-protein phosphatase delta [Cynoglossus semilaevis]	-	-	-	-	-	-	-
TCONS_00002754	PTPRD	PREDICTED: LOW QUALITY PROTEIN: receptor-type tyrosine-protein phosphatase delta [Cynoglossus semilaevis]	-	-	-	-	-	-	-
TCONS_00002755	PTPRD	PREDICTED: LOW QUALITY PROTEIN: receptor-type tyrosine-protein phosphatase delta [Cynoglossus semilaevis]	-	-	-	-	-	-	-
TCONS_00002756	Ptprd	PREDICTED: LOW QUALITY PROTEIN: receptor-type tyrosine-protein phosphatase delta [Cynoglossus semilaevis]	-	-	-	-	-	-	-
TCONS_00002759	GBA3	PREDICTED: cytosolic beta-glucosidase-like isoform X1 [Cynoglossus semilaevis]	Metabolism	Carbohydrate metabolism;Global and Overview;Metabolism of other amino acids	ko01100//Metabolic pathways;ko01110//Biosynthesis of secondary metabolites;ko00500//Starch and sucrose metabolism;ko00460//Cyanoamino acid metabolism	K05350	-	-	-
TCONS_00002780	-	PREDICTED: B-cell scaffold protein with ankyrin repeats-like [Cynoglossus semilaevis]	-	-	-	-	-	-	-
TCONS_00002791	SPAG17	PREDICTED: sperm-associated antigen 17 isoform X3 [Cynoglossus semilaevis]	-	-	-	-	-	-	-
TCONS_00002796	-	PREDICTED: uncharacterized protein LOC109200239 [Oreochromis niloticus]	-	-	-	-	-	-	-
TCONS_00002797	-	PREDICTED: uncharacterized protein LOC106099019 isoform X1 [Oreochromis niloticus]	-	-	-	-	-	-	-
TCONS_00002798	-	PREDICTED: uncharacterized protein LOC106099019 isoform X1 [Oreochromis niloticus]	-	-	-	-	-	-	-
TCONS_00002800	-	PREDICTED: uncharacterized protein LOC109200239 [Oreochromis niloticus]	-	-	-	-	-	-	-
TCONS_00002802	-	-	-	-	-	-	-	-	-
TCONS_00002813	epo	PREDICTED: erythropoietin [Cynoglossus semilaevis]	Environmental Information Processing	Signal transduction;Signaling molecules and interaction	ko04060//Cytokine-cytokine receptor interaction;ko04630//Jak-STAT signaling pathway	K05437	-	GO:0005515//protein binding;GO:0005102//receptor binding;GO:0005488//binding	GO:0044699//single-organism process;GO:0048856//anatomical structure development;GO:0044767//single-organism developmental process;GO:0032502//developmental process
TCONS_00002814	epo	PREDICTED: erythropoietin [Cynoglossus semilaevis]	Environmental Information Processing	Signal transduction;Signaling molecules and interaction	ko04060//Cytokine-cytokine receptor interaction;ko04630//Jak-STAT signaling pathway	K05437	-	GO:0005102//receptor binding;GO:0005488//binding;GO:0005515//protein binding	GO:0032502//developmental process;GO:0048856//anatomical structure development;GO:0044767//single-organism developmental process;GO:0044699//single-organism process
TCONS_00002815	URGCP	PREDICTED: interferon-induced very large GTPase 1-like [Lates calcarifer]	-	-	-	-	-	-	-
TCONS_00002821	MB21D2	PREDICTED: transmembrane protein 102 isoform X1 [Cynoglossus semilaevis]	-	-	-	-	-	-	-
TCONS_00002822	MB21D2	PREDICTED: transmembrane protein 102 isoform X1 [Cynoglossus semilaevis]	-	-	-	-	-	-	-
TCONS_00002823	FGF11	PREDICTED: fibroblast growth factor 11 [Cynoglossus semilaevis]	Environmental Information Processing;Cellular Processes	Cell motility;Signal transduction	ko04010//MAPK signaling pathway;ko04810//Regulation of actin cytoskeleton	K04358	-	GO:0005102//receptor binding;GO:0005515//protein binding;GO:0005488//binding	-
TCONS_00002824	FGF11	PREDICTED: fibroblast growth factor 11 [Cynoglossus semilaevis]	Environmental Information Processing;Cellular Processes	Signal transduction;Cell motility	ko04010//MAPK signaling pathway;ko04810//Regulation of actin cytoskeleton	K04358	-	GO:0005102//receptor binding;GO:0005515//protein binding;GO:0005488//binding	-
TCONS_00002825	Fgf11	PREDICTED: fibroblast growth factor 11 [Cynoglossus semilaevis]	Cellular Processes;Environmental Information Processing	Cell motility;Signal transduction	ko04010//MAPK signaling pathway;ko04810//Regulation of actin cytoskeleton	K04358	-	GO:0005488//binding;GO:0005515//protein binding;GO:0005102//receptor binding	-
TCONS_00002828	CHRNB1	PREDICTED: acetylcholine receptor subunit beta-like [Cynoglossus semilaevis]	Environmental Information Processing	Signaling molecules and interaction	ko04080//Neuroactive ligand-receptor interaction	K04812	-	-	-
TCONS_00002831	cnfn-a	PREDICTED: placenta-specific gene 8 protein-like [Cynoglossus semilaevis]	-	-	-	-	-	-	-
TCONS_00002835	GPR4	PREDICTED: G-protein coupled receptor 4-like [Lates calcarifer]	-	-	-	-	GO:0044425//membrane part;GO:0031224//intrinsic component of membrane;GO:0016020//membrane	GO:0004872//receptor activity;GO:0038023//signaling receptor activity;GO:0060089//molecular transducer activity;GO:0099600//transmembrane receptor activity;GO:0004871//signal transducer activity;GO:0004888//transmembrane signaling receptor activity	GO:0009987//cellular process;GO:0007165//signal transduction;GO:0050896//response to stimulus;GO:0050789//regulation of biological process;GO:0044763//single-organism cellular process;GO:0023052//signaling;GO:0044700//single organism signaling;GO:0007154//cell communication;GO:0007166//cell surface receptor signaling pathway;GO:0051716//cellular response to stimulus;GO:0050794//regulation of cell…
TCONS_00002840	HAUS4	PREDICTED: HAUS augmin-like complex subunit 4 isoform X1 [Cynoglossus semilaevis]	-	-	-	-	-	-	-
TCONS_00002844	DOCK11	PREDICTED: dedicator of cytokinesis protein 11 [Cynoglossus semilaevis]	-	-	-	-	-	-	-
TCONS_00002845	DOCK11	PREDICTED: dedicator of cytokinesis protein 11 [Cynoglossus semilaevis]	-	-	-	-	-	-	-
TCONS_00002848	KIRREL	PREDICTED: kin of IRRE-like protein 1 isoform X2 [Cynoglossus semilaevis]	-	-	-	-	-	GO:0005488//binding;GO:0005515//protein binding	-
TCONS_00002851	Kirrel	PREDICTED: kin of IRRE-like protein 1 isoform X1 [Cynoglossus semilaevis]	-	-	-	-	-	GO:0005488//binding;GO:0005515//protein binding	-
TCONS_00002859	OTUB1	PREDICTED: ubiquitin thioesterase OTUB1 [Lates calcarifer]	-	-	-	-	-	GO:0016787//hydrolase activity;GO:0070011//peptidase activity, acting on L-amino acid peptides;GO:0003824//catalytic activity;GO:0008238//exopeptidase activity;GO:0008233//peptidase activity	GO:0008152//metabolic process;GO:0071704//organic substance metabolic process;GO:0043170//macromolecule metabolic process
TCONS_00002860	Otub1	PREDICTED: methyltransferase-like protein 12, mitochondrial isoform X1 [Cynoglossus semilaevis]	-	-	-	-	-	GO:0008233//peptidase activity;GO:0070011//peptidase activity, acting on L-amino acid peptides;GO:0016787//hydrolase activity;GO:0003824//catalytic activity;GO:0008238//exopeptidase activity	GO:0008152//metabolic process;GO:0071704//organic substance metabolic process;GO:0043170//macromolecule metabolic process
TCONS_00002861	Otub1	PREDICTED: ubiquitin thioesterase OTUB1 [Larimichthys crocea]	-	-	-	-	-	GO:0016787//hydrolase activity;GO:0070011//peptidase activity, acting on L-amino acid peptides;GO:0008233//peptidase activity;GO:0003824//catalytic activity;GO:0008238//exopeptidase activity	GO:0008152//metabolic process;GO:0043170//macromolecule metabolic process;GO:0071704//organic substance metabolic process
TCONS_00002869	-	-	-	-	-	-	-	-	-
TCONS_00002871	-	-	-	-	-	-	-	-	-
TCONS_00002880	Nrxn2	PREDICTED: neurexin-2-beta isoform X6 [Cynoglossus semilaevis]	Environmental Information Processing	Signaling molecules and interaction	ko04514//Cell adhesion molecules (CAMs)	K07377	-	-	-
TCONS_00002886	MEN1	PREDICTED: menin [Cynoglossus semilaevis]	-	-	-	-	-	-	-
TCONS_00002888	MAP4K2	PREDICTED: mitogen-activated protein kinase kinase kinase kinase 2 [Cynoglossus semilaevis]	Environmental Information Processing	Signal transduction	ko04010//MAPK signaling pathway	K04414	-	GO:0016740//transferase activity;GO:0016301//kinase activity;GO:0004672//protein kinase activity;GO:0003824//catalytic activity;GO:0016772//transferase activity, transferring phosphorus-containing groups;GO:0016773//phosphotransferase activity, alcohol group as acceptor	GO:0044237//cellular metabolic process;GO:0009987//cellular process;GO:0006796//phosphate-containing compound metabolic process;GO:0006793//phosphorus metabolic process;GO:0008152//metabolic process
TCONS_00002889	MAP4K2	PREDICTED: mitogen-activated protein kinase kinase kinase kinase 2 [Cynoglossus semilaevis]	Environmental Information Processing	Signal transduction	ko04010//MAPK signaling pathway	K04414	-	-	-
TCONS_00002890	MAP4K2	PREDICTED: mitogen-activated protein kinase kinase kinase kinase 2 [Cynoglossus semilaevis]	Environmental Information Processing	Signal transduction	ko04010//MAPK signaling pathway	K04414	-	-	-
TCONS_00002892	rbm4.1	PREDICTED: RNA-binding protein 4.1-like [Cynoglossus semilaevis]	-	-	-	-	-	GO:0046872//metal ion binding;GO:0005488//binding;GO:0043167//ion binding;GO:0043169//cation binding	-
TCONS_00002895	rbm4.1	PREDICTED: RNA-binding protein 4.1-like [Cynoglossus semilaevis]	-	-	-	-	-	GO:0005488//binding;GO:0043169//cation binding;GO:0046872//metal ion binding;GO:0043167//ion binding	-
TCONS_00002898	SF1	PREDICTED: splicing factor 1 [Cynoglossus semilaevis]	-	-	-	-	-	-	-
TCONS_00002901	PYGM	PREDICTED: glycogen phosphorylase, muscle form [Cynoglossus semilaevis]	Metabolism;Organismal Systems	Endocrine system;Global and Overview;Carbohydrate metabolism	ko01100//Metabolic pathways;ko01110//Biosynthesis of secondary metabolites;ko04910//Insulin signaling pathway;ko00500//Starch and sucrose metabolism	K00688	-	GO:0016757//transferase activity, transferring glycosyl groups;GO:0043167//ion binding;GO:0003824//catalytic activity;GO:0005488//binding;GO:0043168//anion binding;GO:0016758//transferase activity, transferring hexosyl groups;GO:0004645//phosphorylase activity;GO:0016740//transferase activity	GO:0044238//primary metabolic process;GO:0008152//metabolic process
TCONS_00002903	ets1-b	PREDICTED: protein c-ets-1-B-like [Cynoglossus semilaevis]	Organismal Systems	Development	ko04320//Dorso-ventral axis formation	K02678	-	-	-
TCONS_00002921	EML3	PREDICTED: echinoderm microtubule-associated protein-like 3 [Cynoglossus semilaevis]	-	-	-	-	-	-	-
TCONS_00002922	EML3	PREDICTED: echinoderm microtubule-associated protein-like 3 [Cynoglossus semilaevis]	-	-	-	-	-	-	-
TCONS_00002925	MTA2	PREDICTED: metastasis-associated protein MTA2 [Cynoglossus semilaevis]	-	-	-	-	-	GO:0043167//ion binding;GO:1901363//heterocyclic compound binding;GO:0043169//cation binding;GO:0003677//DNA binding;GO:0001071//nucleic acid binding transcription factor activity;GO:0046914//transition metal ion binding;GO:0097159//organic cyclic compound binding;GO:0005488//binding;GO:0046872//metal ion binding;GO:0003676//nucleic acid binding	GO:0008152//metabolic process;GO:0044271//cellular nitrogen compound biosynthetic process;GO:0046483//heterocycle metabolic process;GO:0006807//nitrogen compound metabolic process;GO:0006351//transcription, DNA-templated;GO:0044237//cellular metabolic process;GO:0071704//organic substance metabolic process;GO:0009058//biosynthetic process;GO:0097659//nucleic acid-templated transcription;GO:004426…
TCONS_00002927	MTA2	PREDICTED: metastasis-associated protein MTA2 [Cynoglossus semilaevis]	-	-	-	-	-	GO:0005488//binding;GO:0001071//nucleic acid binding transcription factor activity;GO:0097159//organic cyclic compound binding;GO:1901363//heterocyclic compound binding;GO:0046872//metal ion binding;GO:0043169//cation binding;GO:0003677//DNA binding;GO:0003676//nucleic acid binding;GO:0046914//transition metal ion binding;GO:0043167//ion binding	GO:0043170//macromolecule metabolic process;GO:0044249//cellular biosynthetic process;GO:0044237//cellular metabolic process;GO:0044260//cellular macromolecule metabolic process;GO:0016070//RNA metabolic process;GO:0009987//cellular process;GO:0034654//nucleobase-containing compound biosynthetic process;GO:1901576//organic substance biosynthetic process;GO:0006351//transcription, DNA-templated;GO…
TCONS_00002928	zfp36l2-A	PREDICTED: zinc finger protein 36, C3H1 type-like 2 [Cynoglossus semilaevis]	Cellular Processes	Cell growth and death	ko04114//Oocyte meiosis	K13056	-	-	-
TCONS_00002930	Taf6l	PREDICTED: TAF6-like RNA polymerase II p300/CBP-associated factor-associated factor 65 kDa subunit 6L [Cynoglossus semilaevis]	Genetic Information Processing	Transcription	ko03022//Basal transcription factors	K03131	-	GO:0005488//binding;GO:0005515//protein binding;GO:0046983//protein dimerization activity	GO:2001141//regulation of RNA biosynthetic process;GO:0010556//regulation of macromolecule biosynthetic process;GO:1903506//regulation of nucleic acid-templated transcription;GO:0050789//regulation of biological process;GO:0010468//regulation of gene expression;GO:0031323//regulation of cellular metabolic process;GO:0051171//regulation of nitrogen compound metabolic process;GO:0060255//regulation…
TCONS_00002932	Taf6l	PREDICTED: TAF6-like RNA polymerase II p300/CBP-associated factor-associated factor 65 kDa subunit 6L [Cynoglossus semilaevis]	Genetic Information Processing	Transcription	ko03022//Basal transcription factors	K03131	-	GO:0005515//protein binding;GO:0005488//binding;GO:0046983//protein dimerization activity	GO:1903506//regulation of nucleic acid-templated transcription;GO:0031326//regulation of cellular biosynthetic process;GO:2000112//regulation of cellular macromolecule biosynthetic process;GO:0019222//regulation of metabolic process;GO:0006355//regulation of transcription, DNA-templated;GO:0051171//regulation of nitrogen compound metabolic process;GO:0051252//regulation of RNA metabolic process;G…
TCONS_00002933	Taf6l	PREDICTED: TAF6-like RNA polymerase II p300/CBP-associated factor-associated factor 65 kDa subunit 6L [Cynoglossus semilaevis]	Genetic Information Processing	Transcription	ko03022//Basal transcription factors	K03131	-	GO:0005488//binding;GO:0046983//protein dimerization activity;GO:0005515//protein binding	GO:2001141//regulation of RNA biosynthetic process;GO:0060255//regulation of macromolecule metabolic process;GO:0031323//regulation of cellular metabolic process;GO:0019219//regulation of nucleobase-containing compound metabolic process;GO:0010468//regulation of gene expression;GO:0009889//regulation of biosynthetic process;GO:0051171//regulation of nitrogen compound metabolic process;GO:0050789/…
TCONS_00002936	zgc:112234	PREDICTED: histone H2B 1/2-like isoform X2 [Cynoglossus semilaevis]	-	-	-	-	-	-	-
TCONS_00002940	SH3TC1	PREDICTED: SH3 domain and tetratricopeptide repeat-containing protein 1 isoform X1 [Cynoglossus semilaevis]	-	-	-	-	-	-	-
TCONS_00002941	SH3TC1	PREDICTED: SH3 domain and tetratricopeptide repeat-containing protein 1 isoform X1 [Cynoglossus semilaevis]	-	-	-	-	-	-	-
TCONS_00002950	ACOX3	PREDICTED: peroxisomal acyl-coenzyme A oxidase 3 [Cynoglossus semilaevis]	Cellular Processes;Metabolism;Organismal Systems	Global and Overview;Endocrine system;Lipid metabolism;Transport and catabolism	ko01100//Metabolic pathways;ko01110//Biosynthesis of secondary metabolites;ko04146//Peroxisome;ko03320//PPAR signaling pathway;ko01212//Fatty acid metabolism;ko00071//Fatty acid degradation;ko01040//Biosynthesis of unsaturated fatty acids;ko00592//alpha-Linolenic acid metabolism	K00232	-	GO:0016491//oxidoreductase activity;GO:0016627//oxidoreductase activity, acting on the CH-CH group of donors;GO:0003824//catalytic activity	GO:0019752//carboxylic acid metabolic process;GO:0008152//metabolic process;GO:0006082//organic acid metabolic process;GO:0044255//cellular lipid metabolic process;GO:0006631//fatty acid metabolic process;GO:0044763//single-organism cellular process;GO:0044237//cellular metabolic process;GO:0044710//single-organism metabolic process;GO:0032787//monocarboxylic acid metabolic process;GO:0044281//sm…
TCONS_00002951	ACOX3	PREDICTED: peroxisomal acyl-coenzyme A oxidase 3 [Cynoglossus semilaevis]	Organismal Systems;Metabolism;Cellular Processes	Endocrine system;Global and Overview;Transport and catabolism;Lipid metabolism	ko01100//Metabolic pathways;ko01110//Biosynthesis of secondary metabolites;ko04146//Peroxisome;ko03320//PPAR signaling pathway;ko01212//Fatty acid metabolism;ko00071//Fatty acid degradation;ko01040//Biosynthesis of unsaturated fatty acids;ko00592//alpha-Linolenic acid metabolism	K00232	-	GO:0016627//oxidoreductase activity, acting on the CH-CH group of donors;GO:0016491//oxidoreductase activity;GO:0003824//catalytic activity	GO:0044237//cellular metabolic process;GO:0008152//metabolic process;GO:0032787//monocarboxylic acid metabolic process;GO:0044710//single-organism metabolic process;GO:0009987//cellular process;GO:0044763//single-organism cellular process;GO:0044238//primary metabolic process;GO:0006631//fatty acid metabolic process;GO:0006082//organic acid metabolic process;GO:0071704//organic substance metaboli…
TCONS_00002952	Snapc2	PREDICTED: snRNA-activating protein complex subunit 2 isoform X1 [Cynoglossus semilaevis]	-	-	-	-	-	-	-
TCONS_00002957	ache	PREDICTED: acetylcholinesterase [Cynoglossus semilaevis]	Metabolism	Lipid metabolism	ko00564//Glycerophospholipid metabolism	K01049	-	-	GO:0042221//response to chemical;GO:0044699//single-organism process;GO:0010033//response to organic substance;GO:0009987//cellular process;GO:0050896//response to stimulus;GO:0044763//single-organism cellular process
TCONS_00002960	Rgn	PREDICTED: regucalcin [Cynoglossus semilaevis]	Metabolism	Carbohydrate metabolism;Global and Overview	ko01100//Metabolic pathways;ko01110//Biosynthesis of secondary metabolites;ko01130//Biosynthesis of antibiotics;ko01120//Microbial metabolism in diverse environments;ko01200//Carbon metabolism;ko00030//Pentose phosphate pathway;ko00053//Ascorbate and aldarate metabolism;ko01220//Degradation of aromatic compounds	K01053	-	-	-
TCONS_00002963	LAMA1	PREDICTED: laminin subunit alpha-1 [Cynoglossus semilaevis]	Environmental Information Processing;Cellular Processes	Cellular commiunity;Signaling molecules and interaction	ko04510//Focal adhesion;ko04512//ECM-receptor interaction	K05637	-	-	-
TCONS_00002966	PIEZO2	PREDICTED: piezo-type mechanosensitive ion channel component 2-like [Cynoglossus semilaevis]	-	-	-	-	-	-	-
TCONS_00002967	PIEZO2	PREDICTED: piezo-type mechanosensitive ion channel component 2-like [Cynoglossus semilaevis]	-	-	-	-	-	-	-
TCONS_00002968	PIEZO2	PREDICTED: piezo-type mechanosensitive ion channel component 2-like [Cynoglossus semilaevis]	-	-	-	-	-	-	-
TCONS_00002970	Arhgap28	PREDICTED: rho GTPase-activating protein 28 [Cynoglossus semilaevis]	-	-	-	-	-	-	-
TCONS_00002973	-	-	-	-	-	-	-	-	-
TCONS_00002981	Arap1	PREDICTED: arf-GAP with Rho-GAP domain, ANK repeat and PH domain-containing protein 1-like isoform X3 [Cynoglossus semilaevis]	Cellular Processes	Transport and catabolism	ko04144//Endocytosis	K18440	-	-	-
TCONS_00002989	-	PREDICTED: CD99 antigen-like protein 2, partial [Cynoglossus semilaevis]	-	-	-	-	-	-	-
TCONS_00002992	-	-	-	-	-	-	-	-	-
TCONS_00002993	-	-	-	-	-	-	-	-	-
TCONS_00002995	-	-	-	-	-	-	-	-	-
TCONS_00002996	-	-	-	-	-	-	-	-	-
TCONS_00002997	-	-	-	-	-	-	-	-	-
TCONS_00003003	-	-	-	-	-	-	-	-	-
TCONS_00003007	-	-	-	-	-	-	-	-	-
TCONS_00003009	TIAM2	PREDICTED: T-lymphoma invasion and metastasis-inducing protein 2 [Cynoglossus semilaevis]	-	-	-	-	-	-	-
TCONS_00003010	TIAM2	PREDICTED: T-lymphoma invasion and metastasis-inducing protein 2 [Cynoglossus semilaevis]	-	-	-	-	-	-	-
TCONS_00003011	TIAM2	PREDICTED: T-lymphoma invasion and metastasis-inducing protein 2 [Cynoglossus semilaevis]	-	-	-	-	-	-	-
TCONS_00003019	-	-	-	-	-	-	-	-	-
TCONS_00003027	-	-	-	-	-	-	-	-	-
TCONS_00003028	CNKSR3	PREDICTED: connector enhancer of kinase suppressor of ras 3 isoform X1 [Lates calcarifer]	-	-	-	-	-	-	-
TCONS_00003036	-	PREDICTED: adenylyltransferase and sulfurtransferase MOCS3 isoform X1 [Cynoglossus semilaevis]	-	-	-	-	-	-	-
TCONS_00003038	-	-	-	-	-	-	-	-	-
TCONS_00003040	HMGCL	PREDICTED: hydroxymethylglutaryl-CoA lyase, mitochondrial [Cynoglossus semilaevis]	Metabolism;Cellular Processes	Transport and catabolism;Lipid metabolism;Carbohydrate metabolism;Amino acid metabolism;Global and Overview	ko01100//Metabolic pathways;ko04146//Peroxisome;ko00280//Valine, leucine and isoleucine degradation;ko00650//Butanoate metabolism;ko00072//Synthesis and degradation of ketone bodies	K01640	-	GO:0016829//lyase activity;GO:0016833//oxo-acid-lyase activity;GO:0003824//catalytic activity;GO:0016830//carbon-carbon lyase activity	-
TCONS_00003042	zbtb8a	PREDICTED: LOW QUALITY PROTEIN: zinc finger and BTB domain-containing protein 8A-like [Cynoglossus semilaevis]	-	-	-	-	-	-	-
TCONS_00003043	ZBTB8B	PREDICTED: LOW QUALITY PROTEIN: zinc finger and BTB domain-containing protein 8A-like [Cynoglossus semilaevis]	-	-	-	-	-	-	-
TCONS_00003044	zbtb8a	PREDICTED: LOW QUALITY PROTEIN: zinc finger and BTB domain-containing protein 8A-like [Cynoglossus semilaevis]	-	-	-	-	-	-	-
TCONS_00003046	ZBTB8B	PREDICTED: LOW QUALITY PROTEIN: zinc finger and BTB domain-containing protein 8A-like [Cynoglossus semilaevis]	-	-	-	-	-	-	-
TCONS_00003047	GALE	PREDICTED: UDP-glucose 4-epimerase isoform X1 [Cynoglossus semilaevis]	Metabolism	Global and Overview;Carbohydrate metabolism	ko01100//Metabolic pathways;ko00520//Amino sugar and nucleotide sugar metabolism;ko00052//Galactose metabolism	K01784	-	-	-
TCONS_00003063	Ralgapa2	PREDICTED: ral GTPase-activating protein subunit alpha-2 isoform X2 [Cynoglossus semilaevis]	-	-	-	-	-	-	-
TCONS_00003064	Ralgapa2	PREDICTED: ral GTPase-activating protein subunit alpha-2 isoform X2 [Cynoglossus semilaevis]	-	-	-	-	-	-	-
TCONS_00003067	RALGAPA2	PREDICTED: ral GTPase-activating protein subunit alpha-2 isoform X2 [Cynoglossus semilaevis]	-	-	-	-	-	-	-
TCONS_00003068	RALGAPA2	PREDICTED: ral GTPase-activating protein subunit alpha-2 isoform X2 [Cynoglossus semilaevis]	-	-	-	-	-	-	-
TCONS_00003069	Ralgapa2	PREDICTED: ral GTPase-activating protein subunit alpha-2 isoform X2 [Cynoglossus semilaevis]	-	-	-	-	-	-	-
TCONS_00003070	Ralgapa2	PREDICTED: ral GTPase-activating protein subunit alpha-2 isoform X1 [Cynoglossus semilaevis]	-	-	-	-	-	-	-
TCONS_00003071	RALGAPA2	PREDICTED: ral GTPase-activating protein subunit alpha-2 isoform X2 [Cynoglossus semilaevis]	-	-	-	-	-	-	-
TCONS_00003078	-	-	-	-	-	-	-	-	-
TCONS_00003079	-	-	-	-	-	-	-	-	-
TCONS_00003099	-	-	-	-	-	-	-	-	-
TCONS_00003107	Nkx2-4	PREDICTED: homeobox protein Nkx-2.4-like isoform X1 [Cynoglossus semilaevis]	-	-	-	-	GO:0043231//intracellular membrane-bounded organelle;GO:0044464//cell part;GO:0043229//intracellular organelle;GO:0044424//intracellular part;GO:0043227//membrane-bounded organelle;GO:0043226//organelle;GO:0005622//intracellular;GO:0005623//cell	GO:1901363//heterocyclic compound binding;GO:0001071//nucleic acid binding transcription factor activity;GO:0003676//nucleic acid binding;GO:0097159//organic cyclic compound binding;GO:0003677//DNA binding;GO:0005488//binding	GO:0008152//metabolic process;GO:0019438//aromatic compound biosynthetic process;GO:1901360//organic cyclic compound metabolic process;GO:0044249//cellular biosynthetic process;GO:0006725//cellular aromatic compound metabolic process;GO:0034654//nucleobase-containing compound biosynthetic process;GO:0032774//RNA biosynthetic process;GO:0009987//cellular process;GO:0044237//cellular metabolic proc…
TCONS_00003113	-	PREDICTED: RNA-directed DNA polymerase from mobile element jockey isoform X1 [Oreochromis niloticus]	-	-	-	-	-	-	-
TCONS_00003117	nkx2.2a	PREDICTED: homeobox protein Nkx-2.2a isoform X1 [Poecilia formosa]	-	-	-	-	GO:0005623//cell;GO:0044464//cell part;GO:0043229//intracellular organelle;GO:0005622//intracellular;GO:0043227//membrane-bounded organelle;GO:0043231//intracellular membrane-bounded organelle;GO:0043226//organelle;GO:0044424//intracellular part	GO:0001071//nucleic acid binding transcription factor activity;GO:0003676//nucleic acid binding;GO:1901363//heterocyclic compound binding;GO:0003677//DNA binding;GO:0097159//organic cyclic compound binding;GO:0005488//binding	GO:1901360//organic cyclic compound metabolic process;GO:0044237//cellular metabolic process;GO:0010467//gene expression;GO:0044249//cellular biosynthetic process;GO:0043170//macromolecule metabolic process;GO:0006807//nitrogen compound metabolic process;GO:0044260//cellular macromolecule metabolic process;GO:0034641//cellular nitrogen compound metabolic process;GO:0009987//cellular process;GO:00…
TCONS_00003119	nkx2.2a	PREDICTED: homeobox protein Nkx-2.2 isoform X1 [Cyprinodon variegatus]	-	-	-	-	-	-	-
TCONS_00003120	nkx2.2a	PREDICTED: homeobox protein Nkx-2.2 isoform X2 [Cyprinodon variegatus]	-	-	-	-	GO:0043227//membrane-bounded organelle;GO:0043226//organelle;GO:0005622//intracellular;GO:0044424//intracellular part;GO:0043229//intracellular organelle;GO:0044464//cell part;GO:0043231//intracellular membrane-bounded organelle;GO:0005623//cell	GO:0003677//DNA binding;GO:0005488//binding;GO:0097159//organic cyclic compound binding;GO:0003676//nucleic acid binding;GO:1901363//heterocyclic compound binding;GO:0001071//nucleic acid binding transcription factor activity	GO:0042221//response to chemical;GO:1901576//organic substance biosynthetic process;GO:0006139//nucleobase-containing compound metabolic process;GO:0008152//metabolic process;GO:0007411//axon guidance;GO:0009653//anatomical structure morphogenesis;GO:0014037//Schwann cell differentiation;GO:0010467//gene expression;GO:0042063//gliogenesis;GO:0000904//cell morphogenesis involved in differentiation…
TCONS_00003145	PRKD3	PREDICTED: serine/threonine-protein kinase D3-like [Cynoglossus semilaevis]	-	-	-	-	-	-	-
TCONS_00003147	-	-	-	-	-	-	-	-	-
TCONS_00003149	Trappc12	PREDICTED: trafficking protein particle complex subunit 12 isoform X1 [Stegastes partitus]	-	-	-	-	-	-	-
TCONS_00003150	Trappc12	PREDICTED: trafficking protein particle complex subunit 12 isoform X1 [Stegastes partitus]	-	-	-	-	-	-	-
TCONS_00003151	Trappc12	PREDICTED: trafficking protein particle complex subunit 12 [Larimichthys crocea]	-	-	-	-	-	-	-
TCONS_00003152	-	-	-	-	-	-	-	-	-
TCONS_00003153	-	-	-	-	-	-	-	-	-
TCONS_00003154	-	-	-	-	-	-	-	-	-
TCONS_00003155	Daam2	PREDICTED: disheveled-associated activator of morphogenesis 2 [Cynoglossus semilaevis]	Environmental Information Processing	Signal transduction	ko04310//Wnt signaling pathway	K04512	-	-	-
TCONS_00003157	IARS2	PREDICTED: LOW QUALITY PROTEIN: isoleucine--tRNA ligase, mitochondrial [Cynoglossus semilaevis]	Genetic Information Processing	Translation	ko00970//Aminoacyl-tRNA biosynthesis	K01870	-	-	-
TCONS_00003160	-	-	-	-	-	-	-	-	-
TCONS_00003161	-	-	-	-	-	-	-	-	-
TCONS_00003162	AIM1	PREDICTED: LOW QUALITY PROTEIN: absent in melanoma 1 protein [Cynoglossus semilaevis]	-	-	-	-	-	-	-
TCONS_00003164	AIM1	PREDICTED: LOW QUALITY PROTEIN: absent in melanoma 1 protein [Cynoglossus semilaevis]	-	-	-	-	-	-	-
TCONS_00003165	-	-	-	-	-	-	-	-	-
TCONS_00003170	Mrpp3	PREDICTED: mitochondrial ribonuclease P protein 3 [Cynoglossus semilaevis]	-	-	-	-	-	-	-
TCONS_00003171	Fam177a1	PREDICTED: protein FAM177A1 [Cynoglossus semilaevis]	-	-	-	-	-	-	-
TCONS_00003174	calm1	hypothetical protein cypCar_00010692 [Cyprinus carpio]	Environmental Information Processing;Organismal Systems;Cellular Processes	Circulatory system;Endocrine system;Cell growth and death;Sensory system;Signal transduction	ko04020//Calcium signaling pathway;ko04261//Adrenergic signaling in cardiomyocytes;ko04270//Vascular smooth muscle contraction;ko04910//Insulin signaling pathway;ko04070//Phosphatidylinositol signaling system;ko04916//Melanogenesis;ko04912//GnRH signaling pathway;ko04114//Oocyte meiosis;ko04744//Phototransduction	K02183	-	-	-
TCONS_00003175	calm1	PREDICTED: calmodulin [Tinamus guttatus]	Organismal Systems;Environmental Information Processing;Cellular Processes	Cell growth and death;Endocrine system;Circulatory system;Signal transduction;Sensory system	ko04020//Calcium signaling pathway;ko04261//Adrenergic signaling in cardiomyocytes;ko04270//Vascular smooth muscle contraction;ko04910//Insulin signaling pathway;ko04070//Phosphatidylinositol signaling system;ko04916//Melanogenesis;ko04912//GnRH signaling pathway;ko04114//Oocyte meiosis;ko04744//Phototransduction	K02183	-	-	-
TCONS_00003176	calm1	PREDICTED: calmodulin [Camelus dromedarius]	Organismal Systems;Environmental Information Processing;Cellular Processes	Cell growth and death;Endocrine system;Circulatory system;Signal transduction;Sensory system	ko04020//Calcium signaling pathway;ko04261//Adrenergic signaling in cardiomyocytes;ko04270//Vascular smooth muscle contraction;ko04910//Insulin signaling pathway;ko04070//Phosphatidylinositol signaling system;ko04916//Melanogenesis;ko04912//GnRH signaling pathway;ko04114//Oocyte meiosis;ko04744//Phototransduction	K02183	GO:0043229//intracellular organelle;GO:0044430//cytoskeletal part;GO:0043232//intracellular non-membrane-bounded organelle;GO:1902495//transmembrane transporter complex;GO:0031224//intrinsic component of membrane;GO:0044446//intracellular organelle part;GO:0005623//cell;GO:0005815//microtubule organizing center;GO:0030016//myofibril;GO:0034703//cation channel complex;GO:0044464//cell part;GO:0044…	GO:0043169//cation binding;GO:0035254//glutamate receptor binding;GO:0005102//receptor binding;GO:0008092//cytoskeletal protein binding;GO:0098772//molecular function regulator;GO:0005488//binding;GO:0019899//enzyme binding;GO:0005515//protein binding;GO:0019211//phosphatase activator activity;GO:0001664//G-protein coupled receptor binding;GO:0030234//enzyme regulator activity;GO:0047485//protein…	GO:0034762//regulation of transmembrane transport;GO:0008016//regulation of heart contraction;GO:0080090//regulation of primary metabolic process;GO:0006875//cellular metal ion homeostasis;GO:0051345//positive regulation of hydrolase activity;GO:0065008//regulation of biological quality;GO:0044093//positive regulation of molecular function;GO:0072511//divalent inorganic cation transport;GO:001922…
TCONS_00003177	calm1	PREDICTED: calmodulin isoform X1 [Python bivittatus]	Cellular Processes;Environmental Information Processing;Organismal Systems	Circulatory system;Cell growth and death;Endocrine system;Sensory system;Signal transduction	ko04020//Calcium signaling pathway;ko04261//Adrenergic signaling in cardiomyocytes;ko04270//Vascular smooth muscle contraction;ko04910//Insulin signaling pathway;ko04070//Phosphatidylinositol signaling system;ko04916//Melanogenesis;ko04912//GnRH signaling pathway;ko04114//Oocyte meiosis;ko04744//Phototransduction	K02183	GO:0016021//integral component of membrane;GO:0031224//intrinsic component of membrane;GO:0043232//intracellular non-membrane-bounded organelle;GO:0044422//organelle part;GO:0043226//organelle;GO:0043229//intracellular organelle;GO:1990351//transporter complex;GO:0005856//cytoskeleton;GO:0098796//membrane protein complex;GO:0043292//contractile fiber;GO:0044464//cell part;GO:0044446//intracellula…	GO:0019899//enzyme binding;GO:0046872//metal ion binding;GO:0019208//phosphatase regulator activity;GO:0043167//ion binding;GO:0043169//cation binding;GO:0047485//protein N-terminus binding;GO:0030234//enzyme regulator activity;GO:0005488//binding;GO:0019211//phosphatase activator activity;GO:0008092//cytoskeletal protein binding;GO:0098772//molecular function regulator;GO:0008047//enzyme activat…	GO:0032268//regulation of cellular protein metabolic process;GO:0036211//protein modification process;GO:0030001//metal ion transport;GO:0044710//single-organism metabolic process;GO:0006796//phosphate-containing compound metabolic process;GO:0010921//regulation of phosphatase activity;GO:0007204//positive regulation of cytosolic calcium ion concentration;GO:0050789//regulation of biological proc…
TCONS_00003178	calm1	PREDICTED: calmodulin [Camelus dromedarius]	Cellular Processes;Environmental Information Processing;Organismal Systems	Digestive system;Environmental adaptation;Sensory system;Signal transduction;Circulatory system;Nervous system;Endocrine system;Cell growth and death	ko04020//Calcium signaling pathway;ko04261//Adrenergic signaling in cardiomyocytes;ko04270//Vascular smooth muscle contraction;ko04910//Insulin signaling pathway;ko04070//Phosphatidylinositol signaling system;ko04916//Melanogenesis;ko04912//GnRH signaling pathway;ko04114//Oocyte meiosis;ko04744//Phototransduction;ko04014//Ras signaling pathway;ko04015//Rap1 signaling pathway;ko04024//cAMP signali…	K02183	GO:1990351//transporter complex;GO:0034702//ion channel complex;GO:0043228//non-membrane-bounded organelle;GO:0032991//macromolecular complex;GO:0005622//intracellular;GO:0016020//membrane;GO:0005819//spindle;GO:0005815//microtubule organizing center;GO:0044422//organelle part;GO:0005623//cell;GO:0016021//integral component of membrane;GO:1902495//transmembrane transporter complex;GO:0030016//myo…	GO:0047485//protein N-terminus binding;GO:0005102//receptor binding;GO:0001664//G-protein coupled receptor binding;GO:0019211//phosphatase activator activity;GO:0043167//ion binding;GO:0019899//enzyme binding;GO:0035256//G-protein coupled glutamate receptor binding;GO:0019208//phosphatase regulator activity;GO:0043169//cation binding;GO:0098772//molecular function regulator;GO:0035254//glutamate …	GO:0050896//response to stimulus;GO:0044267//cellular protein metabolic process;GO:0036211//protein modification process;GO:0044057//regulation of system process;GO:0051649//establishment of localization in cell;GO:0035304//regulation of protein dephosphorylation;GO:0034765//regulation of ion transmembrane transport;GO:0032412//regulation of ion transmembrane transporter activity;GO:0010959//regu…
TCONS_00003179	calm1	PREDICTED: calmodulin-A isoform X1 [Sinocyclocheilus grahami]	Environmental Information Processing;Organismal Systems;Cellular Processes	Signal transduction;Sensory system;Endocrine system;Cell growth and death;Circulatory system	ko04020//Calcium signaling pathway;ko04261//Adrenergic signaling in cardiomyocytes;ko04270//Vascular smooth muscle contraction;ko04910//Insulin signaling pathway;ko04070//Phosphatidylinositol signaling system;ko04916//Melanogenesis;ko04912//GnRH signaling pathway;ko04114//Oocyte meiosis;ko04744//Phototransduction	K02183	-	-	-
TCONS_00003180	calm1	PREDICTED: calmodulin-A isoform X1 [Sinocyclocheilus anshuiensis]	Cellular Processes;Organismal Systems;Environmental Information Processing	Signal transduction;Sensory system;Endocrine system;Cell growth and death;Circulatory system	ko04020//Calcium signaling pathway;ko04261//Adrenergic signaling in cardiomyocytes;ko04270//Vascular smooth muscle contraction;ko04910//Insulin signaling pathway;ko04070//Phosphatidylinositol signaling system;ko04916//Melanogenesis;ko04912//GnRH signaling pathway;ko04114//Oocyte meiosis;ko04744//Phototransduction	K02183	-	-	-
TCONS_00003181	NRDE2	PREDICTED: protein NRDE2 homolog [Cynoglossus semilaevis]	-	-	-	-	-	-	-
TCONS_00003182	NRDE2	PREDICTED: protein NRDE2 homolog [Cynoglossus semilaevis]	-	-	-	-	-	-	-
TCONS_00003185	Zmym4	PREDICTED: LOW QUALITY PROTEIN: zinc finger MYM-type protein 4-like [Cynoglossus semilaevis]	-	-	-	-	-	-	-
TCONS_00003189	-	-	-	-	-	-	-	-	-
TCONS_00003190	Lrfn5	PREDICTED: LOW QUALITY PROTEIN: leucine-rich repeat and fibronectin type-III domain-containing protein 5-like [Cynoglossus semilaevis]	-	-	-	-	-	-	-
TCONS_00003191	Lrfn5	PREDICTED: LOW QUALITY PROTEIN: leucine-rich repeat and fibronectin type-III domain-containing protein 5-like [Cynoglossus semilaevis]	-	-	-	-	-	-	-
TCONS_00003192	Lrfn5	PREDICTED: LOW QUALITY PROTEIN: leucine-rich repeat and fibronectin type-III domain-containing protein 5-like [Cynoglossus semilaevis]	-	-	-	-	-	-	-
TCONS_00003195	metap1	PREDICTED: methionine aminopeptidase 1 isoform X1 [Cynoglossus semilaevis]	-	-	-	-	-	GO:0070011//peptidase activity, acting on L-amino acid peptides;GO:0003824//catalytic activity;GO:0005488//binding;GO:0016787//hydrolase activity;GO:0043169//cation binding;GO:0043167//ion binding;GO:0008233//peptidase activity;GO:0008237//metallopeptidase activity	GO:0016485//protein processing;GO:0044238//primary metabolic process;GO:0051604//protein maturation;GO:0008152//metabolic process;GO:0006508//proteolysis;GO:0071704//organic substance metabolic process;GO:0010467//gene expression;GO:0043170//macromolecule metabolic process;GO:0019538//protein metabolic process
TCONS_00003196	metap1	PREDICTED: methionine aminopeptidase 1 isoform X3 [Cynoglossus semilaevis]	-	-	-	-	-	GO:0003824//catalytic activity;GO:0008237//metallopeptidase activity;GO:0005488//binding;GO:0008233//peptidase activity;GO:0043169//cation binding;GO:0070011//peptidase activity, acting on L-amino acid peptides;GO:0016787//hydrolase activity;GO:0043167//ion binding	GO:0006508//proteolysis;GO:0044238//primary metabolic process;GO:0071704//organic substance metabolic process;GO:0043170//macromolecule metabolic process;GO:0010467//gene expression;GO:0016485//protein processing;GO:0019538//protein metabolic process;GO:0051604//protein maturation;GO:0008152//metabolic process
TCONS_00003201	Gnmt	PREDICTED: glycine N-methyltransferase [Cynoglossus semilaevis]	Metabolism	Amino acid metabolism	ko00260//Glycine, serine and threonine metabolism	K00552	-	GO:0003824//catalytic activity;GO:0008170//N-methyltransferase activity;GO:0016740//transferase activity;GO:0008168//methyltransferase activity;GO:0016741//transferase activity, transferring one-carbon groups	GO:0008152//metabolic process
TCONS_00003204	NLRC3	PREDICTED: LOW QUALITY PROTEIN: protein NLRC3-like, partial [Cynoglossus semilaevis]	-	-	-	-	-	-	-
TCONS_00003206	NLRC3	PREDICTED: LOW QUALITY PROTEIN: protein NLRC3-like, partial [Cynoglossus semilaevis]	-	-	-	-	-	-	-
TCONS_00003207	NLRC3	PREDICTED: LOW QUALITY PROTEIN: protein NLRC3-like, partial [Cynoglossus semilaevis]	-	-	-	-	-	-	-
TCONS_00003210	-	putative AC9 transposase [Larimichthys crocea]	-	-	-	-	-	-	-
TCONS_00003211	bsdc1	PREDICTED: BSD domain-containing protein 1 [Cynoglossus semilaevis]	-	-	-	-	-	-	-
TCONS_00003215	-	-	-	-	-	-	-	-	-
TCONS_00003217	-	-	-	-	-	-	-	-	-
TCONS_00003218	NLRP12	Zinc finger protein AEBP2 [Larimichthys crocea]	-	-	-	-	-	-	-
TCONS_00003226	syf2	PREDICTED: pre-mRNA-splicing factor SYF2 [Cynoglossus semilaevis]	Genetic Information Processing	Transcription	ko03040//Spliceosome	K12868	-	-	-
TCONS_00003227	syf2	PREDICTED: pre-mRNA-splicing factor SYF2 [Cynoglossus semilaevis]	Genetic Information Processing	Transcription	ko03040//Spliceosome	K12868	-	-	-
TCONS_00003228	syf2	PREDICTED: pre-mRNA-splicing factor SYF2 [Cynoglossus semilaevis]	Genetic Information Processing	Transcription	ko03040//Spliceosome	K12868	GO:0043227//membrane-bounded organelle;GO:0044424//intracellular part;GO:0043226//organelle;GO:0005623//cell;GO:0005622//intracellular;GO:0044464//cell part;GO:0043229//intracellular organelle;GO:0043231//intracellular membrane-bounded organelle	-	GO:0006725//cellular aromatic compound metabolic process;GO:0044238//primary metabolic process;GO:0008152//metabolic process;GO:1901360//organic cyclic compound metabolic process;GO:0009987//cellular process;GO:0044260//cellular macromolecule metabolic process;GO:0043170//macromolecule metabolic process;GO:0046483//heterocycle metabolic process;GO:0071704//organic substance metabolic process;GO:0…
TCONS_00003236	-	-	-	-	-	-	-	-	-
TCONS_00003266	Mtmr9	PREDICTED: myotubularin-related protein 9-like isoform X1 [Cynoglossus semilaevis]	-	-	-	-	-	-	-
TCONS_00003275	tfb1m	PREDICTED: dimethyladenosine transferase 1, mitochondrial [Cynoglossus semilaevis]	-	-	-	-	-	GO:0008649//rRNA methyltransferase activity;GO:0016741//transferase activity, transferring one-carbon groups;GO:0008170//N-methyltransferase activity;GO:0008173//RNA methyltransferase activity;GO:0003824//catalytic activity;GO:0008757//S-adenosylmethionine-dependent methyltransferase activity;GO:0016740//transferase activity;GO:0008168//methyltransferase activity	GO:0022613//ribonucleoprotein complex biogenesis;GO:0071840//cellular component organization or biogenesis;GO:0034641//cellular nitrogen compound metabolic process;GO:0006396//RNA processing;GO:0006139//nucleobase-containing compound metabolic process;GO:0006725//cellular aromatic compound metabolic process;GO:0043412//macromolecule modification;GO:0044085//cellular component biogenesis;GO:001046…
TCONS_00003276	tfb1m	PREDICTED: dimethyladenosine transferase 1, mitochondrial [Cynoglossus semilaevis]	-	-	-	-	-	GO:0008649//rRNA methyltransferase activity;GO:0008173//RNA methyltransferase activity;GO:0008757//S-adenosylmethionine-dependent methyltransferase activity;GO:0003824//catalytic activity;GO:0008170//N-methyltransferase activity;GO:0016740//transferase activity;GO:0016741//transferase activity, transferring one-carbon groups;GO:0008168//methyltransferase activity	GO:0071840//cellular component organization or biogenesis;GO:0046483//heterocycle metabolic process;GO:0006725//cellular aromatic compound metabolic process;GO:0071704//organic substance metabolic process;GO:0009987//cellular process;GO:0000154//rRNA modification;GO:0044238//primary metabolic process;GO:1901360//organic cyclic compound metabolic process;GO:0006396//RNA processing;GO:0016072//rRNA…
TCONS_00003277	tfb1m	PREDICTED: dimethyladenosine transferase 1, mitochondrial [Cynoglossus semilaevis]	-	-	-	-	-	GO:0008170//N-methyltransferase activity;GO:0003824//catalytic activity;GO:0008649//rRNA methyltransferase activity;GO:0008757//S-adenosylmethionine-dependent methyltransferase activity;GO:0016740//transferase activity;GO:0008168//methyltransferase activity;GO:0016741//transferase activity, transferring one-carbon groups;GO:0008173//RNA methyltransferase activity	GO:0044238//primary metabolic process;GO:0006725//cellular aromatic compound metabolic process;GO:0044085//cellular component biogenesis;GO:0044237//cellular metabolic process;GO:0006364//rRNA processing;GO:0046483//heterocycle metabolic process;GO:0006807//nitrogen compound metabolic process;GO:0090304//nucleic acid metabolic process;GO:0043170//macromolecule metabolic process;GO:0009451//RNA mo…
TCONS_00003289	-	-	-	-	-	-	-	-	-
TCONS_00003296	CD109	PREDICTED: CD109 antigen-like [Cynoglossus semilaevis]	-	-	-	-	-	-	-
TCONS_00003298	-	PREDICTED: cytospin-A-like [Cynoglossus semilaevis]	-	-	-	-	-	-	-
TCONS_00003302	-	PREDICTED: glutamate-rich protein 1 [Cynoglossus semilaevis]	-	-	-	-	-	-	-
TCONS_00003304	-	PREDICTED: glutamate-rich protein 1 [Cynoglossus semilaevis]	-	-	-	-	-	-	-
TCONS_00003305	-	PREDICTED: glutamate-rich protein 1 [Cynoglossus semilaevis]	-	-	-	-	-	-	-
TCONS_00003317	-	-	-	-	-	-	-	-	-
TCONS_00003318	ARID1B	PREDICTED: AT-rich interactive domain-containing protein 1B, partial [Cynoglossus semilaevis]	-	-	-	-	-	-	-
TCONS_00003320	ARID1B	PREDICTED: AT-rich interactive domain-containing protein 1B, partial [Cynoglossus semilaevis]	-	-	-	-	-	-	-
TCONS_00003339	-	-	-	-	-	-	-	-	-
TCONS_00003345	CLN8	PREDICTED: protein CLN8 [Cynoglossus semilaevis]	-	-	-	-	-	-	-
TCONS_00003347	Dlgap2	PREDICTED: disks large-associated protein 2 [Cynoglossus semilaevis]	-	-	-	-	-	-	-
TCONS_00003348	Dlgap2	PREDICTED: disks large-associated protein 2 [Cynoglossus semilaevis]	-	-	-	-	-	-	-
TCONS_00003349	Dlgap2	PREDICTED: disks large-associated protein 2 [Cynoglossus semilaevis]	-	-	-	-	-	-	-
TCONS_00003351	-	PREDICTED: disks large-associated protein 2 isoform X1 [Lates calcarifer]	-	-	-	-	-	-	-
TCONS_00003353	SRP14	PREDICTED: signal recognition particle 14 kDa protein [Cynoglossus semilaevis]	Genetic Information Processing	Folding, sorting and degradation	ko03060//Protein export	K03104	GO:0044464//cell part;GO:0032991//macromolecular complex;GO:0030529//intracellular ribonucleoprotein complex;GO:0005623//cell;GO:0005622//intracellular;GO:0044424//intracellular part;GO:1990904//ribonucleoprotein complex	GO:0097159//organic cyclic compound binding;GO:0033218//amide binding;GO:1901363//heterocyclic compound binding;GO:0042277//peptide binding;GO:0005048//signal sequence binding;GO:0003723//RNA binding;GO:0005488//binding;GO:0003676//nucleic acid binding	GO:0034613//cellular protein localization;GO:0044763//single-organism cellular process;GO:0051179//localization;GO:0090150//establishment of protein localization to membrane;GO:0006612//protein targeting to membrane;GO:0016043//cellular component organization;GO:0046907//intracellular transport;GO:0051641//cellular localization;GO:0006886//intracellular protein transport;GO:0044802//single-organi…
TCONS_00003355	PLD4	PREDICTED: phospholipase D4 [Cynoglossus semilaevis]	Metabolism	Lipid metabolism;Global and Overview	ko01100//Metabolic pathways;ko01110//Biosynthesis of secondary metabolites;ko00564//Glycerophospholipid metabolism;ko00565//Ether lipid metabolism	K16860	-	-	-
TCONS_00003356	PLD4	PREDICTED: phospholipase D4 [Cynoglossus semilaevis]	Metabolism	Global and Overview;Lipid metabolism	ko01100//Metabolic pathways;ko01110//Biosynthesis of secondary metabolites;ko00564//Glycerophospholipid metabolism;ko00565//Ether lipid metabolism	K16860	-	-	-
TCONS_00003357	PLD4	PREDICTED: phospholipase D4 [Cynoglossus semilaevis]	Metabolism	Global and Overview;Lipid metabolism	ko01100//Metabolic pathways;ko01110//Biosynthesis of secondary metabolites;ko00564//Glycerophospholipid metabolism;ko00565//Ether lipid metabolism	K16860	-	-	-
TCONS_00003362	V-AKT	PREDICTED: RAC-alpha serine/threonine-protein kinase isoform X2 [Cynoglossus semilaevis]	Cellular Processes;Organismal Systems;Environmental Information Processing	Circulatory system;Immune system;Cell growth and death;Endocrine system;Cellular commiunity;Signal transduction	ko04010//MAPK signaling pathway;ko04510//Focal adhesion;ko04261//Adrenergic signaling in cardiomyocytes;ko04530//Tight junction;ko04910//Insulin signaling pathway;ko04068//FoxO signaling pathway;ko04012//ErbB signaling pathway;ko04630//Jak-STAT signaling pathway;ko04370//VEGF signaling pathway;ko04210//Apoptosis;ko04914//Progesterone-mediated oocyte maturation;ko04920//Adipocytokine signaling pat…	K04456	-	GO:0016772//transferase activity, transferring phosphorus-containing groups;GO:0016773//phosphotransferase activity, alcohol group as acceptor;GO:0032549//ribonucleoside binding;GO:0004672//protein kinase activity;GO:0001882//nucleoside binding;GO:0016301//kinase activity;GO:0001883//purine nucleoside binding;GO:0097159//organic cyclic compound binding;GO:0097367//carbohydrate derivative binding;…	GO:0009987//cellular process;GO:0044238//primary metabolic process;GO:0036211//protein modification process;GO:0006796//phosphate-containing compound metabolic process;GO:0071704//organic substance metabolic process;GO:0008152//metabolic process;GO:0043170//macromolecule metabolic process;GO:0044237//cellular metabolic process;GO:0006464//cellular protein modification process;GO:0043412//macromol…
TCONS_00003363	V-AKT	PREDICTED: RAC-alpha serine/threonine-protein kinase isoform X2 [Cynoglossus semilaevis]	Cellular Processes;Organismal Systems;Environmental Information Processing	Circulatory system;Endocrine system;Immune system;Cell growth and death;Cellular commiunity;Signal transduction	ko04010//MAPK signaling pathway;ko04510//Focal adhesion;ko04261//Adrenergic signaling in cardiomyocytes;ko04530//Tight junction;ko04910//Insulin signaling pathway;ko04068//FoxO signaling pathway;ko04012//ErbB signaling pathway;ko04630//Jak-STAT signaling pathway;ko04370//VEGF signaling pathway;ko04210//Apoptosis;ko04914//Progesterone-mediated oocyte maturation;ko04920//Adipocytokine signaling pat…	K04456	-	GO:0016772//transferase activity, transferring phosphorus-containing groups;GO:0005488//binding;GO:0032549//ribonucleoside binding;GO:0016773//phosphotransferase activity, alcohol group as acceptor;GO:0097159//organic cyclic compound binding;GO:0016740//transferase activity;GO:1901363//heterocyclic compound binding;GO:0003824//catalytic activity;GO:0036094//small molecule binding;GO:0001882//nucl…	GO:0044267//cellular protein metabolic process;GO:0006793//phosphorus metabolic process;GO:0043170//macromolecule metabolic process;GO:0006796//phosphate-containing compound metabolic process;GO:0044238//primary metabolic process;GO:0044237//cellular metabolic process;GO:0006464//cellular protein modification process;GO:0008152//metabolic process;GO:0009987//cellular process;GO:0019538//protein m…
TCONS_00003364	V-AKT	PREDICTED: RAC-alpha serine/threonine-protein kinase isoform X2 [Cynoglossus semilaevis]	Organismal Systems;Environmental Information Processing;Cellular Processes	Signal transduction;Cellular commiunity;Immune system;Cell growth and death;Endocrine system;Circulatory system	ko04010//MAPK signaling pathway;ko04510//Focal adhesion;ko04261//Adrenergic signaling in cardiomyocytes;ko04530//Tight junction;ko04910//Insulin signaling pathway;ko04068//FoxO signaling pathway;ko04012//ErbB signaling pathway;ko04630//Jak-STAT signaling pathway;ko04370//VEGF signaling pathway;ko04210//Apoptosis;ko04914//Progesterone-mediated oocyte maturation;ko04920//Adipocytokine signaling pat…	K04456	-	GO:0003824//catalytic activity;GO:0016772//transferase activity, transferring phosphorus-containing groups;GO:0036094//small molecule binding;GO:0097159//organic cyclic compound binding;GO:0004672//protein kinase activity;GO:0001882//nucleoside binding;GO:0016740//transferase activity;GO:1901363//heterocyclic compound binding;GO:0001883//purine nucleoside binding;GO:0097367//carbohydrate derivati…	GO:0043412//macromolecule modification;GO:0006464//cellular protein modification process;GO:0044260//cellular macromolecule metabolic process;GO:0044237//cellular metabolic process;GO:0071704//organic substance metabolic process;GO:0044267//cellular protein metabolic process;GO:0043170//macromolecule metabolic process;GO:0019538//protein metabolic process;GO:0044238//primary metabolic process;GO:…
TCONS_00003379	inf2	PREDICTED: inverted formin-2 [Cynoglossus semilaevis]	-	-	-	-	-	-	-
TCONS_00003380	INF2	PREDICTED: inverted formin-2 [Cynoglossus semilaevis]	-	-	-	-	-	-	-
TCONS_00003381	INF2	PREDICTED: inverted formin-2 [Cynoglossus semilaevis]	-	-	-	-	-	-	-
TCONS_00003382	INF2	PREDICTED: inverted formin-2 [Cynoglossus semilaevis]	-	-	-	-	-	-	-
TCONS_00003383	INF2	PREDICTED: inverted formin-2 [Cynoglossus semilaevis]	-	-	-	-	-	-	-
TCONS_00003386	-	-	-	-	-	-	-	-	-
TCONS_00003397	Dnajc17	PREDICTED: dnaJ homolog subfamily C member 17 [Cynoglossus semilaevis]	-	-	-	-	-	-	-
TCONS_00003402	-	-	-	-	-	-	-	-	-
TCONS_00003406	EIF2AK4	PREDICTED: eIF-2-alpha kinase GCN2 isoform X1 [Cynoglossus semilaevis]	Genetic Information Processing	Folding, sorting and degradation	ko04141//Protein processing in endoplasmic reticulum	K16196	-	GO:0005488//binding;GO:0036094//small molecule binding;GO:0016301//kinase activity;GO:1901363//heterocyclic compound binding;GO:0003824//catalytic activity;GO:0016772//transferase activity, transferring phosphorus-containing groups;GO:0005515//protein binding;GO:0097367//carbohydrate derivative binding;GO:0016740//transferase activity;GO:0032549//ribonucleoside binding;GO:0001882//nucleoside bind…	GO:0043043//peptide biosynthetic process;GO:1901566//organonitrogen compound biosynthetic process;GO:0006807//nitrogen compound metabolic process;GO:0043412//macromolecule modification;GO:0009059//macromolecule biosynthetic process;GO:0036211//protein modification process;GO:0034641//cellular nitrogen compound metabolic process;GO:1901576//organic substance biosynthetic process;GO:0006518//peptid…
TCONS_00003408	LD	PREDICTED: LOW QUALITY PROTEIN: formin-1, partial [Cynoglossus semilaevis]	-	-	-	-	-	-	-
TCONS_00003409	LD	PREDICTED: LOW QUALITY PROTEIN: formin-1, partial [Cynoglossus semilaevis]	-	-	-	-	-	-	-
TCONS_00003411	LD	PREDICTED: LOW QUALITY PROTEIN: formin-1, partial [Cynoglossus semilaevis]	-	-	-	-	-	-	-
TCONS_00003412	Fmn1	PREDICTED: LOW QUALITY PROTEIN: formin-1, partial [Cynoglossus semilaevis]	-	-	-	-	-	-	-
TCONS_00003415	Nt5c1a	PREDICTED: cytosolic 5'-nucleotidase 1A-like [Cynoglossus semilaevis]	Metabolism	Metabolism of cofactors and vitamins;Global and Overview;Nucleotide metabolism	ko01100//Metabolic pathways;ko01110//Biosynthesis of secondary metabolites;ko00230//Purine metabolism;ko00240//Pyrimidine metabolism;ko00760//Nicotinate and nicotinamide metabolism	K01081	-	-	-
TCONS_00003416	Nt5c1a	PREDICTED: cytosolic 5'-nucleotidase 1A-like [Cynoglossus semilaevis]	Metabolism	Nucleotide metabolism;Metabolism of cofactors and vitamins;Global and Overview	ko01100//Metabolic pathways;ko01110//Biosynthesis of secondary metabolites;ko00230//Purine metabolism;ko00240//Pyrimidine metabolism;ko00760//Nicotinate and nicotinamide metabolism	K01081	-	-	-
TCONS_00003420	-	-	-	-	-	-	-	-	-
TCONS_00003422	-	-	-	-	-	-	-	-	-
TCONS_00003424	-	-	-	-	-	-	-	-	-
TCONS_00003427	-	-	-	-	-	-	-	-	-
TCONS_00003431	fhaB	PREDICTED: uncharacterized protein KIAA1522 homolog [Cynoglossus semilaevis]	-	-	-	-	-	-	-
TCONS_00003435	Fam179b	PREDICTED: LOW QUALITY PROTEIN: protein FAM179B [Cynoglossus semilaevis]	-	-	-	-	-	-	-
TCONS_00003436	Fam179b	PREDICTED: LOW QUALITY PROTEIN: protein FAM179B [Cynoglossus semilaevis]	-	-	-	-	-	-	-
TCONS_00003438	Gm527	PREDICTED: uncharacterized protein C14orf28 homolog [Cynoglossus semilaevis]	-	-	-	-	-	-	-
TCONS_00003447	PAK6	PREDICTED: serine/threonine-protein kinase PAK 6 [Cynoglossus semilaevis]	Cellular Processes;Environmental Information Processing	Signal transduction;Cell motility;Cellular commiunity	ko04510//Focal adhesion;ko04810//Regulation of actin cytoskeleton;ko04012//ErbB signaling pathway	K05735	-	-	-
TCONS_00003453	RYR3	PREDICTED: ryanodine receptor 3-like [Cynoglossus semilaevis]	Environmental Information Processing	Signal transduction	ko04020//Calcium signaling pathway	K04963	-	-	-
TCONS_00003455	Ryr3	PREDICTED: ryanodine receptor 3-like [Cynoglossus semilaevis]	Environmental Information Processing	Signal transduction	ko04020//Calcium signaling pathway	K04963	-	-	-
TCONS_00003458	-	-	-	-	-	-	-	-	-
TCONS_00003459	-	-	-	-	-	-	-	-	-
TCONS_00003468	-	-	-	-	-	-	-	-	-
TCONS_00003472	GPX2	PREDICTED: ras-related protein Rab-15-like [Cynoglossus semilaevis]	Metabolism	Lipid metabolism;Metabolism of other amino acids	ko00590//Arachidonic acid metabolism;ko00480//Glutathione metabolism	K00432	-	GO:0003824//catalytic activity;GO:0016209//antioxidant activity;GO:0016684//oxidoreductase activity, acting on peroxide as acceptor;GO:0016491//oxidoreductase activity;GO:0004601//peroxidase activity	GO:0050896//response to stimulus;GO:0044710//single-organism metabolic process;GO:0006950//response to stress;GO:0044699//single-organism process;GO:0008152//metabolic process
TCONS_00003478	-	-	-	-	-	-	-	-	-
TCONS_00003486	-	-	-	-	-	-	-	-	-
TCONS_00003488	-	-	-	-	-	-	-	-	-
TCONS_00003493	-	PREDICTED: nutritionally-regulated adipose and cardiac enriched protein homolog isoform X1 [Cynoglossus semilaevis]	-	-	-	-	-	-	-
TCONS_00003497	-	-	-	-	-	-	-	-	-
TCONS_00003499	-	-	-	-	-	-	-	-	-
TCONS_00003505	ASPG	PREDICTED: 60 kDa lysophospholipase isoform X3 [Cynoglossus semilaevis]	-	-	-	-	-	-	GO:0008152//metabolic process;GO:0071704//organic substance metabolic process;GO:0044699//single-organism process;GO:0006082//organic acid metabolic process;GO:0044763//single-organism cellular process;GO:0044237//cellular metabolic process;GO:0043436//oxoacid metabolic process;GO:0044281//small molecule metabolic process;GO:0044710//single-organism metabolic process;GO:0019752//carboxylic acid m…
TCONS_00003511	Vcpkmt	PREDICTED: protein-lysine methyltransferase METTL21D [Cynoglossus semilaevis]	-	-	-	-	-	-	-
TCONS_00003512	Vcpkmt	PREDICTED: protein-lysine methyltransferase METTL21D [Cynoglossus semilaevis]	-	-	-	-	-	-	-
TCONS_00003513	Vcpkmt	PREDICTED: protein-lysine methyltransferase METTL21D [Cynoglossus semilaevis]	-	-	-	-	-	-	-
TCONS_00003520	-	PREDICTED: uncharacterized protein LOC108892425 [Lates calcarifer]	-	-	-	-	-	-	-
TCONS_00003521	Slc35f4	PREDICTED: LOW QUALITY PROTEIN: solute carrier family 35 member F4 [Cynoglossus semilaevis]	-	-	-	-	-	-	-
TCONS_00003525	-	PREDICTED: protein FAM161B [Cynoglossus semilaevis]	-	-	-	-	-	-	-
TCONS_00003532	-	PREDICTED: uncharacterized protein LOC109628035 isoform X4 [Paralichthys olivaceus]	-	-	-	-	-	-	-
TCONS_00003533	-	PREDICTED: uncharacterized protein LOC109628035 isoform X4 [Paralichthys olivaceus]	-	-	-	-	-	-	-
TCONS_00003534	TMED8	PREDICTED: protein TMED8 [Cynoglossus semilaevis]	-	-	-	-	GO:0031224//intrinsic component of membrane;GO:0016020//membrane;GO:0044425//membrane part	-	-
TCONS_00003535	TMED8	PREDICTED: protein TMED8 [Cynoglossus semilaevis]	-	-	-	-	GO:0016020//membrane;GO:0044425//membrane part;GO:0031224//intrinsic component of membrane	-	-
TCONS_00003537	TMED8	PREDICTED: protein TMED8 [Cynoglossus semilaevis]	-	-	-	-	-	-	-
TCONS_00003538	TMED8	PREDICTED: protein TMED8 [Cynoglossus semilaevis]	-	-	-	-	GO:0016020//membrane;GO:0031224//intrinsic component of membrane;GO:0044425//membrane part	-	-
TCONS_00003540	ATG2B	PREDICTED: autophagy-related protein 2 homolog B isoform X7 [Cynoglossus semilaevis]	-	-	-	-	-	-	-
TCONS_00003541	ATG2B	PREDICTED: autophagy-related protein 2 homolog B isoform X5 [Cynoglossus semilaevis]	-	-	-	-	-	-	-
TCONS_00003542	ATG2B	PREDICTED: autophagy-related protein 2 homolog B isoform X6 [Cynoglossus semilaevis]	-	-	-	-	-	-	-
TCONS_00003552	EML5	PREDICTED: echinoderm microtubule-associated protein-like 5 [Cynoglossus semilaevis]	-	-	-	-	-	-	-
TCONS_00003553	EML5	PREDICTED: echinoderm microtubule-associated protein-like 5 [Cynoglossus semilaevis]	-	-	-	-	-	-	-
TCONS_00003556	Ttll5	PREDICTED: tubulin polyglutamylase TTLL5 [Cynoglossus semilaevis]	-	-	-	-	-	-	-
TCONS_00003557	FLVCR2	PREDICTED: feline leukemia virus subgroup C receptor-related protein 2-like [Cynoglossus semilaevis]	-	-	-	-	-	-	-
TCONS_00003558	FLVCR2	PREDICTED: feline leukemia virus subgroup C receptor-related protein 2-like [Cynoglossus semilaevis]	-	-	-	-	-	-	-
TCONS_00003559	FLVCR2	PREDICTED: feline leukemia virus subgroup C receptor-related protein 2-like [Cynoglossus semilaevis]	-	-	-	-	-	-	-
TCONS_00003563	fos	PREDICTED: proto-oncogene c-Fos-like [Cynoglossus semilaevis]	Environmental Information Processing;Organismal Systems	Signal transduction;Immune system	ko04010//MAPK signaling pathway;ko04620//Toll-like receptor signaling pathway	K04379	GO:0005622//intracellular;GO:0043229//intracellular organelle;GO:0043227//membrane-bounded organelle;GO:0044464//cell part;GO:0043231//intracellular membrane-bounded organelle;GO:0043226//organelle;GO:0044424//intracellular part;GO:0005623//cell	GO:1901363//heterocyclic compound binding;GO:0005488//binding;GO:0097159//organic cyclic compound binding;GO:0003677//DNA binding;GO:0001071//nucleic acid binding transcription factor activity;GO:0003676//nucleic acid binding	GO:0090304//nucleic acid metabolic process;GO:0009058//biosynthetic process;GO:0006807//nitrogen compound metabolic process;GO:0016070//RNA metabolic process;GO:0006139//nucleobase-containing compound metabolic process;GO:0009987//cellular process;GO:0044260//cellular macromolecule metabolic process;GO:0097659//nucleic acid-templated transcription;GO:0044238//primary metabolic process;GO:1901360/…
TCONS_00003564	fos	PREDICTED: proto-oncogene c-Fos-like [Cynoglossus semilaevis]	Organismal Systems;Environmental Information Processing	Signal transduction;Immune system	ko04010//MAPK signaling pathway;ko04620//Toll-like receptor signaling pathway	K04379	-	-	-
TCONS_00003567	MLH3	PREDICTED: DNA mismatch repair protein Mlh3 isoform X2 [Cynoglossus semilaevis]	Genetic Information Processing	Replication and repair	ko03430//Mismatch repair	K08739	-	-	-
TCONS_00003568	MLH3	PREDICTED: DNA mismatch repair protein Mlh3 isoform X2 [Cynoglossus semilaevis]	Genetic Information Processing	Replication and repair	ko03430//Mismatch repair	K08739	-	-	-
TCONS_00003570	MLH3	PREDICTED: DNA mismatch repair protein Mlh3 isoform X5 [Cynoglossus semilaevis]	Genetic Information Processing	Replication and repair	ko03430//Mismatch repair	K08739	-	-	-
TCONS_00003571	MLH3	PREDICTED: DNA mismatch repair protein Mlh3 isoform X2 [Cynoglossus semilaevis]	Genetic Information Processing	Replication and repair	ko03430//Mismatch repair	K08739	-	-	-
TCONS_00003583	NEK9	PREDICTED: serine/threonine-protein kinase Nek9 isoform X2 [Cynoglossus semilaevis]	-	-	-	-	-	GO:0001882//nucleoside binding;GO:0005488//binding;GO:0001883//purine nucleoside binding;GO:0016773//phosphotransferase activity, alcohol group as acceptor;GO:0097367//carbohydrate derivative binding;GO:0016301//kinase activity;GO:0036094//small molecule binding;GO:0016740//transferase activity;GO:0004672//protein kinase activity;GO:0032550//purine ribonucleoside binding;GO:0016772//transferase a…	GO:0009987//cellular process;GO:0043170//macromolecule metabolic process;GO:0043412//macromolecule modification;GO:0044267//cellular protein metabolic process;GO:0044260//cellular macromolecule metabolic process;GO:0071704//organic substance metabolic process;GO:0044237//cellular metabolic process;GO:0044238//primary metabolic process;GO:0036211//protein modification process;GO:0006464//cellular …
TCONS_00003587	Ttc8	PREDICTED: tetratricopeptide repeat protein 8 [Cynoglossus semilaevis]	-	-	-	-	-	-	-
TCONS_00003590	PROX1	PREDICTED: prospero homeobox protein 1 [Cynoglossus semilaevis]	-	-	-	-	-	-	-
TCONS_00003591	PROX1	PREDICTED: prospero homeobox protein 1 [Cynoglossus semilaevis]	-	-	-	-	-	-	-
TCONS_00003595	Olfm4	PREDICTED: olfactomedin-4-like [Cynoglossus semilaevis]	-	-	-	-	-	-	-
TCONS_00003598	Lrrc74a	PREDICTED: leucine-rich repeat-containing protein 74A [Cynoglossus semilaevis]	-	-	-	-	-	-	-
TCONS_00003600	Vash1	PREDICTED: vasohibin-1 [Stegastes partitus]	-	-	-	-	-	-	-
TCONS_00003601	Vash1	PREDICTED: vasohibin-1 [Stegastes partitus]	-	-	-	-	-	-	-
TCONS_00003602	Vash1	PREDICTED: vasohibin-1 [Stegastes partitus]	-	-	-	-	-	-	GO:0001568//blood vessel development;GO:0048514//blood vessel morphogenesis;GO:0001944//vasculature development;GO:0044767//single-organism developmental process;GO:0032502//developmental process;GO:0048856//anatomical structure development;GO:0044707//single-multicellular organism process;GO:0044699//single-organism process;GO:0048646//anatomical structure formation involved in morphogenesis;GO:…
TCONS_00003607	Rasgrp1	PREDICTED: RAS guanyl-releasing protein 1 [Cynoglossus semilaevis]	Environmental Information Processing	Signal transduction	ko04010//MAPK signaling pathway	K04350	-	-	-
TCONS_00003610	UBR1	PREDICTED: E3 ubiquitin-protein ligase UBR1 [Cynoglossus semilaevis]	-	-	-	-	-	GO:0043167//ion binding;GO:0005488//binding;GO:0043169//cation binding;GO:0046914//transition metal ion binding;GO:0046872//metal ion binding	GO:0044238//primary metabolic process;GO:0008152//metabolic process;GO:0043412//macromolecule modification;GO:0036211//protein modification process;GO:0006464//cellular protein modification process;GO:0044237//cellular metabolic process;GO:1901575//organic substance catabolic process;GO:0043170//macromolecule metabolic process;GO:0009056//catabolic process;GO:0019538//protein metabolic process;GO…
TCONS_00003611	UBR1	PREDICTED: E3 ubiquitin-protein ligase UBR1 [Cynoglossus semilaevis]	-	-	-	-	-	GO:0046914//transition metal ion binding;GO:0043167//ion binding;GO:0005488//binding;GO:0043169//cation binding;GO:0046872//metal ion binding	GO:0043170//macromolecule metabolic process;GO:0044237//cellular metabolic process;GO:0036211//protein modification process;GO:0009056//catabolic process;GO:0044267//cellular protein metabolic process;GO:0009057//macromolecule catabolic process;GO:0019538//protein metabolic process;GO:0006464//cellular protein modification process;GO:0071704//organic substance metabolic process;GO:0008152//metabo…
TCONS_00003612	-	PREDICTED: ATP-dependent RNA helicase DDX24 isoform X2 [Salmo salar]	-	-	-	-	-	GO:0016817//hydrolase activity, acting on acid anhydrides;GO:0016787//hydrolase activity;GO:0042623//ATPase activity, coupled;GO:0036094//small molecule binding;GO:0016462//pyrophosphatase activity;GO:0016887//ATPase activity;GO:1901363//heterocyclic compound binding;GO:0097159//organic cyclic compound binding;GO:0016818//hydrolase activity, acting on acid anhydrides, in phosphorus-containing anh…	GO:0006163//purine nucleotide metabolic process;GO:0006725//cellular aromatic compound metabolic process;GO:1901565//organonitrogen compound catabolic process;GO:0009259//ribonucleotide metabolic process;GO:0008152//metabolic process;GO:0046434//organophosphate catabolic process;GO:0019693//ribose phosphate metabolic process;GO:0044248//cellular catabolic process;GO:0006793//phosphorus metabolic …
TCONS_00003615	v1g187067	PREDICTED: coiled-coil domain-containing protein 42 homolog [Cynoglossus semilaevis]	-	-	-	-	-	-	-
TCONS_00003617	-	-	-	-	-	-	-	-	-
TCONS_00003618	UNC79	PREDICTED: protein unc-79 homolog isoform X4 [Cynoglossus semilaevis]	-	-	-	-	-	-	-
TCONS_00003619	UNC79	PREDICTED: protein unc-79 homolog isoform X2 [Cynoglossus semilaevis]	-	-	-	-	-	-	-
TCONS_00003626	UNC79	PREDICTED: protein unc-79 homolog isoform X5 [Cynoglossus semilaevis]	-	-	-	-	-	-	-
TCONS_00003632	-	PREDICTED: cytochrome c oxidase subunit 8B, mitochondrial [Esox lucius]	Organismal Systems;Metabolism	Energy metabolism;Global and Overview;Circulatory system	ko01100//Metabolic pathways;ko04260//Cardiac muscle contraction;ko00190//Oxidative phosphorylation	K02273	-	-	-
TCONS_00003633	-	PREDICTED: cytochrome c oxidase subunit 8B, mitochondrial [Esox lucius]	Metabolism;Organismal Systems	Circulatory system;Global and Overview;Energy metabolism	ko01100//Metabolic pathways;ko04260//Cardiac muscle contraction;ko00190//Oxidative phosphorylation	K02273	-	-	-
TCONS_00003634	mlo2	PREDICTED: putative E3 ubiquitin-protein ligase UBR7 isoform X2 [Cynoglossus semilaevis]	-	-	-	-	-	-	-
TCONS_00003645	CFAP99	PREDICTED: cilia- and flagella-associated protein 99 isoform X1 [Cynoglossus semilaevis]	-	-	-	-	-	-	-
TCONS_00003658	-	-	-	-	-	-	-	-	-
TCONS_00003665	Six4	PREDICTED: homeobox protein SIX4 [Cynoglossus semilaevis]	-	-	-	-	GO:0044464//cell part;GO:0043226//organelle;GO:0005622//intracellular;GO:0044424//intracellular part;GO:0043227//membrane-bounded organelle;GO:0043231//intracellular membrane-bounded organelle;GO:0005623//cell;GO:0043229//intracellular organelle	GO:0003677//DNA binding;GO:0005488//binding;GO:0001071//nucleic acid binding transcription factor activity;GO:1901363//heterocyclic compound binding;GO:0097159//organic cyclic compound binding;GO:0003676//nucleic acid binding	GO:0097659//nucleic acid-templated transcription;GO:1901576//organic substance biosynthetic process;GO:0009987//cellular process;GO:0006351//transcription, DNA-templated;GO:0016070//RNA metabolic process;GO:0046483//heterocycle metabolic process;GO:0032774//RNA biosynthetic process;GO:0009058//biosynthetic process;GO:0044238//primary metabolic process;GO:0006139//nucleobase-containing compound me…
TCONS_00003670	Htra2	PREDICTED: serine protease HTRA2, mitochondrial-like [Cynoglossus semilaevis]	-	-	-	-	-	GO:0016787//hydrolase activity;GO:0003824//catalytic activity;GO:0070011//peptidase activity, acting on L-amino acid peptides;GO:0004175//endopeptidase activity;GO:0008233//peptidase activity	GO:0044238//primary metabolic process;GO:0008152//metabolic process;GO:0016485//protein processing;GO:0006508//proteolysis;GO:0019538//protein metabolic process;GO:0043170//macromolecule metabolic process;GO:0010467//gene expression;GO:0071704//organic substance metabolic process;GO:0051604//protein maturation
TCONS_00003675	ASAP2	PREDICTED: arf-GAP with SH3 domain, ANK repeat and PH domain-containing protein 2 isoform X1 [Paralichthys olivaceus]	Cellular Processes	Transport and catabolism	ko04144//Endocytosis	K12488	-	GO:0043167//ion binding;GO:0046872//metal ion binding;GO:0046914//transition metal ion binding;GO:0043169//cation binding;GO:0005488//binding	GO:0023051//regulation of signaling;GO:0032012//regulation of ARF protein signal transduction;GO:0051336//regulation of hydrolase activity;GO:0043087//regulation of GTPase activity;GO:0050790//regulation of catalytic activity;GO:0050794//regulation of cellular process;GO:0009966//regulation of signal transduction;GO:0019222//regulation of metabolic process;GO:1902531//regulation of intracellular …
TCONS_00003684	-	-	-	-	-	-	-	-	-
TCONS_00003686	-	-	-	-	-	-	-	-	-
TCONS_00003687	-	-	-	-	-	-	-	-	-
TCONS_00003688	LRR1	PREDICTED: leucine-rich repeat protein 1 [Cynoglossus semilaevis]	-	-	-	-	-	-	-
TCONS_00003691	tmem151b	PREDICTED: transmembrane protein 151B-like [Cynoglossus semilaevis]	-	-	-	-	-	-	-
TCONS_00003692	tmem151b	PREDICTED: transmembrane protein 151B-like [Cynoglossus semilaevis]	-	-	-	-	-	-	-
TCONS_00003694	ITPKA	PREDICTED: inositol-trisphosphate 3-kinase A [Cynoglossus semilaevis]	Environmental Information Processing;Metabolism	Carbohydrate metabolism;Global and Overview;Signal transduction	ko01100//Metabolic pathways;ko04020//Calcium signaling pathway;ko04070//Phosphatidylinositol signaling system;ko00562//Inositol phosphate metabolism	K00911	-	-	GO:0044237//cellular metabolic process;GO:0009987//cellular process;GO:0006796//phosphate-containing compound metabolic process;GO:0008152//metabolic process;GO:0006793//phosphorus metabolic process
TCONS_00003707	-	-	-	-	-	-	-	-	-
TCONS_00003714	RCAN3	PREDICTED: calcipressin-3 isoform X1 [Cynoglossus semilaevis]	-	-	-	-	-	-	GO:0007165//signal transduction;GO:0009987//cellular process;GO:0023052//signaling;GO:0044763//single-organism cellular process;GO:0050896//response to stimulus;GO:0050789//regulation of biological process;GO:0051716//cellular response to stimulus;GO:0044700//single organism signaling;GO:0050794//regulation of cellular process;GO:0044699//single-organism process;GO:0019932//second-messenger-media…
TCONS_00003718	NIPAL3	PREDICTED: NIPA-like protein 3 [Cynoglossus semilaevis]	-	-	-	-	-	-	-
TCONS_00003719	NIPAL3	PREDICTED: NIPA-like protein 3 [Cynoglossus semilaevis]	-	-	-	-	-	-	-
TCONS_00003723	CNKSR1	PREDICTED: connector enhancer of kinase suppressor of ras 2-like [Cynoglossus semilaevis]	-	-	-	-	-	-	-
TCONS_00003724	CNKSR1	PREDICTED: connector enhancer of kinase suppressor of ras 2-like [Cynoglossus semilaevis]	-	-	-	-	-	-	-
TCONS_00003725	CNKSR1	PREDICTED: connector enhancer of kinase suppressor of ras 2-like [Cynoglossus semilaevis]	-	-	-	-	-	-	-
TCONS_00003736	HEBP1	PREDICTED: heme-binding protein 1-like [Cynoglossus semilaevis]	-	-	-	-	-	-	-
TCONS_00003737	HEBP1	PREDICTED: heme-binding protein 1-like [Cynoglossus semilaevis]	-	-	-	-	-	-	-
TCONS_00003745	BEGAIN	PREDICTED: brain-enriched guanylate kinase-associated protein [Cynoglossus semilaevis]	-	-	-	-	-	-	-
TCONS_00003746	BEGAIN	PREDICTED: brain-enriched guanylate kinase-associated protein [Cynoglossus semilaevis]	-	-	-	-	-	-	-
TCONS_00003747	BEGAIN	PREDICTED: brain-enriched guanylate kinase-associated protein [Cynoglossus semilaevis]	-	-	-	-	-	-	-
TCONS_00003772	-	-	-	-	-	-	-	-	-
TCONS_00003773	-	-	-	-	-	-	-	-	-
TCONS_00003792	-	-	-	-	-	-	-	-	-
TCONS_00003802	-	-	-	-	-	-	-	-	-
TCONS_00003828	-	-	-	-	-	-	-	-	-
TCONS_00003863	-	-	-	-	-	-	-	-	-
TCONS_00003880	Dcdc2	PREDICTED: doublecortin domain-containing protein 2 [Cynoglossus semilaevis]	-	-	-	-	-	-	-
TCONS_00003882	-	PREDICTED: doublecortin domain-containing protein 2 [Cynoglossus semilaevis]	-	-	-	-	-	-	-
TCONS_00003883	-	PREDICTED: doublecortin domain-containing protein 2 [Cynoglossus semilaevis]	-	-	-	-	-	-	-
TCONS_00003884	Dcdc2	PREDICTED: doublecortin domain-containing protein 2 [Cynoglossus semilaevis]	-	-	-	-	-	-	-
TCONS_00003885	-	-	-	-	-	-	-	-	-
TCONS_00003886	colec11	PREDICTED: collectin-11 isoform X2 [Cynoglossus semilaevis]	Cellular Processes	Transport and catabolism	ko04145//Phagosome	K10066	-	GO:0005488//binding	-
TCONS_00003887	colec11	PREDICTED: collectin-11 isoform X2 [Cynoglossus semilaevis]	Cellular Processes	Transport and catabolism	ko04145//Phagosome	K10066	-	GO:0005488//binding	-
TCONS_00003891	-	-	-	-	-	-	-	-	-
TCONS_00003892	IMPG2	PREDICTED: interphotoreceptor matrix proteoglycan 1-like isoform X1 [Cynoglossus semilaevis]	-	-	-	-	-	-	-
TCONS_00003895	IMPG1	PREDICTED: interphotoreceptor matrix proteoglycan 1-like isoform X1 [Cynoglossus semilaevis]	-	-	-	-	-	-	-
TCONS_00003896	IMPG1	PREDICTED: interphotoreceptor matrix proteoglycan 1-like isoform X1 [Cynoglossus semilaevis]	-	-	-	-	-	-	-
TCONS_00003900	Snx14	PREDICTED: sorting nexin-14 isoform X5 [Cynoglossus semilaevis]	-	-	-	-	-	-	-
TCONS_00003901	SNX14	PREDICTED: sorting nexin-14 isoform X5 [Cynoglossus semilaevis]	-	-	-	-	-	-	-
TCONS_00003905	Snx14	PREDICTED: sorting nexin-14 isoform X5 [Cynoglossus semilaevis]	-	-	-	-	-	-	-
TCONS_00003908	-	-	-	-	-	-	-	-	-
TCONS_00003909	SYNCRIP	PREDICTED: heterogeneous nuclear ribonucleoprotein Q isoform X3 [Cynoglossus semilaevis]	-	-	-	-	-	GO:0005488//binding;GO:0097159//organic cyclic compound binding	-
TCONS_00003910	SYNCRIP	PREDICTED: heterogeneous nuclear ribonucleoprotein Q isoform X2 [Cynoglossus semilaevis]	-	-	-	-	-	GO:0097159//organic cyclic compound binding;GO:0005488//binding	-
TCONS_00003914	SYNCRIP	PREDICTED: heterogeneous nuclear ribonucleoprotein Q isoform X2 [Cynoglossus semilaevis]	-	-	-	-	-	GO:0005488//binding;GO:0097159//organic cyclic compound binding	-
TCONS_00003917	AKIRIN2	PREDICTED: akirin-2-like [Cynoglossus semilaevis]	-	-	-	-	-	-	-
TCONS_00003918	AKIRIN2	PREDICTED: akirin-2-like [Cynoglossus semilaevis]	-	-	-	-	-	-	-
TCONS_00003919	AKIRIN2	PREDICTED: akirin-2-like [Cynoglossus semilaevis]	-	-	-	-	-	-	-
TCONS_00003920	AKIRIN2	PREDICTED: akirin-2-like [Cynoglossus semilaevis]	-	-	-	-	-	-	-
TCONS_00003921	cnr1b	PREDICTED: cannabinoid receptor type 1B-like [Cynoglossus semilaevis]	Environmental Information Processing	Signaling molecules and interaction	ko04080//Neuroactive ligand-receptor interaction	K04277	-	-	-
TCONS_00003924	GABRR1	PREDICTED: gamma-aminobutyric acid receptor subunit rho-1-like [Cynoglossus semilaevis]	Environmental Information Processing	Signaling molecules and interaction	ko04080//Neuroactive ligand-receptor interaction	K05190	-	-	-
TCONS_00003927	STAC	PREDICTED: SH3 and cysteine-rich domain-containing protein isoform X1 [Cynoglossus semilaevis]	-	-	-	-	-	-	-
TCONS_00003928	STAC	PREDICTED: SH3 and cysteine-rich domain-containing protein isoform X1 [Cynoglossus semilaevis]	-	-	-	-	-	-	-
TCONS_00003935	mtfr1l	PREDICTED: mitochondrial fission regulator 1-like [Cynoglossus semilaevis]	-	-	-	-	-	-	-
TCONS_00003943	E2F2	PREDICTED: transcription factor E2F2 isoform X1 [Cynoglossus semilaevis]	Cellular Processes	Cell growth and death	ko04110//Cell cycle	K09389	GO:0044464//cell part;GO:0044424//intracellular part;GO:0005622//intracellular;GO:0005623//cell	-	GO:0032774//RNA biosynthetic process;GO:0044238//primary metabolic process;GO:0034645//cellular macromolecule biosynthetic process;GO:0090304//nucleic acid metabolic process;GO:0044260//cellular macromolecule metabolic process;GO:0016070//RNA metabolic process;GO:0071704//organic substance metabolic process;GO:0034654//nucleobase-containing compound biosynthetic process;GO:1901362//organic cyclic…
TCONS_00003944	E2F2	PREDICTED: transcription factor E2F2 isoform X1 [Cynoglossus semilaevis]	Cellular Processes	Cell growth and death	ko04110//Cell cycle	K09389	GO:0043229//intracellular organelle;GO:0032991//macromolecular complex;GO:0043226//organelle;GO:0043227//membrane-bounded organelle;GO:0043231//intracellular membrane-bounded organelle;GO:0043234//protein complex;GO:0044464//cell part;GO:0005622//intracellular;GO:0005623//cell;GO:0044424//intracellular part	GO:0001071//nucleic acid binding transcription factor activity	GO:0034654//nucleobase-containing compound biosynthetic process;GO:0009058//biosynthetic process;GO:0044271//cellular nitrogen compound biosynthetic process;GO:0044249//cellular biosynthetic process;GO:0006139//nucleobase-containing compound metabolic process;GO:0046483//heterocycle metabolic process;GO:0071704//organic substance metabolic process;GO:0034641//cellular nitrogen compound metabolic …
TCONS_00003948	MSRA	PREDICTED: mitochondrial peptide methionine sulfoxide reductase-like isoform X2 [Cynoglossus semilaevis]	-	-	-	-	-	GO:0003824//catalytic activity;GO:0016671//oxidoreductase activity, acting on a sulfur group of donors, disulfide as acceptor;GO:0016667//oxidoreductase activity, acting on a sulfur group of donors;GO:0016491//oxidoreductase activity	GO:0008152//metabolic process
TCONS_00003952	-	-	-	-	-	-	-	-	-
TCONS_00003958	Msra	PREDICTED: mitochondrial peptide methionine sulfoxide reductase-like isoform X2 [Cynoglossus semilaevis]	-	-	-	-	-	GO:0016667//oxidoreductase activity, acting on a sulfur group of donors;GO:0003824//catalytic activity;GO:0016491//oxidoreductase activity;GO:0016671//oxidoreductase activity, acting on a sulfur group of donors, disulfide as acceptor	GO:0008152//metabolic process
TCONS_00003963	YTHDF2	PREDICTED: YTH domain-containing family protein 2 [Cynoglossus semilaevis]	-	-	-	-	-	-	-
TCONS_00003967	-	-	-	-	-	-	-	-	-
TCONS_00003968	-	-	-	-	-	-	-	-	-
TCONS_00003972	qkia	PREDICTED: protein quaking-A isoform X1 [Cynoglossus semilaevis]	-	-	-	-	-	-	-
TCONS_00003973	qkia	PREDICTED: protein quaking-A isoform X3 [Cynoglossus semilaevis]	-	-	-	-	-	-	-
TCONS_00003975	qkia	PREDICTED: protein quaking-A isoform X4 [Cynoglossus semilaevis]	-	-	-	-	-	-	-
TCONS_00003986	-	-	-	-	-	-	-	-	-
TCONS_00003987	-	-	-	-	-	-	-	-	-
TCONS_00003990	PTAFR	PREDICTED: platelet-activating factor receptor isoform X1 [Cynoglossus semilaevis]	Environmental Information Processing	Signal transduction;Signaling molecules and interaction	ko04020//Calcium signaling pathway;ko04080//Neuroactive ligand-receptor interaction	K04279	-	-	-
TCONS_00004000	KDM1A	PREDICTED: lysine-specific histone demethylase 1A isoform X2 [Cynoglossus semilaevis]	-	-	-	-	GO:0005622//intracellular;GO:0043229//intracellular organelle;GO:0044464//cell part;GO:0005623//cell;GO:0043226//organelle;GO:0043227//membrane-bounded organelle;GO:0043231//intracellular membrane-bounded organelle;GO:0044424//intracellular part	GO:1901265//nucleoside phosphate binding;GO:0000166//nucleotide binding;GO:0005488//binding;GO:1901363//heterocyclic compound binding;GO:0097159//organic cyclic compound binding;GO:0036094//small molecule binding;GO:0003824//catalytic activity	GO:0010467//gene expression;GO:0018130//heterocycle biosynthetic process;GO:0019222//regulation of metabolic process;GO:0036211//protein modification process;GO:0006139//nucleobase-containing compound metabolic process;GO:0043170//macromolecule metabolic process;GO:0006325//chromatin organization;GO:0044271//cellular nitrogen compound biosynthetic process;GO:0009059//macromolecule biosynthetic pr…
TCONS_00004003	Tra2b	PREDICTED: transformer-2 protein homolog beta-like isoform X3 [Cynoglossus semilaevis]	Genetic Information Processing	Transcription	ko03040//Spliceosome	K12897	-	GO:0005488//binding;GO:0097159//organic cyclic compound binding	-
TCONS_00004004	Tra2b	PREDICTED: transformer-2 protein homolog beta-like isoform X1 [Cynoglossus semilaevis]	Genetic Information Processing	Transcription	ko03040//Spliceosome	K12897	-	GO:0097159//organic cyclic compound binding;GO:0005488//binding	-
TCONS_00004010	SENP2	PREDICTED: sentrin-specific protease 2 [Cynoglossus semilaevis]	Environmental Information Processing;Genetic Information Processing	Translation;Signal transduction	ko04310//Wnt signaling pathway;ko03013//RNA transport	K03345	-	-	-
TCONS_00004012	PCNT	PREDICTED: pericentrin-like isoform X1 [Cynoglossus semilaevis]	-	-	-	-	-	-	-
TCONS_00004013	PCNT	PREDICTED: pericentrin-like isoform X5 [Cynoglossus semilaevis]	-	-	-	-	-	-	-
TCONS_00004014	PCNT	PREDICTED: pericentrin-like isoform X5 [Cynoglossus semilaevis]	-	-	-	-	-	-	-
TCONS_00004015	PCNT	PREDICTED: pericentrin-like isoform X5 [Cynoglossus semilaevis]	-	-	-	-	-	-	-
TCONS_00004016	PCNT	PREDICTED: pericentrin-like isoform X7 [Cynoglossus semilaevis]	-	-	-	-	-	-	-
TCONS_00004017	AKAP9	PREDICTED: pericentrin-like isoform X5 [Cynoglossus semilaevis]	-	-	-	-	-	-	-
TCONS_00004018	PCNT	PREDICTED: pericentrin-like isoform X7 [Cynoglossus semilaevis]	-	-	-	-	-	-	-
TCONS_00004019	PCNT	PREDICTED: A-kinase anchor protein 9-like isoform X3 [Cynoglossus semilaevis]	-	-	-	-	-	-	-
TCONS_00004020	PCNT	PREDICTED: pericentrin-like isoform X1 [Cynoglossus semilaevis]	-	-	-	-	-	-	-
TCONS_00004021	PCNT	PREDICTED: pericentrin-like isoform X7 [Cynoglossus semilaevis]	-	-	-	-	-	-	-
TCONS_00004033	-	PREDICTED: neurofilament heavy polypeptide-like [Cynoglossus semilaevis]	-	-	-	-	-	-	-
TCONS_00004042	TGFBRAP1	PREDICTED: transforming growth factor-beta receptor-associated protein 1-like isoform X2 [Cynoglossus semilaevis]	-	-	-	-	-	-	-
TCONS_00004043	TGFBRAP1	PREDICTED: transforming growth factor-beta receptor-associated protein 1-like isoform X2 [Cynoglossus semilaevis]	-	-	-	-	-	-	-
TCONS_00004048	MANEA	PREDICTED: glycoprotein endo-alpha-1,2-mannosidase [Cynoglossus semilaevis]	-	-	-	-	-	-	-
TCONS_00004050	ppp1cb	Serine/threonine-protein phosphatase PP1-beta catalytic subunit [Larimichthys crocea]	Cellular Processes;Genetic Information Processing;Organismal Systems	Circulatory system;Cell growth and death;Endocrine system;Cellular commiunity;Translation;Cell motility	ko04510//Focal adhesion;ko04810//Regulation of actin cytoskeleton;ko04261//Adrenergic signaling in cardiomyocytes;ko04270//Vascular smooth muscle contraction;ko04910//Insulin signaling pathway;ko04114//Oocyte meiosis;ko03015//mRNA surveillance pathway	K06269	GO:0044424//intracellular part;GO:0043229//intracellular organelle;GO:1902494//catalytic complex;GO:0043227//membrane-bounded organelle;GO:0005622//intracellular;GO:0032991//macromolecular complex;GO:0043226//organelle;GO:0005623//cell;GO:0044464//cell part;GO:0008287//protein serine/threonine phosphatase complex;GO:0043231//intracellular membrane-bounded organelle;GO:0043234//protein complex;GO:…	GO:0016791//phosphatase activity;GO:0043169//cation binding;GO:0042578//phosphoric ester hydrolase activity;GO:0043167//ion binding;GO:0005488//binding;GO:0003824//catalytic activity;GO:0016787//hydrolase activity;GO:0016788//hydrolase activity, acting on ester bonds	GO:0044262//cellular carbohydrate metabolic process;GO:0044260//cellular macromolecule metabolic process;GO:0008152//metabolic process;GO:0044699//single-organism process;GO:0044763//single-organism cellular process;GO:0005975//carbohydrate metabolic process;GO:0006796//phosphate-containing compound metabolic process;GO:0007155//cell adhesion;GO:0005976//polysaccharide metabolic process;GO:007170…
TCONS_00004056	LBH	PREDICTED: protein LBH-like [Cynoglossus semilaevis]	-	-	-	-	-	-	-
TCONS_00004065	EIF5A	PREDICTED: eukaryotic translation initiation factor 5A-1 [Cynoglossus semilaevis]	-	-	-	-	-	GO:0005488//binding	GO:0043603//cellular amide metabolic process;GO:0044238//primary metabolic process;GO:0071704//organic substance metabolic process;GO:0006412//translation;GO:1901576//organic substance biosynthetic process;GO:0044237//cellular metabolic process;GO:0009987//cellular process;GO:0034645//cellular macromolecule biosynthetic process;GO:0006518//peptide metabolic process;GO:0044249//cellular biosynthet…
TCONS_00004066	EIF5A	PREDICTED: eukaryotic translation initiation factor 5A-1 [Cynoglossus semilaevis]	-	-	-	-	-	GO:0005488//binding	GO:0019538//protein metabolic process;GO:0044238//primary metabolic process;GO:1901564//organonitrogen compound metabolic process;GO:0043603//cellular amide metabolic process;GO:0034645//cellular macromolecule biosynthetic process;GO:0008152//metabolic process;GO:0071704//organic substance metabolic process;GO:0043043//peptide biosynthetic process;GO:1901566//organonitrogen compound biosynthetic …
TCONS_00004068	SLC2A2	PREDICTED: solute carrier family 2, facilitated glucose transporter member 2 isoform X1 [Cynoglossus semilaevis]	-	-	-	-	GO:0044425//membrane part;GO:0031224//intrinsic component of membrane;GO:0016020//membrane	GO:0022891//substrate-specific transmembrane transporter activity;GO:0015145//monosaccharide transmembrane transporter activity;GO:0015149//hexose transmembrane transporter activity;GO:1901476//carbohydrate transporter activity;GO:0015144//carbohydrate transmembrane transporter activity;GO:0005215//transporter activity;GO:0005355//glucose transmembrane transporter activity;GO:0051119//sugar trans…	GO:1902578//single-organism localization;GO:0044699//single-organism process;GO:0008645//hexose transport;GO:0044763//single-organism cellular process;GO:0051234//establishment of localization;GO:0006810//transport;GO:0015749//monosaccharide transport;GO:0071702//organic substance transport;GO:0044765//single-organism transport;GO:0009987//cellular process;GO:0051179//localization;GO:0008643//car…
TCONS_00004071	TNIK	PREDICTED: LOW QUALITY PROTEIN: TRAF2 and NCK-interacting protein kinase [Cynoglossus semilaevis]	-	-	-	-	-	GO:0016772//transferase activity, transferring phosphorus-containing groups;GO:0030695//GTPase regulator activity;GO:0016301//kinase activity;GO:0005488//binding;GO:0016740//transferase activity;GO:0032549//ribonucleoside binding;GO:0032550//purine ribonucleoside binding;GO:0097367//carbohydrate derivative binding;GO:0097159//organic cyclic compound binding;GO:0098772//molecular function regulato…	GO:0006996//organelle organization;GO:0000165//MAPK cascade;GO:0044260//cellular macromolecule metabolic process;GO:0044763//single-organism cellular process;GO:0030036//actin cytoskeleton organization;GO:0006793//phosphorus metabolic process;GO:0008152//metabolic process;GO:0016043//cellular component organization;GO:0009987//cellular process;GO:0030029//actin filament-based process;GO:0019222//…
TCONS_00004072	TNIK	PREDICTED: LOW QUALITY PROTEIN: TRAF2 and NCK-interacting protein kinase [Cynoglossus semilaevis]	-	-	-	-	-	GO:0004672//protein kinase activity;GO:0003824//catalytic activity;GO:0016772//transferase activity, transferring phosphorus-containing groups;GO:0032550//purine ribonucleoside binding;GO:0032549//ribonucleoside binding;GO:1901363//heterocyclic compound binding;GO:0030695//GTPase regulator activity;GO:0016740//transferase activity;GO:0097367//carbohydrate derivative binding;GO:0097159//organic cy…	GO:0036211//protein modification process;GO:0019222//regulation of metabolic process;GO:0051403//stress-activated MAPK cascade;GO:0000165//MAPK cascade;GO:0006796//phosphate-containing compound metabolic process;GO:0007154//cell communication;GO:0016310//phosphorylation;GO:0043170//macromolecule metabolic process;GO:0007165//signal transduction;GO:0016043//cellular component organization;GO:00507…
TCONS_00004073	Tnik	PREDICTED: LOW QUALITY PROTEIN: TRAF2 and NCK-interacting protein kinase [Cynoglossus semilaevis]	-	-	-	-	-	GO:0016740//transferase activity;GO:0032549//ribonucleoside binding;GO:0016301//kinase activity;GO:0097367//carbohydrate derivative binding;GO:0004672//protein kinase activity;GO:0016773//phosphotransferase activity, alcohol group as acceptor;GO:0030234//enzyme regulator activity;GO:0030695//GTPase regulator activity;GO:0098772//molecular function regulator;GO:0003824//catalytic activity;GO:00018…	GO:0044710//single-organism metabolic process;GO:0071704//organic substance metabolic process;GO:0044699//single-organism process;GO:0016310//phosphorylation;GO:0023052//signaling;GO:0006464//cellular protein modification process;GO:0044267//cellular protein metabolic process;GO:0043170//macromolecule metabolic process;GO:0033554//cellular response to stress;GO:0044763//single-organism cellular p…
TCONS_00004075	Tnik	PREDICTED: LOW QUALITY PROTEIN: TRAF2 and NCK-interacting protein kinase [Cynoglossus semilaevis]	-	-	-	-	-	GO:0030695//GTPase regulator activity;GO:0032549//ribonucleoside binding;GO:0016773//phosphotransferase activity, alcohol group as acceptor;GO:0032550//purine ribonucleoside binding;GO:0001883//purine nucleoside binding;GO:0016772//transferase activity, transferring phosphorus-containing groups;GO:0060589//nucleoside-triphosphatase regulator activity;GO:0030234//enzyme regulator activity;GO:00971…	GO:0050789//regulation of biological process;GO:0033554//cellular response to stress;GO:0031098//stress-activated protein kinase signaling cascade;GO:0071840//cellular component organization or biogenesis;GO:0006468//protein phosphorylation;GO:0006793//phosphorus metabolic process;GO:0044700//single organism signaling;GO:0044260//cellular macromolecule metabolic process;GO:0009987//cellular proce…
TCONS_00004077	PLD1	PREDICTED: phospholipase D1-like [Cynoglossus semilaevis]	Organismal Systems;Cellular Processes;Metabolism	Transport and catabolism;Lipid metabolism;Endocrine system;Global and Overview	ko01100//Metabolic pathways;ko01110//Biosynthesis of secondary metabolites;ko04144//Endocytosis;ko04912//GnRH signaling pathway;ko00564//Glycerophospholipid metabolism;ko00565//Ether lipid metabolism	K01115	-	GO:0043168//anion binding;GO:0043167//ion binding;GO:0005543//phospholipid binding;GO:0008289//lipid binding;GO:0005488//binding	-
TCONS_00004082	PPP2R3A	PREDICTED: serine/threonine-protein phosphatase 2A regulatory subunit B'' subunit alpha [Cynoglossus semilaevis]	Organismal Systems;Genetic Information Processing	Circulatory system;Translation	ko04261//Adrenergic signaling in cardiomyocytes;ko03015//mRNA surveillance pathway	K11583	-	-	-
TCONS_00004085	-	-	-	-	-	-	-	-	-
TCONS_00004086	PPP2R3A	PREDICTED: LOW QUALITY PROTEIN: serine/threonine-protein phosphatase 2A regulatory subunit B'' subunit alpha-like [Lates calcarifer]	Genetic Information Processing;Organismal Systems	Circulatory system;Translation	ko04261//Adrenergic signaling in cardiomyocytes;ko03015//mRNA surveillance pathway	K11583	-	-	-
TCONS_00004089	PPP2R3A	PREDICTED: LOW QUALITY PROTEIN: serine/threonine-protein phosphatase 2A regulatory subunit B'' subunit alpha-like [Lates calcarifer]	Genetic Information Processing;Organismal Systems	Circulatory system;Translation	ko04261//Adrenergic signaling in cardiomyocytes;ko03015//mRNA surveillance pathway	K11583	-	-	-
TCONS_00004090	PPP2R3A	PREDICTED: LOW QUALITY PROTEIN: serine/threonine-protein phosphatase 2A regulatory subunit B'' subunit alpha-like [Lates calcarifer]	Genetic Information Processing;Organismal Systems	Circulatory system;Translation	ko04261//Adrenergic signaling in cardiomyocytes;ko03015//mRNA surveillance pathway	K11583	-	-	-
TCONS_00004091	-	-	-	-	-	-	-	-	-
TCONS_00004092	-	-	-	-	-	-	-	-	-
TCONS_00004093	-	-	-	-	-	-	-	-	-
TCONS_00004094	-	-	-	-	-	-	-	-	-
TCONS_00004097	STAG1	PREDICTED: cohesin subunit SA-1 [Cynoglossus semilaevis]	Cellular Processes	Cell growth and death	ko04110//Cell cycle	K06671	-	-	-
TCONS_00004100	CCDC162P	PREDICTED: transmembrane protein FLJ37396 [Cynoglossus semilaevis]	-	-	-	-	-	-	-
TCONS_00004101	CCDC162P	PREDICTED: transmembrane protein FLJ37396 [Cynoglossus semilaevis]	-	-	-	-	-	-	-
TCONS_00004102	foxo3	PREDICTED: transmembrane protein FLJ37396 [Cynoglossus semilaevis]	-	-	-	-	-	-	-
TCONS_00004104	LACE1	PREDICTED: lactation elevated protein 1-like [Cynoglossus semilaevis]	-	-	-	-	-	-	-
TCONS_00004105	LACE1	PREDICTED: lactation elevated protein 1-like [Cynoglossus semilaevis]	-	-	-	-	-	-	-
TCONS_00004110	SLC5A6	PREDICTED: adhesion G-protein coupled receptor F3-like isoform X2 [Cynoglossus semilaevis]	-	-	-	-	GO:0016020//membrane;GO:0031224//intrinsic component of membrane;GO:0044425//membrane part	-	GO:0051234//establishment of localization;GO:0044699//single-organism process;GO:0044763//single-organism cellular process;GO:0051179//localization;GO:0009987//cellular process
TCONS_00004111	SLC5A6	PREDICTED: adhesion G-protein coupled receptor F1-like isoform X1 [Cynoglossus semilaevis]	-	-	-	-	GO:0016020//membrane;GO:0044425//membrane part;GO:0031224//intrinsic component of membrane	-	GO:0051179//localization;GO:0009987//cellular process;GO:0051234//establishment of localization;GO:0044763//single-organism cellular process;GO:0044699//single-organism process
TCONS_00004113	SHB	PREDICTED: SH2 domain-containing adapter protein F-like isoform X1 [Cynoglossus semilaevis]	-	-	-	-	-	-	-
TCONS_00004114	SHD	PREDICTED: SH2 domain-containing adapter protein F-like isoform X1 [Cynoglossus semilaevis]	-	-	-	-	-	-	-
TCONS_00004121	GNG7	hypothetical protein cypCar_00017267 [Cyprinus carpio]	-	-	-	-	GO:0044464//cell part;GO:0044459//plasma membrane part;GO:0098552//side of membrane;GO:0019897//extrinsic component of plasma membrane;GO:0005623//cell;GO:0005886//plasma membrane;GO:0009898//cytoplasmic side of plasma membrane;GO:0016020//membrane;GO:0071944//cell periphery;GO:0019898//extrinsic component of membrane;GO:0044425//membrane part;GO:0044424//intracellular part;GO:0005622//intracellu…	-	GO:0007166//cell surface receptor signaling pathway;GO:0023052//signaling;GO:0051716//cellular response to stimulus;GO:0009987//cellular process;GO:0050789//regulation of biological process;GO:0065007//biological regulation;GO:0007165//signal transduction;GO:0044700//single organism signaling;GO:0050896//response to stimulus;GO:0044763//single-organism cellular process;GO:0050794//regulation of c…
TCONS_00004122	GNG7	hypothetical protein cypCar_00017267 [Cyprinus carpio]	-	-	-	-	GO:0044425//membrane part;GO:0071944//cell periphery;GO:0044459//plasma membrane part;GO:0009898//cytoplasmic side of plasma membrane;GO:0098552//side of membrane;GO:0016020//membrane;GO:0005623//cell;GO:0044464//cell part;GO:0019898//extrinsic component of membrane;GO:0098562//cytoplasmic side of membrane;GO:0019897//extrinsic component of plasma membrane;GO:0005886//plasma membrane;GO:0044424//…	-	GO:0007166//cell surface receptor signaling pathway;GO:0007165//signal transduction;GO:0065007//biological regulation;GO:0044763//single-organism cellular process;GO:0051716//cellular response to stimulus;GO:0009987//cellular process;GO:0023052//signaling;GO:0044699//single-organism process;GO:0044700//single organism signaling;GO:0050789//regulation of biological process;GO:0050896//response to …
TCONS_00004125	Diras2	PREDICTED: GTP-binding protein Di-Ras1 [Cynoglossus semilaevis]	-	-	-	-	-	GO:0005488//binding;GO:0032550//purine ribonucleoside binding;GO:1901363//heterocyclic compound binding;GO:0032549//ribonucleoside binding;GO:0001882//nucleoside binding;GO:0036094//small molecule binding;GO:0001883//purine nucleoside binding;GO:0097367//carbohydrate derivative binding;GO:0097159//organic cyclic compound binding	GO:0009259//ribonucleotide metabolic process;GO:0065007//biological regulation;GO:0044270//cellular nitrogen compound catabolic process;GO:0044712//single-organism catabolic process;GO:0009987//cellular process;GO:0046434//organophosphate catabolic process;GO:0044281//small molecule metabolic process;GO:1901361//organic cyclic compound catabolic process;GO:0046483//heterocycle metabolic process;G…
TCONS_00004127	REEP5	PREDICTED: receptor expression-enhancing protein 5-like [Cynoglossus semilaevis]	-	-	-	-	-	-	-
TCONS_00004130	ELAVL1	PREDICTED: ELAV-like protein 1 isoform X1 [Cynoglossus semilaevis]	-	-	-	-	-	-	-
TCONS_00004135	Tspan3	PREDICTED: tetraspanin-3-like [Cynoglossus semilaevis]	-	-	-	-	-	-	-
TCONS_00004137	Gm5571	PREDICTED: uncharacterized protein LOC108874845 [Lates calcarifer]	-	-	-	-	-	-	-
TCONS_00004138	Pak2	PREDICTED: serine/threonine-protein kinase PAK 2-like [Cynoglossus semilaevis]	Environmental Information Processing;Cellular Processes	Signal transduction;Cell motility;Cellular commiunity	ko04010//MAPK signaling pathway;ko04510//Focal adhesion;ko04810//Regulation of actin cytoskeleton;ko04012//ErbB signaling pathway	K04410	-	-	-
TCONS_00004145	-	-	-	-	-	-	-	-	-
TCONS_00004146	-	-	-	-	-	-	-	-	-
TCONS_00004148	-	PREDICTED: coiled-coil domain-containing protein 162-like [Cynoglossus semilaevis]	-	-	-	-	-	-	-
TCONS_00004149	-	PREDICTED: coiled-coil domain-containing protein 162-like [Cynoglossus semilaevis]	-	-	-	-	-	-	-
TCONS_00004150	zbtb24	PREDICTED: zinc finger and BTB domain-containing protein 24 isoform X2 [Cynoglossus semilaevis]	-	-	-	-	-	-	-
TCONS_00004154	Sash1	PREDICTED: SAM and SH3 domain-containing protein 1-like [Cynoglossus semilaevis]	-	-	-	-	-	-	-
TCONS_00004155	Sash1	PREDICTED: SAM and SH3 domain-containing protein 1-like [Cynoglossus semilaevis]	-	-	-	-	-	-	-
TCONS_00004156	Sash1	PREDICTED: SAM and SH3 domain-containing protein 1-like [Cynoglossus semilaevis]	-	-	-	-	-	-	-
TCONS_00004158	Sash1	PREDICTED: SAM and SH3 domain-containing protein 1-like [Cynoglossus semilaevis]	-	-	-	-	-	-	-
TCONS_00004159	Sash1	PREDICTED: SAM and SH3 domain-containing protein 1-like [Cynoglossus semilaevis]	-	-	-	-	-	-	-
TCONS_00004160	Sash1	PREDICTED: SAM and SH3 domain-containing protein 1-like [Cynoglossus semilaevis]	-	-	-	-	-	-	-
TCONS_00004169	STXBP5	PREDICTED: syntaxin-binding protein 5-like isoform X7 [Cynoglossus semilaevis]	-	-	-	-	GO:0044425//membrane part;GO:0031224//intrinsic component of membrane;GO:0016020//membrane	GO:0005488//binding;GO:0036094//small molecule binding;GO:0001883//purine nucleoside binding;GO:0097367//carbohydrate derivative binding;GO:0032550//purine ribonucleoside binding;GO:1901363//heterocyclic compound binding;GO:0097159//organic cyclic compound binding;GO:0032549//ribonucleoside binding;GO:0001882//nucleoside binding	GO:0050789//regulation of biological process;GO:0050896//response to stimulus;GO:0033036//macromolecule localization;GO:0051716//cellular response to stimulus;GO:0044763//single-organism cellular process;GO:0035556//intracellular signal transduction;GO:0044700//single organism signaling;GO:0023052//signaling;GO:0065007//biological regulation;GO:0009987//cellular process;GO:0051234//establishment …
TCONS_00004170	STXBP5	PREDICTED: syntaxin-binding protein 5-like isoform X2 [Cynoglossus semilaevis]	-	-	-	-	-	-	-
TCONS_00004172	-	PREDICTED: uncharacterized protein LOC103379487 isoform X1 [Cynoglossus semilaevis]	-	-	-	-	-	-	-
TCONS_00004176	MOK	PREDICTED: MAPK/MAK/MRK overlapping kinase isoform X2 [Cynoglossus semilaevis]	-	-	-	-	-	-	-
TCONS_00004180	KLHDC2	PREDICTED: kelch domain-containing protein 2 [Cynoglossus semilaevis]	-	-	-	-	-	-	-
TCONS_00004183	POLE2	PREDICTED: DNA polymerase epsilon subunit 2 [Cynoglossus semilaevis]	Genetic Information Processing;Metabolism	Nucleotide metabolism;Global and Overview;Replication and repair	ko01100//Metabolic pathways;ko00230//Purine metabolism;ko00240//Pyrimidine metabolism;ko03420//Nucleotide excision repair;ko03030//DNA replication;ko03410//Base excision repair	K02325	GO:0044464//cell part;GO:0043226//organelle;GO:0005622//intracellular;GO:0005623//cell;GO:0043229//intracellular organelle;GO:0043231//intracellular membrane-bounded organelle;GO:0044424//intracellular part;GO:0043227//membrane-bounded organelle	GO:0016772//transferase activity, transferring phosphorus-containing groups;GO:0034061//DNA polymerase activity;GO:0016779//nucleotidyltransferase activity;GO:0003824//catalytic activity;GO:0016740//transferase activity	GO:1901576//organic substance biosynthetic process;GO:0009059//macromolecule biosynthetic process;GO:0044260//cellular macromolecule metabolic process;GO:0006260//DNA replication;GO:1901360//organic cyclic compound metabolic process;GO:0043170//macromolecule metabolic process;GO:0046483//heterocycle metabolic process;GO:0009987//cellular process;GO:0090304//nucleic acid metabolic process;GO:00442…
TCONS_00004184	POLE2	PREDICTED: DNA polymerase epsilon subunit 2 [Cynoglossus semilaevis]	Genetic Information Processing;Metabolism	Nucleotide metabolism;Global and Overview;Replication and repair	ko01100//Metabolic pathways;ko00230//Purine metabolism;ko00240//Pyrimidine metabolism;ko03420//Nucleotide excision repair;ko03030//DNA replication;ko03410//Base excision repair	K02325	GO:0043231//intracellular membrane-bounded organelle;GO:0043229//intracellular organelle;GO:0005622//intracellular;GO:0043226//organelle;GO:0005623//cell;GO:0044464//cell part;GO:0043227//membrane-bounded organelle;GO:0044424//intracellular part	GO:0003824//catalytic activity;GO:0034061//DNA polymerase activity;GO:0016740//transferase activity;GO:0016772//transferase activity, transferring phosphorus-containing groups;GO:0016779//nucleotidyltransferase activity	GO:0044237//cellular metabolic process;GO:0008152//metabolic process;GO:0006139//nucleobase-containing compound metabolic process;GO:0071704//organic substance metabolic process;GO:0006725//cellular aromatic compound metabolic process;GO:0006260//DNA replication;GO:0090304//nucleic acid metabolic process;GO:0044238//primary metabolic process;GO:0044260//cellular macromolecule metabolic process;GO…
TCONS_00004187	-	-	-	-	-	-	-	-	-
TCONS_00004191	-	-	-	-	-	-	-	-	-
TCONS_00004196	SPRED1	PREDICTED: sprouty-related, EVH1 domain-containing protein 1 [Cynoglossus semilaevis]	-	-	-	-	-	-	-
TCONS_00004199	AQR	PREDICTED: intron-binding protein aquarius isoform X1 [Cynoglossus semilaevis]	Genetic Information Processing	Transcription	ko03040//Spliceosome	K12874	GO:0005623//cell;GO:1990904//ribonucleoprotein complex;GO:0044464//cell part;GO:0005622//intracellular;GO:0044424//intracellular part;GO:0032991//macromolecular complex;GO:0030529//intracellular ribonucleoprotein complex	GO:0003723//RNA binding;GO:1901363//heterocyclic compound binding;GO:0003676//nucleic acid binding;GO:0005488//binding;GO:0036002//pre-mRNA binding;GO:0097159//organic cyclic compound binding	-
TCONS_00004200	AQR	PREDICTED: intron-binding protein aquarius isoform X1 [Cynoglossus semilaevis]	Genetic Information Processing	Transcription	ko03040//Spliceosome	K12874	GO:0044424//intracellular part;GO:0030529//intracellular ribonucleoprotein complex;GO:0005623//cell;GO:0005622//intracellular;GO:1990904//ribonucleoprotein complex;GO:0032991//macromolecular complex;GO:0044464//cell part	GO:1901363//heterocyclic compound binding;GO:0097159//organic cyclic compound binding;GO:0003676//nucleic acid binding;GO:0005488//binding;GO:0003723//RNA binding;GO:0036002//pre-mRNA binding	-
TCONS_00004201	AQR	PREDICTED: intron-binding protein aquarius isoform X2 [Cynoglossus semilaevis]	Genetic Information Processing	Transcription	ko03040//Spliceosome	K12874	GO:0044464//cell part;GO:0005622//intracellular;GO:1990904//ribonucleoprotein complex;GO:0030529//intracellular ribonucleoprotein complex;GO:0032991//macromolecular complex;GO:0005623//cell;GO:0044424//intracellular part	GO:0036002//pre-mRNA binding;GO:0005488//binding;GO:0097159//organic cyclic compound binding;GO:1901363//heterocyclic compound binding;GO:0003676//nucleic acid binding;GO:0003723//RNA binding	-
TCONS_00004204	mug71	PREDICTED: diphthine--ammonia ligase [Cynoglossus semilaevis]	-	-	-	-	-	-	-
TCONS_00004208	-	-	-	-	-	-	-	-	-
TCONS_00004209	-	-	-	-	-	-	-	-	-
TCONS_00004210	-	-	-	-	-	-	-	-	-
TCONS_00004211	-	-	-	-	-	-	-	-	-
TCONS_00004217	MEIS2	PREDICTED: homeobox protein Meis2 isoform X2 [Oreochromis niloticus]	-	-	-	-	GO:0043226//organelle;GO:0043229//intracellular organelle;GO:0044424//intracellular part;GO:0043231//intracellular membrane-bounded organelle;GO:0043227//membrane-bounded organelle;GO:0005622//intracellular;GO:0044464//cell part;GO:0005623//cell	GO:0001071//nucleic acid binding transcription factor activity;GO:0005488//binding;GO:0003677//DNA binding;GO:0097159//organic cyclic compound binding;GO:0003676//nucleic acid binding;GO:1901363//heterocyclic compound binding	GO:0034654//nucleobase-containing compound biosynthetic process;GO:0010467//gene expression;GO:0090304//nucleic acid metabolic process;GO:0044238//primary metabolic process;GO:0034645//cellular macromolecule biosynthetic process;GO:0044260//cellular macromolecule metabolic process;GO:0016070//RNA metabolic process;GO:0043170//macromolecule metabolic process;GO:0034641//cellular nitrogen compound …
TCONS_00004218	Meis2	PREDICTED: homeobox protein Meis2 isoform X5 [Poecilia reticulata]	-	-	-	-	-	-	-
TCONS_00004219	MEIS2	PREDICTED: homeobox protein Meis2 [Cynoglossus semilaevis]	-	-	-	-	GO:0044464//cell part;GO:0043231//intracellular membrane-bounded organelle;GO:0044424//intracellular part;GO:0005623//cell;GO:0043226//organelle;GO:0043227//membrane-bounded organelle;GO:0005622//intracellular;GO:0043229//intracellular organelle	GO:0003676//nucleic acid binding;GO:0097159//organic cyclic compound binding;GO:0005488//binding;GO:0003677//DNA binding;GO:0001071//nucleic acid binding transcription factor activity;GO:1901363//heterocyclic compound binding	GO:0034645//cellular macromolecule biosynthetic process;GO:0032774//RNA biosynthetic process;GO:0043170//macromolecule metabolic process;GO:1901362//organic cyclic compound biosynthetic process;GO:0006807//nitrogen compound metabolic process;GO:0071704//organic substance metabolic process;GO:0010467//gene expression;GO:0018130//heterocycle biosynthetic process;GO:0009987//cellular process;GO:0008…
TCONS_00004220	Meis2	PREDICTED: homeobox protein Meis2 isoform X10 [Oryzias latipes]	-	-	-	-	-	-	-
TCONS_00004221	MEIS2	PREDICTED: homeobox protein Meis2 isoform X2 [Xiphophorus maculatus]	-	-	-	-	GO:0005623//cell;GO:0044424//intracellular part;GO:0043231//intracellular membrane-bounded organelle;GO:0043227//membrane-bounded organelle;GO:0043229//intracellular organelle;GO:0043226//organelle;GO:0005622//intracellular;GO:0044464//cell part	GO:0097159//organic cyclic compound binding;GO:0003677//DNA binding;GO:0003676//nucleic acid binding;GO:0001071//nucleic acid binding transcription factor activity;GO:1901363//heterocyclic compound binding;GO:0005488//binding	GO:0016070//RNA metabolic process;GO:1901360//organic cyclic compound metabolic process;GO:0006807//nitrogen compound metabolic process;GO:0044238//primary metabolic process;GO:0044237//cellular metabolic process;GO:0008152//metabolic process;GO:0009059//macromolecule biosynthetic process;GO:0044260//cellular macromolecule metabolic process;GO:0006139//nucleobase-containing compound metabolic pro…
TCONS_00004222	MEIS2	PREDICTED: homeobox protein Meis2 isoform X1 [Xiphophorus maculatus]	-	-	-	-	GO:0043226//organelle;GO:0044464//cell part;GO:0043227//membrane-bounded organelle;GO:0043231//intracellular membrane-bounded organelle;GO:0044424//intracellular part;GO:0043229//intracellular organelle;GO:0005622//intracellular;GO:0005623//cell	GO:0003677//DNA binding;GO:0097159//organic cyclic compound binding;GO:0003676//nucleic acid binding;GO:0005488//binding;GO:1901363//heterocyclic compound binding;GO:0001071//nucleic acid binding transcription factor activity	GO:0032774//RNA biosynthetic process;GO:1901360//organic cyclic compound metabolic process;GO:0044238//primary metabolic process;GO:0006351//transcription, DNA-templated;GO:0044271//cellular nitrogen compound biosynthetic process;GO:0009059//macromolecule biosynthetic process;GO:0044260//cellular macromolecule metabolic process;GO:0016070//RNA metabolic process;GO:0006139//nucleobase-containing c…
TCONS_00004223	Meis2	PREDICTED: homeobox protein Meis2 isoform X2 [Xiphophorus maculatus]	-	-	-	-	GO:0044464//cell part;GO:0005623//cell;GO:0043226//organelle;GO:0043231//intracellular membrane-bounded organelle;GO:0043227//membrane-bounded organelle;GO:0044424//intracellular part;GO:0043229//intracellular organelle;GO:0005622//intracellular	GO:0005488//binding;GO:1901363//heterocyclic compound binding;GO:0097159//organic cyclic compound binding;GO:0001071//nucleic acid binding transcription factor activity;GO:0003677//DNA binding;GO:0003676//nucleic acid binding	GO:0006807//nitrogen compound metabolic process;GO:0071704//organic substance metabolic process;GO:1901576//organic substance biosynthetic process;GO:0044238//primary metabolic process;GO:0006351//transcription, DNA-templated;GO:0009059//macromolecule biosynthetic process;GO:0046483//heterocycle metabolic process;GO:0009058//biosynthetic process;GO:0090304//nucleic acid metabolic process;GO:00442…
TCONS_00004226	-	-	-	-	-	-	-	-	-
TCONS_00004238	CLDN11	PREDICTED: claudin-11-like [Cynoglossus semilaevis]	Environmental Information Processing;Cellular Processes	Cellular commiunity;Signaling molecules and interaction	ko04530//Tight junction;ko04514//Cell adhesion molecules (CAMs)	K06087	GO:0016020//membrane	-	-
TCONS_00004239	CLDN11	PREDICTED: claudin-11-like [Cynoglossus semilaevis]	Cellular Processes;Environmental Information Processing	Cellular commiunity;Signaling molecules and interaction	ko04530//Tight junction;ko04514//Cell adhesion molecules (CAMs)	K06087	GO:0016020//membrane	-	-
TCONS_00004253	-	-	-	-	-	-	-	-	-
TCONS_00004264	-	-	-	-	-	-	-	-	-
TCONS_00004270	Sptbn1	PREDICTED: spectrin beta chain, erythrocytic-like isoform X2 [Cynoglossus semilaevis]	-	-	-	-	-	-	-
TCONS_00004278	TTBK2	PREDICTED: tau-tubulin kinase 2 isoform X1 [Cynoglossus semilaevis]	-	-	-	-	-	GO:0036094//small molecule binding;GO:0016772//transferase activity, transferring phosphorus-containing groups;GO:0097159//organic cyclic compound binding;GO:0001882//nucleoside binding;GO:0097367//carbohydrate derivative binding;GO:0005488//binding;GO:0003824//catalytic activity;GO:0016740//transferase activity;GO:0016301//kinase activity;GO:0032550//purine ribonucleoside binding;GO:1901363//het…	GO:0044267//cellular protein metabolic process;GO:0036211//protein modification process;GO:0043170//macromolecule metabolic process;GO:0044238//primary metabolic process;GO:0009987//cellular process;GO:0008152//metabolic process;GO:0019538//protein metabolic process;GO:0006464//cellular protein modification process;GO:0044260//cellular macromolecule metabolic process;GO:0044237//cellular metaboli…
TCONS_00004279	TTBK2	PREDICTED: tau-tubulin kinase 2 isoform X2 [Cynoglossus semilaevis]	-	-	-	-	-	GO:1901363//heterocyclic compound binding;GO:0001882//nucleoside binding;GO:0032549//ribonucleoside binding;GO:0001883//purine nucleoside binding;GO:0016740//transferase activity;GO:0032550//purine ribonucleoside binding;GO:0036094//small molecule binding;GO:0005488//binding;GO:0016301//kinase activity;GO:0097367//carbohydrate derivative binding;GO:0003824//catalytic activity;GO:0016772//transfer…	GO:0044260//cellular macromolecule metabolic process;GO:0043412//macromolecule modification;GO:0008152//metabolic process;GO:0019538//protein metabolic process;GO:0009987//cellular process;GO:0036211//protein modification process;GO:0044267//cellular protein metabolic process;GO:0043170//macromolecule metabolic process;GO:0071704//organic substance metabolic process;GO:0006464//cellular protein m…
TCONS_00004280	TTBK2	PREDICTED: tau-tubulin kinase 2 isoform X3 [Cynoglossus semilaevis]	-	-	-	-	-	GO:0097159//organic cyclic compound binding;GO:0016301//kinase activity;GO:0003824//catalytic activity;GO:0001882//nucleoside binding;GO:0001883//purine nucleoside binding;GO:0016772//transferase activity, transferring phosphorus-containing groups;GO:0005488//binding;GO:0016740//transferase activity;GO:1901363//heterocyclic compound binding;GO:0032550//purine ribonucleoside binding;GO:0097367//ca…	GO:0044260//cellular macromolecule metabolic process;GO:0036211//protein modification process;GO:0071704//organic substance metabolic process;GO:0044267//cellular protein metabolic process;GO:0019538//protein metabolic process;GO:0044237//cellular metabolic process;GO:0044238//primary metabolic process;GO:0043412//macromolecule modification;GO:0006464//cellular protein modification process;GO:000…
TCONS_00004283	TTBK2	PREDICTED: tau-tubulin kinase 2 isoform X2 [Cynoglossus semilaevis]	-	-	-	-	-	GO:0001882//nucleoside binding;GO:0097367//carbohydrate derivative binding;GO:0036094//small molecule binding;GO:0016740//transferase activity;GO:0001883//purine nucleoside binding;GO:1901363//heterocyclic compound binding;GO:0016772//transferase activity, transferring phosphorus-containing groups;GO:0032550//purine ribonucleoside binding;GO:0097159//organic cyclic compound binding;GO:0032549//ri…	GO:0006464//cellular protein modification process;GO:0044267//cellular protein metabolic process;GO:0044260//cellular macromolecule metabolic process;GO:0008152//metabolic process;GO:0019538//protein metabolic process;GO:0044238//primary metabolic process;GO:0043412//macromolecule modification;GO:0044237//cellular metabolic process;GO:0036211//protein modification process;GO:0071704//organic subs…
TCONS_00004284	TTBK2	PREDICTED: tau-tubulin kinase 2 isoform X3 [Cynoglossus semilaevis]	-	-	-	-	-	GO:0005488//binding;GO:0001882//nucleoside binding;GO:0016772//transferase activity, transferring phosphorus-containing groups;GO:0016301//kinase activity;GO:0097367//carbohydrate derivative binding;GO:0036094//small molecule binding;GO:1901363//heterocyclic compound binding;GO:0003824//catalytic activity;GO:0001883//purine nucleoside binding;GO:0032550//purine ribonucleoside binding;GO:0097159//…	GO:0044238//primary metabolic process;GO:0008152//metabolic process;GO:0044267//cellular protein metabolic process;GO:0071704//organic substance metabolic process;GO:0009987//cellular process;GO:0006464//cellular protein modification process;GO:0043412//macromolecule modification;GO:0036211//protein modification process;GO:0044237//cellular metabolic process;GO:0019538//protein metabolic process;…
TCONS_00004285	TTBK2	PREDICTED: tau-tubulin kinase 2 isoform X4 [Cynoglossus semilaevis]	-	-	-	-	-	GO:0005488//binding;GO:0097159//organic cyclic compound binding;GO:0036094//small molecule binding;GO:0032550//purine ribonucleoside binding;GO:0032549//ribonucleoside binding;GO:0001883//purine nucleoside binding;GO:0003824//catalytic activity;GO:0016772//transferase activity, transferring phosphorus-containing groups;GO:1901363//heterocyclic compound binding;GO:0097367//carbohydrate derivative …	GO:0071704//organic substance metabolic process;GO:0036211//protein modification process;GO:0019538//protein metabolic process;GO:0044260//cellular macromolecule metabolic process;GO:0044267//cellular protein metabolic process;GO:0044237//cellular metabolic process;GO:0008152//metabolic process;GO:0043170//macromolecule metabolic process;GO:0044238//primary metabolic process;GO:0009987//cellular …
TCONS_00004286	TTBK2	PREDICTED: tau-tubulin kinase 2 isoform X4 [Cynoglossus semilaevis]	-	-	-	-	-	GO:0097367//carbohydrate derivative binding;GO:0016772//transferase activity, transferring phosphorus-containing groups;GO:0032549//ribonucleoside binding;GO:0032550//purine ribonucleoside binding;GO:0097159//organic cyclic compound binding;GO:0016740//transferase activity;GO:1901363//heterocyclic compound binding;GO:0036094//small molecule binding;GO:0016301//kinase activity;GO:0005488//binding;…	GO:0071704//organic substance metabolic process;GO:0043412//macromolecule modification;GO:0008152//metabolic process;GO:0043170//macromolecule metabolic process;GO:0006464//cellular protein modification process;GO:0036211//protein modification process;GO:0044260//cellular macromolecule metabolic process;GO:0044237//cellular metabolic process;GO:0044238//primary metabolic process;GO:0019538//prote…
TCONS_00004287	TTBK2	PREDICTED: tau-tubulin kinase 2 isoform X2 [Cynoglossus semilaevis]	-	-	-	-	-	GO:0016740//transferase activity;GO:0005488//binding;GO:0032549//ribonucleoside binding;GO:0036094//small molecule binding;GO:0016772//transferase activity, transferring phosphorus-containing groups;GO:0097367//carbohydrate derivative binding;GO:0001883//purine nucleoside binding;GO:0001882//nucleoside binding;GO:0032550//purine ribonucleoside binding;GO:0016301//kinase activity;GO:0003824//catal…	GO:0043412//macromolecule modification;GO:0009987//cellular process;GO:0044267//cellular protein metabolic process;GO:0044260//cellular macromolecule metabolic process;GO:0071704//organic substance metabolic process;GO:0044238//primary metabolic process;GO:0044237//cellular metabolic process;GO:0006464//cellular protein modification process;GO:0008152//metabolic process;GO:0036211//protein modifi…
TCONS_00004297	PTGR2	PREDICTED: prostaglandin reductase 2 isoform X1 [Cynoglossus semilaevis]	-	-	-	-	-	-	-
TCONS_00004298	PTGR2	PREDICTED: prostaglandin reductase 2 isoform X1 [Cynoglossus semilaevis]	-	-	-	-	-	-	-
TCONS_00004305	Gnaq	PREDICTED: putative nuclease HARBI1 isoform X2 [Cynoglossus semilaevis]	Cellular Processes;Environmental Information Processing;Organismal Systems	Cellular commiunity;Signal transduction;Circulatory system;Endocrine system	ko04020//Calcium signaling pathway;ko04261//Adrenergic signaling in cardiomyocytes;ko04270//Vascular smooth muscle contraction;ko04916//Melanogenesis;ko04912//GnRH signaling pathway;ko04540//Gap junction	K04634	-	GO:0001883//purine nucleoside binding;GO:0016462//pyrophosphatase activity;GO:0097367//carbohydrate derivative binding;GO:0060089//molecular transducer activity;GO:0003824//catalytic activity;GO:0016818//hydrolase activity, acting on acid anhydrides, in phosphorus-containing anhydrides;GO:0005488//binding;GO:1901363//heterocyclic compound binding;GO:0032403//protein complex binding;GO:0016817//hy…	GO:0009259//ribonucleotide metabolic process;GO:0019439//aromatic compound catabolic process;GO:1901575//organic substance catabolic process;GO:1901135//carbohydrate derivative metabolic process;GO:0008152//metabolic process;GO:0006725//cellular aromatic compound metabolic process;GO:0006807//nitrogen compound metabolic process;GO:0009154//purine ribonucleotide catabolic process;GO:1901136//carbo…
TCONS_00004309	Tpgs1	PREDICTED: tubulin polyglutamylase complex subunit 1 [Cynoglossus semilaevis]	-	-	-	-	-	-	-
TCONS_00004313	F13G3.3	PREDICTED: uncharacterized protein LOC103379899 [Cynoglossus semilaevis]	-	-	-	-	-	-	-
TCONS_00004315	F13G3.3	PREDICTED: uncharacterized protein LOC103379893 [Cynoglossus semilaevis]	-	-	-	-	-	-	-
TCONS_00004319	SLITRK3	PREDICTED: SLIT and NTRK-like protein 3 [Cynoglossus semilaevis]	-	-	-	-	-	-	-
TCONS_00004325	Odf3l2	PREDICTED: outer dense fiber protein 3-like protein 2 [Cynoglossus semilaevis]	-	-	-	-	-	-	-
TCONS_00004327	CRLF1	PREDICTED: cytokine receptor-like factor 1 isoform X2 [Cynoglossus semilaevis]	-	-	-	-	-	-	-
TCONS_00004328	CRLF1	PREDICTED: cytokine receptor-like factor 1 isoform X1 [Cynoglossus semilaevis]	-	-	-	-	-	-	-
TCONS_00004331	ACVR1	PREDICTED: activin receptor type-1-like [Cynoglossus semilaevis]	Environmental Information Processing	Signal transduction;Signaling molecules and interaction	ko04060//Cytokine-cytokine receptor interaction;ko04350//TGF-beta signaling pathway	K04675	GO:0016020//membrane;GO:0044464//cell part;GO:0031226//intrinsic component of plasma membrane;GO:0005622//intracellular;GO:0044444//cytoplasmic part;GO:0071944//cell periphery;GO:0031224//intrinsic component of membrane;GO:0044459//plasma membrane part;GO:0016021//integral component of membrane;GO:0044425//membrane part;GO:0005886//plasma membrane;GO:0005623//cell;GO:0005737//cytoplasm;GO:0005887…	GO:0097367//carbohydrate derivative binding;GO:0036094//small molecule binding;GO:0005488//binding;GO:1901363//heterocyclic compound binding;GO:0004888//transmembrane signaling receptor activity;GO:0003824//catalytic activity;GO:0004675//transmembrane receptor protein serine/threonine kinase activity;GO:0004872//receptor activity;GO:0032550//purine ribonucleoside binding;GO:0060089//molecular tra…	GO:0032502//developmental process;GO:0098609//cell-cell adhesion;GO:0044260//cellular macromolecule metabolic process;GO:0043412//macromolecule modification;GO:1903506//regulation of nucleic acid-templated transcription;GO:0006357//regulation of transcription from RNA polymerase II promoter;GO:0070887//cellular response to chemical stimulus;GO:0007165//signal transduction;GO:0071773//cellular res…
TCONS_00004332	ACVR1	PREDICTED: activin receptor type-1-like [Cynoglossus semilaevis]	Environmental Information Processing	Signaling molecules and interaction;Signal transduction	ko04060//Cytokine-cytokine receptor interaction;ko04350//TGF-beta signaling pathway	K04675	GO:0005623//cell;GO:0044444//cytoplasmic part;GO:0044424//intracellular part;GO:0031224//intrinsic component of membrane;GO:0031226//intrinsic component of plasma membrane;GO:0005887//integral component of plasma membrane;GO:0044459//plasma membrane part;GO:0005886//plasma membrane;GO:0044464//cell part;GO:0005737//cytoplasm;GO:0071944//cell periphery;GO:0044425//membrane part;GO:0005622//intrace…	GO:1901363//heterocyclic compound binding;GO:0060089//molecular transducer activity;GO:0005488//binding;GO:0032550//purine ribonucleoside binding;GO:0004888//transmembrane signaling receptor activity;GO:0016301//kinase activity;GO:0038023//signaling receptor activity;GO:0032549//ribonucleoside binding;GO:0036094//small molecule binding;GO:0004674//protein serine/threonine kinase activity;GO:00018…	GO:0044237//cellular metabolic process;GO:0048736//appendage development;GO:0006464//cellular protein modification process;GO:0050794//regulation of cellular process;GO:0016043//cellular component organization;GO:0007165//signal transduction;GO:0044763//single-organism cellular process;GO:0048856//anatomical structure development;GO:0003007//heart morphogenesis;GO:0021536//diencephalon developmen…
TCONS_00004336	SP3	PREDICTED: transcription factor Sp3-like [Cynoglossus semilaevis]	-	-	-	-	-	GO:0043167//ion binding;GO:0043169//cation binding;GO:0005488//binding	-
TCONS_00004341	GRM1	PREDICTED: metabotropic glutamate receptor 1-like isoform X3 [Cynoglossus semilaevis]	Environmental Information Processing;Cellular Processes	Cellular commiunity;Signaling molecules and interaction;Signal transduction	ko04020//Calcium signaling pathway;ko04080//Neuroactive ligand-receptor interaction;ko04068//FoxO signaling pathway;ko04540//Gap junction	K04603	-	-	-
TCONS_00004342	GRM1	PREDICTED: metabotropic glutamate receptor 1-like isoform X2 [Cynoglossus semilaevis]	Environmental Information Processing;Cellular Processes	Signal transduction;Signaling molecules and interaction;Cellular commiunity	ko04020//Calcium signaling pathway;ko04080//Neuroactive ligand-receptor interaction;ko04068//FoxO signaling pathway;ko04540//Gap junction	K04603	-	-	-
TCONS_00004346	STX11	PREDICTED: syntaxin-11 [Cynoglossus semilaevis]	Genetic Information Processing	Folding, sorting and degradation	ko04130//SNARE interactions in vesicular transport	K08487	-	-	-
TCONS_00004348	-	-	-	-	-	-	-	-	-
TCONS_00004351	-	-	-	-	-	-	-	-	-
TCONS_00004352	-	-	-	-	-	-	-	-	-
TCONS_00004353	-	-	-	-	-	-	-	-	-
TCONS_00004354	-	-	-	-	-	-	-	-	-
TCONS_00004360	RPS6KA5	PREDICTED: ribosomal protein S6 kinase alpha-5 [Cynoglossus semilaevis]	Organismal Systems;Environmental Information Processing	Signal transduction;Circulatory system	ko04010//MAPK signaling pathway;ko04261//Adrenergic signaling in cardiomyocytes	K04445	-	GO:0097159//organic cyclic compound binding;GO:0001882//nucleoside binding;GO:0016772//transferase activity, transferring phosphorus-containing groups;GO:0001883//purine nucleoside binding;GO:0046872//metal ion binding;GO:0043167//ion binding;GO:0043169//cation binding;GO:0097367//carbohydrate derivative binding;GO:0004672//protein kinase activity;GO:1901363//heterocyclic compound binding;GO:0032…	GO:0043412//macromolecule modification;GO:0007165//signal transduction;GO:0036211//protein modification process;GO:0008152//metabolic process;GO:0007154//cell communication;GO:0044237//cellular metabolic process;GO:0044238//primary metabolic process;GO:0051716//cellular response to stimulus;GO:0050896//response to stimulus;GO:0009987//cellular process;GO:0043170//macromolecule metabolic process;G…
TCONS_00004364	otof	PREDICTED: otoferlin [Cynoglossus semilaevis]	-	-	-	-	-	-	-
TCONS_00004365	otof	PREDICTED: otoferlin [Cynoglossus semilaevis]	-	-	-	-	-	-	-
TCONS_00004368	SLC18B1	PREDICTED: MFS-type transporter SLC18B1 [Cynoglossus semilaevis]	-	-	-	-	-	-	-
TCONS_00004369	SLC18B1	PREDICTED: MFS-type transporter SLC18B1 [Cynoglossus semilaevis]	-	-	-	-	-	-	-
TCONS_00004372	Tulp4	PREDICTED: tubby-related protein 4-like isoform X2 [Cynoglossus semilaevis]	-	-	-	-	-	-	-
TCONS_00004376	CCDC170	PREDICTED: coiled-coil domain-containing protein 170 [Cynoglossus semilaevis]	-	-	-	-	-	-	-
TCONS_00004378	Akap12	PREDICTED: A-kinase anchor protein 12 [Cynoglossus semilaevis]	-	-	-	-	-	-	-
TCONS_00004387	-	-	-	-	-	-	-	-	-
TCONS_00004388	Mbip	PREDICTED: MAP3K12-binding inhibitory protein 1 [Cynoglossus semilaevis]	-	-	-	-	-	-	-
TCONS_00004392	Nkx2-1	PREDICTED: homeobox protein Nkx-2.1 [Cynoglossus semilaevis]	-	-	-	-	-	-	-
TCONS_00004393	nkx2.2a	PREDICTED: homeobox protein Nkx-2.8 [Cynoglossus semilaevis]	-	-	-	-	-	-	GO:0007399//nervous system development;GO:0048856//anatomical structure development;GO:0044767//single-organism developmental process;GO:0044699//single-organism process;GO:0048731//system development;GO:0032502//developmental process;GO:0007275//multicellular organism development;GO:0007417//central nervous system development;GO:0032501//multicellular organismal process;GO:0009987//cellular proc…
TCONS_00004394	nkx2.2a	PREDICTED: homeobox protein Nkx-2.8 [Cynoglossus semilaevis]	-	-	-	-	-	-	GO:0007417//central nervous system development;GO:0044767//single-organism developmental process;GO:0048731//system development;GO:0009987//cellular process;GO:0007275//multicellular organism development;GO:0048856//anatomical structure development;GO:0044707//single-multicellular organism process;GO:0032501//multicellular organismal process;GO:0032502//developmental process;GO:0007399//nervous s…
TCONS_00004399	plekhh1	PREDICTED: pleckstrin homology domain-containing family H member 1 [Cynoglossus semilaevis]	-	-	-	-	-	-	-
TCONS_00004401	plekhh1	PREDICTED: pleckstrin homology domain-containing family H member 1 [Cynoglossus semilaevis]	-	-	-	-	-	-	-
TCONS_00004402	plekhh1	PREDICTED: pleckstrin homology domain-containing family H member 1 [Cynoglossus semilaevis]	-	-	-	-	-	-	-
TCONS_00004418	-	-	-	-	-	-	-	-	-
TCONS_00004426	Mta1	PREDICTED: metastasis-associated protein MTA1 [Cynoglossus semilaevis]	-	-	-	-	-	GO:0003677//DNA binding;GO:0097159//organic cyclic compound binding;GO:0046872//metal ion binding;GO:0046914//transition metal ion binding;GO:0043167//ion binding;GO:1901363//heterocyclic compound binding;GO:0043169//cation binding;GO:0003676//nucleic acid binding;GO:0005488//binding;GO:0001071//nucleic acid binding transcription factor activity	GO:0044271//cellular nitrogen compound biosynthetic process;GO:0006807//nitrogen compound metabolic process;GO:0044238//primary metabolic process;GO:0009987//cellular process;GO:0043170//macromolecule metabolic process;GO:0019438//aromatic compound biosynthetic process;GO:0018130//heterocycle biosynthetic process;GO:0090304//nucleic acid metabolic process;GO:0034645//cellular macromolecule biosyn…
TCONS_00004427	Mta1	PREDICTED: metastasis-associated protein MTA1 [Cynoglossus semilaevis]	-	-	-	-	-	GO:1901363//heterocyclic compound binding;GO:0046872//metal ion binding;GO:0003676//nucleic acid binding;GO:0003677//DNA binding;GO:0043167//ion binding;GO:0046914//transition metal ion binding;GO:0097159//organic cyclic compound binding;GO:0001071//nucleic acid binding transcription factor activity;GO:0005488//binding;GO:0043169//cation binding	GO:0034641//cellular nitrogen compound metabolic process;GO:0010467//gene expression;GO:0016070//RNA metabolic process;GO:0097659//nucleic acid-templated transcription;GO:0006139//nucleobase-containing compound metabolic process;GO:1901360//organic cyclic compound metabolic process;GO:0009987//cellular process;GO:0034645//cellular macromolecule biosynthetic process;GO:0090304//nucleic acid metabo…
TCONS_00004428	Mta1	PREDICTED: metastasis-associated protein MTA1 [Cynoglossus semilaevis]	-	-	-	-	-	GO:0003676//nucleic acid binding;GO:0001071//nucleic acid binding transcription factor activity;GO:0005488//binding;GO:0046872//metal ion binding;GO:0043167//ion binding;GO:0043169//cation binding;GO:1901363//heterocyclic compound binding;GO:0097159//organic cyclic compound binding;GO:0046914//transition metal ion binding;GO:0003677//DNA binding	GO:0090304//nucleic acid metabolic process;GO:0044249//cellular biosynthetic process;GO:0018130//heterocycle biosynthetic process;GO:0097659//nucleic acid-templated transcription;GO:0071704//organic substance metabolic process;GO:0006139//nucleobase-containing compound metabolic process;GO:0009058//biosynthetic process;GO:0009059//macromolecule biosynthetic process;GO:0006725//cellular aromatic c…
TCONS_00004430	-	-	-	-	-	-	-	-	-
TCONS_00004435	-	-	-	-	-	-	-	-	-
TCONS_00004438	-	PREDICTED: beta-taxilin-like [Lates calcarifer]	-	-	-	-	-	-	-
TCONS_00004440	Fuca2	PREDICTED: plasma alpha-L-fucosidase [Cynoglossus semilaevis]	Metabolism	Glycan biosynthesis and metabolism	ko00511//Other glycan degradation	K01206	-	-	GO:0008152//metabolic process;GO:0005975//carbohydrate metabolic process;GO:0071704//organic substance metabolic process;GO:0044238//primary metabolic process
TCONS_00004444	dnajc5	PREDICTED: dnaJ homolog subfamily C member 5-like [Cynoglossus semilaevis]	Genetic Information Processing	Folding, sorting and degradation	ko04141//Protein processing in endoplasmic reticulum	K09525	-	-	-
TCONS_00004445	dnajc5	PREDICTED: dnaJ homolog subfamily C member 5-like [Cynoglossus semilaevis]	Genetic Information Processing	Folding, sorting and degradation	ko04141//Protein processing in endoplasmic reticulum	K09525	-	-	-
TCONS_00004470	lgalsl-b	PREDICTED: galectin-related protein B-like [Cynoglossus semilaevis]	-	-	-	-	-	-	-
TCONS_00004475	Ccdc177	PREDICTED: coiled-coil domain-containing protein 177 [Cynoglossus semilaevis]	-	-	-	-	-	-	-
TCONS_00004476	Ccdc177	PREDICTED: coiled-coil domain-containing protein 177 [Cynoglossus semilaevis]	-	-	-	-	-	-	-
TCONS_00004482	-	PREDICTED: solute carrier family 2, facilitated glucose transporter member 1-like [Cynoglossus semilaevis]	-	-	-	-	-	-	-
TCONS_00004484	PAPLN	PREDICTED: papilin isoform X2 [Cynoglossus semilaevis]	-	-	-	-	-	-	-
TCONS_00004491	EXD2	PREDICTED: exonuclease 3'-5' domain-containing protein 2 isoform X1 [Cynoglossus semilaevis]	-	-	-	-	-	-	-
TCONS_00004492	EXD2	PREDICTED: exonuclease 3'-5' domain-containing protein 2 isoform X1 [Cynoglossus semilaevis]	-	-	-	-	-	-	-
TCONS_00004493	EXD2	PREDICTED: exonuclease 3'-5' domain-containing protein 2 isoform X1 [Cynoglossus semilaevis]	-	-	-	-	-	-	-
TCONS_00004494	NUMB	PREDICTED: protein numb homolog isoform X5 [Cynoglossus semilaevis]	Environmental Information Processing	Signal transduction	ko04330//Notch signaling pathway	K06057	GO:0005886//plasma membrane;GO:0016020//membrane;GO:0071944//cell periphery;GO:0005623//cell;GO:0044464//cell part	-	GO:0048513//animal organ development;GO:0044707//single-multicellular organism process;GO:0048872//homeostasis of number of cells;GO:0034101//erythrocyte homeostasis;GO:0065008//regulation of biological quality;GO:0044699//single-organism process;GO:0044763//single-organism cellular process;GO:0002376//immune system process;GO:0044767//single-organism developmental process;GO:0032501//multicellul…
TCONS_00004495	NUMB	PREDICTED: protein numb homolog isoform X5 [Cynoglossus semilaevis]	Environmental Information Processing	Signal transduction	ko04330//Notch signaling pathway	K06057	GO:0044464//cell part;GO:0016020//membrane;GO:0071944//cell periphery;GO:0005886//plasma membrane;GO:0005623//cell	-	GO:0032502//developmental process;GO:0044763//single-organism cellular process;GO:0044699//single-organism process;GO:0048872//homeostasis of number of cells;GO:0030097//hemopoiesis;GO:0065008//regulation of biological quality;GO:0065007//biological regulation;GO:0048856//anatomical structure development;GO:0009987//cellular process;GO:0030218//erythrocyte differentiation;GO:0048869//cellular dev…
TCONS_00004496	NUMB	PREDICTED: protein numb homolog isoform X5 [Cynoglossus semilaevis]	Environmental Information Processing	Signal transduction	ko04330//Notch signaling pathway	K06057	-	-	-
TCONS_00004504	Galnt16	PREDICTED: polypeptide N-acetylgalactosaminyltransferase 16 [Cynoglossus semilaevis]	Metabolism	Global and Overview;Glycan biosynthesis and metabolism	ko01100//Metabolic pathways;ko00512//Mucin type O-glycan biosynthesis	K00710	-	-	-
TCONS_00004505	Galnt16	PREDICTED: polypeptide N-acetylgalactosaminyltransferase 16 [Cynoglossus semilaevis]	Metabolism	Glycan biosynthesis and metabolism;Global and Overview	ko01100//Metabolic pathways;ko00512//Mucin type O-glycan biosynthesis	K00710	-	-	-
TCONS_00004506	Galnt16	PREDICTED: polypeptide N-acetylgalactosaminyltransferase 16 [Cynoglossus semilaevis]	Metabolism	Glycan biosynthesis and metabolism;Global and Overview	ko01100//Metabolic pathways;ko00512//Mucin type O-glycan biosynthesis	K00710	-	-	-
TCONS_00004519	-	PREDICTED: calpain-3-like [Cynoglossus semilaevis]	-	-	-	-	-	-	-
TCONS_00004520	-	PREDICTED: calpain-3-like [Cynoglossus semilaevis]	-	-	-	-	-	-	-
TCONS_00004521	-	PREDICTED: neutral alpha-glucosidase C-like isoform X1 [Cynoglossus semilaevis]	-	-	-	-	-	-	-
TCONS_00004525	ZNF106	PREDICTED: LOW QUALITY PROTEIN: zinc finger protein 106-like [Cynoglossus semilaevis]	-	-	-	-	-	-	-
TCONS_00004526	ZNF106	PREDICTED: LOW QUALITY PROTEIN: zinc finger protein 106-like [Cynoglossus semilaevis]	-	-	-	-	-	-	-
TCONS_00004530	HHIPL2	PREDICTED: HHIP-like protein 2 [Cynoglossus semilaevis]	-	-	-	-	-	GO:0016491//oxidoreductase activity;GO:0016614//oxidoreductase activity, acting on CH-OH group of donors;GO:0048037//cofactor binding;GO:0005488//binding;GO:0003824//catalytic activity	GO:0044238//primary metabolic process;GO:0008152//metabolic process;GO:0044699//single-organism process;GO:0044710//single-organism metabolic process
TCONS_00004534	Eapp	PREDICTED: E2F-associated phosphoprotein [Cynoglossus semilaevis]	-	-	-	-	-	-	-
TCONS_00004551	-	-	-	-	-	-	-	-	-
TCONS_00004560	Foxg1	PREDICTED: forkhead box protein G1 [Cynoglossus semilaevis]	Environmental Information Processing	Signal transduction	ko04068//FoxO signaling pathway	K09385	GO:0044424//intracellular part;GO:0043231//intracellular membrane-bounded organelle;GO:0044464//cell part;GO:0043229//intracellular organelle;GO:0005622//intracellular;GO:0005623//cell;GO:0043227//membrane-bounded organelle;GO:0043226//organelle	GO:0005488//binding;GO:0003676//nucleic acid binding;GO:1901363//heterocyclic compound binding;GO:0001071//nucleic acid binding transcription factor activity;GO:0003677//DNA binding;GO:0097159//organic cyclic compound binding	GO:0019438//aromatic compound biosynthetic process;GO:0010467//gene expression;GO:1901576//organic substance biosynthetic process;GO:0071704//organic substance metabolic process;GO:0032774//RNA biosynthetic process;GO:0018130//heterocycle biosynthetic process;GO:0006807//nitrogen compound metabolic process;GO:0009058//biosynthetic process;GO:0044237//cellular metabolic process;GO:0044271//cellula…
TCONS_00004562	SPTBN5	PREDICTED: spectrin beta chain, non-erythrocytic 5-like [Cynoglossus semilaevis]	-	-	-	-	-	-	-
TCONS_00004563	SPTBN5	PREDICTED: spectrin beta chain, non-erythrocytic 5-like [Cynoglossus semilaevis]	-	-	-	-	-	-	-
TCONS_00004565	EHD4	PREDICTED: EH domain-containing protein 4-like isoform X1 [Cynoglossus semilaevis]	Cellular Processes	Transport and catabolism	ko04144//Endocytosis	K12477	-	GO:0097367//carbohydrate derivative binding;GO:0097159//organic cyclic compound binding;GO:0001882//nucleoside binding;GO:1901363//heterocyclic compound binding;GO:0001883//purine nucleoside binding;GO:0043169//cation binding;GO:0046872//metal ion binding;GO:0032550//purine ribonucleoside binding;GO:0032549//ribonucleoside binding;GO:0043167//ion binding;GO:0005488//binding;GO:0036094//small mole…	GO:1901575//organic substance catabolic process;GO:0072523//purine-containing compound catabolic process;GO:0008152//metabolic process;GO:0019637//organophosphate metabolic process;GO:0006753//nucleoside phosphate metabolic process;GO:0034641//cellular nitrogen compound metabolic process;GO:0006163//purine nucleotide metabolic process;GO:0044712//single-organism catabolic process;GO:0055086//nucl…
TCONS_00004566	EHD4	PREDICTED: EH domain-containing protein 4-like isoform X1 [Cynoglossus semilaevis]	Cellular Processes	Transport and catabolism	ko04144//Endocytosis	K12477	-	GO:0046872//metal ion binding;GO:0097159//organic cyclic compound binding;GO:0016462//pyrophosphatase activity;GO:0003824//catalytic activity;GO:0097367//carbohydrate derivative binding;GO:0043169//cation binding;GO:0001882//nucleoside binding;GO:0043167//ion binding;GO:0016818//hydrolase activity, acting on acid anhydrides, in phosphorus-containing anhydrides;GO:0001883//purine nucleoside bindin…	GO:0071704//organic substance metabolic process;GO:0046483//heterocycle metabolic process;GO:0034641//cellular nitrogen compound metabolic process;GO:1901292//nucleoside phosphate catabolic process;GO:1901360//organic cyclic compound metabolic process;GO:1901361//organic cyclic compound catabolic process;GO:1901136//carbohydrate derivative catabolic process;GO:0044237//cellular metabolic process;…
TCONS_00004571	COCH	PREDICTED: cochlin [Cynoglossus semilaevis]	-	-	-	-	-	-	-
TCONS_00004576	Strn3	PREDICTED: LOW QUALITY PROTEIN: striatin-3 [Cynoglossus semilaevis]	-	-	-	-	-	-	-
TCONS_00004578	HECTD1	PREDICTED: E3 ubiquitin-protein ligase HECTD1 isoform X3 [Cynoglossus semilaevis]	-	-	-	-	-	-	-
TCONS_00004580	HECTD1	PREDICTED: E3 ubiquitin-protein ligase HECTD1 isoform X3 [Cynoglossus semilaevis]	-	-	-	-	-	-	-
TCONS_00004584	heatr5a	PREDICTED: HEAT repeat-containing protein 5A isoform X2 [Cynoglossus semilaevis]	-	-	-	-	-	-	-
TCONS_00004591	MDGA2	PREDICTED: MAM domain-containing glycosylphosphatidylinositol anchor protein 2-like [Cynoglossus semilaevis]	-	-	-	-	-	-	-
TCONS_00004601	C1QTNF3	PREDICTED: uncharacterized protein LOC103381892 isoform X2 [Cynoglossus semilaevis]	-	-	-	-	-	-	-
TCONS_00004605	MIPOL1	PREDICTED: mirror-image polydactyly gene 1 protein isoform X1 [Cynoglossus semilaevis]	-	-	-	-	-	-	-
TCONS_00004606	-	PREDICTED: mirror-image polydactyly gene 1 protein isoform X1 [Cynoglossus semilaevis]	-	-	-	-	-	-	-
TCONS_00004608	-	PREDICTED: mirror-image polydactyly gene 1 protein isoform X1 [Cynoglossus semilaevis]	-	-	-	-	-	-	-
TCONS_00004612	Traf3	PREDICTED: TNF receptor-associated factor 3 isoform X1 [Cynoglossus semilaevis]	Organismal Systems	Immune system	ko04620//Toll-like receptor signaling pathway;ko04622//RIG-I-like receptor signaling pathway	K03174	-	-	-
TCONS_00004616	TECPR2	PREDICTED: tectonin beta-propeller repeat-containing protein 2 [Cynoglossus semilaevis]	-	-	-	-	-	-	-
TCONS_00004621	DKC1	PREDICTED: H/ACA ribonucleoprotein complex subunit 4 [Cynoglossus semilaevis]	Genetic Information Processing	Translation	ko03008//Ribosome biogenesis in eukaryotes	K11131	-	GO:0097159//organic cyclic compound binding;GO:0005488//binding;GO:1901363//heterocyclic compound binding;GO:0016853//isomerase activity;GO:0016866//intramolecular transferase activity;GO:0003824//catalytic activity;GO:0003676//nucleic acid binding	GO:0022613//ribonucleoprotein complex biogenesis;GO:0010467//gene expression;GO:0044260//cellular macromolecule metabolic process;GO:0002520//immune system development;GO:0006807//nitrogen compound metabolic process;GO:0048513//animal organ development;GO:0048731//system development;GO:0048534//hematopoietic or lymphoid organ development;GO:0032501//multicellular organismal process;GO:0044707//si…
TCONS_00004626	NEFL	PREDICTED: neurofilament light polypeptide-like [Cynoglossus semilaevis]	-	-	-	-	GO:0032991//macromolecular complex;GO:0043234//protein complex	-	-
TCONS_00004628	TTC31	PREDICTED: uncharacterized protein LOC103382405 isoform X1 [Cynoglossus semilaevis]	-	-	-	-	-	-	-
TCONS_00004629	TTC31	PREDICTED: uncharacterized protein LOC103382405 isoform X2 [Cynoglossus semilaevis]	-	-	-	-	-	-	-
TCONS_00004632	TTC31	PREDICTED: uncharacterized protein LOC103382405 isoform X1 [Cynoglossus semilaevis]	-	-	-	-	-	-	-
TCONS_00004635	Syne2	PREDICTED: nesprin-2-like [Cynoglossus semilaevis]	-	-	-	-	-	-	-
TCONS_00004636	Syne2	PREDICTED: nesprin-2-like [Cynoglossus semilaevis]	-	-	-	-	-	-	-
TCONS_00004637	SYNE2	PREDICTED: nesprin-2-like [Cynoglossus semilaevis]	-	-	-	-	-	-	-
TCONS_00004638	SYNE2	PREDICTED: nesprin-2-like [Cynoglossus semilaevis]	-	-	-	-	-	-	-
TCONS_00004639	SYNE2	PREDICTED: nesprin-2-like [Cynoglossus semilaevis]	-	-	-	-	-	-	-
TCONS_00004640	SYNE2	PREDICTED: nesprin-2-like [Cynoglossus semilaevis]	-	-	-	-	-	-	-
TCONS_00004641	SYNE2	PREDICTED: nesprin-2-like [Cynoglossus semilaevis]	-	-	-	-	-	-	-
TCONS_00004642	SYNE2	PREDICTED: nesprin-2-like [Cynoglossus semilaevis]	-	-	-	-	-	-	-
TCONS_00004644	SYNE2	PREDICTED: nesprin-2-like isoform X3 [Cynoglossus semilaevis]	-	-	-	-	-	-	-
TCONS_00004646	Syne2	PREDICTED: nesprin-2-like isoform X1 [Cynoglossus semilaevis]	-	-	-	-	-	-	-
TCONS_00004647	SYNE2	PREDICTED: nesprin-2-like isoform X3 [Cynoglossus semilaevis]	-	-	-	-	-	-	-
TCONS_00004648	Syne2	PREDICTED: nesprin-2-like isoform X2 [Cynoglossus semilaevis]	-	-	-	-	-	-	-
TCONS_00004653	SYNE2	PREDICTED: nesprin-2-like [Cynoglossus semilaevis]	-	-	-	-	-	-	-
TCONS_00004658	Kcnh5	PREDICTED: potassium voltage-gated channel subfamily H member 5 isoform X1 [Cynoglossus semilaevis]	-	-	-	-	GO:0031224//intrinsic component of membrane;GO:0044425//membrane part;GO:0016020//membrane	GO:0005261//cation channel activity;GO:0005215//transporter activity;GO:0046873//metal ion transmembrane transporter activity;GO:0022890//inorganic cation transmembrane transporter activity;GO:0008324//cation transmembrane transporter activity;GO:0005267//potassium channel activity;GO:0015075//ion transmembrane transporter activity;GO:0015267//channel activity;GO:0022803//passive transmembrane tr…	GO:0006812//cation transport;GO:0065007//biological regulation;GO:0023052//signaling;GO:0050896//response to stimulus;GO:0050794//regulation of cellular process;GO:0006811//ion transport;GO:0007154//cell communication;GO:1902578//single-organism localization;GO:0051716//cellular response to stimulus;GO:0044700//single organism signaling;GO:0051234//establishment of localization;GO:0009987//cellul…
TCONS_00004665	PPP2R5E	PREDICTED: serine/threonine-protein phosphatase 2A 56 kDa regulatory subunit epsilon isoform isoform X1 [Cynoglossus semilaevis]	Cellular Processes;Genetic Information Processing;Organismal Systems	Cell growth and death;Circulatory system;Translation	ko04261//Adrenergic signaling in cardiomyocytes;ko04114//Oocyte meiosis;ko03015//mRNA surveillance pathway	K11584	-	GO:0030234//enzyme regulator activity;GO:0098772//molecular function regulator;GO:0019888//protein phosphatase regulator activity;GO:0019208//phosphatase regulator activity	GO:0019222//regulation of metabolic process;GO:0044699//single-organism process;GO:0044763//single-organism cellular process;GO:0065007//biological regulation;GO:0050789//regulation of biological process;GO:0007154//cell communication;GO:0009987//cellular process
TCONS_00004666	Wdr89	PREDICTED: WD repeat-containing protein 89 [Cynoglossus semilaevis]	-	-	-	-	-	-	-
TCONS_00004669	SGPP1	PREDICTED: sphingosine-1-phosphate phosphatase 1 [Cynoglossus semilaevis]	Metabolism	Lipid metabolism	ko00600//Sphingolipid metabolism	K04716	-	-	-
TCONS_00004672	-	-	-	-	-	-	-	-	-
TCONS_00004673	SERTAD4	PREDICTED: uncharacterized protein LOC105895945 [Clupea harengus]	-	-	-	-	-	-	-
TCONS_00004675	SYT16	PREDICTED: synaptotagmin-16 isoform X1 [Cynoglossus semilaevis]	-	-	-	-	-	-	-
TCONS_00004679	SYT16	PREDICTED: synaptotagmin-16 isoform X4 [Cynoglossus semilaevis]	-	-	-	-	-	-	-
TCONS_00004680	SYT16	PREDICTED: synaptotagmin-16 isoform X5 [Cynoglossus semilaevis]	-	-	-	-	-	-	-
TCONS_00004687	EGLN3	PREDICTED: egl nine homolog 3 [Cynoglossus semilaevis]	-	-	-	-	-	-	-
TCONS_00004689	esr2	PREDICTED: estrogen receptor beta-like isoform X1 [Cynoglossus semilaevis]	-	-	-	-	-	GO:0005488//binding;GO:0003707//steroid hormone receptor activity;GO:0097159//organic cyclic compound binding;GO:0004872//receptor activity;GO:0046872//metal ion binding;GO:0060089//molecular transducer activity;GO:0004871//signal transducer activity;GO:0038023//signaling receptor activity;GO:0043169//cation binding;GO:0043167//ion binding	GO:0010467//gene expression;GO:0051716//cellular response to stimulus;GO:0016070//RNA metabolic process;GO:0044700//single organism signaling;GO:0006725//cellular aromatic compound metabolic process;GO:0071704//organic substance metabolic process;GO:1901576//organic substance biosynthetic process;GO:0034645//cellular macromolecule biosynthetic process;GO:0006351//transcription, DNA-templated;GO:0…
TCONS_00004690	esr2	PREDICTED: estrogen receptor beta-like isoform X1 [Cynoglossus semilaevis]	-	-	-	-	-	GO:0097159//organic cyclic compound binding;GO:0060089//molecular transducer activity;GO:0004872//receptor activity;GO:0043169//cation binding;GO:0003707//steroid hormone receptor activity;GO:0038023//signaling receptor activity;GO:0004871//signal transducer activity;GO:0005488//binding;GO:0043167//ion binding;GO:0046872//metal ion binding	GO:0051716//cellular response to stimulus;GO:0009987//cellular process;GO:0043170//macromolecule metabolic process;GO:0044763//single-organism cellular process;GO:0008152//metabolic process;GO:0071704//organic substance metabolic process;GO:0032774//RNA biosynthetic process;GO:0006351//transcription, DNA-templated;GO:0006807//nitrogen compound metabolic process;GO:0044238//primary metabolic proce…
TCONS_00004696	esr2	PREDICTED: estrogen receptor beta-like isoform X1 [Cynoglossus semilaevis]	-	-	-	-	-	GO:0046872//metal ion binding;GO:0004871//signal transducer activity;GO:0097159//organic cyclic compound binding;GO:0005488//binding;GO:0043167//ion binding;GO:0003707//steroid hormone receptor activity;GO:0060089//molecular transducer activity;GO:0004872//receptor activity;GO:0038023//signaling receptor activity;GO:0043169//cation binding	GO:1901576//organic substance biosynthetic process;GO:0046483//heterocycle metabolic process;GO:0034641//cellular nitrogen compound metabolic process;GO:0006351//transcription, DNA-templated;GO:0007154//cell communication;GO:0044249//cellular biosynthetic process;GO:0044699//single-organism process;GO:0009058//biosynthetic process;GO:0065007//biological regulation;GO:0008152//metabolic process;GO…
TCONS_00004697	esr2	PREDICTED: estrogen receptor beta-like isoform X1 [Cynoglossus semilaevis]	-	-	-	-	-	GO:0060089//molecular transducer activity;GO:0097159//organic cyclic compound binding;GO:0004871//signal transducer activity;GO:0046872//metal ion binding;GO:0005488//binding;GO:0003707//steroid hormone receptor activity;GO:0038023//signaling receptor activity;GO:0004872//receptor activity;GO:0043167//ion binding;GO:0043169//cation binding	GO:0010467//gene expression;GO:0044238//primary metabolic process;GO:1901576//organic substance biosynthetic process;GO:0018130//heterocycle biosynthetic process;GO:0034645//cellular macromolecule biosynthetic process;GO:1901362//organic cyclic compound biosynthetic process;GO:0006139//nucleobase-containing compound metabolic process;GO:0016070//RNA metabolic process;GO:0097659//nucleic acid-temp…
TCONS_00004699	esr2	PREDICTED: estrogen receptor beta-like isoform X1 [Cynoglossus semilaevis]	-	-	-	-	-	GO:0046872//metal ion binding;GO:0004871//signal transducer activity;GO:0005488//binding;GO:0003707//steroid hormone receptor activity;GO:0043169//cation binding;GO:0004872//receptor activity;GO:0038023//signaling receptor activity;GO:0043167//ion binding;GO:0097159//organic cyclic compound binding;GO:0060089//molecular transducer activity	GO:0044238//primary metabolic process;GO:0034654//nucleobase-containing compound biosynthetic process;GO:0065007//biological regulation;GO:0008152//metabolic process;GO:0051716//cellular response to stimulus;GO:0018130//heterocycle biosynthetic process;GO:0006351//transcription, DNA-templated;GO:0006139//nucleobase-containing compound metabolic process;GO:0006807//nitrogen compound metabolic proc…
TCONS_00004702	esr2	PREDICTED: estrogen receptor beta-like isoform X1 [Cynoglossus semilaevis]	-	-	-	-	-	GO:0003707//steroid hormone receptor activity;GO:0004871//signal transducer activity;GO:0043167//ion binding;GO:0060089//molecular transducer activity;GO:0097159//organic cyclic compound binding;GO:0046872//metal ion binding;GO:0043169//cation binding;GO:0004872//receptor activity;GO:0038023//signaling receptor activity;GO:0005488//binding	GO:0034654//nucleobase-containing compound biosynthetic process;GO:1901360//organic cyclic compound metabolic process;GO:0006139//nucleobase-containing compound metabolic process;GO:0010467//gene expression;GO:0044237//cellular metabolic process;GO:0008152//metabolic process;GO:0050896//response to stimulus;GO:0007154//cell communication;GO:0006725//cellular aromatic compound metabolic process;GO…
TCONS_00004707	esr2	PREDICTED: estrogen receptor beta-like isoform X1 [Cynoglossus semilaevis]	-	-	-	-	-	GO:0060089//molecular transducer activity;GO:0046872//metal ion binding;GO:0043169//cation binding;GO:0004871//signal transducer activity;GO:0097159//organic cyclic compound binding;GO:0005488//binding;GO:0043167//ion binding;GO:0003707//steroid hormone receptor activity;GO:0038023//signaling receptor activity;GO:0004872//receptor activity	GO:0009058//biosynthetic process;GO:0044249//cellular biosynthetic process;GO:0009987//cellular process;GO:0010467//gene expression;GO:0097659//nucleic acid-templated transcription;GO:0044271//cellular nitrogen compound biosynthetic process;GO:0019438//aromatic compound biosynthetic process;GO:0023052//signaling;GO:0044763//single-organism cellular process;GO:0006351//transcription, DNA-templated…
TCONS_00004710	-	-	-	-	-	-	-	-	-
TCONS_00004711	JAG2	PREDICTED: protein jagged-2 isoform X1 [Cynoglossus semilaevis]	Environmental Information Processing	Signal transduction	ko04330//Notch signaling pathway	K06052	-	-	-
TCONS_00004713	JAG2	PREDICTED: protein jagged-2 isoform X2 [Cynoglossus semilaevis]	Environmental Information Processing	Signal transduction	ko04330//Notch signaling pathway	K06052	-	-	-
TCONS_00004715	JAG2	PREDICTED: protein jagged-2 isoform X1 [Cynoglossus semilaevis]	Environmental Information Processing	Signal transduction	ko04330//Notch signaling pathway	K06052	-	-	-
TCONS_00004716	JAG2	PREDICTED: protein jagged-2 isoform X1 [Cynoglossus semilaevis]	Environmental Information Processing	Signal transduction	ko04330//Notch signaling pathway	K06052	-	-	-
TCONS_00004723	-	-	-	-	-	-	-	-	-
TCONS_00004726	Brf1	PREDICTED: transcription factor IIIB 90 kDa subunit [Cynoglossus semilaevis]	-	-	-	-	-	-	-
TCONS_00004728	ZFYVE21	PREDICTED: zinc finger FYVE domain-containing protein 21 isoform X2 [Cynoglossus semilaevis]	-	-	-	-	-	-	-
TCONS_00004729	ZFYVE21	PREDICTED: zinc finger FYVE domain-containing protein 21 isoform X2 [Cynoglossus semilaevis]	-	-	-	-	-	-	-
TCONS_00004730	ZFYVE21	PREDICTED: zinc finger FYVE domain-containing protein 21 isoform X1 [Cynoglossus semilaevis]	-	-	-	-	-	-	-
TCONS_00004731	ZFYVE21	PREDICTED: zinc finger FYVE domain-containing protein 21 isoform X2 [Cynoglossus semilaevis]	-	-	-	-	-	-	-
TCONS_00004741	TRMT61A	PREDICTED: tRNA (adenine(58)-N(1))-methyltransferase catalytic subunit TRMT61A [Cynoglossus semilaevis]	-	-	-	-	GO:0005737//cytoplasm;GO:0005622//intracellular;GO:0043234//protein complex;GO:0005623//cell;GO:1990234//transferase complex;GO:0032991//macromolecular complex;GO:0034708//methyltransferase complex;GO:0043527//tRNA methyltransferase complex;GO:1902494//catalytic complex;GO:0044424//intracellular part;GO:0044464//cell part;GO:0044444//cytoplasmic part	-	GO:0006807//nitrogen compound metabolic process;GO:0016070//RNA metabolic process;GO:0008152//metabolic process;GO:0009451//RNA modification;GO:1901360//organic cyclic compound metabolic process;GO:0090304//nucleic acid metabolic process;GO:0006725//cellular aromatic compound metabolic process;GO:0046483//heterocycle metabolic process;GO:0043414//macromolecule methylation;GO:0044238//primary meta…
TCONS_00004746	Eif5	PREDICTED: eukaryotic translation initiation factor 5 [Cynoglossus semilaevis]	Genetic Information Processing	Translation	ko03013//RNA transport	K03262	-	-	GO:0043043//peptide biosynthetic process;GO:1901564//organonitrogen compound metabolic process;GO:0006518//peptide metabolic process;GO:0044260//cellular macromolecule metabolic process;GO:0006412//translation;GO:0071704//organic substance metabolic process;GO:0044249//cellular biosynthetic process;GO:0008152//metabolic process;GO:0043603//cellular amide metabolic process;GO:1901576//organic subs…
TCONS_00004747	Eif5	PREDICTED: eukaryotic translation initiation factor 5 [Cynoglossus semilaevis]	Genetic Information Processing	Translation	ko03013//RNA transport	K03262	-	-	GO:0009987//cellular process;GO:0043170//macromolecule metabolic process;GO:0006412//translation;GO:0044267//cellular protein metabolic process;GO:0044260//cellular macromolecule metabolic process;GO:0044238//primary metabolic process;GO:0071704//organic substance metabolic process;GO:1901564//organonitrogen compound metabolic process;GO:0043043//peptide biosynthetic process;GO:0034641//cellular …
TCONS_00004758	lbh	PREDICTED: protein LBH-like [Cynoglossus semilaevis]	-	-	-	-	-	-	-
TCONS_00004761	LBH	PREDICTED: protein LBH-like [Cynoglossus semilaevis]	-	-	-	-	-	-	-
TCONS_00004762	LBH	PREDICTED: protein LBH-like [Cynoglossus semilaevis]	-	-	-	-	-	-	-
TCONS_00004764	AHNAK	PREDICTED: protein AHNAK2 [Cynoglossus semilaevis]	-	-	-	-	-	-	-
TCONS_00004768	CDCA4	PREDICTED: cell division cycle-associated protein 4 isoform X1 [Cynoglossus semilaevis]	-	-	-	-	-	-	-
TCONS_00004769	CDCA4	PREDICTED: cell division cycle-associated protein 4 isoform X1 [Cynoglossus semilaevis]	-	-	-	-	-	-	-
TCONS_00004775	Drap1	PREDICTED: dr1-associated corepressor-like [Cynoglossus semilaevis]	-	-	-	-	-	-	-
TCONS_00004777	WHSC1	PREDICTED: histone-lysine N-methyltransferase NSD2 [Cynoglossus semilaevis]	Metabolism	Amino acid metabolism	ko00310//Lysine degradation	K11424	-	-	-
TCONS_00004778	Whsc1	PREDICTED: histone-lysine N-methyltransferase NSD2 [Cynoglossus semilaevis]	Metabolism	Amino acid metabolism	ko00310//Lysine degradation	K11424	-	-	-
TCONS_00004779	Whsc1	PREDICTED: histone-lysine N-methyltransferase NSD2 [Cynoglossus semilaevis]	Metabolism	Amino acid metabolism	ko00310//Lysine degradation	K11424	-	-	-
TCONS_00004780	Whsc1	PREDICTED: histone-lysine N-methyltransferase NSD2 [Cynoglossus semilaevis]	Metabolism	Amino acid metabolism	ko00310//Lysine degradation	K11424	-	-	-
TCONS_00004781	Whsc1	PREDICTED: histone-lysine N-methyltransferase NSD2 [Cynoglossus semilaevis]	Metabolism	Amino acid metabolism	ko00310//Lysine degradation	K11424	-	-	-
TCONS_00004783	-	-	-	-	-	-	-	-	-
TCONS_00004784	-	-	-	-	-	-	-	-	-
TCONS_00004785	-	-	-	-	-	-	-	-	-
TCONS_00004787	fgfr3	PREDICTED: fibroblast growth factor receptor 3 [Cynoglossus semilaevis]	Environmental Information Processing;Cellular Processes	Transport and catabolism;Signal transduction;Cell motility	ko04010//MAPK signaling pathway;ko04144//Endocytosis;ko04810//Regulation of actin cytoskeleton	K05094	GO:0031224//intrinsic component of membrane;GO:0044425//membrane part;GO:0016020//membrane	GO:0004888//transmembrane signaling receptor activity;GO:0060089//molecular transducer activity;GO:0097159//organic cyclic compound binding;GO:0004672//protein kinase activity;GO:0099600//transmembrane receptor activity;GO:0019199//transmembrane receptor protein kinase activity;GO:0004872//receptor activity;GO:0001882//nucleoside binding;GO:0016740//transferase activity;GO:0005488//binding;GO:001…	GO:0006468//protein phosphorylation;GO:0065007//biological regulation;GO:0044767//single-organism developmental process;GO:0007154//cell communication;GO:0006796//phosphate-containing compound metabolic process;GO:0016310//phosphorylation;GO:0032502//developmental process;GO:0044237//cellular metabolic process;GO:0007169//transmembrane receptor protein tyrosine kinase signaling pathway;GO:0044699…
TCONS_00004788	fgfr3	PREDICTED: fibroblast growth factor receptor 3 [Cynoglossus semilaevis]	Cellular Processes;Environmental Information Processing	Transport and catabolism;Cell motility;Signal transduction	ko04010//MAPK signaling pathway;ko04144//Endocytosis;ko04810//Regulation of actin cytoskeleton	K05094	GO:0044425//membrane part;GO:0016020//membrane;GO:0031224//intrinsic component of membrane	GO:0003824//catalytic activity;GO:0060089//molecular transducer activity;GO:0016740//transferase activity;GO:0019199//transmembrane receptor protein kinase activity;GO:0038023//signaling receptor activity;GO:0016772//transferase activity, transferring phosphorus-containing groups;GO:0097159//organic cyclic compound binding;GO:0004872//receptor activity;GO:0097367//carbohydrate derivative binding;…	GO:0006793//phosphorus metabolic process;GO:0009987//cellular process;GO:0048856//anatomical structure development;GO:0006464//cellular protein modification process;GO:0006796//phosphate-containing compound metabolic process;GO:0050896//response to stimulus;GO:0044707//single-multicellular organism process;GO:0008283//cell proliferation;GO:0007275//multicellular organism development;GO:0051716//c…
TCONS_00004789	fgfr3	PREDICTED: fibroblast growth factor receptor 3 [Cynoglossus semilaevis]	Cellular Processes;Environmental Information Processing	Cell motility;Signal transduction;Transport and catabolism	ko04010//MAPK signaling pathway;ko04144//Endocytosis;ko04810//Regulation of actin cytoskeleton	K05094	GO:0044425//membrane part;GO:0016020//membrane;GO:0031224//intrinsic component of membrane	GO:0032550//purine ribonucleoside binding;GO:0016301//kinase activity;GO:1901363//heterocyclic compound binding;GO:0001882//nucleoside binding;GO:0016772//transferase activity, transferring phosphorus-containing groups;GO:0036094//small molecule binding;GO:0060089//molecular transducer activity;GO:0005488//binding;GO:0016773//phosphotransferase activity, alcohol group as acceptor;GO:0004872//rece…	GO:0050896//response to stimulus;GO:0043170//macromolecule metabolic process;GO:0044763//single-organism cellular process;GO:0006468//protein phosphorylation;GO:0007167//enzyme linked receptor protein signaling pathway;GO:0044238//primary metabolic process;GO:0009987//cellular process;GO:0044237//cellular metabolic process;GO:0044260//cellular macromolecule metabolic process;GO:0006464//cellular …
TCONS_00004791	fgfr3	PREDICTED: fibroblast growth factor receptor 3 [Cynoglossus semilaevis]	Cellular Processes;Environmental Information Processing	Transport and catabolism;Signal transduction;Cell motility	ko04010//MAPK signaling pathway;ko04144//Endocytosis;ko04810//Regulation of actin cytoskeleton	K05094	GO:0031224//intrinsic component of membrane;GO:0044425//membrane part;GO:0016020//membrane	GO:0005488//binding;GO:0036094//small molecule binding;GO:1901363//heterocyclic compound binding;GO:0003824//catalytic activity;GO:0001882//nucleoside binding;GO:0016301//kinase activity;GO:0097159//organic cyclic compound binding;GO:0016773//phosphotransferase activity, alcohol group as acceptor;GO:0004872//receptor activity;GO:0004871//signal transducer activity;GO:0016740//transferase activity…	GO:0044267//cellular protein metabolic process;GO:0044260//cellular macromolecule metabolic process;GO:0050794//regulation of cellular process;GO:0019538//protein metabolic process;GO:0007154//cell communication;GO:0071704//organic substance metabolic process;GO:0044237//cellular metabolic process;GO:0043170//macromolecule metabolic process;GO:0008152//metabolic process;GO:0007275//multicellular …
TCONS_00004792	fgfr3	PREDICTED: fibroblast growth factor receptor 3 [Cynoglossus semilaevis]	Cellular Processes;Environmental Information Processing	Cell motility;Signal transduction;Transport and catabolism	ko04010//MAPK signaling pathway;ko04144//Endocytosis;ko04810//Regulation of actin cytoskeleton	K05094	GO:0044425//membrane part;GO:0031224//intrinsic component of membrane;GO:0016020//membrane	GO:0016301//kinase activity;GO:0004872//receptor activity;GO:0003824//catalytic activity;GO:0005488//binding;GO:0004888//transmembrane signaling receptor activity;GO:0097367//carbohydrate derivative binding;GO:0004713//protein tyrosine kinase activity;GO:0036094//small molecule binding;GO:0097159//organic cyclic compound binding;GO:0060089//molecular transducer activity;GO:0038023//signaling rece…	GO:0023052//signaling;GO:0050794//regulation of cellular process;GO:0008152//metabolic process;GO:0009987//cellular process;GO:0007165//signal transduction;GO:0007169//transmembrane receptor protein tyrosine kinase signaling pathway;GO:0048856//anatomical structure development;GO:0007275//multicellular organism development;GO:0043412//macromolecule modification;GO:0016310//phosphorylation;GO:0007…
TCONS_00004794	fgfr3	PREDICTED: fibroblast growth factor receptor 3 [Cynoglossus semilaevis]	Environmental Information Processing;Cellular Processes	Cell motility;Signal transduction;Transport and catabolism	ko04010//MAPK signaling pathway;ko04144//Endocytosis;ko04810//Regulation of actin cytoskeleton	K05094	GO:0031224//intrinsic component of membrane;GO:0044425//membrane part;GO:0016020//membrane	GO:1901363//heterocyclic compound binding;GO:0099600//transmembrane receptor activity;GO:0001882//nucleoside binding;GO:0016740//transferase activity;GO:0097159//organic cyclic compound binding;GO:0005488//binding;GO:0004872//receptor activity;GO:0004871//signal transducer activity;GO:0019199//transmembrane receptor protein kinase activity;GO:0032549//ribonucleoside binding;GO:0036094//small mole…	GO:0007165//signal transduction;GO:0044238//primary metabolic process;GO:0044700//single organism signaling;GO:0043170//macromolecule metabolic process;GO:0048731//system development;GO:0006793//phosphorus metabolic process;GO:0050794//regulation of cellular process;GO:0044699//single-organism process;GO:0009987//cellular process;GO:0050896//response to stimulus;GO:0032502//developmental process;…
TCONS_00004795	fgfr3	PREDICTED: fibroblast growth factor receptor 3 [Cynoglossus semilaevis]	Environmental Information Processing;Cellular Processes	Signal transduction;Cell motility;Transport and catabolism	ko04010//MAPK signaling pathway;ko04144//Endocytosis;ko04810//Regulation of actin cytoskeleton	K05094	GO:0044425//membrane part;GO:0031224//intrinsic component of membrane;GO:0016020//membrane	GO:0097159//organic cyclic compound binding;GO:0004672//protein kinase activity;GO:1901363//heterocyclic compound binding;GO:0016301//kinase activity;GO:0001882//nucleoside binding;GO:0016740//transferase activity;GO:0019199//transmembrane receptor protein kinase activity;GO:0099600//transmembrane receptor activity;GO:0004871//signal transducer activity;GO:0016773//phosphotransferase activity, al…	GO:0006796//phosphate-containing compound metabolic process;GO:0044700//single organism signaling;GO:0006464//cellular protein modification process;GO:0051716//cellular response to stimulus;GO:0050896//response to stimulus;GO:0065007//biological regulation;GO:0050794//regulation of cellular process;GO:0044238//primary metabolic process;GO:0007275//multicellular organism development;GO:0032501//mu…
TCONS_00004797	-	-	-	-	-	-	-	-	-
TCONS_00004799	-	-	-	-	-	-	-	-	-
TCONS_00004800	-	-	-	-	-	-	-	-	-
TCONS_00004803	GFRA4	PREDICTED: GDNF family receptor alpha-4 [Cynoglossus semilaevis]	-	-	-	-	-	-	-
TCONS_00004810	AP5S1	PREDICTED: AP-5 complex subunit sigma-1 isoform X2 [Cynoglossus semilaevis]	-	-	-	-	-	-	-
TCONS_00004811	AP5S1	PREDICTED: AP-5 complex subunit sigma-1 isoform X2 [Cynoglossus semilaevis]	-	-	-	-	-	-	-
TCONS_00004817	-	-	-	-	-	-	-	-	-
TCONS_00004818	-	-	-	-	-	-	-	-	-
TCONS_00004820	Sfxn5	PREDICTED: sideroflexin-5-like [Cynoglossus semilaevis]	-	-	-	-	GO:0043231//intracellular membrane-bounded organelle;GO:0043226//organelle;GO:0016020//membrane;GO:0005622//intracellular;GO:0043229//intracellular organelle;GO:0019866//organelle inner membrane;GO:0044464//cell part;GO:0044446//intracellular organelle part;GO:0043227//membrane-bounded organelle;GO:0031975//envelope;GO:0031090//organelle membrane;GO:0044422//organelle part;GO:0005623//cell;GO:004…	GO:0022857//transmembrane transporter activity;GO:0008514//organic anion transmembrane transporter activity;GO:0008509//anion transmembrane transporter activity;GO:0005342//organic acid transmembrane transporter activity;GO:0015075//ion transmembrane transporter activity;GO:0005215//transporter activity;GO:0046943//carboxylic acid transmembrane transporter activity;GO:0022892//substrate-specific …	GO:1902578//single-organism localization;GO:0015849//organic acid transport;GO:0006811//ion transport;GO:0046942//carboxylic acid transport;GO:0044699//single-organism process;GO:0051234//establishment of localization;GO:0015711//organic anion transport;GO:0009987//cellular process;GO:0044763//single-organism cellular process;GO:0071702//organic substance transport;GO:0044765//single-organism tra…
TCONS_00004821	Sfxn5	PREDICTED: sideroflexin-5-like [Cynoglossus semilaevis]	-	-	-	-	-	GO:0015075//ion transmembrane transporter activity;GO:0005215//transporter activity;GO:0022857//transmembrane transporter activity;GO:0022892//substrate-specific transporter activity;GO:0022891//substrate-specific transmembrane transporter activity	GO:0044763//single-organism cellular process;GO:0009987//cellular process;GO:0044699//single-organism process
TCONS_00004827	-	-	-	-	-	-	-	-	-
TCONS_00004828	-	-	-	-	-	-	-	-	-
TCONS_00004829	nrxn3a	PREDICTED: LOW QUALITY PROTEIN: neurexin-3a [Cynoglossus semilaevis]	Environmental Information Processing	Signaling molecules and interaction	ko04514//Cell adhesion molecules (CAMs)	K07377	-	-	-
TCONS_00004830	nrxn3a	PREDICTED: LOW QUALITY PROTEIN: neurexin-3a [Cynoglossus semilaevis]	Environmental Information Processing	Signaling molecules and interaction	ko04514//Cell adhesion molecules (CAMs)	K07377	-	-	-
TCONS_00004832	ADCK1	PREDICTED: uncharacterized aarF domain-containing protein kinase 1 [Cynoglossus semilaevis]	-	-	-	-	-	GO:0016740//transferase activity;GO:0003824//catalytic activity	-
TCONS_00004833	ADCK1	PREDICTED: uncharacterized aarF domain-containing protein kinase 1 [Cynoglossus semilaevis]	-	-	-	-	-	GO:0016740//transferase activity;GO:0003824//catalytic activity	-
TCONS_00004838	Slirp	PREDICTED: SRA stem-loop-interacting RNA-binding protein, mitochondrial [Cynoglossus semilaevis]	-	-	-	-	-	-	-
TCONS_00004839	Slirp	PREDICTED: SRA stem-loop-interacting RNA-binding protein, mitochondrial [Cynoglossus semilaevis]	-	-	-	-	-	-	-
TCONS_00004844	APOB	PREDICTED: apolipoprotein B-100-like [Cynoglossus semilaevis]	-	-	-	-	-	-	-
TCONS_00004845	APOB	PREDICTED: apolipoprotein B-100-like [Cynoglossus semilaevis]	-	-	-	-	-	-	-
TCONS_00004846	APOB	PREDICTED: apolipoprotein B-100-like [Cynoglossus semilaevis]	-	-	-	-	-	-	-
TCONS_00004849	GPR68	PREDICTED: psychosine receptor [Cynoglossus semilaevis]	-	-	-	-	GO:0044425//membrane part;GO:0031224//intrinsic component of membrane;GO:0016020//membrane	GO:0060089//molecular transducer activity;GO:0099600//transmembrane receptor activity;GO:0004888//transmembrane signaling receptor activity;GO:0004871//signal transducer activity;GO:0004872//receptor activity;GO:0038023//signaling receptor activity	GO:0007166//cell surface receptor signaling pathway;GO:0044763//single-organism cellular process;GO:0007154//cell communication;GO:0007165//signal transduction;GO:0050896//response to stimulus;GO:0023052//signaling;GO:0009987//cellular process;GO:0044699//single-organism process;GO:0051716//cellular response to stimulus;GO:0065007//biological regulation;GO:0050794//regulation of cellular process;…
TCONS_00004853	mpp5a	PREDICTED: MAGUK p55 subfamily member 5-A-like [Cynoglossus semilaevis]	Cellular Processes	Cellular commiunity	ko04530//Tight junction	K06091	-	-	-
TCONS_00004860	Gphn	PREDICTED: gephyrin-like isoform X2 [Cynoglossus semilaevis]	-	-	-	-	-	-	GO:0009058//biosynthetic process;GO:0009987//cellular process;GO:0044249//cellular biosynthetic process;GO:0018130//heterocycle biosynthetic process;GO:0044237//cellular metabolic process;GO:0008152//metabolic process;GO:0046483//heterocycle metabolic process
TCONS_00004861	Gphn	PREDICTED: gephyrin-like isoform X3 [Cynoglossus semilaevis]	-	-	-	-	-	-	-
TCONS_00004862	Gphn	PREDICTED: gephyrin-like isoform X2 [Cynoglossus semilaevis]	-	-	-	-	-	-	GO:0018130//heterocycle biosynthetic process;GO:0044249//cellular biosynthetic process;GO:0009058//biosynthetic process;GO:0046483//heterocycle metabolic process;GO:0009987//cellular process;GO:0008152//metabolic process;GO:0044237//cellular metabolic process
TCONS_00004865	Ppp1r13b	PREDICTED: apoptosis-stimulating of p53 protein 1-like isoform X1 [Cynoglossus semilaevis]	-	-	-	-	-	-	-
TCONS_00004866	Ppp1r13b	PREDICTED: apoptosis-stimulating of p53 protein 1-like isoform X1 [Cynoglossus semilaevis]	-	-	-	-	-	-	-
TCONS_00004867	Ppp1r13b	PREDICTED: apoptosis-stimulating of p53 protein 1-like isoform X1 [Cynoglossus semilaevis]	-	-	-	-	-	-	-
TCONS_00004875	-	PREDICTED: uncharacterized protein LOC103383726 [Cynoglossus semilaevis]	-	-	-	-	-	-	-
TCONS_00004876	-	PREDICTED: uncharacterized protein LOC103383726 [Cynoglossus semilaevis]	-	-	-	-	-	-	-
TCONS_00004877	-	PREDICTED: uncharacterized protein LOC103383726 [Cynoglossus semilaevis]	-	-	-	-	-	-	-
TCONS_00004880	-	-	-	-	-	-	-	-	-
TCONS_00004885	SLC7A9	PREDICTED: b(0,+)-type amino acid transporter 1-like isoform X3 [Lates calcarifer]	-	-	-	-	GO:0031224//intrinsic component of membrane;GO:0044425//membrane part;GO:0016020//membrane	GO:0008509//anion transmembrane transporter activity;GO:0005342//organic acid transmembrane transporter activity;GO:0008514//organic anion transmembrane transporter activity;GO:0005215//transporter activity;GO:0022892//substrate-specific transporter activity;GO:0046943//carboxylic acid transmembrane transporter activity;GO:0015075//ion transmembrane transporter activity;GO:0022891//substrate-spec…	-
TCONS_00004886	SLC7A9	PREDICTED: b(0,+)-type amino acid transporter 1-like isoform X3 [Lates calcarifer]	-	-	-	-	GO:0016020//membrane	-	-
TCONS_00004888	diexf	PREDICTED: digestive organ expansion factor homolog [Cynoglossus semilaevis]	-	-	-	-	-	-	GO:0008152//metabolic process;GO:0048856//anatomical structure development;GO:0032501//multicellular organismal process;GO:0048731//system development;GO:0044707//single-multicellular organism process;GO:0044767//single-organism developmental process;GO:0071704//organic substance metabolic process;GO:0044699//single-organism process;GO:0032502//developmental process;GO:0043170//macromolecule meta…
TCONS_00004889	diexf	PREDICTED: digestive organ expansion factor homolog [Cynoglossus semilaevis]	-	-	-	-	-	-	GO:0044707//single-multicellular organism process;GO:0043170//macromolecule metabolic process;GO:0032502//developmental process;GO:0007275//multicellular organism development;GO:0048856//anatomical structure development;GO:0044767//single-organism developmental process;GO:0008152//metabolic process;GO:0032501//multicellular organismal process;GO:0071704//organic substance metabolic process;GO:004…
TCONS_00004891	BEND3	PREDICTED: BEN domain-containing protein 3 [Cynoglossus semilaevis]	-	-	-	-	-	-	-
TCONS_00004904	ALK	PREDICTED: ALK tyrosine kinase receptor [Austrofundulus limnaeus]	-	-	-	-	GO:0016020//membrane	GO:0016772//transferase activity, transferring phosphorus-containing groups;GO:0016740//transferase activity;GO:0016773//phosphotransferase activity, alcohol group as acceptor;GO:0004713//protein tyrosine kinase activity;GO:0016301//kinase activity;GO:0004672//protein kinase activity;GO:0003824//catalytic activity	GO:0036211//protein modification process;GO:0006793//phosphorus metabolic process;GO:0043412//macromolecule modification;GO:0008152//metabolic process;GO:0043170//macromolecule metabolic process;GO:0006464//cellular protein modification process;GO:0044267//cellular protein metabolic process;GO:0006468//protein phosphorylation;GO:0006796//phosphate-containing compound metabolic process;GO:0016310/…
TCONS_00004905	ALK	PREDICTED: ALK tyrosine kinase receptor [Austrofundulus limnaeus]	-	-	-	-	GO:0016020//membrane	GO:0016772//transferase activity, transferring phosphorus-containing groups;GO:0016301//kinase activity;GO:0016773//phosphotransferase activity, alcohol group as acceptor;GO:0003824//catalytic activity;GO:0004672//protein kinase activity;GO:0016740//transferase activity;GO:0004713//protein tyrosine kinase activity	GO:0043170//macromolecule metabolic process;GO:0043412//macromolecule modification;GO:0071704//organic substance metabolic process;GO:0019538//protein metabolic process;GO:0006796//phosphate-containing compound metabolic process;GO:0006468//protein phosphorylation;GO:0008152//metabolic process;GO:0009987//cellular process;GO:0016310//phosphorylation;GO:0006464//cellular protein modification proce…
TCONS_00004906	ALK	PREDICTED: ALK tyrosine kinase receptor [Cynoglossus semilaevis]	-	-	-	-	GO:0016020//membrane	GO:0016773//phosphotransferase activity, alcohol group as acceptor;GO:0003824//catalytic activity;GO:0004672//protein kinase activity;GO:0016301//kinase activity;GO:0016772//transferase activity, transferring phosphorus-containing groups;GO:0016740//transferase activity;GO:0004713//protein tyrosine kinase activity	GO:0071704//organic substance metabolic process;GO:0044267//cellular protein metabolic process;GO:0006468//protein phosphorylation;GO:0044260//cellular macromolecule metabolic process;GO:0043170//macromolecule metabolic process;GO:0044238//primary metabolic process;GO:0036211//protein modification process;GO:0016310//phosphorylation;GO:0009987//cellular process;GO:0019538//protein metabolic proce…
TCONS_00004907	ALK	PREDICTED: ALK tyrosine kinase receptor [Cynoglossus semilaevis]	-	-	-	-	GO:0016020//membrane	GO:0016740//transferase activity;GO:0004672//protein kinase activity;GO:0016772//transferase activity, transferring phosphorus-containing groups;GO:0004713//protein tyrosine kinase activity;GO:0003824//catalytic activity;GO:0016301//kinase activity;GO:0016773//phosphotransferase activity, alcohol group as acceptor	GO:0006464//cellular protein modification process;GO:0008152//metabolic process;GO:0044267//cellular protein metabolic process;GO:0019538//protein metabolic process;GO:0043170//macromolecule metabolic process;GO:0006793//phosphorus metabolic process;GO:0071704//organic substance metabolic process;GO:0009987//cellular process;GO:0006796//phosphate-containing compound metabolic process;GO:0044237//…
TCONS_00004909	ALK	PREDICTED: ALK tyrosine kinase receptor [Cynoglossus semilaevis]	-	-	-	-	-	GO:0004672//protein kinase activity;GO:0016772//transferase activity, transferring phosphorus-containing groups;GO:0016740//transferase activity;GO:0016301//kinase activity;GO:0016773//phosphotransferase activity, alcohol group as acceptor;GO:0003824//catalytic activity	GO:0006793//phosphorus metabolic process;GO:0008152//metabolic process;GO:0016310//phosphorylation;GO:0006796//phosphate-containing compound metabolic process;GO:0009987//cellular process;GO:0044237//cellular metabolic process
TCONS_00004910	-	-	-	-	-	-	-	-	-
TCONS_00004913	-	-	-	-	-	-	-	-	-
TCONS_00004915	-	PREDICTED: uncharacterized protein LOC109061699 [Cyprinus carpio]	-	-	-	-	-	-	-
TCONS_00004916	-	-	-	-	-	-	-	-	-
TCONS_00004917	-	-	-	-	-	-	-	-	-
TCONS_00004937	LRFN2	PREDICTED: leucine-rich repeat and fibronectin type-III domain-containing protein 2 [Cynoglossus semilaevis]	-	-	-	-	-	-	-
TCONS_00004939	-	-	-	-	-	-	-	-	-
TCONS_00004940	-	-	-	-	-	-	-	-	-
TCONS_00004944	Rpgrip1l	PREDICTED: protein fantom-like isoform X1 [Cynoglossus semilaevis]	-	-	-	-	-	-	-
TCONS_00004945	Rpgrip1l	PREDICTED: protein fantom-like isoform X2 [Cynoglossus semilaevis]	-	-	-	-	-	-	-
TCONS_00004956	-	PREDICTED: protein O-GlcNAcase-like isoform X3 [Cynoglossus semilaevis]	-	-	-	-	-	-	-
TCONS_00004960	SYT4	PREDICTED: synaptotagmin-4 [Cynoglossus semilaevis]	-	-	-	-	GO:0044464//cell part;GO:0031410//cytoplasmic vesicle;GO:0043231//intracellular membrane-bounded organelle;GO:0043226//organelle;GO:0044444//cytoplasmic part;GO:0005622//intracellular;GO:0031988//membrane-bounded vesicle;GO:0030135//coated vesicle;GO:0016023//cytoplasmic, membrane-bounded vesicle;GO:0030136//clathrin-coated vesicle;GO:0005623//cell;GO:0043227//membrane-bounded organelle;GO:004322…	-	GO:0051234//establishment of localization;GO:0006810//transport;GO:0016192//vesicle-mediated transport;GO:0051179//localization
TCONS_00004961	SYT4	PREDICTED: synaptotagmin-4 [Cynoglossus semilaevis]	-	-	-	-	-	-	GO:0051179//localization;GO:0006810//transport;GO:0051234//establishment of localization
TCONS_00004962	SYT4	PREDICTED: synaptotagmin-4 [Cynoglossus semilaevis]	-	-	-	-	GO:0043231//intracellular membrane-bounded organelle;GO:0005622//intracellular;GO:0044444//cytoplasmic part;GO:0031988//membrane-bounded vesicle;GO:0031410//cytoplasmic vesicle;GO:0043229//intracellular organelle;GO:0005737//cytoplasm;GO:0016023//cytoplasmic, membrane-bounded vesicle;GO:0044464//cell part;GO:0031982//vesicle;GO:0043226//organelle;GO:0030135//coated vesicle;GO:0030136//clathrin-co…	-	GO:0016192//vesicle-mediated transport;GO:0051234//establishment of localization;GO:0006810//transport;GO:0051179//localization
TCONS_00004964	chst12	PREDICTED: carbohydrate sulfotransferase 12-like [Cynoglossus semilaevis]	Metabolism	Glycan biosynthesis and metabolism	ko00532//Glycosaminoglycan biosynthesis - chondroitin sulfate / dermatan sulfate	K04742	-	-	-
TCONS_00004965	chst12	PREDICTED: carbohydrate sulfotransferase 12-like [Cynoglossus semilaevis]	Metabolism	Glycan biosynthesis and metabolism	ko00532//Glycosaminoglycan biosynthesis - chondroitin sulfate / dermatan sulfate	K04742	-	-	-
TCONS_00004968	SEMA4F	PREDICTED: semaphorin-4F [Cynoglossus semilaevis]	-	-	-	-	-	-	-
TCONS_00004969	Chst12	PREDICTED: carbohydrate sulfotransferase 12-like [Cynoglossus semilaevis]	Metabolism	Glycan biosynthesis and metabolism	ko00532//Glycosaminoglycan biosynthesis - chondroitin sulfate / dermatan sulfate	K04742	-	-	-
TCONS_00004970	DOK1	PREDICTED: docking protein 1 [Cynoglossus semilaevis]	-	-	-	-	-	-	-
TCONS_00004971	DOK1	PREDICTED: docking protein 1 [Cynoglossus semilaevis]	-	-	-	-	-	-	-
TCONS_00004973	DOK1	PREDICTED: docking protein 1 [Cynoglossus semilaevis]	-	-	-	-	-	-	-
TCONS_00004975	Paip2b	PREDICTED: polyadenylate-binding protein-interacting protein 2B isoform X1 [Cynoglossus semilaevis]	-	-	-	-	-	-	-
TCONS_00004976	PAIP2B	PREDICTED: polyadenylate-binding protein-interacting protein 2B isoform X1 [Cynoglossus semilaevis]	-	-	-	-	-	-	-
TCONS_00004977	Paip2b	PREDICTED: polyadenylate-binding protein-interacting protein 2B isoform X1 [Cynoglossus semilaevis]	-	-	-	-	-	-	-
TCONS_00004978	Paip2b	PREDICTED: polyadenylate-binding protein-interacting protein 2B isoform X1 [Cynoglossus semilaevis]	-	-	-	-	-	-	-
TCONS_00004982	-	PREDICTED: heat shock 70 kDa protein 12B isoform X2 [Cynoglossus semilaevis]	-	-	-	-	-	-	-
TCONS_00004984	-	PREDICTED: uncharacterized protein LOC103384050 [Cynoglossus semilaevis]	-	-	-	-	-	-	-
TCONS_00004990	rcor2	PREDICTED: REST corepressor 2 isoform X3 [Cynoglossus semilaevis]	-	-	-	-	-	-	-
TCONS_00004993	rcor2	PREDICTED: REST corepressor 2 isoform X3 [Cynoglossus semilaevis]	-	-	-	-	-	-	-
TCONS_00004995	rcor2	PREDICTED: REST corepressor 2 isoform X3 [Cynoglossus semilaevis]	-	-	-	-	-	-	-
TCONS_00004996	rcor2	PREDICTED: REST corepressor 2 isoform X3 [Cynoglossus semilaevis]	-	-	-	-	-	-	-
TCONS_00005006	C11orf85	PREDICTED: membrane-anchored junction protein isoform X3 [Cynoglossus semilaevis]	-	-	-	-	-	-	-
[truncated: 25,510 more rows]

## Sheet: S2c
Known lncRNA transcripts annotation information
[truncated: 9,817 more rows]

[truncated: 1 more sheets: S2d]
