# Supplementary material for: Brain and Pituitary Transcriptome Analyses Reveal the Differential Regulation of Reproduction-Related LncRNAs and mRNAs in Cynoglossus semilaevis
Source: Front Genet. 2021 Dec 9;12:802953. doi: 10.3389/fgene.2021.802953 (PMC8696122; doi:10.3389/fgene.2021.802953)
Supplement: Supplementary file 3 [file DataSheet2.ZIP › Supplementary Tables/Supplementary Table 4 Brain differently expressed transcripts.xlsx]

## Sheet: S4a IV vs. V-DEmRNA
Differentially expressed mRNAs between stage IV vs.V
id	B-IV_count	B-V_count	B-IV_fpkm	B-V_fpkm	log2(FC)	Pvalue	FDR	significant	Symbol	Description	KEGG_A_class	KEGG_B_class	Pathway	K_ID	GO Component	GO Function	GO Process
NM_001294204.1	8558.67	71.6667	638.903	4.49333	-7.15167	1.30083e-96	3.30919e-92	yes	cgbb	gonadotropin subunit beta-2-like precursor [Cynoglossus semilaevis]	Environmental Information Processing;Organismal Systems	Endocrine system;Signaling molecules and interaction	ko04080//Neuroactive ligand-receptor interaction;ko04912//GnRH signaling pathway	K08521	-	-	-
NM_001294211.1	2535.67	47.3333	149.953	2.31667	-6.01632	1.32452e-42	9.62696e-39	yes	gh	growth hormone [Cynoglossus semilaevis]	Environmental Information Processing	Signaling molecules and interaction;Signal transduction	ko04080//Neuroactive ligand-receptor interaction;ko04060//Cytokine-cytokine receptor interaction;ko04630//Jak-STAT signaling pathway	K05438	-	GO:0005488//binding;GO:0043167//ion binding;GO:0005515//protein binding;GO:0043169//cation binding;GO:0005102//receptor binding	-
NM_001294216.1	10805.7	39	796.327	2.41667	-8.3642	1.52773e-132	7.77278e-128	yes	cga	glycoprotein hormones alpha chain precursor [Cynoglossus semilaevis]	Organismal Systems;Environmental Information Processing	Signaling molecules and interaction;Endocrine system	ko04080//Neuroactive ligand-receptor interaction;ko04912//GnRH signaling pathway	K08522	-	-	-
TCONS_00000129	0.01	291.493	0.001	3.46667	11.7593	0.000342901	0.0463992	yes	TTC7B	PREDICTED: tetratricopeptide repeat protein 7B [Cynoglossus semilaevis]	-	-	-	-	-	-	-
TCONS_00001255	0	195.093	0.001	1.33333	10.3808	1.20015e-09	9.69227e-07	yes	PACS2	PREDICTED: phosphofurin acidic cluster sorting protein 2 [Cynoglossus semilaevis]	-	-	-	-	-	-	-
TCONS_00002623	1207.74	697.817	11.7167	5.63667	-1.05565	2.63856e-06	0.00087172	yes	FGA	PREDICTED: LOW QUALITY PROTEIN: fibrinogen alpha chain-like [Cynoglossus semilaevis]	-	-	-	-	-	-	-
TCONS_00002752	465.31	1268.76	2.26	5.17	1.19384	6.13807e-07	0.000247851	yes	Ptprd	PREDICTED: LOW QUALITY PROTEIN: receptor-type tyrosine-protein phosphatase delta [Cynoglossus semilaevis]	-	-	-	-	-	-	-
TCONS_00002967	125.247	0.133333	0.6	0.001	-9.22882	4.17224e-05	0.00899471	yes	PIEZO2	PREDICTED: piezo-type mechanosensitive ion channel component 2-like [Cynoglossus semilaevis]	-	-	-	-	-	-	-
TCONS_00003901	0	182.853	0.001	1.78	10.7977	2.58312e-05	0.00605641	yes	SNX14	PREDICTED: sorting nexin-14 isoform X5 [Cynoglossus semilaevis]	-	-	-	-	-	-	-
TCONS_00004876	221.783	0	0.95	0.001	-9.89178	4.20208e-12	4.85894e-09	yes	-	PREDICTED: uncharacterized protein LOC103383726 [Cynoglossus semilaevis]	-	-	-	-	-	-	-
TCONS_00005946	0	140.843	0.001	0.763333	9.57617	7.06883e-07	0.000276652	yes	Lphn3	PREDICTED: adhesion G protein-coupled receptor L3-like isoform X6 [Cynoglossus semilaevis]	-	-	-	-	-	-	-
TCONS_00006751	870.173	350.387	11.15	3.8	-1.55297	9.07935e-08	4.52882e-05	yes	RAB3A	PREDICTED: ras-related protein Rab-3A [Cynoglossus semilaevis]	-	-	-	-	-	GO:0097159//organic cyclic compound binding;GO:0005488//binding;GO:0032550//purine ribonucleoside binding;GO:0097367//carbohydrate derivative binding;GO:0036094//small molecule binding;GO:0032549//ribonucleoside binding;GO:0001883//purine nucleoside binding;GO:1901363//heterocyclic compound binding;GO:0001882//nucleoside binding	GO:0051234//establishment of localization;GO:0050896//response to stimulus;GO:0007165//signal transduction;GO:0033036//macromolecule localization;GO:0044699//single-organism process;GO:0008104//protein localization;GO:0065007//biological regulation;GO:0050789//regulation of biological process;GO:0051179//localization;GO:0007154//cell communication;GO:0044700//single organism signaling;GO:0009987/…
TCONS_00006892	160.68	0	1.11333	0.001	-10.1207	1.34215e-05	0.00351222	yes	DOCK7	PREDICTED: dedicator of cytokinesis protein 7 isoform X8 [Cynoglossus semilaevis]	-	-	-	-	-	-	GO:0050896//response to stimulus;GO:0009987//cellular process;GO:0051716//cellular response to stimulus;GO:0007154//cell communication;GO:0050789//regulation of biological process;GO:0035556//intracellular signal transduction;GO:0044763//single-organism cellular process;GO:0044699//single-organism process;GO:0050794//regulation of cellular process;GO:0044700//single organism signaling;GO:0023052/…
TCONS_00007198	87.3633	0	2.87	0.001	-11.4868	6.54406e-07	0.000262164	yes	SCFD2	PREDICTED: sec1 family domain-containing protein 2 [Cynoglossus semilaevis]	-	-	-	-	-	-	GO:0051179//localization;GO:0051234//establishment of localization;GO:0006810//transport
TCONS_00007433	0	155.2	0.001	3.15	11.6211	0.000196564	0.0300323	yes	Rab3b	PREDICTED: ras-related protein Rab-3B [Cynoglossus semilaevis]	Cellular Processes	Cellular commiunity	ko04530//Tight junction	K06108	-	GO:0005488//binding;GO:0036094//small molecule binding;GO:0001883//purine nucleoside binding;GO:0032549//ribonucleoside binding;GO:0097367//carbohydrate derivative binding;GO:0032550//purine ribonucleoside binding;GO:0097159//organic cyclic compound binding;GO:0001882//nucleoside binding;GO:1901363//heterocyclic compound binding	GO:0051716//cellular response to stimulus;GO:0009987//cellular process;GO:0050794//regulation of cellular process;GO:0035556//intracellular signal transduction;GO:0051234//establishment of localization;GO:0007165//signal transduction;GO:0007154//cell communication;GO:0008104//protein localization;GO:0065007//biological regulation;GO:0050789//regulation of biological process;GO:0045184//establishm…
TCONS_00008446	0	108.38	0.001	1.27	10.3106	3.18818e-06	0.00102133	yes	GNB4	PREDICTED: guanine nucleotide-binding protein subunit beta-4 isoform X2 [Cynoglossus semilaevis]	-	-	-	-	-	-	-
TCONS_00008747	0	145.59	0.001	0.563333	9.13785	6.8311e-05	0.0133674	yes	PTPRS	PREDICTED: receptor-type tyrosine-protein phosphatase S-like isoform X7 [Cynoglossus semilaevis]	-	-	-	-	-	-	-
TCONS_00008972	74.25	0	0.4	0.001	-8.64386	4.9678e-06	0.00151665	yes	ABCA1	PREDICTED: LOW QUALITY PROTEIN: ATP-binding cassette sub-family A member 7 [Cynoglossus semilaevis]	Environmental Information Processing	Membrane transport	ko02010//ABC transporters	K05641	-	-	-
TCONS_00009396	0	77.9667	0.001	1.94667	10.9268	1.05309e-05	0.00289616	yes	Lppr3	PREDICTED: phospholipid phosphatase-related protein type 3 [Cynoglossus semilaevis]	-	-	-	-	-	-	-
TCONS_00009637	37.7833	0	0.336667	0.001	-8.39518	0.000367173	0.0487506	yes	Kdm4c	PREDICTED: lysine-specific demethylase 4A isoform X2 [Cynoglossus semilaevis]	-	-	-	-	-	-	-
TCONS_00010083	426.987	1166.65	9.80667	22.4	1.19166	3.44462e-06	0.00108182	yes	Hapln4	PREDICTED: hyaluronan and proteoglycan link protein 4 [Cynoglossus semilaevis]	-	-	-	-	-	-	GO:0022610//biological adhesion
TCONS_00010306	132.17	667.577	0.523333	2.20333	2.07389	0.000159259	0.0256417	yes	HECW1	PREDICTED: E3 ubiquitin-protein ligase HECW1 [Cynoglossus semilaevis]	-	-	-	-	-	-	-
TCONS_00011000	0.01	102.15	0.001	0.963333	9.91189	8.05354e-07	0.000308081	yes	vipr1	PREDICTED: vasoactive intestinal polypeptide receptor 1 isoform X1 [Cynoglossus semilaevis]	Environmental Information Processing	Signaling molecules and interaction	ko04080//Neuroactive ligand-receptor interaction	K04589	-	-	-
TCONS_00011015	186.817	0	0.936667	0.001	-9.87139	6.08599e-06	0.00178985	yes	znf652-a	PREDICTED: LOW QUALITY PROTEIN: zinc finger and BTB domain-containing protein 47 [Cynoglossus semilaevis]	-	-	-	-	-	-	-
TCONS_00011126	1000.6	3198.98	17.5567	47.22	1.42738	5.4865e-17	1.21366e-13	yes	F13A1	PREDICTED: coagulation factor XIII A chain [Cynoglossus semilaevis]	-	-	-	-	-	-	-
TCONS_00011726	498.823	1748.05	6.96667	20.5233	1.55872	2.90791e-10	2.59559e-07	yes	-	PREDICTED: microtubule-associated protein 4 isoform X2 [Cynoglossus semilaevis]	-	-	-	-	-	-	-
TCONS_00011820	88.86	0	0.25	0.001	-7.96578	0.000246613	0.036159	yes	Zfhx4	PREDICTED: zinc finger homeobox protein 4 [Cynoglossus semilaevis]	-	-	-	-	-	-	-
TCONS_00012570	0	96.7333	0.001	0.763333	9.57617	0.000372767	0.0490068	yes	SUGCT	PREDICTED: succinate--hydroxymethylglutarate CoA-transferase isoform X2 [Cynoglossus semilaevis]	-	-	-	-	-	-	-
TCONS_00012769	0	378.317	0.001	1.93	10.9144	1.38822e-17	3.36332e-14	yes	DNAJC13	PREDICTED: LOW QUALITY PROTEIN: dnaJ homolog subfamily C member 13 [Cynoglossus semilaevis]	-	-	-	-	-	-	-
TCONS_00012798	108.21	0	0.526667	0.001	-9.04075	8.65991e-08	4.36237e-05	yes	scrib	PREDICTED: LOW QUALITY PROTEIN: protein scribble homolog [Cynoglossus semilaevis]	-	-	-	-	-	-	GO:0007399//nervous system development;GO:0048646//anatomical structure formation involved in morphogenesis;GO:0022008//neurogenesis;GO:0009888//tissue development;GO:0060429//epithelium development;GO:0051674//localization of cell;GO:0048870//cell motility;GO:0048729//tissue morphogenesis;GO:0040011//locomotion;GO:0044707//single-multicellular organism process;GO:0002009//morphogenesis of an epi…
TCONS_00013806	79.7867	1.05667	0.303333	0.00333333	-6.50779	0.000123503	0.0210858	yes	ZNF235	PREDICTED: uncharacterized protein LOC103377901 [Cynoglossus semilaevis]	-	-	-	-	-	-	-
TCONS_00013807	143.45	0.33	0.55	0.001	-9.10329	5.58353e-09	3.89149e-06	yes	ZNF235	PREDICTED: uncharacterized protein LOC103377901 [Cynoglossus semilaevis]	-	-	-	-	-	-	-
TCONS_00014174	176.04	0	1.45333	0.001	-10.5051	1.10854e-05	0.00303228	yes	NPAS3	PREDICTED: neuronal PAS domain-containing protein 1 isoform X3 [Cynoglossus semilaevis]	-	-	-	-	-	-	-
TCONS_00014529	0	97.8767	0.001	0.443333	8.79225	1.11158e-06	0.00040982	yes	arhgap32	PREDICTED: LOW QUALITY PROTEIN: rho GTPase-activating protein 32-like [Cynoglossus semilaevis]	-	-	-	-	-	-	-
TCONS_00014698	97.3233	0	1.35	0.001	-10.3987	0.000161489	0.0258373	yes	ARRB1	PREDICTED: beta-arrestin-1 isoform X4 [Cynoglossus semilaevis]	Cellular Processes;Environmental Information Processing	Signal transduction;Transport and catabolism	ko04010//MAPK signaling pathway;ko04144//Endocytosis	K04439	-	GO:0005488//binding	GO:0044763//single-organism cellular process;GO:0009888//tissue development;GO:0007154//cell communication;GO:0032501//multicellular organismal process;GO:0044699//single-organism process;GO:0050794//regulation of cellular process;GO:0048856//anatomical structure development;GO:0002376//immune system process;GO:2000145//regulation of cell motility;GO:0050789//regulation of biological process;GO:0…
TCONS_00015485	86.95	0	1.02333	0.001	-9.99906	0.00034102	0.0463915	yes	Atf5	PREDICTED: cyclic AMP-dependent transcription factor ATF-5 isoform X1 [Cynoglossus semilaevis]	-	-	-	-	-	-	-
TCONS_00015491	87.8933	0	0.573333	0.001	-9.16323	7.30341e-07	0.000283295	yes	Phldb1	PREDICTED: pleckstrin homology-like domain family B member 1 [Cynoglossus semilaevis]	-	-	-	-	-	-	-
TCONS_00015624	269.143	0.05	0.926667	0.001	-9.85591	7.34992e-07	0.000283295	yes	tenm4	PREDICTED: LOW QUALITY PROTEIN: teneurin-4 [Cynoglossus semilaevis]	-	-	-	-	-	-	-
TCONS_00015650	682.25	2586.79	1.86	5.88667	1.66215	3.27243e-19	9.24971e-16	yes	RYR2	PREDICTED: ryanodine receptor 1-like [Cynoglossus semilaevis]	Environmental Information Processing	Signal transduction	ko04020//Calcium signaling pathway	K04961	-	-	-
TCONS_00016555	283.35	49.3767	4.56	0.666667	-2.774	8.42025e-06	0.00235388	yes	VPS53	PREDICTED: vacuolar protein sorting-associated protein 53 homolog [Cynoglossus semilaevis]	-	-	-	-	-	-	-
TCONS_00016580	97.1367	0	0.266667	0.001	-8.05889	0.000229303	0.0342126	yes	FCHSD2	PREDICTED: NACHT and WD repeat domain-containing protein 2-like [Cynoglossus semilaevis]	-	-	-	-	-	-	-
TCONS_00018051	1.12333	227.4	0.0133333	1.71	7.00282	8.90503e-05	0.0167185	yes	ADAMTSL1	PREDICTED: ADAMTS-like protein 3 isoform X1 [Lates calcarifer]	-	-	-	-	-	-	-
TCONS_00018085	66.06	337.203	0.18	0.76	2.078	0.000120296	0.0207473	yes	GOLGB1	PREDICTED: golgin subfamily B member 1-like isoform X4 [Cynoglossus semilaevis]	-	-	-	-	-	-	-
TCONS_00018087	55.8367	0.02	0.15	0.001	-7.22882	0.000156539	0.0253642	yes	GOLGB1	PREDICTED: golgin subfamily B member 1-like isoform X4 [Cynoglossus semilaevis]	-	-	-	-	-	-	-
TCONS_00019021	158.667	0	1.93	0.001	-10.9144	1.34613e-05	0.00351222	yes	ERCC5	PREDICTED: DNA repair protein complementing XP-G cells [Cynoglossus semilaevis]	Genetic Information Processing	Replication and repair	ko03420//Nucleotide excision repair	K10846	-	GO:0016788//hydrolase activity, acting on ester bonds;GO:0016787//hydrolase activity;GO:0003824//catalytic activity	GO:0008152//metabolic process;GO:1901360//organic cyclic compound metabolic process;GO:0044237//cellular metabolic process;GO:0006807//nitrogen compound metabolic process;GO:0044238//primary metabolic process;GO:0006139//nucleobase-containing compound metabolic process;GO:0071704//organic substance metabolic process;GO:0034641//cellular nitrogen compound metabolic process;GO:0009987//cellular pro…
TCONS_00019488	2756.09	707.993	71	15.3067	-2.21366	5.60608e-14	8.14931e-11	yes	scg3	PREDICTED: secretogranin-3 [Cynoglossus semilaevis]	-	-	-	-	-	-	-
TCONS_00019489	1771.91	769.113	37.8733	13.7933	-1.45721	1.38706e-13	1.9603e-10	yes	scg3	PREDICTED: secretogranin-3 [Cynoglossus semilaevis]	-	-	-	-	-	-	-
TCONS_00020947	941.093	2358.23	6.09	12.8333	1.07538	0.000141699	0.023407	yes	KIF21A	PREDICTED: kinesin-like protein KIF21A [Cynoglossus semilaevis]	-	-	-	-	-	-	-
TCONS_00021080	404.627	1591.17	1.86667	6.15667	1.72169	4.90464e-13	6.74427e-10	yes	KLF13	hypothetical protein cypCar_00038884 [Cyprinus carpio]	-	-	-	-	-	GO:0097159//organic cyclic compound binding;GO:0003676//nucleic acid binding;GO:0005488//binding;GO:1901363//heterocyclic compound binding	GO:0009059//macromolecule biosynthetic process;GO:0034101//erythrocyte homeostasis;GO:0006807//nitrogen compound metabolic process;GO:0044271//cellular nitrogen compound biosynthetic process;GO:0006351//transcription, DNA-templated;GO:1901362//organic cyclic compound biosynthetic process;GO:0044237//cellular metabolic process;GO:0002520//immune system development;GO:0046483//heterocycle metabolic…
TCONS_00021689	95.85	0	1.03	0.001	-10.0084	0.000172696	0.0271784	yes	IGSF22	PREDICTED: immunoglobulin superfamily member 22 isoform X4 [Cynoglossus semilaevis]	-	-	-	-	-	-	-
TCONS_00022037	251.403	824.827	1.33667	3.68667	1.46368	4.97819e-06	0.00151665	yes	dhtkd1	PREDICTED: probable 2-oxoglutarate dehydrogenase E1 component DHKTD1, mitochondrial [Cynoglossus semilaevis]	-	-	-	-	-	GO:0036094//small molecule binding;GO:0016491//oxidoreductase activity;GO:0005488//binding;GO:0019842//vitamin binding;GO:0016903//oxidoreductase activity, acting on the aldehyde or oxo group of donors;GO:0003824//catalytic activity	GO:0006091//generation of precursor metabolites and energy;GO:0045333//cellular respiration;GO:0044699//single-organism process;GO:0044237//cellular metabolic process;GO:0055114//oxidation-reduction process;GO:0008152//metabolic process;GO:0009987//cellular process;GO:0044710//single-organism metabolic process;GO:0015980//energy derivation by oxidation of organic compounds;GO:0044763//single-orga…
TCONS_00023894	0.03	264.747	0.001	1.58	10.6257	1.21354e-05	0.0032496	yes	TJP1	PREDICTED: tight junction protein ZO-1 isoform X7 [Cynoglossus semilaevis]	Cellular Processes	Cellular commiunity	ko04530//Tight junction;ko04520//Adherens junction;ko04540//Gap junction	K05701	-	-	-
TCONS_00025632	384.607	74.6633	5.79667	0.943333	-2.61938	3.42834e-07	0.000150368	yes	esr1	PREDICTED: estrogen receptor [Cynoglossus semilaevis]	-	-	-	-	-	-	-
TCONS_00025635	168.747	7.78333	2.40333	0.09	-4.73897	2.34246e-05	0.00556914	yes	esr1	PREDICTED: estrogen receptor [Cynoglossus semilaevis]	-	-	-	-	-	-	-
TCONS_00026020	271.683	731.687	3.86667	8.71667	1.17269	0.000140028	0.0232644	yes	EZR	PREDICTED: ezrin [Cynoglossus semilaevis]	Cellular Processes	Cell motility	ko04810//Regulation of actin cytoskeleton	K08007	GO:0044425//membrane part;GO:0044424//intracellular part;GO:0005623//cell;GO:0043228//non-membrane-bounded organelle;GO:0016020//membrane;GO:0043229//intracellular organelle;GO:0044464//cell part;GO:0043226//organelle;GO:0043232//intracellular non-membrane-bounded organelle;GO:0005622//intracellular	GO:0008092//cytoskeletal protein binding;GO:0005488//binding;GO:0005515//protein binding	GO:0009987//cellular process;GO:0044699//single-organism process;GO:0051179//localization;GO:0048870//cell motility;GO:0006928//movement of cell or subcellular component;GO:0001667//ameboidal-type cell migration;GO:0044763//single-organism cellular process;GO:0051674//localization of cell;GO:0040011//locomotion;GO:0016477//cell migration
TCONS_00026088	0	115.117	0.001	0.743333	9.53787	0.000185054	0.0287048	yes	pum2	PREDICTED: pumilio homolog 2 isoform X2 [Cynoglossus semilaevis]	-	-	-	-	-	-	-
TCONS_00026569	324.427	88.7267	0.98	0.226667	-2.11221	0.000117561	0.0204838	yes	RYR3	PREDICTED: LOW QUALITY PROTEIN: ryanodine receptor 3 [Cynoglossus semilaevis]	Environmental Information Processing	Signal transduction	ko04020//Calcium signaling pathway	K04963	-	-	-
TCONS_00027853	0	53.6267	0.001	0.776667	9.60115	0.000259186	0.0374627	yes	Lmf1	PREDICTED: lipase maturation factor 1 [Cynoglossus semilaevis]	-	-	-	-	-	-	-
TCONS_00027943	108.577	0	1.41333	0.001	-10.4649	6.5635e-05	0.0129937	yes	Mkl1	PREDICTED: MKL/myocardin-like protein 1 isoform X1 [Cynoglossus semilaevis]	-	-	-	-	-	-	-
TCONS_00028806	151.513	3.03333	0.706667	0.0133333	-5.72792	0.000118751	0.0206205	yes	Shank3	PREDICTED: SH3 and multiple ankyrin repeat domains protein 3-like [Cynoglossus semilaevis]	-	-	-	-	-	-	-
TCONS_00028837	606.143	1461.49	9.82333	19.97	1.02355	0.000368902	0.0487506	yes	TSPAN6	PREDICTED: 23 kDa integral membrane protein-like [Cynoglossus semilaevis]	-	-	-	-	-	-	-
TCONS_00028870	0	138.72	0.001	0.813333	9.6677	7.69174e-05	0.0146569	yes	Srgap1	PREDICTED: SLIT-ROBO Rho GTPase-activating protein 1 isoform X1 [Cynoglossus semilaevis]	-	-	-	-	-	-	GO:0007154//cell communication;GO:0009987//cellular process;GO:0044699//single-organism process;GO:0044763//single-organism cellular process
TCONS_00029344	134.16	0	1.27333	0.001	-10.3144	4.79232e-05	0.0100754	yes	-	PREDICTED: putative homeodomain transcription factor 2 isoform X2 [Cynoglossus semilaevis]	-	-	-	-	-	-	-
TCONS_00030278	92.1967	0.00333333	1.15333	0.001	-10.1716	0.000211764	0.0318761	yes	Atxn2l	PREDICTED: ataxin-2-like protein [Cynoglossus semilaevis]	-	-	-	-	-	-	-
TCONS_00030597	41.14	0	0.223333	0.001	-7.80305	0.000231916	0.0344006	yes	ZFP62	PREDICTED: zinc finger protein 646-like [Cynoglossus semilaevis]	-	-	-	-	-	-	-
TCONS_00031008	0.07	153.11	0.001	1.19	10.2167	5.28789e-05	0.0109365	yes	taok2	PREDICTED: serine/threonine-protein kinase TAO2-like [Paralichthys olivaceus]	Environmental Information Processing	Signal transduction	ko04010//MAPK signaling pathway	K04429	-	-	-
TCONS_00031026	0	85.32	0.001	0.336667	8.39518	5.2069e-06	0.00156755	yes	-	PREDICTED: uncharacterized protein LOC103382017 [Cynoglossus semilaevis]	-	-	-	-	-	-	-
TCONS_00031915	0.27	74.2	0.00333333	0.67	7.65105	0.000252249	0.0366683	yes	anks1b	PREDICTED: ankyrin repeat and sterile alpha motif domain-containing protein 1B [Cynoglossus semilaevis]	-	-	-	-	-	-	-
TCONS_00031926	148.13	0	0.916667	0.001	-9.84025	2.00807e-05	0.00491186	yes	anks1b	PREDICTED: ankyrin repeat and sterile alpha motif domain-containing protein 1B [Cynoglossus semilaevis]	-	-	-	-	-	-	-
TCONS_00032738	125.813	540.313	0.673333	2.45667	1.86731	0.000367383	0.0487506	yes	nav3	PREDICTED: neuron navigator 3 [Cynoglossus semilaevis]	-	-	-	-	-	-	-
TCONS_00033525	17.85	668.96	0.223333	7.02333	4.97489	6.79092e-06	0.00196311	yes	prkcbb	PREDICTED: LOW QUALITY PROTEIN: protein kinase C beta type-like [Cynoglossus semilaevis]	Environmental Information Processing;Organismal Systems;Cellular Processes	Signal transduction;Circulatory system;Endocrine system;Cellular commiunity	ko04010//MAPK signaling pathway;ko04020//Calcium signaling pathway;ko04510//Focal adhesion;ko04530//Tight junction;ko04310//Wnt signaling pathway;ko04916//Melanogenesis;ko04270//Vascular smooth muscle contraction;ko04012//ErbB signaling pathway;ko04070//Phosphatidylinositol signaling system;ko04912//GnRH signaling pathway;ko04540//Gap junction;ko04370//VEGF signaling pathway;ko04150//mTOR signali…	K19662	GO:0043231//intracellular membrane-bounded organelle;GO:0044464//cell part;GO:0005622//intracellular;GO:0005623//cell;GO:0044424//intracellular part;GO:0043226//organelle;GO:0043227//membrane-bounded organelle;GO:0043229//intracellular organelle	GO:0035173//histone kinase activity;GO:0016740//transferase activity;GO:0016301//kinase activity;GO:0016773//phosphotransferase activity, alcohol group as acceptor;GO:0000988//transcription factor activity, protein binding;GO:0097159//organic cyclic compound binding;GO:0032550//purine ribonucleoside binding;GO:0001882//nucleoside binding;GO:0032549//ribonucleoside binding;GO:0043167//ion binding;…	GO:0016043//cellular component organization;GO:0050776//regulation of immune response;GO:0006996//organelle organization;GO:0046649//lymphocyte activation;GO:0036211//protein modification process;GO:0019438//aromatic compound biosynthetic process;GO:0007166//cell surface receptor signaling pathway;GO:0043170//macromolecule metabolic process;GO:0065007//biological regulation;GO:0044260//cellular m…
TCONS_00033582	376.923	104.32	3.09667	0.72	-2.10465	0.000103454	0.018599	yes	USP53	PREDICTED: inactive ubiquitin carboxyl-terminal hydrolase 53-like [Cynoglossus semilaevis]	-	-	-	-	-	-	-
TCONS_00033584	0.263333	290.783	0.00333333	1.93333	9.17991	3.86986e-16	7.03182e-13	yes	USP53	PREDICTED: inactive ubiquitin carboxyl-terminal hydrolase 53-like [Cynoglossus semilaevis]	-	-	-	-	-	-	-
TCONS_00033734	94.7233	457.983	0.483333	1.98667	2.03926	4.44296e-05	0.0094187	yes	Ptprd	PREDICTED: receptor-type tyrosine-protein phosphatase delta-like isoform X5 [Cynoglossus semilaevis]	-	-	-	-	-	-	-
TCONS_00034851	320.867	54.1467	2.91333	0.413333	-2.81729	2.28653e-06	0.000780765	yes	Abcc10	PREDICTED: multidrug resistance-associated protein 7 [Cynoglossus semilaevis]	Environmental Information Processing	Membrane transport	ko02010//ABC transporters	K05674	-	-	-
TCONS_00035220	0	108.177	0.001	0.723333	9.49852	0.000262529	0.0377315	yes	Ttbk1	PREDICTED: tau-tubulin kinase 1 [Cynoglossus semilaevis]	-	-	-	-	-	-	-
TCONS_00035298	0	115.003	0.001	1.48667	10.5379	0.000210452	0.0317726	yes	Mgat3	PREDICTED: beta-1,4-mannosyl-glycoprotein 4-beta-N-acetylglucosaminyltransferase isoform X1 [Cynoglossus semilaevis]	Metabolism	Glycan biosynthesis and metabolism;Global and Overview	ko01100//Metabolic pathways;ko00510//N-Glycan biosynthesis	K00737	-	-	-
TCONS_00036785	0	102.54	0.001	2.1	11.0362	2.98566e-06	0.00098003	yes	PECAM1	PREDICTED: platelet endothelial cell adhesion molecule-like isoform X6 [Cynoglossus semilaevis]	Environmental Information Processing	Signaling molecules and interaction	ko04514//Cell adhesion molecules (CAMs)	K06471	-	-	-
TCONS_00036856	144.193	0	1.81333	0.001	-10.8244	2.30095e-05	0.00553884	yes	Galnt7	PREDICTED: N-acetylgalactosaminyltransferase 7 isoform X1 [Cynoglossus semilaevis]	Metabolism	Global and Overview;Glycan biosynthesis and metabolism	ko01100//Metabolic pathways;ko00512//Mucin type O-glycan biosynthesis	K00710	GO:0044425//membrane part;GO:0031224//intrinsic component of membrane;GO:0016020//membrane	GO:0016740//transferase activity;GO:0003824//catalytic activity	GO:0036211//protein modification process;GO:0044238//primary metabolic process;GO:0006464//cellular protein modification process;GO:0043412//macromolecule modification;GO:0043170//macromolecule metabolic process;GO:0009987//cellular process;GO:0019538//protein metabolic process;GO:0044260//cellular macromolecule metabolic process;GO:0044237//cellular metabolic process;GO:0044267//cellular protein…
TCONS_00038842	1684.01	4143.05	22.4033	46.44	1.05165	6.54478e-05	0.0129937	yes	SLC6A6	PREDICTED: sodium- and chloride-dependent taurine transporter isoform X2 [Cynoglossus semilaevis]	-	-	-	-	GO:0016021//integral component of membrane;GO:0044425//membrane part;GO:0031224//intrinsic component of membrane;GO:0016020//membrane	GO:0005342//organic acid transmembrane transporter activity;GO:0015081//sodium ion transmembrane transporter activity;GO:0022857//transmembrane transporter activity;GO:0015077//monovalent inorganic cation transmembrane transporter activity;GO:0015370//solute:sodium symporter activity;GO:0015294//solute:cation symporter activity;GO:0005343//organic acid:sodium symporter activity;GO:0046873//metal …	GO:0044763//single-organism cellular process;GO:0051179//localization;GO:0044765//single-organism transport;GO:0051234//establishment of localization;GO:0044699//single-organism process;GO:1902578//single-organism localization;GO:0006810//transport;GO:0009987//cellular process
TCONS_00038930	0.02	521.19	0.001	5.10667	12.3182	5.48644e-31	2.79139e-27	yes	PAN2	PREDICTED: PAB-dependent poly(A)-specific ribonuclease subunit PAN2 isoform X1 [Cynoglossus semilaevis]	Genetic Information Processing	Folding, sorting and degradation	ko03018//RNA degradation	K12571	-	-	-
TCONS_00039024	89.08	0.00333333	0.653333	0.001	-9.35168	3.04465e-06	0.000992985	yes	Cacna1d	PREDICTED: voltage-dependent L-type calcium channel subunit alpha-1D-like [Cynoglossus semilaevis]	Environmental Information Processing;Organismal Systems	Circulatory system;Endocrine system;Signal transduction	ko04010//MAPK signaling pathway;ko04020//Calcium signaling pathway;ko04261//Adrenergic signaling in cardiomyocytes;ko04270//Vascular smooth muscle contraction;ko04912//GnRH signaling pathway;ko04260//Cardiac muscle contraction	K04851	-	-	-
TCONS_00039236	165.377	746.84	0.9	3.48333	1.95247	0.000140378	0.0232644	yes	Nav1	PREDICTED: neuron navigator 1-like isoform X2 [Cynoglossus semilaevis]	-	-	-	-	-	-	-
TCONS_00039322	490.773	107.607	3.47667	0.636667	-2.44909	3.53465e-08	2.04359e-05	yes	KIAA1324	PREDICTED: UPF0577 protein KIAA1324-like [Cynoglossus semilaevis]	-	-	-	-	-	-	-
TCONS_00039478	0	194.893	0.001	3.29667	11.6868	4.96679e-09	3.50973e-06	yes	TNFRSF14	PREDICTED: tumor necrosis factor receptor superfamily member 14-like isoform X5 [Cynoglossus semilaevis]	Environmental Information Processing	Signaling molecules and interaction	ko04060//Cytokine-cytokine receptor interaction	K05152	-	-	-
TCONS_00039572	0	104.66	0.001	0.68	9.40939	0.000264585	0.0379199	yes	NTSR1	PREDICTED: neurotensin receptor type 1 [Cynoglossus semilaevis]	Environmental Information Processing	Signal transduction;Signaling molecules and interaction	ko04080//Neuroactive ligand-receptor interaction;ko04020//Calcium signaling pathway	K04211	-	-	-
TCONS_00040337	0	146.14	0.001	1.04333	10.027	4.60057e-09	3.29673e-06	yes	OPRL1	PREDICTED: nociceptin receptor [Cynoglossus semilaevis]	Environmental Information Processing	Signaling molecules and interaction	ko04080//Neuroactive ligand-receptor interaction	K04216	GO:0016020//membrane;GO:0044425//membrane part;GO:0016021//integral component of membrane;GO:0031224//intrinsic component of membrane	GO:0004871//signal transducer activity;GO:0004888//transmembrane signaling receptor activity;GO:0060089//molecular transducer activity;GO:0033218//amide binding;GO:0004872//receptor activity;GO:0008528//G-protein coupled peptide receptor activity;GO:0042277//peptide binding;GO:0004930//G-protein coupled receptor activity;GO:0001653//peptide receptor activity;GO:0038023//signaling receptor activit…	GO:0007186//G-protein coupled receptor signaling pathway;GO:0050789//regulation of biological process;GO:0007165//signal transduction;GO:0050896//response to stimulus;GO:0009987//cellular process;GO:0044763//single-organism cellular process;GO:0051716//cellular response to stimulus;GO:0044700//single organism signaling;GO:0007154//cell communication;GO:0044699//single-organism process;GO:0023052/…
TCONS_00040989	0	209.73	0.001	0.91	9.82972	1.52926e-11	1.62095e-08	yes	DOCK3	PREDICTED: LOW QUALITY PROTEIN: dedicator of cytokinesis protein 3-like [Cynoglossus semilaevis]	-	-	-	-	-	-	-
TCONS_00041474	0.57	1158.82	0.001	3.06	11.5793	4.31611e-41	2.74493e-37	yes	BSN	PREDICTED: protein bassoon-like isoform X1 [Cynoglossus semilaevis]	-	-	-	-	-	-	-
TCONS_00042411	0	136.017	0.001	1.54667	10.5949	8.18908e-05	0.0154886	yes	ARHGAP15	PREDICTED: rho GTPase-activating protein 15 isoform X1 [Cynoglossus semilaevis]	-	-	-	-	-	-	-
TCONS_00042621	0	89.5033	0.001	0.58	9.17991	7.34067e-06	0.00209819	yes	Grm7	PREDICTED: metabotropic glutamate receptor 7-like isoform X2 [Cynoglossus semilaevis]	Environmental Information Processing	Signaling molecules and interaction	ko04080//Neuroactive ligand-receptor interaction	K04608	-	-	-
TCONS_00043359	372.76	1173.06	10.3667	27.4033	1.4024	6.83088e-09	4.63388e-06	yes	FKBP5	PREDICTED: peptidyl-prolyl cis-trans isomerase FKBP5-like [Cynoglossus semilaevis]	-	-	-	-	-	-	-
TCONS_00043722	41.4233	0	0.65	0.001	-9.3443	0.00033562	0.0459023	yes	ATF7	PREDICTED: cyclic AMP-dependent transcription factor ATF-7-like isoform X4 [Cynoglossus semilaevis]	-	-	-	-	-	-	-
TCONS_00045820	551.75	1580.46	16.5033	39.63	1.26384	7.39555e-09	4.95093e-06	yes	AGT	PREDICTED: angiotensinogen [Cynoglossus semilaevis]	Organismal Systems	Circulatory system	ko04270//Vascular smooth muscle contraction	K09821	-	-	-
TCONS_00047121	111.847	2.19333	0.806667	0.0133333	-5.91886	7.15754e-05	0.0138993	yes	ITSN1	PREDICTED: intersectin-1 isoform X4 [Cynoglossus semilaevis]	-	-	-	-	-	-	-
TCONS_00047912	136.547	506.407	1.00333	3.13333	1.6429	4.15159e-05	0.00898829	yes	ZMIZ1	PREDICTED: zinc finger MIZ domain-containing protein 1 [Cynoglossus semilaevis]	-	-	-	-	-	-	-
TCONS_00048421	51.2333	0.186667	0.476667	0.001	-8.89684	6.23815e-05	0.0125675	yes	Kif16b	PREDICTED: uncharacterized protein LOC103387551 isoform X1 [Cynoglossus semilaevis]	-	-	-	-	-	-	-
TCONS_00049630	0	136.447	0.001	1.13	10.1421	3.43866e-08	2.01094e-05	yes	Cnot3	PREDICTED: CCR4-NOT transcription complex subunit 3 isoform X5 [Cynoglossus semilaevis]	Genetic Information Processing	Folding, sorting and degradation	ko03018//RNA degradation	K12580	-	-	GO:0016070//RNA metabolic process;GO:0044238//primary metabolic process;GO:0009987//cellular process;GO:0090304//nucleic acid metabolic process;GO:0008152//metabolic process;GO:0006351//transcription, DNA-templated;GO:0006725//cellular aromatic compound metabolic process;GO:0044237//cellular metabolic process;GO:0034654//nucleobase-containing compound biosynthetic process;GO:0046483//heterocycle …
TCONS_00050167	138.193	954.953	2.52667	14.6467	2.53527	4.73043e-16	8.29913e-13	yes	STEAP4	PREDICTED: metalloreductase STEAP4 isoform X1 [Cynoglossus semilaevis]	-	-	-	-	-	-	-
TCONS_00050547	90.2267	0	0.423333	0.001	-8.72565	4.97557e-07	0.00020581	yes	taf2	PREDICTED: transcription initiation factor TFIID subunit 2 [Cynoglossus semilaevis]	Genetic Information Processing	Transcription	ko03022//Basal transcription factors	K03128	-	-	-
TCONS_00051324	0	121.263	0.001	0.62	9.27612	0.000155482	0.0252736	yes	CHD4	PREDICTED: chromodomain-helicase-DNA-binding protein 4 isoform X8 [Cynoglossus semilaevis]	-	-	-	-	-	-	-
TCONS_00051658	98.0333	0	0.65	0.001	-9.3443	7.02514e-07	0.000276652	yes	cgn	PREDICTED: cingulin [Cynoglossus semilaevis]	Cellular Processes	Cellular commiunity	ko04530//Tight junction	K06102	-	-	-
TCONS_00052081	126.593	0	0.726667	0.001	-9.50515	0.000102357	0.018467	yes	SNTB1	PREDICTED: beta-1-syntrophin isoform X1 [Cynoglossus semilaevis]	-	-	-	-	-	-	-
TCONS_00053318	711.783	0.00333333	7.52333	0.001	-12.8772	9.63505e-09	6.20522e-06	yes	Stxbp1	PREDICTED: syntaxin-binding protein 1 isoform X2 [Hippocampus comes]	-	-	-	-	-	-	GO:0006810//transport;GO:0051234//establishment of localization;GO:0051179//localization
TCONS_00053380	0	463.19	0.001	3.56333	11.799	1.29492e-07	6.39642e-05	yes	NNT	PREDICTED: NAD(P) transhydrogenase, mitochondrial-like [Cynoglossus semilaevis]	Metabolism	Global and Overview;Metabolism of cofactors and vitamins	ko01100//Metabolic pathways;ko00760//Nicotinate and nicotinamide metabolism	K00323	GO:0031224//intrinsic component of membrane;GO:0044425//membrane part;GO:0016020//membrane	GO:0016652//oxidoreductase activity, acting on NAD(P)H, NAD(P) as acceptor;GO:0000166//nucleotide binding;GO:1901363//heterocyclic compound binding;GO:0005488//binding;GO:0036094//small molecule binding;GO:0008746//NAD(P)+ transhydrogenase activity;GO:0016491//oxidoreductase activity;GO:0016651//oxidoreductase activity, acting on NAD(P)H;GO:1901265//nucleoside phosphate binding;GO:0003824//cataly…	GO:0008152//metabolic process;GO:0044710//single-organism metabolic process;GO:1902578//single-organism localization;GO:0006810//transport;GO:0006818//hydrogen transport;GO:0051234//establishment of localization;GO:0044765//single-organism transport;GO:0051179//localization;GO:0044699//single-organism process
TCONS_00053432	35.36	356.81	0.22	1.88333	3.09771	5.12406e-06	0.0015518	yes	PURG	PREDICTED: interleukin-6 receptor subunit beta [Cynoglossus semilaevis]	Environmental Information Processing	Signaling molecules and interaction;Signal transduction	ko04060//Cytokine-cytokine receptor interaction;ko04630//Jak-STAT signaling pathway	K05060	-	-	-
TCONS_00053479	0	774.15	0.001	4.67	12.1892	5.87094e-47	4.97836e-43	yes	Pam	PREDICTED: peptidyl-glycine alpha-amidating monooxygenase isoform X1 [Cynoglossus semilaevis]	-	-	-	-	-	-	-
TCONS_00054009	163.417	0	1.10333	0.001	-10.1077	1.37131e-05	0.00354159	yes	AHR	PREDICTED: aryl hydrocarbon receptor-like [Cynoglossus semilaevis]	-	-	-	-	-	-	-
TCONS_00054285	61.0267	0	0.526667	0.001	-9.04075	0.00016592	0.0263802	yes	ZEB2	PREDICTED: zinc finger E-box-binding homeobox 2 isoform X3 [Cynoglossus semilaevis]	-	-	-	-	-	GO:0097159//organic cyclic compound binding;GO:0043167//ion binding;GO:1901363//heterocyclic compound binding;GO:0001071//nucleic acid binding transcription factor activity;GO:0003677//DNA binding;GO:0043169//cation binding;GO:0003676//nucleic acid binding;GO:0005488//binding	GO:0046483//heterocycle metabolic process;GO:0010467//gene expression;GO:0006725//cellular aromatic compound metabolic process;GO:0044699//single-organism process;GO:0009888//tissue development;GO:0007275//multicellular organism development;GO:0016043//cellular component organization;GO:0044271//cellular nitrogen compound biosynthetic process;GO:0042074//cell migration involved in gastrulation;GO…
TCONS_00054342	219.51	2.43667	2.12667	0.02	-6.73245	1.98528e-11	2.06137e-08	yes	Psmb7	PREDICTED: nuclear receptor subfamily 5 group A member 2-like [Cynoglossus semilaevis]	Genetic Information Processing	Folding, sorting and degradation	ko03050//Proteasome	K02739	GO:0044464//cell part;GO:0005622//intracellular;GO:0044424//intracellular part;GO:0005623//cell;GO:0043227//membrane-bounded organelle;GO:0032991//macromolecular complex;GO:0043231//intracellular membrane-bounded organelle;GO:0043229//intracellular organelle;GO:0043226//organelle;GO:0000502//proteasome complex;GO:0043234//protein complex	GO:0070011//peptidase activity, acting on L-amino acid peptides;GO:0003824//catalytic activity;GO:0008233//peptidase activity;GO:0004175//endopeptidase activity;GO:0016787//hydrolase activity	GO:0006508//proteolysis;GO:0019538//protein metabolic process;GO:0044238//primary metabolic process;GO:0043170//macromolecule metabolic process;GO:0008152//metabolic process;GO:0071704//organic substance metabolic process
TCONS_00054571	688.893	59.21	32.2733	2.32667	-3.79401	6.58125e-10	5.58068e-07	yes	pomcb	PREDICTED: pro-opiomelanocortin-like [Cynoglossus semilaevis]	Organismal Systems	Endocrine system	ko04916//Melanogenesis;ko04920//Adipocytokine signaling pathway	K05228	-	-	-
TCONS_00055083	0	117.083	0.001	0.863333	9.75377	0.000159229	0.0256417	yes	garnl3	PREDICTED: GTPase-activating Rap/Ran-GAP domain-like protein 3 isoform X3 [Cynoglossus semilaevis]	-	-	-	-	-	-	-
TCONS_00055115	0	145.413	0.001	0.55	9.10329	0.000331371	0.0455661	yes	LRRC8A	PREDICTED: volume-regulated anion channel subunit LRRC8A [Cynoglossus semilaevis]	-	-	-	-	-	-	-
TCONS_00055263	154.32	0	1.05	0.001	-10.0362	1.56721e-05	0.00400686	yes	Nacc2	PREDICTED: nucleus accumbens-associated protein 2 [Cynoglossus semilaevis]	-	-	-	-	-	-	-
TCONS_00056672	848.567	2051.45	3.72333	7.49	1.00837	3.73421e-07	0.000161008	yes	ANK1	PREDICTED: LOW QUALITY PROTEIN: ankyrin-1-like [Cynoglossus semilaevis]	-	-	-	-	-	-	-
TCONS_00057383	0	166.997	0.001	1.92	10.9069	4.86631e-10	4.1964e-07	yes	Trim23	PREDICTED: E3 ubiquitin-protein ligase TRIM23 isoform X1 [Cynoglossus semilaevis]	-	-	-	-	GO:0044464//cell part;GO:0005623//cell	GO:0046914//transition metal ion binding;GO:0005488//binding;GO:1901363//heterocyclic compound binding;GO:0032550//purine ribonucleoside binding;GO:0043167//ion binding;GO:0046872//metal ion binding;GO:0032549//ribonucleoside binding;GO:0036094//small molecule binding;GO:0043169//cation binding;GO:0097159//organic cyclic compound binding;GO:0001883//purine nucleoside binding;GO:0001882//nucleosid…	GO:0007154//cell communication;GO:0065007//biological regulation;GO:0044700//single organism signaling;GO:0050789//regulation of biological process;GO:0044763//single-organism cellular process;GO:0009987//cellular process;GO:0050896//response to stimulus;GO:0051716//cellular response to stimulus;GO:0035556//intracellular signal transduction;GO:0023052//signaling;GO:0007165//signal transduction;GO…
TCONS_00057420	124.853	611.75	0.49	1.97667	2.01222	0.000149743	0.0244972	yes	CNNM3	PREDICTED: metal transporter CNNM3 isoform X2 [Cynoglossus semilaevis]	-	-	-	-	-	-	-
TCONS_00057582	332.093	0.23	2.68	0.001	-11.388	0.000132513	0.0222508	yes	TNC	PREDICTED: LOW QUALITY PROTEIN: tenascin-like [Cynoglossus semilaevis]	Cellular Processes;Environmental Information Processing	Cellular commiunity;Signaling molecules and interaction	ko04510//Focal adhesion;ko04512//ECM-receptor interaction	K06252	-	-	-
TCONS_00057727	266.98	1008.31	1.54333	4.88667	1.6628	2.48399e-09	1.88628e-06	yes	Taok3	PREDICTED: LOW QUALITY PROTEIN: serine/threonine-protein kinase TAO3-like [Cynoglossus semilaevis]	Environmental Information Processing	Signal transduction	ko04010//MAPK signaling pathway	K04429	-	GO:0003824//catalytic activity;GO:0016740//transferase activity	GO:0050896//response to stimulus;GO:0009987//cellular process;GO:0006950//response to stress;GO:0051716//cellular response to stimulus;GO:0033554//cellular response to stress;GO:0044237//cellular metabolic process;GO:0008152//metabolic process
TCONS_00058716	130.883	0	0.833333	0.001	-9.70275	3.6258e-05	0.00809192	yes	F8	PREDICTED: coagulation factor VIII-like [Cynoglossus semilaevis]	-	-	-	-	-	-	-
TCONS_00059028	0	270.687	0.001	4.75667	12.2157	1.60347e-14	2.54942e-11	yes	Kcnip1	PREDICTED: Kv channel-interacting protein 1 isoform X3 [Cynoglossus semilaevis]	-	-	-	-	-	-	-
TCONS_00059254	5.68667	669.84	0.0666667	6.22	6.54381	0.000377081	0.0493191	yes	Cplx1	PREDICTED: complexin-1-like [Cynoglossus semilaevis]	-	-	-	-	-	-	-
TCONS_00059651	0.00333333	103.573	0.001	1.5	10.5507	0.000318729	0.0441861	yes	ANXA6	PREDICTED: annexin A6 [Cynoglossus semilaevis]	-	-	-	-	-	GO:0043168//anion binding;GO:0005543//phospholipid binding;GO:0008289//lipid binding;GO:0043167//ion binding;GO:0005488//binding	-
TCONS_00059812	470.22	0.166667	3.3	0.001	-11.6883	2.09027e-05	0.00508846	yes	Tenm1	PREDICTED: LOW QUALITY PROTEIN: teneurin-1-like [Lates calcarifer]	-	-	-	-	-	-	-
TCONS_00061391	1.22	110.507	0.0266667	1.89333	6.14975	5.25398e-05	0.0109107	yes	NLGN3	PREDICTED: neuroligin-3 isoform X1 [Cynoglossus semilaevis]	Environmental Information Processing	Signaling molecules and interaction	ko04514//Cell adhesion molecules (CAMs)	K07378	-	-	-
TCONS_00061441	0.02	50.95	0.001	0.456667	8.835	0.000275135	0.0391014	yes	Abcb7	PREDICTED: ATP-binding cassette sub-family B member 7, mitochondrial [Cynoglossus semilaevis]	Environmental Information Processing	Membrane transport	ko02010//ABC transporters	K05662	GO:0044425//membrane part;GO:0031224//intrinsic component of membrane;GO:0016020//membrane	GO:0001883//purine nucleoside binding;GO:0015399//primary active transmembrane transporter activity;GO:0017111//nucleoside-triphosphatase activity;GO:0032550//purine ribonucleoside binding;GO:0016787//hydrolase activity;GO:0015405//P-P-bond-hydrolysis-driven transmembrane transporter activity;GO:0005215//transporter activity;GO:0003824//catalytic activity;GO:0032549//ribonucleoside binding;GO:000…	GO:0044237//cellular metabolic process;GO:1901361//organic cyclic compound catabolic process;GO:0009987//cellular process;GO:0044712//single-organism catabolic process;GO:0019637//organophosphate metabolic process;GO:0071704//organic substance metabolic process;GO:0006195//purine nucleotide catabolic process;GO:0009150//purine ribonucleotide metabolic process;GO:0044281//small molecule metabolic …
TCONS_00062053	125.243	0	0.9	0.001	-9.81378	6.27411e-05	0.0125675	yes	st6gal2	PREDICTED: beta-galactoside alpha-2,6-sialyltransferase 2 [Cynoglossus semilaevis]	Metabolism	Global and Overview;Glycan biosynthesis and metabolism	ko01100//Metabolic pathways;ko00510//N-Glycan biosynthesis;ko00514//Other types of O-glycan biosynthesis	K00779	GO:0016020//membrane	GO:0016740//transferase activity;GO:0003824//catalytic activity;GO:0016757//transferase activity, transferring glycosyl groups	GO:0008152//metabolic process;GO:0043412//macromolecule modification;GO:0071704//organic substance metabolic process;GO:0043170//macromolecule metabolic process
TCONS_00062708	0	64.27	0.001	1.07	10.0634	5.75337e-05	0.0118032	yes	ARSD	PREDICTED: arylsulfatase D-like isoform X1 [Cynoglossus semilaevis]	-	-	-	-	-	-	-
TCONS_00063103	173.257	0	1.10333	0.001	-10.1077	7.87554e-06	0.0022385	yes	THSD7B	PREDICTED: thrombospondin type-1 domain-containing protein 7B [Cynoglossus semilaevis]	-	-	-	-	-	-	-
TCONS_00063386	0	182.787	0.001	1.16	10.1799	1.1715e-10	1.10377e-07	yes	PARD3B	PREDICTED: partitioning defective 3 homolog B-like isoform X2 [Cynoglossus semilaevis]	-	-	-	-	-	-	-
TCONS_00063597	0.0633333	313.367	0.001	4.85333	12.2448	6.92532e-07	0.000275271	yes	si:dkey-18l1.1	PREDICTED: LOW QUALITY PROTEIN: von Willebrand factor A domain-containing protein 8 [Lates calcarifer]	-	-	-	-	-	GO:0005488//binding;GO:0032550//purine ribonucleoside binding;GO:0097159//organic cyclic compound binding;GO:0017111//nucleoside-triphosphatase activity;GO:0016462//pyrophosphatase activity;GO:0097367//carbohydrate derivative binding;GO:0016818//hydrolase activity, acting on acid anhydrides, in phosphorus-containing anhydrides;GO:1901363//heterocyclic compound binding;GO:0001883//purine nucleosid…	GO:0046700//heterocycle catabolic process;GO:1901565//organonitrogen compound catabolic process;GO:0006139//nucleobase-containing compound metabolic process;GO:0072521//purine-containing compound metabolic process;GO:1901136//carbohydrate derivative catabolic process;GO:0009056//catabolic process;GO:0044270//cellular nitrogen compound catabolic process;GO:0006796//phosphate-containing compound me…
TCONS_00063650	68.2133	0	0.453333	0.001	-8.82443	3.62408e-05	0.00809192	yes	DOCK9	PREDICTED: dedicator of cytokinesis protein 9 isoform X9 [Cynoglossus semilaevis]	-	-	-	-	-	-	-
TCONS_00064526	175.933	0	0.633333	0.001	-9.30682	7.47436e-12	8.09107e-09	yes	DIP2A	PREDICTED: disco-interacting protein 2 homolog A isoform X4 [Cynoglossus semilaevis]	-	-	-	-	-	-	-
TCONS_00064529	133.623	0	0.48	0.001	-8.90689	2.47655e-09	1.88628e-06	yes	DIP2A	PREDICTED: disco-interacting protein 2 homolog A isoform X3 [Cynoglossus semilaevis]	-	-	-	-	-	-	-
TCONS_00065909	0	350.493	0.001	2.1	11.0362	5.95644e-07	0.000242441	yes	DNM2	PREDICTED: dynamin-2 isoform X2 [Cynoglossus semilaevis]	Cellular Processes	Transport and catabolism	ko04144//Endocytosis	K01528	-	-	-
TCONS_00066054	60.6167	345.5	4.39	20.9133	2.25213	3.84305e-05	0.00842788	yes	-	PREDICTED: Ig heavy chain Mem5-like [Stegastes partitus]	-	-	-	-	-	-	-
TCONS_00066055	30.02	420.64	1.85	21.6033	3.54566	0.000201821	0.0306515	yes	IGLL1	immunoglobulin light chain [Larimichthys crocea]	-	-	-	-	-	-	-
TCONS_00066100	105.807	0	0.523333	0.001	-9.03159	0.000111685	0.0197302	yes	PYCR1	PREDICTED: pyrroline-5-carboxylate reductase 1, mitochondrial-like [Cynoglossus semilaevis]	Metabolism	Global and Overview;Amino acid metabolism	ko01100//Metabolic pathways;ko01110//Biosynthesis of secondary metabolites;ko01130//Biosynthesis of antibiotics;ko01230//Biosynthesis of amino acids;ko00330//Arginine and proline metabolism	K00286	-	GO:0003824//catalytic activity	GO:1901605//alpha-amino acid metabolic process;GO:0008652//cellular amino acid biosynthetic process;GO:0006520//cellular amino acid metabolic process;GO:0006082//organic acid metabolic process;GO:0044238//primary metabolic process;GO:1901566//organonitrogen compound biosynthetic process;GO:0009084//glutamine family amino acid biosynthetic process;GO:0018130//heterocycle biosynthetic process;GO:00…
TCONS_00066811	686.583	388.19	6.11	2.90333	-1.07346	0.000101111	0.0183072	yes	iaaA	PREDICTED: uncharacterized protein LOC103393313 [Cynoglossus semilaevis]	-	-	-	-	-	-	-
TCONS_00067079	373.23	91	3.52333	0.716667	-2.29757	2.63057e-06	0.00087172	yes	ZNF721	PREDICTED: zinc finger protein 646-like isoform X2 [Paralichthys olivaceus]	-	-	-	-	-	-	-
TCONS_00067408	820.727	6.97667	10.7333	0.0733333	-7.19341	1.97825e-07	9.40648e-05	yes	DUSP3	PREDICTED: dual specificity protein phosphatase 3-like isoform X2 [Cynoglossus semilaevis]	Environmental Information Processing	Signal transduction	ko04010//MAPK signaling pathway	K17614	-	GO:0016788//hydrolase activity, acting on ester bonds;GO:0042578//phosphoric ester hydrolase activity;GO:0016787//hydrolase activity;GO:0016791//phosphatase activity;GO:0003824//catalytic activity	GO:0006464//cellular protein modification process;GO:0044260//cellular macromolecule metabolic process;GO:0044238//primary metabolic process;GO:0036211//protein modification process;GO:0071704//organic substance metabolic process;GO:0008152//metabolic process;GO:0043170//macromolecule metabolic process;GO:0019538//protein metabolic process;GO:0044267//cellular protein metabolic process;GO:0043412…
TCONS_00067585	0	364.56	0.001	1.67	10.7056	3.38975e-11	3.31661e-08	yes	elavl3	PREDICTED: ELAV-like protein 3 isoform X15 [Salmo salar]	-	-	-	-	-	GO:0097159//organic cyclic compound binding;GO:1901363//heterocyclic compound binding;GO:0005488//binding;GO:0003676//nucleic acid binding	-
TCONS_00067821	826.167	0.233333	8.54333	0.001	-13.0606	1.00678e-08	6.40289e-06	yes	LASP1	PREDICTED: LIM and SH3 domain protein 1-like [Cynoglossus semilaevis]	-	-	-	-	-	GO:0005488//binding;GO:0043167//ion binding;GO:0043169//cation binding	-
TCONS_00068148	3132.43	10290.5	79.3233	218.013	1.4586	6.04993e-24	2.36776e-20	yes	IGHM	immunoglobulin heavy chain secretory form [Scophthalmus maximus]	Cellular Processes;Organismal Systems;Environmental Information Processing	Transport and catabolism;Immune system;Signal transduction	ko04020//Calcium signaling pathway;ko04145//Phagosome;ko04672//Intestinal immune network for IgA production	K06856	-	-	-
TCONS_00069577	19.1033	795.557	0.0866667	2.93667	5.08256	2.35469e-08	1.40944e-05	yes	AGO4	PREDICTED: LOW QUALITY PROTEIN: protein argonaute-4 [Cynoglossus semilaevis]	-	-	-	-	GO:0005623//cell;GO:1990904//ribonucleoprotein complex;GO:0031332//RNAi effector complex;GO:0030529//intracellular ribonucleoprotein complex;GO:0032991//macromolecular complex;GO:0044424//intracellular part;GO:0005622//intracellular;GO:0044464//cell part	GO:0097159//organic cyclic compound binding;GO:1901363//heterocyclic compound binding;GO:0003723//RNA binding;GO:0005488//binding;GO:0003676//nucleic acid binding	GO:0009890//negative regulation of biosynthetic process;GO:0031324//negative regulation of cellular metabolic process;GO:0044237//cellular metabolic process;GO:0006807//nitrogen compound metabolic process;GO:0010467//gene expression;GO:0009889//regulation of biosynthetic process;GO:0044267//cellular protein metabolic process;GO:0010608//posttranscriptional regulation of gene expression;GO:0051246…
TCONS_00070561	51.5633	1038.79	0.386667	6.41667	4.05266	0.000368779	0.0487506	yes	Rapgef5	PREDICTED: rap guanine nucleotide exchange factor 5-like [Cynoglossus semilaevis]	-	-	-	-	-	-	-
TCONS_00072195	0	103.98	0.001	0.57	9.15482	0.000277722	0.0391411	yes	mef2d	PREDICTED: myocyte-specific enhancer factor 2D homolog isoform X3 [Cynoglossus semilaevis]	-	-	-	-	-	-	-
TCONS_00072294	0	85.8433	0.001	0.56	9.12928	5.30914e-06	0.00158893	yes	Pbxip1	PREDICTED: LOW QUALITY PROTEIN: pre-B-cell leukemia transcription factor-interacting protein 1-like [Cynoglossus semilaevis]	-	-	-	-	-	-	-
TCONS_00072568	2001.77	46.4767	13.65	0.263333	-5.69587	7.9848e-16	1.31049e-12	yes	vamp2	PREDICTED: vesicle-associated membrane protein 2 [Cynoglossus semilaevis]	Genetic Information Processing	Folding, sorting and degradation	ko04130//SNARE interactions in vesicular transport	K13504	GO:0005623//cell;GO:0044425//membrane part;GO:0016020//membrane;GO:0031224//intrinsic component of membrane;GO:0032155//cell division site part;GO:0043226//organelle;GO:0044464//cell part;GO:0032153//cell division site	-	GO:0044699//single-organism process;GO:0006810//transport;GO:0051234//establishment of localization;GO:0051179//localization;GO:0044763//single-organism cellular process;GO:0016192//vesicle-mediated transport;GO:0009987//cellular process
TCONS_00073202	154.72	0	1.49	0.001	-10.5411	1.6302e-05	0.00413892	yes	Ap2b1	PREDICTED: AP-1 complex subunit beta-1 isoform X1 [Cynoglossus semilaevis]	Cellular Processes	Transport and catabolism	ko04144//Endocytosis	K11825	GO:0043234//protein complex;GO:0098796//membrane protein complex;GO:0030119//AP-type membrane coat adaptor complex;GO:0044424//intracellular part;GO:0030117//membrane coat;GO:0016020//membrane;GO:0005623//cell;GO:0032991//macromolecular complex;GO:0048475//coated membrane;GO:0044444//cytoplasmic part;GO:0005622//intracellular;GO:0044425//membrane part;GO:0044464//cell part;GO:0005737//cytoplasm	GO:0022892//substrate-specific transporter activity;GO:0005215//transporter activity	GO:0008104//protein localization;GO:0045184//establishment of protein localization;GO:0051179//localization;GO:0051234//establishment of localization;GO:0071702//organic substance transport;GO:0006810//transport;GO:0033036//macromolecule localization;GO:0015031//protein transport
TCONS_00073408	93.6167	0	0.59	0.001	-9.20457	1.49184e-06	0.000530781	yes	AUTS2	PREDICTED: autism susceptibility gene 2 protein isoform X5 [Cynoglossus semilaevis]	-	-	-	-	-	-	-
TCONS_00075229	0	63.75	0.001	0.333333	8.38082	7.47297e-05	0.0142936	yes	Myo7a	PREDICTED: unconventional myosin-VIIa-like isoform X4 [Cynoglossus semilaevis]	-	-	-	-	-	-	-
TCONS_00075536	0	188.453	0.001	1.11333	10.1207	1.67385e-05	0.00419518	yes	TIAM1	PREDICTED: LOW QUALITY PROTEIN: T-lymphoma invasion and metastasis-inducing protein 1-like [Cynoglossus semilaevis]	Cellular Processes	Cell motility	ko04810//Regulation of actin cytoskeleton	K05731	-	-	-
TCONS_00075814	415.233	9.48	3.49333	0.0633333	-5.7855	1.31542e-06	0.00047131	yes	Camk2a	PREDICTED: calcium/calmodulin-dependent protein kinase type II subunit alpha [Cynoglossus semilaevis]	Cellular Processes;Organismal Systems;Environmental Information Processing	Cell growth and death;Circulatory system;Endocrine system;Signal transduction	ko04020//Calcium signaling pathway;ko04261//Adrenergic signaling in cardiomyocytes;ko04310//Wnt signaling pathway;ko04916//Melanogenesis;ko04012//ErbB signaling pathway;ko04912//GnRH signaling pathway;ko04114//Oocyte meiosis	K04515	-	GO:0032549//ribonucleoside binding;GO:0005102//receptor binding;GO:0016772//transferase activity, transferring phosphorus-containing groups;GO:0005488//binding;GO:0097159//organic cyclic compound binding;GO:1901363//heterocyclic compound binding;GO:0005515//protein binding;GO:0016773//phosphotransferase activity, alcohol group as acceptor;GO:0004674//protein serine/threonine kinase activity;GO:00…	GO:0009790//embryo development;GO:0035239//tube morphogenesis;GO:0048562//embryonic organ morphogenesis;GO:0002009//morphogenesis of an epithelium;GO:0010556//regulation of macromolecule biosynthetic process;GO:0032502//developmental process;GO:2000112//regulation of cellular macromolecule biosynthetic process;GO:0007507//heart development;GO:0051252//regulation of RNA metabolic process;GO:000727…
TCONS_00076106	0	73.7733	0.001	1.33667	10.3844	3.62624e-05	0.00809192	yes	uck2b	PREDICTED: uridine-cytidine kinase 2-B [Cynoglossus semilaevis]	Metabolism	Global and Overview;Nucleotide metabolism;Xenobiotics biodegradation and metabolism	ko01100//Metabolic pathways;ko00240//Pyrimidine metabolism;ko00983//Drug metabolism - other enzymes	K00876	-	GO:0016301//kinase activity;GO:0001882//nucleoside binding;GO:0003824//catalytic activity;GO:1901363//heterocyclic compound binding;GO:0019206//nucleoside kinase activity;GO:0097367//carbohydrate derivative binding;GO:0005488//binding;GO:0032549//ribonucleoside binding;GO:0097159//organic cyclic compound binding;GO:0036094//small molecule binding;GO:0016772//transferase activity, transferring pho…	GO:1901293//nucleoside phosphate biosynthetic process;GO:1901659//glycosyl compound biosynthetic process;GO:1901657//glycosyl compound metabolic process;GO:0090407//organophosphate biosynthetic process;GO:1901137//carbohydrate derivative biosynthetic process;GO:0006796//phosphate-containing compound metabolic process;GO:0044699//single-organism process;GO:0009201//ribonucleoside triphosphate bios…
TCONS_00076381	327.183	84.32	3.18	0.693333	-2.19741	6.65128e-05	0.0131164	yes	Vwa5b2	PREDICTED: von Willebrand factor A domain-containing protein 5B2 [Cynoglossus semilaevis]	-	-	-	-	-	-	-
TCONS_00077055	181.767	0	1.48333	0.001	-10.5346	8.20009e-06	0.0023178	yes	STAM	PREDICTED: signal transducing adapter molecule 1 [Cynoglossus semilaevis]	Environmental Information Processing;Cellular Processes	Transport and catabolism;Signal transduction	ko04144//Endocytosis;ko04630//Jak-STAT signaling pathway	K04705	-	-	-
TCONS_00077244	0	236.033	0.001	1.50667	10.5571	3.98667e-06	0.00124438	yes	slc6a9	PREDICTED: sodium- and chloride-dependent glycine transporter 1 isoform X2 [Cynoglossus semilaevis]	-	-	-	-	-	-	-
TCONS_00077714	155.353	0.49	1.77333	0.00333333	-9.05528	5.45537e-05	0.0112372	yes	med26	PREDICTED: mediator of RNA polymerase II transcription subunit 26 [Cynoglossus semilaevis]	-	-	-	-	-	-	-
TCONS_00077758	0	63.8133	0.001	0.64	9.32193	7.25225e-05	0.0140297	yes	SLC6A13	PREDICTED: sodium- and chloride-dependent betaine transporter-like isoform X1 [Cynoglossus semilaevis]	-	-	-	-	-	-	-
TCONS_00077936	0	163.9	0.001	1.58333	10.6287	2.14817e-09	1.70773e-06	yes	Capn10	PREDICTED: eukaryotic translation initiation factor 4E type 2 isoform X1 [Cynoglossus semilaevis]	-	-	-	-	-	-	-
TCONS_00078358	538.407	1494.63	5.32333	12.36	1.21528	1.36984e-05	0.00354159	yes	GAD1	PREDICTED: glutamate decarboxylase 1-like [Cynoglossus semilaevis]	Metabolism	Metabolism of other amino acids;Global and Overview;Amino acid metabolism;Carbohydrate metabolism	ko01100//Metabolic pathways;ko01110//Biosynthesis of secondary metabolites;ko01120//Microbial metabolism in diverse environments;ko00250//Alanine, aspartate and glutamate metabolism;ko00410//beta-Alanine metabolism;ko00650//Butanoate metabolism;ko00430//Taurine and hypotaurine metabolism	K01580	-	GO:0043167//ion binding;GO:0016829//lyase activity;GO:0003824//catalytic activity;GO:0016830//carbon-carbon lyase activity;GO:0043168//anion binding;GO:0005488//binding	GO:0008152//metabolic process;GO:0006082//organic acid metabolic process;GO:0044281//small molecule metabolic process;GO:0044237//cellular metabolic process;GO:0044699//single-organism process;GO:0043436//oxoacid metabolic process;GO:0044763//single-organism cellular process;GO:0009987//cellular process;GO:0071704//organic substance metabolic process;GO:0044710//single-organism metabolic process
TCONS_00078370	0	62.1067	0.001	1.62667	10.6677	5.97685e-05	0.0121636	yes	-	PREDICTED: uncharacterized protein LOC103396240 [Cynoglossus semilaevis]	Environmental Information Processing	Signaling molecules and interaction;Signal transduction	ko04060//Cytokine-cytokine receptor interaction;ko04630//Jak-STAT signaling pathway	K05076	-	-	-
TCONS_00079339	63.33	0	1.68333	0.001	-10.7171	1.8481e-05	0.00456445	yes	lig1	PREDICTED: DNA ligase 1 [Cynoglossus semilaevis]	Genetic Information Processing	Replication and repair	ko03420//Nucleotide excision repair;ko03030//DNA replication;ko03410//Base excision repair;ko03430//Mismatch repair	K10747	-	-	-
TCONS_00079660	0	186.287	0.001	1.4	10.4512	1.81617e-05	0.00450746	yes	Fam214b	PREDICTED: protein FAM214B-like isoform X2 [Cynoglossus semilaevis]	-	-	-	-	-	-	-
TCONS_00080222	0	105.787	0.001	0.983333	9.94154	1.89077e-06	0.000658896	yes	ube3b	PREDICTED: ubiquitin-protein ligase E3B-like [Cynoglossus semilaevis]	Genetic Information Processing	Folding, sorting and degradation	ko04120//Ubiquitin mediated proteolysis	K10588	-	GO:0003824//catalytic activity	GO:0071704//organic substance metabolic process;GO:0044267//cellular protein metabolic process;GO:0008152//metabolic process;GO:0036211//protein modification process;GO:0006464//cellular protein modification process;GO:0019538//protein metabolic process;GO:0043170//macromolecule metabolic process;GO:0032446//protein modification by small protein conjugation;GO:0009987//cellular process;GO:0044238…
TCONS_00080950	163.58	0	0.936667	0.001	-9.87139	2.90804e-11	2.90109e-08	yes	specc1l	PREDICTED: LOW QUALITY PROTEIN: cytospin-A-like [Cynoglossus semilaevis]	-	-	-	-	GO:0005623//cell;GO:0043226//organelle;GO:0005622//intracellular;GO:0043232//intracellular non-membrane-bounded organelle;GO:0044424//intracellular part;GO:0044464//cell part;GO:0043228//non-membrane-bounded organelle;GO:0005856//cytoskeleton;GO:0030054//cell junction;GO:0043229//intracellular organelle	-	GO:0009987//cellular process;GO:0044699//single-organism process;GO:0044763//single-organism cellular process
TCONS_00081943	44.39	0.176667	0.23	0.001	-7.84549	0.000370337	0.0488135	yes	TNC	PREDICTED: tenascin isoform X1 [Cynoglossus semilaevis]	Cellular Processes;Environmental Information Processing	Cellular commiunity;Signaling molecules and interaction	ko04510//Focal adhesion;ko04512//ECM-receptor interaction	K06252	-	-	-
TCONS_00082758	2.26333	149.797	0.0166667	0.9	5.75489	0.000131226	0.0221909	yes	Golga3	PREDICTED: golgin subfamily A member 3 isoform X2 [Cynoglossus semilaevis]	-	-	-	-	-	-	-
TCONS_00084402	0	47.54	0.001	0.293333	8.1964	0.000277717	0.0391411	yes	RICTOR	PREDICTED: rapamycin-insensitive companion of mTOR isoform X2 [Cynoglossus semilaevis]	Environmental Information Processing	Signal transduction	ko04150//mTOR signaling pathway	K08267	GO:0038201//TOR complex;GO:0005622//intracellular;GO:0044424//intracellular part;GO:0005623//cell;GO:0044464//cell part	-	-
XM_008307872.2	454.1	1110.91	3.61667	7.36667	1.02635	5.09859e-05	0.0106314	yes	TNIK	PREDICTED: TRAF2 and NCK-interacting protein kinase-like isoform X5 [Cynoglossus semilaevis]	-	-	-	-	-	-	-
XM_008307874.2	918.603	461.1	7.35333	3.11667	-1.23839	8.16752e-07	0.00031011	yes	TNIK	PREDICTED: TRAF2 and NCK-interacting protein kinase-like isoform X7 [Cynoglossus semilaevis]	-	-	-	-	-	-	-
XM_008308128.2	0	45.9567	0.001	0.863333	9.75377	0.000327542	0.0451617	yes	SUGCT	PREDICTED: succinate--hydroxymethylglutarate CoA-transferase isoform X1 [Cynoglossus semilaevis]	-	-	-	-	-	-	-
XM_008308131.2	0	333.4	0.001	3.62333	11.8231	0.000299911	0.0419199	yes	TFRC	PREDICTED: transferrin receptor protein 1-like [Cynoglossus semilaevis]	Cellular Processes	Transport and catabolism	ko04144//Endocytosis;ko04145//Phagosome	K06503	-	-	-
XM_008308504.2	575	4.66667	17.9967	0.123333	-7.18902	9.96495e-27	4.60906e-23	yes	-	PREDICTED: somatolactin-like [Cynoglossus semilaevis]	Environmental Information Processing	Signal transduction;Signaling molecules and interaction	ko04080//Neuroactive ligand-receptor interaction;ko04060//Cytokine-cytokine receptor interaction;ko04630//Jak-STAT signaling pathway	K05438	-	GO:0005515//protein binding;GO:0005488//binding;GO:0005102//receptor binding	-
XM_008308672.2	90.2267	0	0.51	0.001	-8.99435	8.90251e-07	0.000335513	yes	USP32	PREDICTED: ubiquitin carboxyl-terminal hydrolase 32 isoform X2 [Cynoglossus semilaevis]	-	-	-	-	-	-	-
XM_008308674.2	344.237	0.00666667	1.96	0.001	-10.9366	1.00578e-23	3.65515e-20	yes	USP32	PREDICTED: ubiquitin carboxyl-terminal hydrolase 32 isoform X4 [Cynoglossus semilaevis]	-	-	-	-	-	-	-
XM_008309242.2	486.593	1401.95	5.37667	12.9433	1.26743	2.38118e-09	1.86384e-06	yes	Mcam	PREDICTED: cell surface glycoprotein MUC18 [Cynoglossus semilaevis]	-	-	-	-	-	-	-
XM_008309972.2	717.317	318.393	6.45	2.39	-1.43229	0.000108811	0.0192894	yes	LY75	PREDICTED: lymphocyte antigen 75-like isoform X1 [Cynoglossus semilaevis]	-	-	-	-	-	-	-
XM_008310503.2	3287.66	730.913	63.2133	11.8333	-2.41737	2.45921e-14	3.67999e-11	yes	scg3	PREDICTED: secretogranin-3 [Cynoglossus semilaevis]	-	-	-	-	-	-	-
XM_008311812.2	0.00333333	105.62	0.001	0.683333	9.41645	0.000312773	0.043598	yes	GPR22	PREDICTED: probable G-protein coupled receptor 22 [Cynoglossus semilaevis]	-	-	-	-	-	-	-
XM_008311934.2	3226.02	1917.25	32.1967	16.0433	-1.00494	6.95048e-10	5.79716e-07	yes	cntn1a	PREDICTED: contactin-1a-like [Cynoglossus semilaevis]	Environmental Information Processing	Signaling molecules and interaction	ko04514//Cell adhesion molecules (CAMs)	K06759	-	-	-
XM_008312291.2	628.157	248.697	13.9867	4.66667	-1.58359	4.96377e-07	0.00020581	yes	Mapre3	PREDICTED: microtubule-associated protein RP/EB family member 3-like isoform X1 [Cynoglossus semilaevis]	-	-	-	-	-	-	-
XM_008312481.2	0	125.467	0.001	1.62	10.6618	2.14595e-06	0.000737713	yes	TCF12	PREDICTED: transcription factor 12-like isoform X2 [Cynoglossus semilaevis]	-	-	-	-	-	-	-
XM_008312823.2	235.667	738	6.80667	17.88	1.39333	1.7608e-06	0.000617833	yes	CTGF	PREDICTED: connective tissue growth factor [Cynoglossus semilaevis]	-	-	-	-	-	GO:0019838//growth factor binding;GO:0005515//protein binding;GO:0005488//binding	GO:0007275//multicellular organism development;GO:0048856//anatomical structure development;GO:0032501//multicellular organismal process;GO:0048731//system development;GO:0044767//single-organism developmental process;GO:0044707//single-multicellular organism process;GO:0009790//embryo development;GO:0044699//single-organism process;GO:0032502//developmental process;GO:0048568//embryonic organ de…
XM_008312997.2	554.65	155.313	7.80667	1.85	-2.07718	4.45925e-06	0.00137501	yes	EZR	PREDICTED: ezrin [Cynoglossus semilaevis]	Cellular Processes	Cell motility	ko04810//Regulation of actin cytoskeleton	K08007	GO:0043228//non-membrane-bounded organelle;GO:0043226//organelle;GO:0016020//membrane;GO:0044464//cell part;GO:0044424//intracellular part;GO:0043232//intracellular non-membrane-bounded organelle;GO:0005623//cell;GO:0044425//membrane part;GO:0005622//intracellular;GO:0043229//intracellular organelle	GO:0008092//cytoskeletal protein binding;GO:0005515//protein binding;GO:0005488//binding	GO:0009987//cellular process;GO:0051179//localization;GO:0006928//movement of cell or subcellular component;GO:0040011//locomotion;GO:0044763//single-organism cellular process;GO:0048870//cell motility;GO:0044699//single-organism process;GO:0051674//localization of cell;GO:0001667//ameboidal-type cell migration;GO:0016477//cell migration
XM_008313581.2	549	1383.67	14.2067	30.0267	1.07968	4.61544e-08	2.49813e-05	yes	arg2-b	PREDICTED: arginase-2, mitochondrial [Cynoglossus semilaevis]	Metabolism	Amino acid metabolism;Global and Overview	ko01100//Metabolic pathways;ko01110//Biosynthesis of secondary metabolites;ko01130//Biosynthesis of antibiotics;ko01230//Biosynthesis of amino acids;ko00330//Arginine and proline metabolism;ko00220//Arginine biosynthesis	K01476	-	GO:0016810//hydrolase activity, acting on carbon-nitrogen (but not peptide) bonds;GO:0003824//catalytic activity;GO:0016787//hydrolase activity;GO:0043167//ion binding;GO:0043169//cation binding;GO:0005488//binding	GO:0008152//metabolic process;GO:0044763//single-organism cellular process;GO:1901605//alpha-amino acid metabolic process;GO:0044237//cellular metabolic process;GO:0006082//organic acid metabolic process;GO:0009064//glutamine family amino acid metabolic process;GO:0071704//organic substance metabolic process;GO:0044281//small molecule metabolic process;GO:0019752//carboxylic acid metabolic proces…
XM_008313734.1	0	76.7033	0.001	1.04	10.0224	3.72551e-05	0.00824114	yes	SMARCD2	PREDICTED: SWI/SNF-related matrix-associated actin-dependent regulator of chromatin subfamily D member 2-like isoform X1 [Cynoglossus semilaevis]	-	-	-	-	-	-	-
XM_008314287.2	346.667	832	6.05	12.1733	1.00872	9.10362e-05	0.0169042	yes	SOCS3	PREDICTED: suppressor of cytokine signaling 3-like [Cynoglossus semilaevis]	Genetic Information Processing;Organismal Systems;Environmental Information Processing	Folding, sorting and degradation;Endocrine system;Signal transduction	ko04910//Insulin signaling pathway;ko04630//Jak-STAT signaling pathway;ko04120//Ubiquitin mediated proteolysis;ko04920//Adipocytokine signaling pathway	K04696	-	-	GO:0032446//protein modification by small protein conjugation;GO:0044763//single-organism cellular process;GO:0044238//primary metabolic process;GO:0044267//cellular protein metabolic process;GO:0071704//organic substance metabolic process;GO:0044699//single-organism process;GO:0051716//cellular response to stimulus;GO:0019538//protein metabolic process;GO:0006915//apoptotic process;GO:0043412//m…
XM_008314548.2	1344	3384.67	44.7667	94.6033	1.07947	7.91239e-13	1.03222e-09	yes	ddit4	PREDICTED: DNA damage-inducible transcript 4 protein [Cynoglossus semilaevis]	Environmental Information Processing	Signal transduction	ko04150//mTOR signaling pathway	K08270	-	-	GO:0044699//single-organism process;GO:0009987//cellular process;GO:0044700//single organism signaling;GO:0044763//single-organism cellular process;GO:0007154//cell communication;GO:0050794//regulation of cellular process;GO:0050789//regulation of biological process;GO:0023052//signaling;GO:0051716//cellular response to stimulus;GO:0050896//response to stimulus;GO:0065007//biological regulation;G…
XM_008316932.2	0.00333333	66.3233	0.001	0.65	9.3443	4.00586e-05	0.00874721	yes	APBB2	PREDICTED: amyloid beta A4 precursor protein-binding family B member 2 isoform X1 [Cynoglossus semilaevis]	-	-	-	-	-	-	-
XM_008317247.1	0	57.6467	0.001	0.463333	8.85591	0.000265704	0.0379733	yes	C3	PREDICTED: complement C3-like [Cynoglossus semilaevis]	Cellular Processes	Transport and catabolism	ko04145//Phagosome	K03990	-	-	-
XM_008317630.2	360.863	869.673	5.41667	10.9633	1.01721	0.000113143	0.01985	yes	junb	PREDICTED: transcription factor jun-B isoform X1 [Cynoglossus semilaevis]	-	-	-	-	GO:0044464//cell part;GO:0044424//intracellular part;GO:0043226//organelle;GO:0043231//intracellular membrane-bounded organelle;GO:0005623//cell;GO:0005622//intracellular;GO:0043227//membrane-bounded organelle;GO:0043229//intracellular organelle	GO:0003677//DNA binding;GO:0016705//oxidoreductase activity, acting on paired donors, with incorporation or reduction of molecular oxygen;GO:0001071//nucleic acid binding transcription factor activity;GO:0003676//nucleic acid binding;GO:0097159//organic cyclic compound binding;GO:0005488//binding;GO:0016491//oxidoreductase activity;GO:1901363//heterocyclic compound binding;GO:0003824//catalytic a…	GO:0018130//heterocycle biosynthetic process;GO:0003015//heart process;GO:0010467//gene expression;GO:0071704//organic substance metabolic process;GO:0006139//nucleobase-containing compound metabolic process;GO:0044271//cellular nitrogen compound biosynthetic process;GO:0034641//cellular nitrogen compound metabolic process;GO:0043170//macromolecule metabolic process;GO:0044699//single-organism pr…
XM_008319410.2	5.36333	473.823	0.16	11.71	6.19353	4.09401e-09	3.01877e-06	yes	SLMAP	PREDICTED: sarcolemmal membrane-associated protein-like isoform X3 [Cynoglossus semilaevis]	-	-	-	-	-	-	-
XM_008319433.2	222.817	15.9333	4.88667	0.296667	-4.04194	1.91571e-07	9.19506e-05	yes	Abtb1	PREDICTED: ankyrin repeat and BTB/POZ domain-containing protein 1 isoform X2 [Cynoglossus semilaevis]	-	-	-	-	-	-	-
XM_008319500.2	34.6767	308.387	1.09	8.10333	2.89419	3.43591e-06	0.00108182	yes	SERPINE1	PREDICTED: plasminogen activator inhibitor 1-like [Cynoglossus semilaevis]	Cellular Processes	Cell growth and death	ko04115//p53 signaling pathway	K03982	GO:0005576//extracellular region;GO:0044421//extracellular region part	-	GO:0045861//negative regulation of proteolysis;GO:0070613//regulation of protein processing;GO:0031324//negative regulation of cellular metabolic process;GO:0048519//negative regulation of biological process;GO:0030162//regulation of proteolysis;GO:0051248//negative regulation of protein metabolic process;GO:0019222//regulation of metabolic process;GO:0051246//regulation of protein metabolic proc…
XM_008319612.2	320.723	1286.78	2.63667	8.92333	1.75887	4.51473e-05	0.00953115	yes	BRPF3	PREDICTED: bromodomain and PHD finger-containing protein 3-like isoform X1 [Cynoglossus semilaevis]	-	-	-	-	-	-	-
XM_008319813.2	943.63	431.747	5.98667	2.28333	-1.39061	6.41351e-08	3.29603e-05	yes	Wnk2	PREDICTED: serine/threonine-protein kinase WNK2 [Cynoglossus semilaevis]	-	-	-	-	-	-	-
XM_008320019.2	43.3567	0	0.69	0.001	-9.43045	0.000171749	0.0271375	yes	ATF7	PREDICTED: cyclic AMP-dependent transcription factor ATF-7-like isoform X4 [Cynoglossus semilaevis]	-	-	-	-	-	-	-
XM_008320240.2	187.333	538.667	3.74333	9.02667	1.26987	0.000358885	0.048051	yes	TGL2	PREDICTED: protein-glutamine gamma-glutamyltransferase 2-like [Cynoglossus semilaevis]	-	-	-	-	-	GO:0043167//ion binding;GO:0043169//cation binding;GO:0005488//binding	GO:0009987//cellular process;GO:0044267//cellular protein metabolic process;GO:0006464//cellular protein modification process;GO:0019538//protein metabolic process;GO:0044238//primary metabolic process;GO:0044237//cellular metabolic process;GO:0071704//organic substance metabolic process;GO:0044260//cellular macromolecule metabolic process;GO:0043170//macromolecule metabolic process;GO:0036211//p…
XM_008320242.1	95.1067	0	0.726667	0.001	-9.50515	3.68625e-07	0.000160298	yes	PLEKHG4B	PREDICTED: pleckstrin homology domain-containing family G member 4B-like isoform X3 [Poecilia formosa]	-	-	-	-	-	-	-
XM_008320526.2	1178.44	566.627	44.0733	17.65	-1.32024	1.14426e-08	7.18739e-06	yes	Ndrg3	PREDICTED: protein NDRG3 isoform X3 [Cynoglossus semilaevis]	-	-	-	-	-	-	-
XM_008320728.2	1814.5	117.9	18.76	0.99	-4.24409	9.93788e-07	0.000371779	yes	ATP2B3	PREDICTED: plasma membrane calcium-transporting ATPase 1-like isoform X2 [Cynoglossus semilaevis]	Environmental Information Processing;Organismal Systems	Circulatory system;Signal transduction	ko04020//Calcium signaling pathway;ko04261//Adrenergic signaling in cardiomyocytes	K05850	GO:0031224//intrinsic component of membrane;GO:0044425//membrane part;GO:0016020//membrane	GO:0042625//ATPase coupled ion transmembrane transporter activity;GO:0022891//substrate-specific transmembrane transporter activity;GO:0017111//nucleoside-triphosphatase activity;GO:0042626//ATPase activity, coupled to transmembrane movement of substances;GO:0015399//primary active transmembrane transporter activity;GO:0043169//cation binding;GO:0016817//hydrolase activity, acting on acid anhydri…	GO:0006810//transport;GO:0006816//calcium ion transport;GO:0072511//divalent inorganic cation transport;GO:0051179//localization;GO:0044765//single-organism transport;GO:0051234//establishment of localization;GO:0006812//cation transport;GO:1902578//single-organism localization;GO:0006811//ion transport;GO:0070838//divalent metal ion transport;GO:0030001//metal ion transport;GO:0044699//single-or…
XM_008321361.2	7.44333	190.35	0.34	7.28667	4.42165	1.20475e-06	0.000437823	yes	RNF186	PREDICTED: RING finger protein 224-like [Cynoglossus semilaevis]	-	-	-	-	-	-	-
XM_008321527.2	3.18	109.983	0.0266667	0.84	4.97728	0.000375529	0.0492427	yes	RGS12	PREDICTED: LOW QUALITY PROTEIN: regulator of G-protein signaling 12 [Cynoglossus semilaevis]	-	-	-	-	-	-	-
XM_008321541.2	433.367	1178.47	12.7	28.9867	1.19056	6.35996e-06	0.00185967	yes	AGT	PREDICTED: angiotensinogen [Cynoglossus semilaevis]	Organismal Systems	Circulatory system	ko04270//Vascular smooth muscle contraction	K09821	GO:0005576//extracellular region;GO:0044421//extracellular region part	-	-
XM_008321781.2	19.9267	286.073	0.413333	5.02	3.60231	2.02215e-07	9.43879e-05	yes	ddit4	PREDICTED: DNA damage-inducible transcript 4 protein-like [Cynoglossus semilaevis]	Environmental Information Processing	Signal transduction	ko04150//mTOR signaling pathway	K08270	-	-	-
XM_008321959.2	0	205.517	0.001	0.75	9.55075	5.08195e-12	5.74576e-09	yes	WDFY4	PREDICTED: WD repeat- and FYVE domain-containing protein 4 isoform X1 [Cynoglossus semilaevis]	-	-	-	-	-	-	-
XM_008323446.2	423.75	1029.66	2.64667	5.34333	1.01356	0.000179142	0.0279582	yes	Arid1a	PREDICTED: AT-rich interactive domain-containing protein 1A isoform X10 [Cynoglossus semilaevis]	-	-	-	-	-	-	-
XM_008323615.2	43.4733	395.38	0.763333	5.83667	2.93476	1.63513e-05	0.00413892	yes	STEAP4	PREDICTED: metalloreductase STEAP4 isoform X1 [Cynoglossus semilaevis]	-	-	-	-	-	-	-
XM_008323751.2	1432.33	834.373	3.43333	1.67	-1.03976	8.68449e-06	0.00241448	yes	Plec	PREDICTED: plectin-like isoform X9 [Cynoglossus semilaevis]	-	-	-	-	-	-	-
XM_008324080.2	97.0967	0	2.86667	0.001	-11.4852	0.000174684	0.0273464	yes	Stx12	PREDICTED: syntaxin-12-like isoform X1 [Cynoglossus semilaevis]	Cellular Processes	Transport and catabolism	ko04145//Phagosome	K13813	-	-	-
XM_008324157.2	0	130.77	0.001	1.33667	10.3844	0.000112808	0.01985	yes	SMARCC1	PREDICTED: SWI/SNF complex subunit SMARCC1 isoform X1 [Cynoglossus semilaevis]	-	-	-	-	-	-	-
XM_008324466.2	224.193	0.926667	3.51	0.01	-8.45533	1.78117e-14	2.74614e-11	yes	IL6ST	PREDICTED: interleukin-6 receptor subunit beta [Cynoglossus semilaevis]	Environmental Information Processing	Signal transduction;Signaling molecules and interaction	ko04060//Cytokine-cytokine receptor interaction;ko04630//Jak-STAT signaling pathway	K05060	-	-	-
XM_008324598.2	49.57	0	0.313333	0.001	-8.29155	0.000198986	0.0303113	yes	DGKZ	PREDICTED: diacylglycerol kinase zeta-like isoform X2 [Cynoglossus semilaevis]	Metabolism;Environmental Information Processing	Lipid metabolism;Signal transduction;Global and Overview	ko01100//Metabolic pathways;ko01110//Biosynthesis of secondary metabolites;ko04070//Phosphatidylinositol signaling system;ko00564//Glycerophospholipid metabolism;ko00561//Glycerolipid metabolism	K00901	-	-	-
XM_008325128.2	272.667	807	7.06333	17.5533	1.31332	3.23734e-06	0.00102943	yes	FGB	PREDICTED: LOW QUALITY PROTEIN: fibrinogen beta chain [Cynoglossus semilaevis]	-	-	-	-	GO:0005615//extracellular space;GO:0044421//extracellular region part;GO:0005576//extracellular region	GO:0005488//binding;GO:0005515//protein binding	GO:0044085//cellular component biogenesis;GO:0022607//cellular component assembly;GO:0071822//protein complex subunit organization;GO:0044699//single-organism process;GO:0001775//cell activation;GO:0034622//cellular macromolecular complex assembly;GO:0016043//cellular component organization;GO:0044763//single-organism cellular process;GO:0007154//cell communication;GO:0006461//protein complex ass…
XM_008325151.2	230.57	2.49333	4.35	0.0366667	-6.8904	6.95213e-12	7.68935e-09	yes	NR5A2	PREDICTED: nuclear receptor subfamily 5 group A member 2-like [Cynoglossus semilaevis]	-	-	-	-	-	-	-
XM_008325226.2	274.58	5510.67	2.69	45.3233	4.07458	2.36959e-47	2.4112e-43	yes	app	PREDICTED: amyloid beta A4 protein isoform X5 [Cynoglossus semilaevis]	-	-	-	-	-	-	-
XM_008325422.2	283.44	18.1233	9.41667	0.506667	-4.21611	4.73323e-07	0.000199022	yes	pomc	PREDICTED: pro-opiomelanocortin-like [Cynoglossus semilaevis]	Organismal Systems	Endocrine system	ko04916//Melanogenesis;ko04920//Adipocytokine signaling pathway	K05228	-	-	-
XM_008325534.2	269.79	0	3.62667	0.001	-11.8244	8.62423e-19	2.30939e-15	yes	Trim23	PREDICTED: E3 ubiquitin-protein ligase TRIM23 isoform X1 [Cynoglossus semilaevis]	-	-	-	-	-	-	-
XM_008325961.2	1323.18	436.573	6.21	1.72333	-1.84939	3.36318e-16	6.33747e-13	yes	ZNF462	PREDICTED: zinc finger protein 462 [Cynoglossus semilaevis]	-	-	-	-	-	-	-
XM_008326467.2	686.79	269.95	21.2333	7.09333	-1.5818	0.000249047	0.036411	yes	44445	PREDICTED: septin-6 isoform X1 [Cynoglossus semilaevis]	-	-	-	-	-	-	-
XM_008327004.2	0.00333333	189.83	0.001	1.12333	10.1336	2.55551e-11	2.60039e-08	yes	-	PREDICTED: protein FAM184A isoform X1 [Cynoglossus semilaevis]	-	-	-	-	-	-	-
XM_008327059.2	0	66.43	0.001	1.06	10.0498	4.3649e-05	0.00933099	yes	ints10	PREDICTED: integrator complex subunit 10 isoform X2 [Cynoglossus semilaevis]	-	-	-	-	-	-	-
XM_008327113.2	0	113.193	0.001	1.05	10.0362	0.000192089	0.0294633	yes	csf1r1	PREDICTED: macrophage colony-stimulating factor 1 receptor [Cynoglossus semilaevis]	Environmental Information Processing;Cellular Processes	Transport and catabolism;Signaling molecules and interaction	ko04144//Endocytosis;ko04060//Cytokine-cytokine receptor interaction	K05090	-	-	-
XM_008327131.2	0	100.467	0.001	1.79667	10.8111	2.31883e-05	0.00553884	yes	Clk4	PREDICTED: dual specificity protein kinase CLK4-like isoform X2 [Cynoglossus semilaevis]	-	-	-	-	-	-	-
XM_008327245.2	0	76.77	0.001	0.77	9.58871	0.00011538	0.0201728	yes	FAM193B	PREDICTED: protein FAM193B isoform X2 [Cynoglossus semilaevis]	-	-	-	-	-	-	-
XM_008327717.2	0	91.1033	0.001	1.27333	10.3144	2.39275e-06	0.00080091	yes	Immt	PREDICTED: MICOS complex subunit MIC60 isoform X1 [Cynoglossus semilaevis]	-	-	-	-	-	-	-
XM_008327894.2	96.8067	0	0.613333	0.001	-9.26053	1.92364e-06	0.000665789	yes	Dock9	PREDICTED: dedicator of cytokinesis protein 9 isoform X8 [Cynoglossus semilaevis]	-	-	-	-	-	-	-
XM_008327898.2	73.77	0	0.46	0.001	-8.84549	7.2285e-06	0.00207781	yes	DOCK9	PREDICTED: dedicator of cytokinesis protein 9 isoform X7 [Cynoglossus semilaevis]	-	-	-	-	-	-	-
XM_008327902.2	49.0267	0	0.87	0.001	-9.76487	0.000133556	0.0223522	yes	RAP2A	PREDICTED: ras-related protein Rap-2a [Cynoglossus semilaevis]	-	-	-	-	-	-	-
XM_008328590.2	158.78	0	1.31333	0.001	-10.359	2.47333e-10	2.24711e-07	yes	smarcal1	PREDICTED: SWI/SNF-related matrix-associated actin-dependent regulator of chromatin subfamily A-like protein 1 [Cynoglossus semilaevis]	-	-	-	-	-	-	-
XM_008328702.2	645.297	377.26	6.83	3.35333	-1.02629	0.000132327	0.0222508	yes	SLC4A10	PREDICTED: sodium-driven chloride bicarbonate exchanger isoform X2 [Cynoglossus semilaevis]	-	-	-	-	-	-	-
XM_008328835.2	109	4	2.31667	0.0733333	-4.98144	0.000121641	0.0209082	yes	pou1f1	PREDICTED: pituitary-specific positive transcription factor 1 [Cynoglossus semilaevis]	-	-	-	-	-	-	-
XM_008328896.2	175	727	4.99	17.3767	1.80004	2.41205e-08	1.42698e-05	yes	CXCR4	PREDICTED: C-X-C chemokine receptor type 4 [Cynoglossus semilaevis]	Cellular Processes;Organismal Systems;Environmental Information Processing	Signaling molecules and interaction;Transport and catabolism;Immune system	ko04144//Endocytosis;ko04060//Cytokine-cytokine receptor interaction;ko04672//Intestinal immune network for IgA production	K04189	-	-	-
XM_008328997.2	7950.67	4358.67	196.68	89.98	-1.12817	2.54088e-12	3.07797e-09	yes	mstnb	PREDICTED: growth/differentiation factor 8-like [Cynoglossus semilaevis]	-	-	-	-	-	-	-
XM_008329544.2	147.64	1440.16	8.50333	69.4833	3.03057	1.39815e-34	7.9039e-31	yes	TIMP2	PREDICTED: metalloproteinase inhibitor 2-like [Cynoglossus semilaevis]	-	-	-	-	-	-	-
XM_008329550.1	144.333	672.333	3.41333	13.35	1.96759	8.32533e-09	5.50099e-06	yes	SOCS3	PREDICTED: suppressor of cytokine signaling 3 [Cynoglossus semilaevis]	Environmental Information Processing;Genetic Information Processing;Organismal Systems	Folding, sorting and degradation;Signal transduction;Endocrine system	ko04910//Insulin signaling pathway;ko04630//Jak-STAT signaling pathway;ko04120//Ubiquitin mediated proteolysis;ko04920//Adipocytokine signaling pathway	K04696	-	-	-
XM_008329997.2	49.86	0	1.63667	0.001	-10.6765	0.000296092	0.0415002	yes	phospho1	PREDICTED: phosphoethanolamine/phosphocholine phosphatase isoform X1 [Cynoglossus semilaevis]	Metabolism	Global and Overview;Lipid metabolism	ko01100//Metabolic pathways;ko00564//Glycerophospholipid metabolism	K06124	-	-	-
XM_008330566.2	55	295.667	0.53	2.38667	2.17093	0.00017085	0.0270794	yes	THBS1	PREDICTED: thrombospondin-1-like [Cynoglossus semilaevis]	Environmental Information Processing;Cellular Processes	Cellular commiunity;Signal transduction;Transport and catabolism;Cell growth and death;Signaling molecules and interaction	ko04510//Focal adhesion;ko04145//Phagosome;ko04512//ECM-receptor interaction;ko04350//TGF-beta signaling pathway;ko04115//p53 signaling pathway	K16857	-	-	GO:0022610//biological adhesion
XM_008330715.2	10071.9	11	617.007	0.573333	-10.0717	4.13701e-22	1.31552e-18	yes	prl	PREDICTED: prolactin-like [Cynoglossus semilaevis]	Environmental Information Processing	Signaling molecules and interaction;Signal transduction	ko04080//Neuroactive ligand-receptor interaction;ko04060//Cytokine-cytokine receptor interaction;ko04630//Jak-STAT signaling pathway	K05439	-	-	-
XM_008330721.2	62.1267	0	1.89333	0.001	-10.8867	2.83787e-05	0.00653326	yes	pih1d1	PREDICTED: PIH1 domain-containing protein 1 isoform X1 [Cynoglossus semilaevis]	-	-	-	-	-	-	-
XM_008330846.2	1086.04	7.28667	77.1633	0.433333	-7.47629	5.1228e-70	8.68793e-66	yes	pomcb	PREDICTED: pro-opiomelanocortin-like [Cynoglossus semilaevis]	Organismal Systems	Endocrine system	ko04916//Melanogenesis;ko04920//Adipocytokine signaling pathway	K05228	-	-	-
XM_008330847.2	291.163	3.75	18.55	0.203333	-6.51143	1.92444e-12	2.38809e-09	yes	pomcb	PREDICTED: pro-opiomelanocortin-like [Cynoglossus semilaevis]	Organismal Systems	Endocrine system	ko04916//Melanogenesis;ko04920//Adipocytokine signaling pathway	K05228	-	-	-
XM_008331150.2	102.393	0	1.31667	0.001	-10.3627	3.2807e-07	0.000145144	yes	Thrap3	PREDICTED: LOW QUALITY PROTEIN: thyroid hormone receptor-associated protein 3 [Cynoglossus semilaevis]	-	-	-	-	-	-	-
XM_008331612.2	0	59.02	0.001	1.55	10.5981	0.000163489	0.0260753	yes	Zcchc17	PREDICTED: nucleolar protein of 40 kDa [Cynoglossus semilaevis]	-	-	-	-	-	-	-
XM_008332267.2	1109.74	373.973	6.21	1.78	-1.80272	1.22014e-06	0.000440272	yes	PRKRIR	PREDICTED: uncharacterized protein LOC103394822 isoform X1 [Cynoglossus semilaevis]	-	-	-	-	-	-	-
XM_008332483.2	0	88.6667	0.001	0.693333	9.43741	0.000107493	0.0191224	yes	IGSF9B	PREDICTED: protein turtle homolog B-like isoform X2 [Cynoglossus semilaevis]	-	-	-	-	-	-	-
XM_008332682.2	598.043	53.6867	7.12	0.55	-3.69437	9.43246e-05	0.0173878	yes	Cadm2	PREDICTED: cell adhesion molecule 2 isoform X2 [Cynoglossus semilaevis]	-	-	-	-	-	-	-
XM_008332885.2	0	83.39	0.001	0.286667	8.16323	1.11802e-05	0.00304186	yes	FRY	PREDICTED: protein furry homolog isoform X1 [Cynoglossus semilaevis]	-	-	-	-	-	-	-
XM_008333195.2	943.017	286.89	20.19	5.17667	-1.96355	2.02925e-10	1.87716e-07	yes	ATP6V1A	PREDICTED: V-type proton ATPase catalytic subunit A-like [Cynoglossus semilaevis]	Cellular Processes;Metabolism	Transport and catabolism;Global and Overview;Energy metabolism	ko01100//Metabolic pathways;ko04145//Phagosome;ko00190//Oxidative phosphorylation	K02145	-	-	-
XM_008333316.2	75.6833	0.993333	2.81333	0.0333333	-6.39917	7.37931e-05	0.0142119	yes	kcnab3	PREDICTED: voltage-gated potassium channel subunit beta-2-like isoform X1 [Cynoglossus semilaevis]	-	-	-	-	-	-	-
XM_008333843.2	128.333	867	3.79667	21.5033	2.50176	3.13582e-16	6.13632e-13	yes	ANGPTL4	PREDICTED: angiopoietin-related protein 4-like [Cynoglossus semilaevis]	Organismal Systems	Endocrine system	ko03320//PPAR signaling pathway	K08767	-	-	-
XM_008334327.2	528.333	1641.33	16.9267	44.1067	1.3817	7.09374e-13	9.49777e-10	yes	CEBPD	PREDICTED: CCAAT/enhancer-binding protein delta [Cynoglossus semilaevis]	-	-	-	-	-	-	-
XM_008334696.2	84.0267	0	1.93	0.001	-10.9144	0.000320596	0.0443242	yes	trnau1apl	PREDICTED: tRNA selenocysteine 1-associated protein 1-like isoform X1 [Cynoglossus semilaevis]	-	-	-	-	-	-	-
XM_008334873.2	0.00333333	150.367	0.001	1.31333	10.359	5.82206e-05	0.0118962	yes	Gnal	PREDICTED: guanine nucleotide-binding protein G(olf) subunit alpha isoform X1 [Cynoglossus semilaevis]	Environmental Information Processing	Signal transduction	ko04020//Calcium signaling pathway	K04633	-	-	-
XM_008335659.2	0	166.97	0.001	4.83	12.2378	4.1359e-10	3.62804e-07	yes	ANXA1	PREDICTED: annexin A1 [Cynoglossus semilaevis]	-	-	-	-	-	-	-
XM_008335836.2	44.0333	0	0.756667	0.001	-9.56351	0.000205602	0.0311328	yes	Prkg2	PREDICTED: cGMP-dependent protein kinase 2 [Cynoglossus semilaevis]	Cellular Processes	Cellular commiunity	ko04540//Gap junction	K19477	-	-	-
XM_008335958.2	618.667	76.3333	21.25	2.19333	-3.27627	7.96276e-17	1.68804e-13	yes	CRHBP	PREDICTED: corticotropin-releasing factor-binding protein-like [Cynoglossus semilaevis]	-	-	-	-	-	-	-
XM_008336413.2	118	10.6667	1.77667	0.133333	-3.73606	0.000233983	0.0346064	yes	GSN	PREDICTED: gelsolin [Cynoglossus semilaevis]	Cellular Processes	Cell motility	ko04810//Regulation of actin cytoskeleton	K05768	-	-	-
XM_008338120.2	0	44.77	0.001	1.21333	10.2448	0.00036701	0.0487506	yes	Ifit2	PREDICTED: interferon-induced protein with tetratricopeptide repeats 1-like [Cynoglossus semilaevis]	-	-	-	-	-	-	-
XM_017031210.1	141.653	2.57667	3.91333	0.06	-6.02729	2.25726e-05	0.0054688	yes	ELOVL1	PREDICTED: elongation of very long chain fatty acids protein 1-like [Cynoglossus semilaevis]	Metabolism	Global and Overview;Lipid metabolism	ko01110//Biosynthesis of secondary metabolites;ko00062//Fatty acid elongation	K10247	GO:0016020//membrane;GO:0031224//intrinsic component of membrane;GO:0044425//membrane part	GO:0003824//catalytic activity	GO:0044255//cellular lipid metabolic process;GO:0044710//single-organism metabolic process;GO:0044237//cellular metabolic process;GO:0006631//fatty acid metabolic process;GO:0019752//carboxylic acid metabolic process;GO:0006629//lipid metabolic process;GO:0044281//small molecule metabolic process;GO:0009987//cellular process;GO:0044238//primary metabolic process;GO:0006082//organic acid metabolic…
XM_017031241.1	305.017	1638.94	8.74667	39.3967	2.17127	2.70517e-17	6.25608e-14	yes	BSG	PREDICTED: basigin isoform X1 [Cynoglossus semilaevis]	-	-	-	-	-	-	-
XM_017031442.1	110.053	0	0.99	0.001	-9.95128	9.78935e-05	0.0179159	yes	ncoa2	PREDICTED: nuclear receptor coactivator 2 isoform X1 [Cynoglossus semilaevis]	-	-	-	-	-	-	-
XM_017031502.1	0	49.1	0.001	0.356667	8.47843	0.000222666	0.03332	yes	C18orf63	PREDICTED: uncharacterized protein C18orf63 homolog isoform X5 [Cynoglossus semilaevis]	-	-	-	-	-	-	-
XM_017031798.1	90.0733	0.326667	1.48667	0.00333333	-8.8009	5.65082e-06	0.0016813	yes	ZNF71	PREDICTED: zinc finger protein 708-like isoform X3 [Cynoglossus semilaevis]	-	-	-	-	-	-	-
XM_017032006.1	616.78	202.353	4.18333	1.14333	-1.87141	3.21286e-05	0.00729749	yes	KIAA0100	PREDICTED: protein KIAA0100 homolog isoform X3 [Cynoglossus semilaevis]	-	-	-	-	-	-	-
XM_017032092.1	85.9633	0	0.736667	0.001	-9.52487	0.000277325	0.0391411	yes	Zc3h4	PREDICTED: zinc finger CCCH domain-containing protein 4 isoform X3 [Cynoglossus semilaevis]	-	-	-	-	-	-	-
XM_017032133.1	0	80.84	0.001	0.456667	8.835	1.14719e-05	0.00310462	yes	DOCK10	PREDICTED: dedicator of cytokinesis protein 10 isoform X1 [Cynoglossus semilaevis]	-	-	-	-	-	-	-
XM_017032450.1	1.77667	271.723	0.0133333	1.73	7.01959	0.000231421	0.0344006	yes	SLTM	PREDICTED: SAFB-like transcription modulator isoform X1 [Cynoglossus semilaevis]	-	-	-	-	-	GO:0097159//organic cyclic compound binding;GO:0005488//binding	-
XM_017032510.1	44.9067	0	0.61	0.001	-9.25267	0.000191789	0.0294633	yes	NNT	PREDICTED: NAD(P) transhydrogenase, mitochondrial-like isoform X1 [Cynoglossus semilaevis]	Metabolism	Metabolism of cofactors and vitamins;Global and Overview	ko01100//Metabolic pathways;ko00760//Nicotinate and nicotinamide metabolism	K00323	GO:0031224//intrinsic component of membrane;GO:0016020//membrane;GO:0044425//membrane part	GO:0005488//binding;GO:0000166//nucleotide binding;GO:1901265//nucleoside phosphate binding;GO:0008746//NAD(P)+ transhydrogenase activity;GO:0016651//oxidoreductase activity, acting on NAD(P)H;GO:1901363//heterocyclic compound binding;GO:0003824//catalytic activity;GO:0036094//small molecule binding;GO:0016652//oxidoreductase activity, acting on NAD(P)H, NAD(P) as acceptor;GO:0097159//organic cyc…	GO:0051179//localization;GO:0044765//single-organism transport;GO:0044710//single-organism metabolic process;GO:0008152//metabolic process;GO:0051234//establishment of localization;GO:1902578//single-organism localization;GO:0044699//single-organism process;GO:0006818//hydrogen transport;GO:0006810//transport
XM_017032545.1	0	65.2433	0.001	0.386667	8.59495	9.99719e-05	0.0182247	yes	CBFA2T3	PREDICTED: protein CBFA2T3 isoform X1 [Cynoglossus semilaevis]	-	-	-	-	-	-	-
XM_017032890.1	161.45	0	3.47	0.001	-11.7607	6.20369e-05	0.0125675	yes	CPNE2	PREDICTED: copine-2 [Cynoglossus semilaevis]	-	-	-	-	-	-	-
XM_017032909.1	360.25	0	2.85667	0.001	-11.4801	1.28504e-18	3.26902e-15	yes	TJP1	PREDICTED: tight junction protein ZO-1 isoform X6 [Cynoglossus semilaevis]	Cellular Processes	Cellular commiunity	ko04530//Tight junction;ko04520//Adherens junction;ko04540//Gap junction	K05701	-	-	-
XM_017033096.1	42.09	0	0.92	0.001	-9.84549	0.000342673	0.0463992	yes	B3galt2	PREDICTED: beta-1,3-galactosyltransferase 2-like [Cynoglossus semilaevis]	Metabolism	Global and Overview;Glycan biosynthesis and metabolism	ko01100//Metabolic pathways;ko00601//Glycosphingolipid biosynthesis - lacto and neolacto series	K07820	GO:0016020//membrane	GO:0016740//transferase activity;GO:0016757//transferase activity, transferring glycosyl groups;GO:0003824//catalytic activity	-
XM_017033672.1	43	0	0.476667	0.001	-8.89684	0.000316723	0.044028	yes	Snap91	PREDICTED: LOW QUALITY PROTEIN: clathrin coat assembly protein AP180-like [Cynoglossus semilaevis]	-	-	-	-	-	-	-
XM_017034523.1	0.03	67.46	0.001	0.886667	9.79225	0.000344165	0.0464467	yes	ASUN	PREDICTED: protein asunder homolog isoform X1 [Cynoglossus semilaevis]	-	-	-	-	-	-	-
XM_017034717.1	66.2133	0	0.546667	0.001	-9.09452	2.47164e-05	0.00584892	yes	ANKFN1	PREDICTED: ankyrin repeat and fibronectin type-III domain-containing protein 1 isoform X1 [Cynoglossus semilaevis]	-	-	-	-	-	-	-
XM_017034977.1	444.907	26.2467	1.83667	0.0866667	-4.40547	0.000279527	0.0392867	yes	CACNA1A	PREDICTED: voltage-dependent P/Q-type calcium channel subunit alpha-1A isoform X4 [Cynoglossus semilaevis]	Environmental Information Processing	Signal transduction	ko04010//MAPK signaling pathway;ko04020//Calcium signaling pathway	K04344	-	-	-
XM_017035258.1	0	483.603	0.001	2.62333	11.3572	2.7219e-23	9.23234e-20	yes	Lphn3	PREDICTED: adhesion G protein-coupled receptor L3-like isoform X4 [Cynoglossus semilaevis]	-	-	-	-	-	-	-
XM_017035679.1	150.983	0	2.67667	0.001	-11.3862	7.55033e-11	7.24803e-08	yes	KIAA1324	PREDICTED: UPF0577 protein KIAA1324-like [Cynoglossus semilaevis]	-	-	-	-	-	-	-
XM_017035918.1	371.29	0	1.33333	0.001	-10.3808	5.10719e-25	2.16537e-21	yes	Bsn	PREDICTED: protein bassoon [Cynoglossus semilaevis]	-	-	-	-	-	-	-
XM_017036012.1	96.0533	0	0.96	0.001	-9.90689	0.00025208	0.0366683	yes	RERE	PREDICTED: arginine-glutamic acid dipeptide repeats protein isoform X3 [Cynoglossus semilaevis]	-	-	-	-	-	GO:0003677//DNA binding;GO:0005488//binding;GO:0046914//transition metal ion binding;GO:0043169//cation binding;GO:0043167//ion binding;GO:1901363//heterocyclic compound binding;GO:0003676//nucleic acid binding;GO:0001071//nucleic acid binding transcription factor activity;GO:0097159//organic cyclic compound binding;GO:0046872//metal ion binding	GO:0044238//primary metabolic process;GO:0071704//organic substance metabolic process;GO:0009987//cellular process;GO:0006351//transcription, DNA-templated;GO:0044249//cellular biosynthetic process;GO:1901576//organic substance biosynthetic process;GO:0034641//cellular nitrogen compound metabolic process;GO:0006807//nitrogen compound metabolic process;GO:0097659//nucleic acid-templated transcript…
XM_017036096.1	3038.04	20.89	66.9	0.383333	-7.44726	4.3032e-09	3.12769e-06	yes	pssA	PREDICTED: CDP-diacylglycerol--serine O-phosphatidyltransferase isoform X1 [Cynoglossus semilaevis]	-	-	-	-	-	GO:0016740//transferase activity;GO:0016772//transferase activity, transferring phosphorus-containing groups;GO:0003824//catalytic activity	-
XM_017036097.1	1600.89	8965.51	27.8333	130.807	2.23255	1.80059e-50	2.29026e-46	yes	pssA	PREDICTED: CDP-diacylglycerol--serine O-phosphatidyltransferase isoform X2 [Cynoglossus semilaevis]	-	-	-	-	-	GO:0016740//transferase activity;GO:0016772//transferase activity, transferring phosphorus-containing groups;GO:0003824//catalytic activity	-
XM_017036483.1	400.333	13.3333	19.3933	0.54	-5.16646	1.7308e-12	2.20149e-09	yes	tshb	PREDICTED: thyrotropin subunit beta-like [Cynoglossus semilaevis]	Environmental Information Processing	Signaling molecules and interaction	ko04080//Neuroactive ligand-receptor interaction	K05251	-	-	-
XM_017036514.1	0	142.8	0.001	1.72667	10.7538	6.89669e-05	0.013444	yes	FRMD4B	PREDICTED: FERM domain-containing protein 4B-like isoform X2 [Cynoglossus semilaevis]	-	-	-	-	-	-	-
XM_017036556.1	148.493	0	1.24333	0.001	-10.28	1.14979e-09	9.43534e-07	yes	dip2ba	PREDICTED: LOW QUALITY PROTEIN: disco-interacting protein 2 homolog B-A-like [Cynoglossus semilaevis]	-	-	-	-	-	-	-
XM_017036570.1	109.693	1.14333	1.81	0.0166667	-6.76288	0.000182753	0.0284346	yes	mx	PREDICTED: interferon-induced GTP-binding protein Mx1 [Cynoglossus semilaevis]	-	-	-	-	-	-	-
XM_017036611.1	823.59	406.483	12.9267	5.35	-1.27274	3.09975e-07	0.000140812	yes	AMPD2	PREDICTED: AMP deaminase 2-like isoform X2 [Cynoglossus semilaevis]	Metabolism	Nucleotide metabolism;Global and Overview	ko01100//Metabolic pathways;ko01110//Biosynthesis of secondary metabolites;ko01130//Biosynthesis of antibiotics;ko00230//Purine metabolism	K01490	-	-	-
XM_017037004.1	2452.64	1398.95	109.667	52.17	-1.07183	6.79179e-09	4.63388e-06	yes	CD74	PREDICTED: insulin-like growth factor-binding protein 2 [Lates calcarifer]	-	-	-	-	-	-	-
XM_017037513.1	0	110.38	0.001	2.05667	11.0061	4.02639e-07	0.000172147	yes	FOXN2	PREDICTED: forkhead box protein N2 isoform X2 [Cynoglossus semilaevis]	-	-	-	-	-	-	-
XM_017037665.1	194.497	0	1.48333	0.001	-10.5346	2.56451e-09	1.91878e-06	yes	ankib1	PREDICTED: ankyrin repeat and IBR domain-containing protein 1 [Cynoglossus semilaevis]	-	-	-	-	-	-	-
XM_017037698.1	0	58.1433	0.001	3.50333	11.7745	9.2487e-05	0.0171111	yes	S100A6	PREDICTED: protein S100-A6-like [Cynoglossus semilaevis]	-	-	-	-	-	GO:0043167//ion binding;GO:0005488//binding;GO:0043169//cation binding	-
XM_017038310.1	120.547	0	1.22667	0.001	-10.2605	4.88895e-08	2.61832e-05	yes	RAPGEF1	PREDICTED: rap guanine nucleotide exchange factor 1 [Cynoglossus semilaevis]	Cellular Processes;Organismal Systems	Endocrine system;Cellular commiunity	ko04510//Focal adhesion;ko04910//Insulin signaling pathway	K06277	-	-	-
XM_017038435.1	51.36	0	1.48	0.001	-10.5314	8.5258e-05	0.0160658	yes	PIP5KL1	PREDICTED: LOW QUALITY PROTEIN: phosphatidylinositol 4-phosphate 5-kinase-like protein 1 [Cynoglossus semilaevis]	Cellular Processes;Metabolism	Transport and catabolism;Carbohydrate metabolism;Global and Overview	ko01100//Metabolic pathways;ko04144//Endocytosis;ko00562//Inositol phosphate metabolism	K13712	-	-	-
XM_017038484.1	1612.26	914.133	10.24	4.88333	-1.06828	5.28708e-08	2.74486e-05	yes	APC	PREDICTED: adenomatous polyposis coli protein isoform X2 [Cynoglossus semilaevis]	Cellular Processes;Environmental Information Processing	Signal transduction;Cell motility	ko04810//Regulation of actin cytoskeleton;ko04310//Wnt signaling pathway	K02085	-	-	-
XM_017038574.1	1810.06	883.873	17.5167	7.10667	-1.30148	1.81356e-08	1.11169e-05	yes	R3HDM1	PREDICTED: R3H domain-containing protein 1 isoform X1 [Cynoglossus semilaevis]	-	-	-	-	-	-	-
XM_017038631.1	56.0367	0	0.353333	0.001	-8.46489	3.81555e-05	0.00840379	yes	ANK1	PREDICTED: LOW QUALITY PROTEIN: ankyrin-1-like [Cynoglossus semilaevis]	-	-	-	-	-	-	-
XM_017038713.1	969.79	174.237	3.88333	0.593333	-2.71038	1.41315e-05	0.00363122	yes	UNC80	PREDICTED: protein unc-80 homolog isoform X2 [Cynoglossus semilaevis]	-	-	-	-	-	-	-
XM_017038903.1	207.96	0	1.54333	0.001	-10.5918	2.34051e-06	0.000793871	yes	ZNF532	PREDICTED: zinc finger protein 532 [Cynoglossus semilaevis]	-	-	-	-	-	-	-
XM_017039138.1	0	126.093	0.001	1.66667	10.7027	5.00725e-08	2.65374e-05	yes	CUL4B	PREDICTED: cullin-4B [Cynoglossus semilaevis]	Genetic Information Processing	Replication and repair;Folding, sorting and degradation	ko04120//Ubiquitin mediated proteolysis;ko03420//Nucleotide excision repair	K10609	-	-	-
XM_017039438.1	0	64.97	0.001	0.536667	9.06788	7.72139e-05	0.0146585	yes	PF11_0240	PREDICTED: FK506-binding protein 5-like [Lates calcarifer]	-	-	-	-	-	-	-
XM_017039534.1	62.05	0	0.713333	0.001	-9.47843	3.08781e-05	0.00704491	yes	FHDC1	PREDICTED: FH2 domain-containing protein 1-like [Cynoglossus semilaevis]	-	-	-	-	-	-	-
XM_017039612.1	0	98.4567	0.001	1.18667	10.2127	2.35952e-06	0.000795019	yes	Pgap1	PREDICTED: GPI inositol-deacylase isoform X2 [Cynoglossus semilaevis]	Metabolism	Global and Overview;Glycan biosynthesis and metabolism	ko01100//Metabolic pathways;ko00563//Glycosylphosphatidylinositol(GPI)-anchor biosynthesis	K05294	-	-	-
XM_017039629.1	154.127	0	0.0766667	0.001	-6.26053	1.28641e-05	0.00339378	yes	Ttn	PREDICTED: titin-like [Cynoglossus semilaevis]	-	-	-	-	-	-	-
XM_017040737.1	0.0133333	67.23	0.001	0.58	9.17991	4.14374e-05	0.00898829	yes	PRR14L	PREDICTED: proline-rich protein 14 [Stegastes partitus]	-	-	-	-	-	-	-
XM_017040879.1	0	375.95	0.001	10.7867	13.397	2.34541e-21	7.01939e-18	yes	mturn	PREDICTED: maturin-like [Cynoglossus semilaevis]	-	-	-	-	-	-	-
XM_017041071.1	55.6633	0	0.766667	0.001	-9.58246	9.58365e-05	0.0176028	yes	Mtdh	PREDICTED: protein LYRIC-like isoform X1 [Cynoglossus semilaevis]	-	-	-	-	-	-	-
XM_017041162.1	335.463	5.97	24.05	0.356667	-6.07532	2.64758e-16	5.38814e-13	yes	pomcb	PREDICTED: pro-opiomelanocortin-like [Cynoglossus semilaevis]	Organismal Systems	Endocrine system	ko04916//Melanogenesis;ko04920//Adipocytokine signaling pathway	K05228	-	-	-
XM_017041234.1	0	75.27	0.001	0.33	8.36632	2.64807e-05	0.0061802	yes	Prrc2a	PREDICTED: protein PRRC2A-like isoform X1 [Cynoglossus semilaevis]	-	-	-	-	-	-	-
XM_017041353.1	529.507	230.733	5.93667	2.18	-1.44532	7.40231e-05	0.0142119	yes	UBP1	PREDICTED: upstream-binding protein 1 isoform X2 [Cynoglossus semilaevis]	-	-	-	-	-	-	-
XM_017041359.1	0	70.9167	0.001	0.6	9.22882	4.95307e-05	0.0103705	yes	phactr4a	PREDICTED: phosphatase and actin regulator 4A-like isoform X1 [Cynoglossus semilaevis]	-	-	-	-	-	-	-
XM_017042378.1	496.68	107.183	3.11667	0.573333	-2.44256	0.000106259	0.0190361	yes	ptprf	PREDICTED: receptor-type tyrosine-protein phosphatase F isoform X1 [Cynoglossus semilaevis]	Environmental Information Processing;Organismal Systems;Cellular Processes	Signaling molecules and interaction;Endocrine system;Cellular commiunity	ko04514//Cell adhesion molecules (CAMs);ko04910//Insulin signaling pathway;ko04520//Adherens junction	K05695	-	-	-
XM_017042453.1	99.27	0	1.03	0.001	-10.0084	0.00015472	0.0252302	yes	ADGRL2	PREDICTED: adhesion G protein-coupled receptor L2-like isoform X3 [Cynoglossus semilaevis]	-	-	-	-	-	-	-
XM_017042683.1	0	304.193	0.001	1.52	10.5699	3.08491e-07	0.000140812	yes	WHSC1L1	PREDICTED: histone-lysine N-methyltransferase NSD3-like isoform X4 [Cynoglossus semilaevis]	Metabolism	Amino acid metabolism	ko00310//Lysine degradation	K11425	-	-	-
XM_017042803.1	0	77.1267	0.001	1.81333	10.8244	3.55533e-05	0.00803947	yes	Gtf2h2	PREDICTED: general transcription factor IIH subunit 2-like isoform X1 [Cynoglossus semilaevis]	Genetic Information Processing	Replication and repair;Transcription	ko03420//Nucleotide excision repair;ko03022//Basal transcription factors	K03142	-	-	-
XM_017042957.1	126.49	0	2.08333	0.001	-11.0247	9.28154e-09	6.05418e-06	yes	Tpcn1	PREDICTED: two pore calcium channel protein 1 isoform X2 [Cynoglossus semilaevis]	-	-	-	-	-	-	-
XM_017043146.1	172.127	0	1.45	0.001	-10.5018	3.15062e-12	3.72784e-09	yes	ATP2A2	PREDICTED: sarcoplasmic/endoplasmic reticulum calcium ATPase 2 isoform X2 [Cynoglossus semilaevis]	Environmental Information Processing	Signal transduction	ko04020//Calcium signaling pathway	K05853	-	-	-
XR_001759889.1	93.4	0	0.66	0.001	-9.36632	5.37352e-07	0.000220479	yes	-	-	-	-	-	-	-	-	-
XR_001761422.1	93.39	0.966667	3.56333	0.0333333	-6.74012	2.31362e-05	0.00553884	yes	-	-	-	-	-	-	-	-	-
XR_001761634.1	100.723	0	0.853333	0.001	-9.73697	1.5513e-07	7.58913e-05	yes	-	-	-	-	-	-	-	-	-
XR_001761688.1	0	301.26	0.001	2.63333	11.3627	6.33426e-16	1.07425e-12	yes	-	-	-	-	-	-	-	-	-
XR_522227.2	0	133.267	0.001	1.08667	10.0857	3.59897e-08	2.0574e-05	yes	-	-	-	-	-	-	-	-	-

## Sheet: S4b V vs. VI-DEmRNA
Differentially expressed mRNAs between stage V vs.VI
id	B-V_count	B-VI_count	B-V_fpkm	B-VI_fpkm	log2(FC)	Pvalue	FDR	significant	Symbol	Description	KEGG_A_class	KEGG_B_class	Pathway	K_ID	GO Component	GO Function	GO Process
NM_001294183.1	4169.79	248.053	77.5233	5.29	-3.87329	7.37912e-72	1.19164e-68	yes	cyp19a1	aromatase [Cynoglossus semilaevis]	Metabolism	Global and Overview;Lipid metabolism	ko01100//Metabolic pathways;ko00140//Steroid hormone biosynthesis	K07434	-	GO:0046872//metal ion binding;GO:0043167//ion binding;GO:0005488//binding;GO:0097159//organic cyclic compound binding;GO:0016491//oxidoreductase activity;GO:0043169//cation binding;GO:0046914//transition metal ion binding;GO:0046906//tetrapyrrole binding;GO:1901363//heterocyclic compound binding;GO:0003824//catalytic activity	GO:0042221//response to chemical;GO:0048545//response to steroid hormone;GO:0009725//response to hormone;GO:0043627//response to estrogen;GO:0014070//response to organic cyclic compound;GO:0010033//response to organic substance;GO:0050896//response to stimulus;GO:0008152//metabolic process;GO:0044699//single-organism process;GO:0009719//response to endogenous stimulus;GO:0033993//response to lipi…
NM_001294194.1	4968	1230.67	460.63	130.86	-1.81558	5.53735e-24	1.19727e-21	yes	hba	hemoglobin subunit alpha-like [Cynoglossus semilaevis]	-	-	-	-	GO:0043234//protein complex;GO:0032991//macromolecular complex	GO:0005215//transporter activity;GO:0022892//substrate-specific transporter activity;GO:0005488//binding;GO:0046872//metal ion binding;GO:0043167//ion binding;GO:0043169//cation binding	GO:0044699//single-organism process;GO:0051179//localization;GO:0006810//transport;GO:0015669//gas transport;GO:0044765//single-organism transport;GO:0051234//establishment of localization;GO:1902578//single-organism localization
NM_001294210.1	265.23	779.82	14.5267	48.74	1.7464	1.90361e-08	7.46367e-07	yes	MAPRE1	microtubule-associated protein RP/EB family member 1 [Cynoglossus semilaevis]	-	-	-	-	-	-	-
NM_001294231.1	842.947	1634.39	28.3633	62.85	1.14789	1.06841e-08	4.37145e-07	yes	ctsd	cathepsin D precursor [Cynoglossus semilaevis]	Cellular Processes	Transport and catabolism	ko04142//Lysosome	K01379	-	GO:0008233//peptidase activity;GO:0016787//hydrolase activity;GO:0003824//catalytic activity;GO:0070011//peptidase activity, acting on L-amino acid peptides;GO:0004175//endopeptidase activity	GO:0043170//macromolecule metabolic process;GO:0006508//proteolysis;GO:0050896//response to stimulus;GO:0043207//response to external biotic stimulus;GO:0071704//organic substance metabolic process;GO:0051707//response to other organism;GO:0051704//multi-organism process;GO:0044238//primary metabolic process;GO:0008152//metabolic process;GO:0016485//protein processing;GO:0010467//gene expression;…
NM_001294239.1	1300.03	2291.35	52.13	105.233	1.01341	3.93128e-08	1.44902e-06	yes	CTSB	cathepsin B-like precursor [Cynoglossus semilaevis]	Cellular Processes	Transport and catabolism	ko04142//Lysosome	K01363	-	GO:0008233//peptidase activity;GO:0003824//catalytic activity;GO:0070011//peptidase activity, acting on L-amino acid peptides;GO:0016787//hydrolase activity	GO:0051604//protein maturation;GO:0006950//response to stress;GO:0042060//wound healing;GO:0010467//gene expression;GO:0050896//response to stimulus;GO:0044238//primary metabolic process;GO:0044767//single-organism developmental process;GO:0032502//developmental process;GO:0048589//developmental growth;GO:0019222//regulation of metabolic process;GO:0043170//macromolecule metabolic process;GO:0006…
NM_001297585.1	609	245	26.2667	12.1033	-1.11783	0.00112388	0.0122889	yes	NFKBIA	NF-kappa-B inhibitor alpha-like [Cynoglossus semilaevis]	Cellular Processes;Organismal Systems	Endocrine system;Immune system;Cell growth and death	ko04920//Adipocytokine signaling pathway;ko04210//Apoptosis;ko04620//Toll-like receptor signaling pathway;ko04622//RIG-I-like receptor signaling pathway;ko04621//NOD-like receptor signaling pathway;ko04623//Cytosolic DNA-sensing pathway	K04734	-	-	-
TCONS_00000074	1240.12	316.453	7.26333	2.13667	-1.76527	1.65615e-10	9.20252e-09	yes	Myt1l	PREDICTED: myelin transcription factor 1-like protein isoform X1 [Cynoglossus semilaevis]	-	-	-	-	-	-	-
TCONS_00000084	3.50667	68.2067	0.0466667	1.03	4.46411	0.00360851	0.0315095	yes	KIF6	PREDICTED: kinesin-like protein KIF6 [Cynoglossus semilaevis]	-	-	-	-	-	-	-
TCONS_00000118	1480.37	140.843	8.60667	0.94	-3.19472	0.00153092	0.0157971	yes	RALGAPA1	PREDICTED: ral GTPase-activating protein subunit alpha-1 [Cynoglossus semilaevis]	-	-	-	-	-	-	-
TCONS_00000122	223.517	553.747	1.32667	3.76333	1.50421	6.28833e-05	0.00108138	yes	RALGAPA1	PREDICTED: ral GTPase-activating protein subunit alpha-1 isoform X6 [Lates calcarifer]	-	-	-	-	-	-	-
TCONS_00000141	0	325.09	0.001	0.943333	9.88162	1.6195e-07	5.33734e-06	yes	CSF1	PREDICTED: LOW QUALITY PROTEIN: uncharacterized protein KIAA1109 homolog [Cynoglossus semilaevis]	-	-	-	-	-	-	-
TCONS_00000144	692.06	0	1.69333	0.001	-10.7257	7.74988e-28	2.09677e-25	yes	CSF1	PREDICTED: LOW QUALITY PROTEIN: uncharacterized protein KIAA1109 homolog [Cynoglossus semilaevis]	-	-	-	-	-	-	-
TCONS_00000155	80.9533	264.05	0.443333	1.64333	1.89016	0.00469198	0.0387197	yes	Cd93	PREDICTED: complement component C1q receptor-like [Cynoglossus semilaevis]	-	-	-	-	-	-	-
TCONS_00000175	490.593	175.237	3.12667	1.28	-1.28848	0.00141171	0.0148276	yes	fndc5	PREDICTED: fibronectin type III domain-containing protein 5 isoform X4 [Cynoglossus semilaevis]	-	-	-	-	-	-	-
TCONS_00000185	3993.51	1026.39	67.2433	19.74	-1.76827	1.22811e-20	2.07399e-18	yes	-	PREDICTED: arginine/serine-rich protein 1 [Cynoglossus semilaevis]	-	-	-	-	-	-	-
TCONS_00000187	6040.72	1330.44	83.0667	20.98	-1.98525	4.20191e-31	1.34868e-28	yes	-	PREDICTED: arginine/serine-rich protein 1 [Cynoglossus semilaevis]	-	-	-	-	-	-	-
TCONS_00000216	1112.62	1954.74	7.87667	15.9	1.01337	1.40894e-06	3.73951e-05	yes	CLDN20	PREDICTED: claudin-20-like [Cynoglossus semilaevis]	Environmental Information Processing;Cellular Processes	Cellular commiunity;Signaling molecules and interaction	ko04530//Tight junction;ko04514//Cell adhesion molecules (CAMs)	K06087	-	-	-
TCONS_00000223	391.677	719.89	1.41333	2.97	1.07136	0.000275647	0.00383634	yes	Col12a1	PREDICTED: collagen alpha-1(XII) chain [Cynoglossus semilaevis]	-	-	-	-	-	-	-
TCONS_00000226	849.243	247.077	4.45667	1.48667	-1.58388	4.6943e-07	1.39576e-05	yes	COL12A1	PREDICTED: collagen alpha-1(XII) chain [Cynoglossus semilaevis]	-	-	-	-	-	-	-
TCONS_00000298	79.2133	343.707	1.23667	6.12	2.30707	2.48698e-05	0.000478648	yes	Spint1	PREDICTED: kunitz-type protease inhibitor 1 [Cynoglossus semilaevis]	-	-	-	-	-	-	-
TCONS_00000460	71.6667	271.403	0.366667	1.55667	2.08592	0.00130249	0.0139008	yes	LTBP2	PREDICTED: latent-transforming growth factor beta-binding protein 2 [Cynoglossus semilaevis]	-	-	-	-	-	-	-
TCONS_00000494	382.917	113.193	3.39667	1.15	-1.56249	0.00193974	0.0191696	yes	dpf3	PREDICTED: zinc finger protein DPF3-like isoform X1 [Cynoglossus semilaevis]	-	-	-	-	-	-	-
TCONS_00000497	0	110.107	0.001	1.15667	10.1758	3.57418e-08	1.33453e-06	yes	dpf3	PREDICTED: zinc finger protein DPF3-like isoform X1 [Cynoglossus semilaevis]	-	-	-	-	-	-	-
TCONS_00000535	10.4567	206.36	0.0866667	2.05667	4.56869	0.00213384	0.020731	yes	zfyve28	PREDICTED: lateral signaling target protein 2 homolog [Cynoglossus semilaevis]	-	-	-	-	-	-	-
TCONS_00000574	127.693	381.457	0.613333	2.1	1.77565	0.00400443	0.0341699	yes	PRKCH	PREDICTED: protein kinase C eta type [Cynoglossus semilaevis]	Cellular Processes;Organismal Systems	Circulatory system;Cellular commiunity	ko04530//Tight junction;ko04270//Vascular smooth muscle contraction	K18051	-	-	-
TCONS_00000582	338.91	86.8367	1.65333	0.483333	-1.77429	0.0012812	0.0137076	yes	Prkch	PREDICTED: protein kinase C eta type [Cynoglossus semilaevis]	Organismal Systems;Cellular Processes	Cellular commiunity;Circulatory system	ko04530//Tight junction;ko04270//Vascular smooth muscle contraction	K18051	-	-	-
TCONS_00000600	320.067	667.847	5.32	12.73	1.25873	4.23196e-05	0.000765456	yes	Klf11	PREDICTED: Krueppel-like factor 11 [Cynoglossus semilaevis]	-	-	-	-	-	-	-
TCONS_00000619	104.34	567.35	0.656667	4.16667	2.66566	7.25676e-08	2.53207e-06	yes	Bahd1	PREDICTED: bromo adjacent homology domain-containing 1 protein isoform X1 [Cynoglossus semilaevis]	-	-	-	-	-	-	-
TCONS_00000625	647.067	188.503	3.33	1.10667	-1.5893	2.37103e-05	0.000459221	yes	Bahd1	PREDICTED: bromo adjacent homology domain-containing 1 protein isoform X2 [Cynoglossus semilaevis]	-	-	-	-	-	-	-
TCONS_00000646	26.4267	0	0.293333	0.001	-8.1964	0.00315282	0.0282268	yes	EML1	PREDICTED: echinoderm microtubule-associated protein-like 1 [Cynoglossus semilaevis]	-	-	-	-	-	-	-
TCONS_00000652	0	68.1167	0.001	1.08333	10.0813	0.000879091	0.0100616	yes	EML1	PREDICTED: echinoderm microtubule-associated protein-like 1 [Cynoglossus semilaevis]	-	-	-	-	-	-	-
TCONS_00000664	447.053	935.277	4.10667	9.87333	1.26557	7.37016e-07	2.0812e-05	yes	mboat2	PREDICTED: lysophospholipid acyltransferase 2 isoform X1 [Cynoglossus semilaevis]	Metabolism	Lipid metabolism;Global and Overview	ko01100//Metabolic pathways;ko01110//Biosynthesis of secondary metabolites;ko00564//Glycerophospholipid metabolism;ko00561//Glycerolipid metabolism	K13517	GO:0044425//membrane part;GO:0031224//intrinsic component of membrane;GO:0016020//membrane	-	-
TCONS_00000667	834.58	11.2133	9.09333	0.14	-6.02131	3.90757e-07	1.17811e-05	yes	mboat2	PREDICTED: lysophospholipid acyltransferase 2 isoform X1 [Cynoglossus semilaevis]	Metabolism	Lipid metabolism;Global and Overview	ko01100//Metabolic pathways;ko01110//Biosynthesis of secondary metabolites;ko00564//Glycerophospholipid metabolism;ko00561//Glycerolipid metabolism	K13517	GO:0044425//membrane part;GO:0016020//membrane;GO:0031224//intrinsic component of membrane	-	-
TCONS_00000668	568.417	196.663	3.98	1.56667	-1.34507	0.00206903	0.0202325	yes	kidins220	PREDICTED: kinase D-interacting substrate of 220 kDa isoform X3 [Cynoglossus semilaevis]	-	-	-	-	-	-	-
TCONS_00000724	4.72667	86.1233	0.136667	2.85	4.38223	0.00130557	0.0139279	yes	TMEM234	PREDICTED: transmembrane protein 234 [Cynoglossus semilaevis]	-	-	-	-	-	-	-
TCONS_00000784	131.96	384.11	1.06	3.51667	1.73014	0.000598691	0.00729497	yes	PPP2R5C	PREDICTED: serine/threonine-protein phosphatase 2A 56 kDa regulatory subunit gamma isoform isoform X4 [Cynoglossus semilaevis]	Genetic Information Processing;Organismal Systems;Cellular Processes	Cell growth and death;Translation;Circulatory system	ko04261//Adrenergic signaling in cardiomyocytes;ko04114//Oocyte meiosis;ko03015//mRNA surveillance pathway	K11584	-	-	-
TCONS_00000921	0	114.407	0.001	0.65	9.3443	2.49586e-08	9.61074e-07	yes	ATR	PREDICTED: serine/threonine-protein kinase ATR isoform X3 [Cynoglossus semilaevis]	Genetic Information Processing;Cellular Processes	Replication and repair;Cell growth and death	ko04110//Cell cycle;ko04115//p53 signaling pathway;ko03460//Fanconi anemia pathway	K06640	-	-	-
TCONS_00000946	250.833	524.487	2.98	7.09333	1.25115	0.00634926	0.0490733	yes	C14orf132	PREDICTED: uncharacterized protein C14orf132 homolog [Hippocampus comes]	-	-	-	-	-	-	-
TCONS_00001004	522.65	1218.27	3.81667	10.1767	1.41488	1.74684e-10	9.65451e-09	yes	PTBP1	PREDICTED: polypyrimidine tract-binding protein 1 isoform X1 [Cynoglossus semilaevis]	-	-	-	-	-	-	-
TCONS_00001094	0	38.1167	0.001	0.66	9.36632	0.000531163	0.00662365	yes	HADHA	PREDICTED: trifunctional enzyme subunit alpha, mitochondrial [Cynoglossus semilaevis]	Metabolism	Amino acid metabolism;Carbohydrate metabolism;Lipid metabolism;Metabolism of other amino acids;Global and Overview	ko01100//Metabolic pathways;ko01110//Biosynthesis of secondary metabolites;ko01130//Biosynthesis of antibiotics;ko01120//Microbial metabolism in diverse environments;ko01200//Carbon metabolism;ko00310//Lysine degradation;ko01212//Fatty acid metabolism;ko00280//Valine, leucine and isoleucine degradation;ko00071//Fatty acid degradation;ko00380//Tryptophan metabolism;ko00062//Fatty acid elongation;k…	K07515	GO:0043233//organelle lumen;GO:0044446//intracellular organelle part;GO:0005623//cell;GO:0044429//mitochondrial part;GO:0044422//organelle part;GO:0043226//organelle;GO:0044444//cytoplasmic part;GO:0005737//cytoplasm;GO:0031974//membrane-enclosed lumen;GO:0044424//intracellular part;GO:0043227//membrane-bounded organelle;GO:0043229//intracellular organelle;GO:0043231//intracellular membrane-bound…	GO:0016829//lyase activity;GO:0016614//oxidoreductase activity, acting on CH-OH group of donors;GO:0016835//carbon-oxygen lyase activity;GO:0048037//cofactor binding;GO:0003824//catalytic activity;GO:0016836//hydro-lyase activity;GO:0005488//binding;GO:0016491//oxidoreductase activity;GO:0016616//oxidoreductase activity, acting on the CH-OH group of donors, NAD or NADP as acceptor	GO:0072329//monocarboxylic acid catabolic process;GO:0032787//monocarboxylic acid metabolic process;GO:0044763//single-organism cellular process;GO:0044710//single-organism metabolic process;GO:0044238//primary metabolic process;GO:0046395//carboxylic acid catabolic process;GO:0009062//fatty acid catabolic process;GO:0044699//single-organism process;GO:0006629//lipid metabolic process;GO:0016042/…
TCONS_00001133	6.34667	108.187	0.11	2.23333	4.34362	0.00644743	0.0496883	yes	DPYSL5	PREDICTED: dihydropyrimidinase-related protein 5-like isoform X1 [Cynoglossus semilaevis]	-	-	-	-	-	-	-
TCONS_00001150	1676.82	300.117	2.43	0.506667	-2.26185	2.35396e-11	1.46382e-09	yes	SYNE1	PREDICTED: nesprin-1 [Cynoglossus semilaevis]	-	-	-	-	-	-	-
TCONS_00001156	6143.45	0	8.93	0.001	-13.1244	3.74997e-224	9.68918e-220	yes	SYNE1	PREDICTED: nesprin-1 [Cynoglossus semilaevis]	-	-	-	-	-	-	-
TCONS_00001157	1021.66	229.36	1.48333	0.386667	-1.93968	4.89761e-07	1.44871e-05	yes	SYNE1	PREDICTED: nesprin-1 [Cynoglossus semilaevis]	-	-	-	-	-	-	-
TCONS_00001246	0	71.6133	0.001	0.383333	8.58246	0.000920142	0.0104389	yes	-	PREDICTED: trichohyalin-like [Cynoglossus semilaevis]	-	-	-	-	-	-	-
TCONS_00001262	289.26	810.543	2.64333	8.47	1.68	2.16517e-08	8.42525e-07	yes	Dcaf5	PREDICTED: DDB1- and CUL4-associated factor 5 [Cynoglossus semilaevis]	-	-	-	-	-	-	-
TCONS_00001269	7.09667	212.963	0.0866667	2.90333	5.06609	0.000250193	0.00353363	yes	ACTN1	PREDICTED: alpha-actinin-1 isoform X3 [Cynoglossus semilaevis]	Cellular Processes	Cell motility;Cellular commiunity	ko04510//Focal adhesion;ko04810//Regulation of actin cytoskeleton;ko04530//Tight junction;ko04520//Adherens junction	K05699	-	-	-
TCONS_00001329	8.26667	728.713	0.0333333	3.42	6.68089	4.10098e-10	2.13416e-08	yes	ZFYVE26	PREDICTED: zinc finger FYVE domain-containing protein 26 isoform X2 [Cynoglossus semilaevis]	-	-	-	-	-	-	-
TCONS_00001336	675.863	3.06667	5.08333	0.0266667	-7.57459	1.01145e-19	1.56023e-17	yes	RBM25	PREDICTED: RNA-binding protein 25-like [Cynoglossus semilaevis]	Genetic Information Processing	Transcription	ko03040//Spliceosome	K12822	-	-	-
TCONS_00001337	400.64	948.183	2.78667	7.56	1.43985	1.5767e-07	5.20957e-06	yes	RBM25	PREDICTED: RNA-binding protein 25-like [Cynoglossus semilaevis]	Genetic Information Processing	Transcription	ko03040//Spliceosome	K12822	-	-	-
TCONS_00001366	50.84	0	1.21	0.001	-10.2408	0.00352399	0.0308968	yes	-	T-cell receptor beta, partial [Hippoglossus hippoglossus]	Environmental Information Processing;Organismal Systems	Signal transduction;Immune system;Signaling molecules and interaction	ko04020//Calcium signaling pathway;ko04514//Cell adhesion molecules (CAMs);ko04672//Intestinal immune network for IgA production	K10785	-	-	-
TCONS_00001402	672.483	169.057	7.3	2.09667	-1.7998	7.49644e-06	0.00016562	yes	DCTN1	PREDICTED: dynactin subunit 1 [Cynoglossus semilaevis]	-	-	-	-	-	-	-
TCONS_00001403	1266.19	334.787	14.34	4.36	-1.71764	4.08498e-11	2.45175e-09	yes	DCTN1	PREDICTED: dynactin subunit 1 [Cynoglossus semilaevis]	-	-	-	-	-	-	-
TCONS_00001405	0	78.42	0.001	0.93	9.86109	2.68871e-06	6.66707e-05	yes	DCTN1	PREDICTED: dynactin subunit 1 [Cynoglossus semilaevis]	-	-	-	-	-	-	-
TCONS_00001429	48.42	439.683	0.32	3.33667	3.38226	0.000649852	0.00777536	yes	ARID4A	PREDICTED: AT-rich interactive domain-containing protein 4A isoform X1 [Cynoglossus semilaevis]	-	-	-	-	-	-	-
TCONS_00001508	697.337	1325.3	3.28	7.16	1.12626	1.03862e-07	3.54035e-06	yes	ARHGAP5	PREDICTED: rho GTPase-activating protein 5 [Cynoglossus semilaevis]	Cellular Processes	Cellular commiunity	ko04510//Focal adhesion	K13709	GO:0044464//cell part;GO:0005623//cell	-	GO:0051716//cellular response to stimulus;GO:0044763//single-organism cellular process;GO:0023052//signaling;GO:0007165//signal transduction;GO:0044700//single organism signaling;GO:0050794//regulation of cellular process;GO:0035556//intracellular signal transduction;GO:0009987//cellular process;GO:0050789//regulation of biological process;GO:0044699//single-organism process;GO:0007154//cell comm…
TCONS_00001510	826.19	187.72	3.13667	0.826667	-1.92385	5.55711e-05	0.000971807	yes	AKAP6	PREDICTED: A-kinase anchor protein 6 [Cynoglossus semilaevis]	-	-	-	-	-	-	-
TCONS_00001547	450.137	1749.34	4.10667	18.3	2.1558	5.99441e-25	1.35863e-22	yes	vps29	PREDICTED: vacuolar protein sorting-associated protein 29 isoform X1 [Cynoglossus semilaevis]	Cellular Processes	Transport and catabolism	ko04144//Endocytosis	K18467	GO:0043231//intracellular membrane-bounded organelle;GO:0005623//cell;GO:0043229//intracellular organelle;GO:0044422//organelle part;GO:0044444//cytoplasmic part;GO:0012505//endomembrane system;GO:0043227//membrane-bounded organelle;GO:0044446//intracellular organelle part;GO:0043226//organelle;GO:0005622//intracellular;GO:0044424//intracellular part;GO:0044440//endosomal part;GO:0005737//cytopla…	GO:0043167//ion binding;GO:0016788//hydrolase activity, acting on ester bonds;GO:0005488//binding;GO:0003824//catalytic activity;GO:0016787//hydrolase activity;GO:0016791//phosphatase activity;GO:0042578//phosphoric ester hydrolase activity;GO:0043169//cation binding	GO:0033036//macromolecule localization;GO:0008104//protein localization;GO:0045184//establishment of protein localization;GO:0051179//localization;GO:0051234//establishment of localization
TCONS_00001604	175.057	376.073	3.28667	8.10667	1.30248	0.00305159	0.0275208	yes	RPIA	PREDICTED: ribose-5-phosphate isomerase [Cynoglossus semilaevis]	Metabolism	Carbohydrate metabolism;Global and Overview	ko01100//Metabolic pathways;ko01110//Biosynthesis of secondary metabolites;ko01130//Biosynthesis of antibiotics;ko01120//Microbial metabolism in diverse environments;ko01200//Carbon metabolism;ko01230//Biosynthesis of amino acids;ko00030//Pentose phosphate pathway	K01807	-	GO:0003824//catalytic activity;GO:0016853//isomerase activity;GO:0016861//intramolecular oxidoreductase activity, interconverting aldoses and ketoses;GO:0016860//intramolecular oxidoreductase activity	GO:0019637//organophosphate metabolic process;GO:0044699//single-organism process;GO:0006139//nucleobase-containing compound metabolic process;GO:1901360//organic cyclic compound metabolic process;GO:0006796//phosphate-containing compound metabolic process;GO:0044763//single-organism cellular process;GO:0006807//nitrogen compound metabolic process;GO:0006732//coenzyme metabolic process;GO:0006733…
TCONS_00001672	45.37	243.707	0.91	5.56333	2.61201	0.000112148	0.00177935	yes	CHST12	PREDICTED: carbohydrate sulfotransferase 12-like [Cynoglossus semilaevis]	Metabolism	Glycan biosynthesis and metabolism	ko00532//Glycosaminoglycan biosynthesis - chondroitin sulfate / dermatan sulfate	K04742	-	-	-
TCONS_00001792	186	21.6667	3.22	0.426667	-2.91588	0.000399172	0.00523943	yes	TRIM21	PREDICTED: uncharacterized protein LOC103384916 [Cynoglossus semilaevis]	-	-	-	-	-	-	-
TCONS_00001945	707.243	152.27	3.12333	0.776667	-2.00772	0.00237735	0.022554	yes	Arhgef11	PREDICTED: rho guanine nucleotide exchange factor 11 isoform X7 [Cynoglossus semilaevis]	Organismal Systems	Circulatory system	ko04270//Vascular smooth muscle contraction	K12331	-	-	-
TCONS_00001948	0	344.717	0.001	1.71	10.7398	1.95615e-17	2.48369e-15	yes	Arhgef11	PREDICTED: rho guanine nucleotide exchange factor 11 isoform X3 [Cynoglossus semilaevis]	Organismal Systems	Circulatory system	ko04270//Vascular smooth muscle contraction	K12331	-	-	-
TCONS_00001960	928.723	387.367	9.88	4.73333	-1.06165	8.57225e-05	0.00140852	yes	-	putative immunoglobulin superfamily protein [Oplegnathus fasciatus]	-	-	-	-	-	-	-
TCONS_00001996	24.5333	0	0.146667	0.001	-7.1964	0.00312499	0.0280116	yes	Rin2	PREDICTED: ras and Rab interactor 1 [Cynoglossus semilaevis]	-	-	-	-	-	-	-
TCONS_00002066	63.1667	691.257	0.356667	4.48667	3.653	1.30067e-19	1.97686e-17	yes	NHSL2	PREDICTED: NHS-like protein 2 isoform X1 [Cynoglossus semilaevis]	-	-	-	-	-	-	-
TCONS_00002105	222.027	555.733	1.97333	5.63667	1.51421	3.08843e-05	0.000576581	yes	cmas	PREDICTED: N-acylneuraminate cytidylyltransferase [Cynoglossus semilaevis]	Metabolism	Global and Overview;Carbohydrate metabolism	ko01100//Metabolic pathways;ko00520//Amino sugar and nucleotide sugar metabolism	K00983	-	-	-
TCONS_00002152	0	46.2233	0.001	0.61	9.25267	0.0030785	0.0277006	yes	RELL1	PREDICTED: RELT-like protein 1 isoform X1 [Cynoglossus semilaevis]	-	-	-	-	-	-	-
TCONS_00002167	125.643	314.623	0.826667	2.35667	1.51137	0.00545552	0.0437017	yes	Arap2	PREDICTED: arf-GAP with Rho-GAP domain, ANK repeat and PH domain-containing protein 2 [Cynoglossus semilaevis]	Cellular Processes	Transport and catabolism	ko04144//Endocytosis	K18440	-	-	-
TCONS_00002225	0	41.02	0.001	0.416667	8.70275	0.00474593	0.0390713	yes	RGS12	PREDICTED: LOW QUALITY PROTEIN: regulator of G-protein signaling 12 [Cynoglossus semilaevis]	-	-	-	-	-	-	-
TCONS_00002265	129.763	450.113	1.63333	6.53	1.99926	4.15534e-06	9.7872e-05	yes	Shbg	PREDICTED: sex hormone-binding globulin [Cynoglossus semilaevis]	-	-	-	-	-	-	-
TCONS_00002390	12.01	103.107	0.176667	1.75667	3.31374	0.00149928	0.0155343	yes	HAUS3	PREDICTED: HAUS augmin-like complex subunit 3 [Cynoglossus semilaevis]	-	-	-	-	-	-	-
TCONS_00002403	48.46	0	0.22	0.001	-7.78136	0.00433518	0.0363913	yes	Acin1	PREDICTED: apoptotic chromatin condensation inducer in the nucleus-like isoform X1 [Cynoglossus semilaevis]	Genetic Information Processing	Translation;Transcription	ko03013//RNA transport;ko03040//Spliceosome;ko03015//mRNA surveillance pathway	K12875	-	-	-
TCONS_00002453	4456.52	1515.05	13.97	5.46	-1.35536	4.05459e-15	3.99096e-13	yes	CHD3	PREDICTED: chromodomain-helicase-DNA-binding protein 3 isoform X1 [Stegastes partitus]	-	-	-	-	-	-	-
TCONS_00002478	226.387	0	1.19	0.001	-10.2167	6.26505e-06	0.000141192	yes	rbpj	PREDICTED: recombining binding protein suppressor of hairless [Cynoglossus semilaevis]	Environmental Information Processing	Signal transduction	ko04330//Notch signaling pathway	K06053	-	-	-
TCONS_00002567	293.453	527.737	2.52	5.22333	1.05155	0.00331518	0.0293599	yes	Otud4	PREDICTED: OTU domain-containing protein 4 isoform X2 [Cynoglossus semilaevis]	-	-	-	-	-	-	-
TCONS_00002625	2337.25	654.61	18.0833	5.83333	-1.63227	2.30246e-09	1.03914e-07	yes	FGA	PREDICTED: LOW QUALITY PROTEIN: fibrinogen alpha chain-like [Cynoglossus semilaevis]	-	-	-	-	-	-	-
TCONS_00002652	991.17	366.553	12.8767	5.43333	-1.24485	4.67541e-06	0.000109127	yes	PPME1	Protein phosphatase methylesterase 1 [Larimichthys crocea]	-	-	-	-	-	-	-
TCONS_00002654	640.78	42.8667	8.37333	0.64	-3.70966	5.12237e-16	5.50319e-14	yes	PPME1	PREDICTED: protein phosphatase methylesterase 1-like isoform X2 [Lates calcarifer]	-	-	-	-	-	-	-
TCONS_00002656	0	114.403	0.001	1.55667	10.6042	2.78804e-08	1.06171e-06	yes	PPME1	Protein phosphatase methylesterase 1 [Larimichthys crocea]	-	-	-	-	-	-	-
TCONS_00002668	984.893	2078.19	5.3	12.8267	1.27508	4.02551e-12	2.73354e-10	yes	HMGB2	PREDICTED: abnormal long morphology protein 1-like [Cynoglossus semilaevis]	-	-	-	-	-	-	-
TCONS_00002706	0	30.9267	0.001	0.43	8.74819	0.0010693	0.0117643	yes	Gucy2f	PREDICTED: retinal guanylyl cyclase 1 [Cynoglossus semilaevis]	-	-	-	-	-	GO:0003824//catalytic activity	GO:0006163//purine nucleotide metabolic process;GO:1901360//organic cyclic compound metabolic process;GO:0006139//nucleobase-containing compound metabolic process;GO:1901564//organonitrogen compound metabolic process;GO:0044281//small molecule metabolic process;GO:0009260//ribonucleotide biosynthetic process;GO:0044238//primary metabolic process;GO:1901566//organonitrogen compound biosynthetic pr…
TCONS_00002740	334.943	6.32	1.90333	0.0433333	-5.45691	3.0783e-10	1.63825e-08	yes	MPDZ	PREDICTED: multiple PDZ domain protein isoform X14 [Cynoglossus semilaevis]	Cellular Processes	Cellular commiunity	ko04530//Tight junction	K06095	-	-	-
TCONS_00002743	17689.1	3762.83	80.66	19.6633	-2.03635	2.13315e-39	9.75512e-37	yes	PTPRD	PREDICTED: receptor-type tyrosine-protein phosphatase delta isoform X26 [Cyprinodon variegatus]	-	-	-	-	-	-	-
TCONS_00002751	83.5233	0	0.33	0.001	-8.36632	0.000799405	0.0092769	yes	PTPRD	PREDICTED: LOW QUALITY PROTEIN: receptor-type tyrosine-protein phosphatase delta [Cynoglossus semilaevis]	-	-	-	-	-	-	-
TCONS_00002791	110.27	13.27	0.416667	0.0566667	-2.87832	0.00523995	0.0423491	yes	SPAG17	PREDICTED: sperm-associated antigen 17 isoform X3 [Cynoglossus semilaevis]	-	-	-	-	-	-	-
TCONS_00002823	368.707	107.113	1.46333	0.486667	-1.58825	0.00213271	0.020724	yes	FGF11	PREDICTED: fibroblast growth factor 11 [Cynoglossus semilaevis]	Environmental Information Processing;Cellular Processes	Signal transduction;Cell motility	ko04010//MAPK signaling pathway;ko04810//Regulation of actin cytoskeleton	K04358	-	GO:0005102//receptor binding;GO:0005488//binding;GO:0005515//protein binding	-
TCONS_00002824	0	83.4533	0.001	0.383333	8.58246	1.5534e-06	4.06859e-05	yes	FGF11	PREDICTED: fibroblast growth factor 11 [Cynoglossus semilaevis]	Environmental Information Processing;Cellular Processes	Signal transduction;Cell motility	ko04010//MAPK signaling pathway;ko04810//Regulation of actin cytoskeleton	K04358	-	GO:0005102//receptor binding;GO:0005515//protein binding;GO:0005488//binding	-
TCONS_00002844	281.16	729.46	1.38667	4.06333	1.55104	0.000437978	0.00565542	yes	DOCK11	PREDICTED: dedicator of cytokinesis protein 11 [Cynoglossus semilaevis]	-	-	-	-	-	-	-
TCONS_00002890	258.55	487.3	2.16333	4.66	1.10707	0.00475606	0.0391308	yes	MAP4K2	PREDICTED: mitogen-activated protein kinase kinase kinase kinase 2 [Cynoglossus semilaevis]	Environmental Information Processing	Signal transduction	ko04010//MAPK signaling pathway	K04414	-	-	-
TCONS_00002927	980.95	323.563	5.84667	2.20667	-1.40575	0.000262126	0.0036719	yes	MTA2	PREDICTED: metastasis-associated protein MTA2 [Cynoglossus semilaevis]	-	-	-	-	-	GO:0005488//binding;GO:0043169//cation binding;GO:0046872//metal ion binding;GO:0003676//nucleic acid binding;GO:0097159//organic cyclic compound binding;GO:0043167//ion binding;GO:0003677//DNA binding;GO:1901363//heterocyclic compound binding;GO:0001071//nucleic acid binding transcription factor activity;GO:0046914//transition metal ion binding	GO:1901362//organic cyclic compound biosynthetic process;GO:0097659//nucleic acid-templated transcription;GO:0034641//cellular nitrogen compound metabolic process;GO:0046483//heterocycle metabolic process;GO:0034654//nucleobase-containing compound biosynthetic process;GO:0044237//cellular metabolic process;GO:1901360//organic cyclic compound metabolic process;GO:0010467//gene expression;GO:003277…
TCONS_00002981	0	93.1067	0.001	1.07667	10.0724	1.12801e-06	3.06312e-05	yes	Arap1	PREDICTED: arf-GAP with Rho-GAP domain, ANK repeat and PH domain-containing protein 1-like isoform X3 [Cynoglossus semilaevis]	Cellular Processes	Transport and catabolism	ko04144//Endocytosis	K18440	-	-	-
TCONS_00003010	297.417	650.62	1.02	2.59667	1.34809	0.00150871	0.0156116	yes	TIAM2	PREDICTED: T-lymphoma invasion and metastasis-inducing protein 2 [Cynoglossus semilaevis]	-	-	-	-	-	-	-
TCONS_00003011	1024.38	0	3.61333	0.001	-11.8191	7.3239e-54	5.91359e-51	yes	TIAM2	PREDICTED: T-lymphoma invasion and metastasis-inducing protein 2 [Cynoglossus semilaevis]	-	-	-	-	-	-	-
TCONS_00003175	14.5133	217.09	0.693333	11.76	4.0842	0.000147827	0.00226478	yes	calm1	PREDICTED: calmodulin [Tinamus guttatus]	Environmental Information Processing;Organismal Systems;Cellular Processes	Signal transduction;Circulatory system;Endocrine system;Cell growth and death;Sensory system	ko04020//Calcium signaling pathway;ko04261//Adrenergic signaling in cardiomyocytes;ko04910//Insulin signaling pathway;ko04916//Melanogenesis;ko04270//Vascular smooth muscle contraction;ko04070//Phosphatidylinositol signaling system;ko04912//GnRH signaling pathway;ko04114//Oocyte meiosis;ko04744//Phototransduction	K02183	-	-	-
TCONS_00003185	337.567	0.643333	3.13	0.00666667	-8.87498	1.41442e-07	4.70648e-06	yes	Zmym4	PREDICTED: LOW QUALITY PROTEIN: zinc finger MYM-type protein 4-like [Cynoglossus semilaevis]	-	-	-	-	-	-	-
TCONS_00003191	248.33	962.213	2.46333	10.82	2.13502	9.91047e-11	5.68406e-09	yes	Lrfn5	PREDICTED: LOW QUALITY PROTEIN: leucine-rich repeat and fibronectin type-III domain-containing protein 5-like [Cynoglossus semilaevis]	-	-	-	-	-	-	-
TCONS_00003195	459.597	178.92	7.99333	3.59	-1.15481	0.00642106	0.0495246	yes	metap1	PREDICTED: methionine aminopeptidase 1 isoform X1 [Cynoglossus semilaevis]	-	-	-	-	-	GO:0003824//catalytic activity;GO:0070011//peptidase activity, acting on L-amino acid peptides;GO:0005488//binding;GO:0016787//hydrolase activity;GO:0043169//cation binding;GO:0008233//peptidase activity;GO:0008237//metallopeptidase activity;GO:0043167//ion binding	GO:0010467//gene expression;GO:0016485//protein processing;GO:0071704//organic substance metabolic process;GO:0051604//protein maturation;GO:0006508//proteolysis;GO:0044238//primary metabolic process;GO:0043170//macromolecule metabolic process;GO:0008152//metabolic process;GO:0019538//protein metabolic process
TCONS_00003218	1022.11	388.553	51.4433	22.4467	-1.19648	1.78297e-06	4.60685e-05	yes	NLRP12	Zinc finger protein AEBP2 [Larimichthys crocea]	-	-	-	-	-	-	-
TCONS_00003363	0	142.063	0.001	1.6	10.6439	3.79476e-08	1.40673e-06	yes	V-AKT	PREDICTED: RAC-alpha serine/threonine-protein kinase isoform X2 [Cynoglossus semilaevis]	Organismal Systems;Environmental Information Processing;Cellular Processes	Cell growth and death;Immune system;Circulatory system;Endocrine system;Signal transduction;Cellular commiunity	ko04010//MAPK signaling pathway;ko04510//Focal adhesion;ko04261//Adrenergic signaling in cardiomyocytes;ko04530//Tight junction;ko04910//Insulin signaling pathway;ko04068//FoxO signaling pathway;ko04012//ErbB signaling pathway;ko04630//Jak-STAT signaling pathway;ko04914//Progesterone-mediated oocyte maturation;ko04920//Adipocytokine signaling pathway;ko04210//Apoptosis;ko04370//VEGF signaling pat…	K04456	-	GO:1901363//heterocyclic compound binding;GO:0016301//kinase activity;GO:0001883//purine nucleoside binding;GO:0001882//nucleoside binding;GO:0032550//purine ribonucleoside binding;GO:0016773//phosphotransferase activity, alcohol group as acceptor;GO:0097367//carbohydrate derivative binding;GO:0003824//catalytic activity;GO:0032549//ribonucleoside binding;GO:0005488//binding;GO:0004672//protein k…	GO:0008152//metabolic process;GO:0044237//cellular metabolic process;GO:0044260//cellular macromolecule metabolic process;GO:0036211//protein modification process;GO:0044267//cellular protein metabolic process;GO:0006793//phosphorus metabolic process;GO:0006796//phosphate-containing compound metabolic process;GO:0006464//cellular protein modification process;GO:0019538//protein metabolic process;…
TCONS_00003382	503.247	88.7	4.17	0.833333	-2.32308	1.22394e-06	3.29933e-05	yes	INF2	PREDICTED: inverted formin-2 [Cynoglossus semilaevis]	-	-	-	-	-	-	-
TCONS_00003435	181.523	480.173	1.47333	4.46333	1.59904	9.82799e-05	0.00159257	yes	Fam179b	PREDICTED: LOW QUALITY PROTEIN: protein FAM179B [Cynoglossus semilaevis]	-	-	-	-	-	-	-
TCONS_00003537	111.963	0	1.20333	0.001	-10.2328	0.00191579	0.0189765	yes	TMED8	PREDICTED: protein TMED8 [Cynoglossus semilaevis]	-	-	-	-	-	-	-
TCONS_00003541	0.386667	38.0333	0.00333333	0.23	6.10852	0.00211018	0.0205321	yes	ATG2B	PREDICTED: autophagy-related protein 2 homolog B isoform X5 [Cynoglossus semilaevis]	-	-	-	-	-	-	-
TCONS_00003602	142.327	5.01667	1.60667	0.0666667	-4.59096	0.00330927	0.0293164	yes	Vash1	PREDICTED: vasohibin-1 [Stegastes partitus]	-	-	-	-	-	-	GO:0048514//blood vessel morphogenesis;GO:0007275//multicellular organism development;GO:0048856//anatomical structure development;GO:0001944//vasculature development;GO:0001525//angiogenesis;GO:0044699//single-organism process;GO:0072358//cardiovascular system development;GO:0048731//system development;GO:0044767//single-organism developmental process;GO:0032501//multicellular organismal process…
TCONS_00003670	55.1767	397.29	1.05	8.67	3.04564	3.8182e-09	1.67638e-07	yes	Htra2	PREDICTED: serine protease HTRA2, mitochondrial-like [Cynoglossus semilaevis]	-	-	-	-	-	GO:0003824//catalytic activity;GO:0016787//hydrolase activity;GO:0008233//peptidase activity;GO:0004175//endopeptidase activity;GO:0070011//peptidase activity, acting on L-amino acid peptides	GO:0010467//gene expression;GO:0008152//metabolic process;GO:0016485//protein processing;GO:0071704//organic substance metabolic process;GO:0051604//protein maturation;GO:0006508//proteolysis;GO:0019538//protein metabolic process;GO:0044238//primary metabolic process;GO:0043170//macromolecule metabolic process
TCONS_00003736	143.333	20.22	1.48	0.236667	-2.64467	0.00461309	0.0382097	yes	HEBP1	PREDICTED: heme-binding protein 1-like [Cynoglossus semilaevis]	-	-	-	-	-	-	-
TCONS_00003901	182.853	0	1.78	0.001	-10.7977	3.17189e-05	0.000591095	yes	SNX14	PREDICTED: sorting nexin-14 isoform X5 [Cynoglossus semilaevis]	-	-	-	-	-	-	-
TCONS_00003924	0	88.2367	0.001	1.69	10.7228	6.33352e-07	1.8264e-05	yes	GABRR1	PREDICTED: gamma-aminobutyric acid receptor subunit rho-1-like [Cynoglossus semilaevis]	Environmental Information Processing	Signaling molecules and interaction	ko04080//Neuroactive ligand-receptor interaction	K05190	-	-	-
TCONS_00003928	0	34.4733	0.001	0.356667	8.47843	0.000586771	0.00717001	yes	STAC	PREDICTED: SH3 and cysteine-rich domain-containing protein isoform X1 [Cynoglossus semilaevis]	-	-	-	-	-	-	-
TCONS_00003972	34.2233	1764.3	0.366667	20.6733	5.81716	3.01852e-05	0.000566805	yes	qkia	PREDICTED: protein quaking-A isoform X1 [Cynoglossus semilaevis]	-	-	-	-	-	-	-
TCONS_00003973	1677.84	408.877	17.1067	4.76667	-1.84351	7.02947e-12	4.63927e-10	yes	qkia	PREDICTED: protein quaking-A isoform X3 [Cynoglossus semilaevis]	-	-	-	-	-	-	-
TCONS_00004000	274.637	0	3.21333	0.001	-11.6499	8.43803e-16	8.93532e-14	yes	KDM1A	PREDICTED: lysine-specific histone demethylase 1A isoform X2 [Cynoglossus semilaevis]	-	-	-	-	GO:0043231//intracellular membrane-bounded organelle;GO:0044464//cell part;GO:0043226//organelle;GO:0005622//intracellular;GO:0005623//cell;GO:0043229//intracellular organelle;GO:0043227//membrane-bounded organelle;GO:0044424//intracellular part	GO:1901363//heterocyclic compound binding;GO:1901265//nucleoside phosphate binding;GO:0000166//nucleotide binding;GO:0036094//small molecule binding;GO:0097159//organic cyclic compound binding;GO:0003824//catalytic activity;GO:0005488//binding	GO:0051276//chromosome organization;GO:0050789//regulation of biological process;GO:0009987//cellular process;GO:0034654//nucleobase-containing compound biosynthetic process;GO:0043933//macromolecular complex subunit organization;GO:0006996//organelle organization;GO:0010467//gene expression;GO:0006725//cellular aromatic compound metabolic process;GO:0009058//biosynthetic process;GO:0046483//hete…
TCONS_00004004	444.523	844.327	6.00667	13.14	1.12933	3.08839e-05	0.000576581	yes	Tra2b	PREDICTED: transformer-2 protein homolog beta-like isoform X1 [Cynoglossus semilaevis]	Genetic Information Processing	Transcription	ko03040//Spliceosome	K12897	-	GO:0097159//organic cyclic compound binding;GO:0005488//binding	-
TCONS_00004012	864.773	320.21	4.81	2.03667	-1.23983	3.9684e-05	0.000723044	yes	PCNT	PREDICTED: pericentrin-like isoform X1 [Cynoglossus semilaevis]	-	-	-	-	-	-	-
TCONS_00004014	70.28	0	0.226667	0.001	-7.82443	0.00296224	0.0268697	yes	PCNT	PREDICTED: pericentrin-like isoform X5 [Cynoglossus semilaevis]	-	-	-	-	-	-	-
TCONS_00004042	9.37667	107.053	0.0866667	1.14667	3.72583	0.00498938	0.040693	yes	TGFBRAP1	PREDICTED: transforming growth factor-beta receptor-associated protein 1-like isoform X2 [Cynoglossus semilaevis]	-	-	-	-	-	-	-
TCONS_00004048	47.04	252.253	0.616667	3.79667	2.62217	3.96949e-05	0.000723044	yes	MANEA	PREDICTED: glycoprotein endo-alpha-1,2-mannosidase [Cynoglossus semilaevis]	-	-	-	-	-	-	-
TCONS_00004071	64.68	0	0.373333	0.001	-8.54432	0.00175718	0.0176719	yes	TNIK	PREDICTED: LOW QUALITY PROTEIN: TRAF2 and NCK-interacting protein kinase [Cynoglossus semilaevis]	-	-	-	-	-	GO:0032549//ribonucleoside binding;GO:0003824//catalytic activity;GO:0036094//small molecule binding;GO:0016301//kinase activity;GO:0032550//purine ribonucleoside binding;GO:0060589//nucleoside-triphosphatase regulator activity;GO:0016772//transferase activity, transferring phosphorus-containing groups;GO:0016773//phosphotransferase activity, alcohol group as acceptor;GO:0098772//molecular functi…	GO:0033554//cellular response to stress;GO:0044267//cellular protein metabolic process;GO:0000165//MAPK cascade;GO:0009987//cellular process;GO:0071840//cellular component organization or biogenesis;GO:0051403//stress-activated MAPK cascade;GO:0043170//macromolecule metabolic process;GO:0044238//primary metabolic process;GO:0035556//intracellular signal transduction;GO:0006793//phosphorus metabol…
TCONS_00004073	1355.55	388.373	7.73	2.54	-1.60564	6.02846e-10	3.06923e-08	yes	Tnik	PREDICTED: LOW QUALITY PROTEIN: TRAF2 and NCK-interacting protein kinase [Cynoglossus semilaevis]	-	-	-	-	-	GO:0001882//nucleoside binding;GO:0003824//catalytic activity;GO:0036094//small molecule binding;GO:0032550//purine ribonucleoside binding;GO:0001883//purine nucleoside binding;GO:0030695//GTPase regulator activity;GO:0060589//nucleoside-triphosphatase regulator activity;GO:0030234//enzyme regulator activity;GO:1901363//heterocyclic compound binding;GO:0016773//phosphotransferase activity, alcoho…	GO:0044700//single organism signaling;GO:0006950//response to stress;GO:0051403//stress-activated MAPK cascade;GO:1902589//single-organism organelle organization;GO:0071704//organic substance metabolic process;GO:0050896//response to stimulus;GO:0023014//signal transduction by protein phosphorylation;GO:0031098//stress-activated protein kinase signaling cascade;GO:0007165//signal transduction;GO:…
TCONS_00004111	2.08333	57.9533	0.0133333	0.41	4.94251	0.00590868	0.0465213	yes	SLC5A6	PREDICTED: adhesion G-protein coupled receptor F1-like isoform X1 [Cynoglossus semilaevis]	-	-	-	-	GO:0031224//intrinsic component of membrane;GO:0016020//membrane;GO:0044425//membrane part	-	GO:0009987//cellular process;GO:0044699//single-organism process;GO:0044763//single-organism cellular process;GO:0051179//localization;GO:0051234//establishment of localization
TCONS_00004121	3601.55	1381.45	24.8767	10.94	-1.18518	3.08494e-12	2.12274e-10	yes	GNG7	hypothetical protein cypCar_00017267 [Cyprinus carpio]	-	-	-	-	GO:0005623//cell;GO:0005622//intracellular;GO:0071944//cell periphery;GO:0044459//plasma membrane part;GO:0019898//extrinsic component of membrane;GO:0019897//extrinsic component of plasma membrane;GO:0009898//cytoplasmic side of plasma membrane;GO:0044464//cell part;GO:0044425//membrane part;GO:0044424//intracellular part;GO:0031234//extrinsic component of cytoplasmic side of plasma membrane;GO:…	-	GO:0007165//signal transduction;GO:0065007//biological regulation;GO:0044700//single organism signaling;GO:0023052//signaling;GO:0044763//single-organism cellular process;GO:0007166//cell surface receptor signaling pathway;GO:0050789//regulation of biological process;GO:0050896//response to stimulus;GO:0050794//regulation of cellular process;GO:0044699//single-organism process;GO:0051716//cellula…
TCONS_00004270	756.733	211.947	3.33333	1.07667	-1.63039	3.4152e-06	8.20475e-05	yes	Sptbn1	PREDICTED: spectrin beta chain, erythrocytic-like isoform X2 [Cynoglossus semilaevis]	-	-	-	-	-	-	-
TCONS_00004341	499.35	92.8967	4.74667	1.02	-2.21835	2.88417e-06	7.09725e-05	yes	GRM1	PREDICTED: metabotropic glutamate receptor 1-like isoform X3 [Cynoglossus semilaevis]	Cellular Processes;Environmental Information Processing	Signaling molecules and interaction;Signal transduction;Cellular commiunity	ko04080//Neuroactive ligand-receptor interaction;ko04020//Calcium signaling pathway;ko04068//FoxO signaling pathway;ko04540//Gap junction	K04603	-	-	-
TCONS_00004378	276.667	534.917	1.20667	2.68333	1.153	0.00102031	0.0113242	yes	Akap12	PREDICTED: A-kinase anchor protein 12 [Cynoglossus semilaevis]	-	-	-	-	-	-	-
TCONS_00004426	7.18333	250.487	0.103333	4.25667	5.36435	4.07316e-05	0.000740477	yes	Mta1	PREDICTED: metastasis-associated protein MTA1 [Cynoglossus semilaevis]	-	-	-	-	-	GO:0003677//DNA binding;GO:0005488//binding;GO:0046872//metal ion binding;GO:0097159//organic cyclic compound binding;GO:0046914//transition metal ion binding;GO:1901363//heterocyclic compound binding;GO:0043167//ion binding;GO:0043169//cation binding;GO:0003676//nucleic acid binding;GO:0001071//nucleic acid binding transcription factor activity	GO:0016070//RNA metabolic process;GO:0090304//nucleic acid metabolic process;GO:0019438//aromatic compound biosynthetic process;GO:0044237//cellular metabolic process;GO:0018130//heterocycle biosynthetic process;GO:0034645//cellular macromolecule biosynthetic process;GO:0044271//cellular nitrogen compound biosynthetic process;GO:0046483//heterocycle metabolic process;GO:0010467//gene expression;G…
TCONS_00004571	723.943	250.397	9.47667	3.75667	-1.33493	2.8115e-05	0.000531993	yes	COCH	PREDICTED: cochlin [Cynoglossus semilaevis]	-	-	-	-	-	-	-
TCONS_00004580	785.913	2546	3.74667	13.89	1.89037	1.30632e-21	2.36861e-19	yes	HECTD1	PREDICTED: E3 ubiquitin-protein ligase HECTD1 isoform X3 [Cynoglossus semilaevis]	-	-	-	-	-	-	-
TCONS_00004605	147.42	17.0433	4.27	0.56	-2.93074	0.00206071	0.0201685	yes	MIPOL1	PREDICTED: mirror-image polydactyly gene 1 protein isoform X1 [Cynoglossus semilaevis]	-	-	-	-	-	-	-
TCONS_00004608	181.213	401.947	3.91	9.99	1.35332	0.00165819	0.0168612	yes	-	PREDICTED: mirror-image polydactyly gene 1 protein isoform X1 [Cynoglossus semilaevis]	-	-	-	-	-	-	-
TCONS_00004632	0	67.96	0.001	0.71	9.47168	0.000961662	0.0108098	yes	TTC31	PREDICTED: uncharacterized protein LOC103382405 isoform X1 [Cynoglossus semilaevis]	-	-	-	-	-	-	-
TCONS_00004642	301.447	35.75	1.20667	0.16	-2.91488	5.7997e-05	0.00100811	yes	SYNE2	PREDICTED: nesprin-2-like [Cynoglossus semilaevis]	-	-	-	-	-	-	-
TCONS_00004647	514.907	181.39	1.07333	0.43	-1.31969	0.00539042	0.0432725	yes	SYNE2	PREDICTED: nesprin-2-like isoform X3 [Cynoglossus semilaevis]	-	-	-	-	-	-	-
TCONS_00004648	881.383	190.773	1.96	0.49	-2	3.79799e-07	1.14977e-05	yes	Syne2	PREDICTED: nesprin-2-like isoform X2 [Cynoglossus semilaevis]	-	-	-	-	-	-	-
TCONS_00004653	924.013	225.333	4.01	1.12667	-1.83154	1.99873e-09	9.18103e-08	yes	SYNE2	PREDICTED: nesprin-2-like [Cynoglossus semilaevis]	-	-	-	-	-	-	-
TCONS_00004687	99.9367	9.02667	4.34333	0.45	-3.27081	0.00469998	0.0387671	yes	EGLN3	PREDICTED: egl nine homolog 3 [Cynoglossus semilaevis]	-	-	-	-	-	-	-
TCONS_00004761	0	448.503	0.001	11.9967	13.5503	1.19899e-27	3.12924e-25	yes	LBH	PREDICTED: protein LBH-like [Cynoglossus semilaevis]	-	-	-	-	-	-	-
TCONS_00004764	2606.18	1117.7	7.07	3.48667	-1.01986	1.991e-07	6.42642e-06	yes	AHNAK	PREDICTED: protein AHNAK2 [Cynoglossus semilaevis]	-	-	-	-	-	-	-
TCONS_00004769	2875.49	1139.54	15.65	7.1	-1.14027	1.67488e-10	9.27808e-09	yes	CDCA4	PREDICTED: cell division cycle-associated protein 4 isoform X1 [Cynoglossus semilaevis]	-	-	-	-	-	-	-
TCONS_00004876	0	293.737	0.001	1.2	10.2288	4.01435e-15	3.95889e-13	yes	-	PREDICTED: uncharacterized protein LOC103383726 [Cynoglossus semilaevis]	-	-	-	-	-	-	-
TCONS_00004877	5835.51	2398.04	20.2767	9.55333	-1.08574	3.49617e-11	2.13052e-09	yes	-	PREDICTED: uncharacterized protein LOC103383726 [Cynoglossus semilaevis]	-	-	-	-	-	-	-
TCONS_00005161	0.3	1023.38	0.001	3.86	11.9144	5.46611e-57	5.04404e-54	yes	Ank2	PREDICTED: ankyrin-2-like isoform X9 [Cynoglossus semilaevis]	-	-	-	-	-	-	-
TCONS_00005171	130.303	0	0.41	0.001	-8.67948	4.31726e-08	1.57941e-06	yes	Ank2	PREDICTED: ankyrin-2-like isoform X9 [Cynoglossus semilaevis]	-	-	-	-	-	-	-
TCONS_00005234	652.243	250.073	4.01	1.76667	-1.18257	0.000435635	0.00562656	yes	VGF	PREDICTED: neurosecretory protein VGF-like [Cynoglossus semilaevis]	-	-	-	-	-	-	-
TCONS_00005255	0	18.97	0.001	0.513333	9.00375	0.00455706	0.0378846	yes	Drap1	PREDICTED: dr1-associated corepressor isoform X1 [Cynoglossus semilaevis]	-	-	-	-	-	-	-
TCONS_00005271	223.12	454.127	3.11333	7.31667	1.23273	0.00493558	0.0403562	yes	HNRNPCL1	PREDICTED: heterogeneous nuclear ribonucleoprotein C [Cynoglossus semilaevis]	Genetic Information Processing	Transcription	ko03040//Spliceosome	K12884	-	-	-
TCONS_00005272	592.04	1653.26	9.71	31.0667	1.67782	3.67103e-15	3.64815e-13	yes	hnrnpc	PREDICTED: heterogeneous nuclear ribonucleoprotein C [Cynoglossus semilaevis]	Genetic Information Processing	Transcription	ko03040//Spliceosome	K12884	-	-	-
TCONS_00005347	259.267	0.0433333	3.85333	0.001	-11.9119	8.88051e-15	8.29854e-13	yes	USP12	PREDICTED: ubiquitin carboxyl-terminal hydrolase 12-like isoform X1 [Sinocyclocheilus rhinocerous]	-	-	-	-	-	GO:0003824//catalytic activity;GO:0016787//hydrolase activity;GO:0070011//peptidase activity, acting on L-amino acid peptides;GO:0008233//peptidase activity	GO:0044265//cellular macromolecule catabolic process;GO:0071704//organic substance metabolic process;GO:0043632//modification-dependent macromolecule catabolic process;GO:0044260//cellular macromolecule metabolic process;GO:0006508//proteolysis;GO:0008152//metabolic process;GO:0009987//cellular process;GO:0019941//modification-dependent protein catabolic process;GO:0044237//cellular metabolic pro…
TCONS_00005348	0	190.097	0.001	3.3	11.6883	1.07825e-12	7.84786e-11	yes	USP12	PREDICTED: ubiquitin carboxyl-terminal hydrolase 12-like isoform X3 [Anas platyrhynchos]	-	-	-	-	-	GO:0070011//peptidase activity, acting on L-amino acid peptides;GO:0003824//catalytic activity;GO:0016787//hydrolase activity;GO:0008233//peptidase activity	GO:0019538//protein metabolic process;GO:0044238//primary metabolic process;GO:0009987//cellular process;GO:0044257//cellular protein catabolic process;GO:0009056//catabolic process;GO:0043632//modification-dependent macromolecule catabolic process;GO:1901575//organic substance catabolic process;GO:0043170//macromolecule metabolic process;GO:0044260//cellular macromolecule metabolic process;GO:00…
TCONS_00005399	248.177	3327.87	1.63	24.9633	3.93687	5.90724e-53	4.48915e-50	yes	PER2	PREDICTED: LOW QUALITY PROTEIN: period circadian protein homolog 1 [Cynoglossus semilaevis]	-	-	-	-	-	-	GO:0050896//response to stimulus
TCONS_00005477	1216.97	481.333	20.5133	9.30333	-1.14074	5.75723e-07	1.68275e-05	yes	Btn2a2	PREDICTED: butyrophilin subfamily 2 member A2-like [Cynoglossus semilaevis]	-	-	-	-	-	-	-
TCONS_00005503	189.213	455.233	4.77333	13.22	1.46965	0.000362708	0.00482826	yes	-	PREDICTED: uncharacterized protein LOC103387629 isoform X1 [Cynoglossus semilaevis]	-	-	-	-	-	-	-
TCONS_00005585	0	146.297	0.001	1.77	10.7895	3.38265e-05	0.000627204	yes	Gba2	PREDICTED: LOW QUALITY PROTEIN: non-lysosomal glucosylceramidase [Cynoglossus semilaevis]	Metabolism	Global and Overview;Glycan biosynthesis and metabolism;Lipid metabolism	ko01100//Metabolic pathways;ko00600//Sphingolipid metabolism;ko00511//Other glycan degradation	K17108	GO:0016020//membrane;GO:0031224//intrinsic component of membrane;GO:0044425//membrane part	GO:0003824//catalytic activity;GO:0016787//hydrolase activity;GO:0016798//hydrolase activity, acting on glycosyl bonds;GO:0004553//hydrolase activity, hydrolyzing O-glycosyl compounds	GO:0044699//single-organism process;GO:0000902//cell morphogenesis;GO:0016043//cellular component organization;GO:0007399//nervous system development;GO:0048666//neuron development;GO:0006672//ceramide metabolic process;GO:1901564//organonitrogen compound metabolic process;GO:0006643//membrane lipid metabolic process;GO:0032501//multicellular organismal process;GO:0032502//developmental process;G…
TCONS_00005632	409.557	1386.82	2.70333	10.4367	1.94885	1.32468e-15	1.38013e-13	yes	SALL2	PREDICTED: sal-like protein 2 [Cynoglossus semilaevis]	-	-	-	-	-	-	-
TCONS_00005659	316.673	0	2.57333	0.001	-11.3294	5.0211e-18	6.79242e-16	yes	ABLIM2	PREDICTED: actin-binding LIM protein 2 isoform X8 [Cynoglossus semilaevis]	-	-	-	-	-	-	-
TCONS_00005660	475.063	876.067	3.63	7.68333	1.08176	1.97464e-05	0.000391414	yes	ABLIM1	PREDICTED: actin-binding LIM protein 2 isoform X5 [Cynoglossus semilaevis]	-	-	-	-	-	-	-
TCONS_00005703	53.3433	0	0.276667	0.001	-8.11201	0.00311175	0.0279269	yes	RBM20	PREDICTED: zinc finger protein 638 isoform X2 [Cynoglossus semilaevis]	-	-	-	-	-	-	-
TCONS_00005708	332.04	1808.34	1.15333	7.38	2.67781	6.01811e-08	2.13581e-06	yes	ZNF638	PREDICTED: uncharacterized protein LOC103388940 isoform X2 [Cynoglossus semilaevis]	-	-	-	-	-	-	-
TCONS_00005762	0	367.453	0.001	5.02333	12.2944	9.64258e-23	1.88034e-20	yes	srrt-a	PREDICTED: serrate RNA effector molecule homolog [Cynoglossus semilaevis]	-	-	-	-	-	-	-
TCONS_00005768	23.5567	390.42	0.143333	2.75667	4.26548	6.94338e-06	0.000154925	yes	CORIN	PREDICTED: atrial natriuretic peptide-converting enzyme isoform X1 [Cynoglossus semilaevis]	-	-	-	-	-	-	-
TCONS_00005797	42.8	0	0.26	0.001	-8.02237	0.00570036	0.0451728	yes	WBP1	PREDICTED: mucin-5AC-like [Cynoglossus semilaevis]	-	-	-	-	-	-	-
TCONS_00005804	459.493	39.33	1.69	0.166667	-3.34199	4.09928e-09	1.78914e-07	yes	NPNT	PREDICTED: nephronectin-like isoform X2 [Cynoglossus semilaevis]	-	-	-	-	-	-	-
TCONS_00005815	77.92	228.133	0.376667	1.26333	1.74588	0.00443813	0.0370509	yes	Sgms2	PREDICTED: uncharacterized protein LOC103389476 [Cynoglossus semilaevis]	Metabolism	Lipid metabolism;Global and Overview	ko01100//Metabolic pathways;ko00600//Sphingolipid metabolism	K04714	-	-	-
TCONS_00005946	140.843	0	0.763333	0.001	-9.57617	6.48611e-07	1.86313e-05	yes	Lphn3	PREDICTED: adhesion G protein-coupled receptor L3-like isoform X6 [Cynoglossus semilaevis]	-	-	-	-	-	-	-
TCONS_00006047	544.993	1295.85	4.26667	11.65	1.44915	3.51432e-10	1.85253e-08	yes	SLC24A2	PREDICTED: sodium/potassium/calcium exchanger 2 [Cynoglossus semilaevis]	-	-	-	-	-	-	-
TCONS_00006051	801.767	237.29	5.06333	1.73333	-1.54654	0.000518729	0.00650547	yes	COL25A1	PREDICTED: collagen alpha-1(XXV) chain isoform X6 [Cynoglossus semilaevis]	-	-	-	-	-	-	-
TCONS_00006084	653.04	140.483	3.32	0.806667	-2.04114	1.41653e-05	0.000291792	yes	Dennd4c	PREDICTED: DENN domain-containing protein 4C isoform X3 [Cynoglossus semilaevis]	-	-	-	-	-	-	-
TCONS_00006096	194.147	0	1.68	0.001	-10.7142	1.82557e-05	0.000364944	yes	dctn1	PREDICTED: dynactin subunit 1-like isoform X2 [Cynoglossus semilaevis]	-	-	-	-	-	-	GO:0001754//eye photoreceptor cell differentiation;GO:0048869//cellular developmental process;GO:0048731//system development;GO:0009653//anatomical structure morphogenesis;GO:0030182//neuron differentiation;GO:0032501//multicellular organismal process;GO:0001654//eye development;GO:0033036//macromolecule localization;GO:0048856//anatomical structure development;GO:0008105//asymmetric protein loca…
TCONS_00006107	463.273	828.57	1.82	3.73333	1.03653	9.97551e-05	0.00161142	yes	KDM6B	PREDICTED: LOW QUALITY PROTEIN: lysine-specific demethylase 6B [Cynoglossus semilaevis]	-	-	-	-	-	-	-
TCONS_00006140	32.78	0	0.0933333	0.001	-6.54432	0.00147558	0.0153332	yes	Dnah2	PREDICTED: dynein heavy chain 2, axonemal [Cynoglossus semilaevis]	-	-	-	-	-	-	-
TCONS_00006258	0	68.27	0.001	1	9.96578	8.71365e-06	0.000188799	yes	Senp3	PREDICTED: sentrin-specific protease 3 isoform X1 [Cynoglossus semilaevis]	-	-	-	-	-	-	-
TCONS_00006265	967.13	315.283	15.42	5.74333	-1.42484	7.70058e-07	2.16269e-05	yes	Epb41l3	PREDICTED: protein 4.1 [Cynoglossus semilaevis]	Cellular Processes	Cellular commiunity	ko04530//Tight junction	K06107	-	-	-
TCONS_00006352	1028.35	1797.32	11.08	22.1867	1.00174	1.46428e-07	4.8661e-06	yes	SRSF11	PREDICTED: serine/arginine-rich splicing factor 11 isoform X2 [Cynoglossus semilaevis]	-	-	-	-	-	GO:0005488//binding;GO:0097159//organic cyclic compound binding	-
TCONS_00006375	563.367	226.92	3.23667	1.49333	-1.11597	0.00199796	0.0196473	yes	ADGRL2	PREDICTED: adhesion G protein-coupled receptor L2 isoform X6 [Cynoglossus semilaevis]	-	-	-	-	-	-	-
TCONS_00006427	0	92.1367	0.001	0.523333	9.03159	0.00411106	0.0348897	yes	-	PREDICTED: voltage-dependent R-type calcium channel subunit alpha-1E-like isoform X2 [Cynoglossus semilaevis]	Environmental Information Processing	Signal transduction	ko04010//MAPK signaling pathway;ko04020//Calcium signaling pathway	K04852	-	-	-
TCONS_00006526	2175.72	4645.76	13.07	31.9467	1.28941	1.15163e-14	1.06081e-12	yes	Cers1	PREDICTED: ceramide synthase 1 [Cynoglossus semilaevis]	Metabolism	Lipid metabolism;Global and Overview	ko01100//Metabolic pathways;ko00600//Sphingolipid metabolism	K04710	GO:0044425//membrane part;GO:0031224//intrinsic component of membrane;GO:0016020//membrane	-	-
TCONS_00006567	0	202.72	0.001	1.06667	10.0589	5.14814e-11	3.05436e-09	yes	ARHGEF18	PREDICTED: rho guanine nucleotide exchange factor 18-like [Cynoglossus semilaevis]	-	-	-	-	-	-	-
TCONS_00006603	105.067	0	0.733333	0.001	-9.51833	4.7645e-07	1.41419e-05	yes	fam188b	PREDICTED: protein FAM188B isoform X2 [Cynoglossus semilaevis]	-	-	-	-	-	-	-
TCONS_00006649	47.5267	333.543	0.65	5.22667	3.00738	4.19494e-07	1.25814e-05	yes	MFSD8	PREDICTED: major facilitator superfamily domain-containing protein 8-like [Cynoglossus semilaevis]	Cellular Processes	Transport and catabolism	ko04142//Lysosome	K12307	GO:0016020//membrane	-	-
TCONS_00006725	11.0733	302.99	0.0733333	2.2	4.90689	0.00030438	0.00416776	yes	Camsap2	PREDICTED: calmodulin-regulated spectrin-associated protein 2 isoform X5 [Cynoglossus semilaevis]	-	-	-	-	-	-	-
TCONS_00006733	143.71	366.103	1.65667	4.87	1.55564	0.00130813	0.013952	yes	WDR47	PREDICTED: WD repeat-containing protein 47-like [Cynoglossus semilaevis]	-	-	-	-	-	-	-
TCONS_00006770	581.54	215.043	21.1133	8.94333	-1.23927	0.000769661	0.0089599	yes	IFI44L	PREDICTED: interferon-induced protein 44-like isoform X1 [Cynoglossus semilaevis]	Cellular Processes	Cellular commiunity;Transport and catabolism	ko04540//Gap junction;ko04145//Phagosome	K07374	-	-	-
TCONS_00006873	407.977	116.573	2.16	0.7	-1.6256	0.00416113	0.035222	yes	LURAP1	PREDICTED: leucine rich adaptor protein 1 [Cynoglossus semilaevis]	-	-	-	-	-	-	-
TCONS_00006881	37.7433	709.203	0.116667	2.57667	4.46504	7.59035e-07	2.13522e-05	yes	jak1	PREDICTED: tyrosine-protein kinase JAK1 [Cynoglossus semilaevis]	Environmental Information Processing	Signal transduction	ko04630//Jak-STAT signaling pathway	K11217	-	-	-
TCONS_00006906	369.677	78.18	23.37	5.65667	-2.04663	9.86671e-05	0.00159769	yes	gamt	PREDICTED: LOW QUALITY PROTEIN: guanidinoacetate N-methyltransferase [Cynoglossus semilaevis]	Metabolism	Amino acid metabolism;Global and Overview	ko01100//Metabolic pathways;ko00330//Arginine and proline metabolism;ko00260//Glycine, serine and threonine metabolism	K00542	-	-	GO:0008152//metabolic process
TCONS_00006955	0	59.69	0.001	0.836667	9.70851	0.00135612	0.0143487	yes	Tmem125	PREDICTED: transmembrane protein 125 [Cynoglossus semilaevis]	-	-	-	-	-	-	-
TCONS_00007007	133.437	469.757	0.456667	1.85667	2.0235	9.12179e-06	0.000196653	yes	dlg1l	PREDICTED: disks large homolog 1 isoform X2 [Cynoglossus semilaevis]	-	-	-	-	-	-	-
TCONS_00007025	659.143	282.887	1.87333	0.93	-1.01031	0.00446495	0.0372273	yes	CNTNAP4	PREDICTED: contactin-associated protein-like 4 isoform X2 [Cynoglossus semilaevis]	-	-	-	-	-	-	-
TCONS_00007060	300.35	11.81	2.99667	0.136667	-4.45463	0.00195526	0.0192935	yes	Lrrc24	PREDICTED: leucine-rich repeat-containing protein 24-like isoform X2 [Cynoglossus semilaevis]	-	-	-	-	-	-	-
TCONS_00007063	21.5467	210.677	0.206667	2.24333	3.44027	0.00191349	0.0189646	yes	Lrrc24	PREDICTED: leucine-rich repeat-containing protein 24-like isoform X2 [Cynoglossus semilaevis]	-	-	-	-	-	-	-
TCONS_00007097	769.68	143.703	4.75	1.02	-2.21936	1.00782e-06	2.7717e-05	yes	Ap3d1	PREDICTED: AP-3 complex subunit delta-1 isoform X5 [Cynoglossus semilaevis]	Cellular Processes	Transport and catabolism	ko04142//Lysosome	K12396	-	-	-
TCONS_00007178	0	135.693	0.001	0.626667	9.29155	2.7806e-09	1.23978e-07	yes	Bend5	PREDICTED: BEN domain-containing protein 5 isoform X1 [Cynoglossus semilaevis]	-	-	-	-	-	-	-
TCONS_00007210	319.527	679.41	2.62667	6.43333	1.29233	2.99903e-05	0.000563373	yes	Lrrc66	PREDICTED: leucine-rich repeat-containing protein 66 [Cynoglossus semilaevis]	-	-	-	-	-	-	-
TCONS_00007217	2810.68	737.037	9.92333	2.96667	-1.74198	1.22823e-11	7.91394e-10	yes	FRYL	PREDICTED: protein furry homolog-like [Cynoglossus semilaevis]	-	-	-	-	-	-	-
TCONS_00007238	3.76333	80.6867	0.05	1.26333	4.65916	0.00598076	0.0469302	yes	YJEFN3	PREDICTED: yjeF N-terminal domain-containing protein 3-like isoform X1 [Cynoglossus semilaevis]	-	-	-	-	-	-	-
TCONS_00007276	1185.37	351.207	16.6267	5.65	-1.55718	3.27506e-10	1.73404e-08	yes	LPXN	PREDICTED: leupaxin [Cynoglossus semilaevis]	-	-	-	-	-	GO:0043167//ion binding;GO:0043169//cation binding;GO:0005488//binding	-
TCONS_00007303	36.7833	0	0.39	0.001	-8.60733	0.000835614	0.00963435	yes	Shc2	PREDICTED: SHC-transforming protein 2 isoform X1 [Cynoglossus semilaevis]	Environmental Information Processing;Organismal Systems;Cellular Processes	Endocrine system;Signal transduction;Cellular commiunity	ko04510//Focal adhesion;ko04910//Insulin signaling pathway;ko04012//ErbB signaling pathway;ko04370//VEGF signaling pathway	K17447	-	-	-
TCONS_00007309	398.417	876.437	3.23667	8.16333	1.33465	3.84881e-07	1.16242e-05	yes	SHD	PREDICTED: SH2 domain-containing adapter protein D-like isoform X1 [Cynoglossus semilaevis]	-	-	-	-	-	-	-
TCONS_00007358	51.01	0.19	0.646667	0.00333333	-7.59991	0.000557158	0.00688962	yes	MISP	PREDICTED: mitotic interactor and substrate of PLK1 isoform X2 [Cynoglossus semilaevis]	-	-	-	-	-	-	-
TCONS_00007373	576.617	183.167	6.78667	2.45667	-1.466	0.000433583	0.00560287	yes	PALLD	PREDICTED: palladin isoform X1 [Cynoglossus semilaevis]	-	-	-	-	-	-	-
TCONS_00007433	155.2	0	3.15	0.001	-11.6211	0.000218163	0.0031491	yes	Rab3b	PREDICTED: ras-related protein Rab-3B [Cynoglossus semilaevis]	Cellular Processes	Cellular commiunity	ko04530//Tight junction	K06108	-	GO:0005488//binding;GO:0036094//small molecule binding;GO:0001883//purine nucleoside binding;GO:0032549//ribonucleoside binding;GO:0097367//carbohydrate derivative binding;GO:0032550//purine ribonucleoside binding;GO:0097159//organic cyclic compound binding;GO:0001882//nucleoside binding;GO:1901363//heterocyclic compound binding	GO:0051716//cellular response to stimulus;GO:0009987//cellular process;GO:0050794//regulation of cellular process;GO:0035556//intracellular signal transduction;GO:0051234//establishment of localization;GO:0007165//signal transduction;GO:0007154//cell communication;GO:0008104//protein localization;GO:0065007//biological regulation;GO:0050789//regulation of biological process;GO:0045184//establishm…
TCONS_00007457	0.25	109.353	0.001	0.72	9.49185	0.000335967	0.00452592	yes	Inadl	PREDICTED: inaD-like protein isoform X4 [Cynoglossus semilaevis]	Cellular Processes	Cellular commiunity	ko04530//Tight junction	K06092	-	-	-
TCONS_00007465	95.81	0	1.06	0.001	-10.0498	0.00644992	0.0496912	yes	Inadl	PREDICTED: inaD-like protein isoform X4 [Cynoglossus semilaevis]	Cellular Processes	Cellular commiunity	ko04530//Tight junction	K06092	-	-	-
TCONS_00007511	51	0	0.246667	0.001	-7.94642	0.00336424	0.0297333	yes	CFAP46	PREDICTED: cilia- and flagella-associated protein 46-like [Cynoglossus semilaevis]	-	-	-	-	-	-	-
TCONS_00007525	13.9467	99.3567	0.31	2.48	3	0.00624436	0.0485133	yes	Bphl	PREDICTED: valacyclovir hydrolase isoform X1 [Cynoglossus semilaevis]	-	-	-	-	-	-	-
TCONS_00007532	199.73	39.8167	0.563333	0.13	-2.11548	0.00380217	0.0328563	yes	DSP	PREDICTED: desmoplakin-like isoform X2 [Cynoglossus semilaevis]	-	-	-	-	-	-	-
TCONS_00007603	0	65.15	0.001	0.58	9.17991	0.000851088	0.00979529	yes	ZCCHC11	PREDICTED: terminal uridylyltransferase 4 isoform X2 [Cynoglossus semilaevis]	-	-	-	-	-	GO:0043167//ion binding;GO:0043169//cation binding;GO:0046872//metal ion binding;GO:0005488//binding	-
TCONS_00007718	218.79	30.2033	1.06	0.163333	-2.69817	0.000294271	0.00405189	yes	UNC13A	Protein unc-13 [Larimichthys crocea]	-	-	-	-	-	-	-
TCONS_00007837	102.977	274.637	1.37667	4.20333	1.61035	0.00418853	0.0354192	yes	TMEM165	PREDICTED: transmembrane protein 165 [Cynoglossus semilaevis]	-	-	-	-	-	-	-
TCONS_00007874	23.37	0	0.21	0.001	-7.71425	0.00372698	0.0323363	yes	RABGGTA	PREDICTED: geranylgeranyl transferase type-2 subunit alpha [Cynoglossus semilaevis]	-	-	-	-	-	GO:0004659//prenyltransferase activity;GO:0016740//transferase activity;GO:0046914//transition metal ion binding;GO:0016765//transferase activity, transferring alkyl or aryl (other than methyl) groups;GO:0043167//ion binding;GO:0003824//catalytic activity;GO:0046872//metal ion binding;GO:0005488//binding;GO:0043169//cation binding	GO:0071704//organic substance metabolic process;GO:0043170//macromolecule metabolic process;GO:0044260//cellular macromolecule metabolic process;GO:0036211//protein modification process;GO:0044238//primary metabolic process;GO:0008152//metabolic process;GO:0006464//cellular protein modification process;GO:0009987//cellular process;GO:0044237//cellular metabolic process;GO:0043412//macromolecule m…
TCONS_00007876	0	38.3	0.001	0.466667	8.86625	0.000357894	0.00477278	yes	RABGGTA	PREDICTED: geranylgeranyl transferase type-2 subunit alpha [Cynoglossus semilaevis]	-	-	-	-	-	GO:0004659//prenyltransferase activity;GO:0043167//ion binding;GO:0016765//transferase activity, transferring alkyl or aryl (other than methyl) groups;GO:0043169//cation binding;GO:0003824//catalytic activity;GO:0005488//binding;GO:0046872//metal ion binding;GO:0046914//transition metal ion binding;GO:0016740//transferase activity	GO:0071704//organic substance metabolic process;GO:0044237//cellular metabolic process;GO:0006464//cellular protein modification process;GO:0044260//cellular macromolecule metabolic process;GO:0036211//protein modification process;GO:0043170//macromolecule metabolic process;GO:0008152//metabolic process;GO:0009987//cellular process;GO:0019538//protein metabolic process;GO:0044267//cellular protei…
TCONS_00007916	38.53	191.22	0.166667	0.933333	2.48543	0.00210097	0.0204694	yes	mettl13	PREDICTED: SUN domain-containing ossification factor [Cynoglossus semilaevis]	-	-	-	-	-	-	-
TCONS_00007923	737.163	257.253	3.70667	1.48667	-1.31804	0.00014838	0.00226922	yes	Suco	PREDICTED: SUN domain-containing ossification factor [Cynoglossus semilaevis]	-	-	-	-	-	-	-
TCONS_00008004	0	80.2167	0.001	0.946667	9.88671	0.000525905	0.0065819	yes	Ssbp3	PREDICTED: single-stranded DNA-binding protein 4 isoform X2 [Cynoglossus semilaevis]	-	-	-	-	-	-	-
TCONS_00008042	1713.12	713.867	5.26333	2.51	-1.06829	0.00070682	0.00834872	yes	ZBTB7A	PREDICTED: zinc finger and BTB domain-containing protein 7A [Cynoglossus semilaevis]	-	-	-	-	GO:0043227//membrane-bounded organelle;GO:0005622//intracellular;GO:0043229//intracellular organelle;GO:0044424//intracellular part;GO:0005623//cell;GO:0043231//intracellular membrane-bounded organelle;GO:0044464//cell part;GO:0043226//organelle	GO:0043167//ion binding;GO:0005488//binding;GO:0043169//cation binding	-
TCONS_00008046	497.33	1612.69	4.20333	15.5667	1.88885	1.30438e-16	1.52156e-14	yes	tcf3	PREDICTED: transcription factor E2-alpha-like isoform X2 [Cynoglossus semilaevis]	-	-	-	-	-	-	-
TCONS_00008089	403.34	1464.89	1.92	8.01333	2.0613	1.81107e-15	1.85325e-13	yes	SBNO2	PREDICTED: protein strawberry notch homolog 2 [Cynoglossus semilaevis]	-	-	-	-	-	-	-
TCONS_00008091	751.29	130.023	3.57667	0.71	-2.33272	1.27854e-06	3.42585e-05	yes	SBNO2	PREDICTED: protein strawberry notch homolog 2 [Cynoglossus semilaevis]	-	-	-	-	-	-	-
TCONS_00008111	85.4567	302.123	0.946667	3.82	2.01264	0.00072854	0.00856416	yes	44257	PREDICTED: E3 ubiquitin-protein ligase MARCH2-like [Cynoglossus semilaevis]	-	-	-	-	-	-	-
TCONS_00008197	46.6633	0	0.22	0.001	-7.78136	0.000515866	0.00647822	yes	IL12RB2	PREDICTED: interleukin-12 receptor subunit beta-2-like [Cynoglossus semilaevis]	Environmental Information Processing	Signaling molecules and interaction;Signal transduction	ko04060//Cytokine-cytokine receptor interaction;ko04630//Jak-STAT signaling pathway	K05064	-	-	-
TCONS_00008222	0	152.387	0.001	1.65667	10.6941	1.65838e-10	9.20497e-09	yes	EVI5	PREDICTED: ecotropic viral integration site 5 protein homolog [Cynoglossus semilaevis]	-	-	-	-	-	-	-
TCONS_00008317	595.977	241.143	2.38333	1.10333	-1.11111	0.00149944	0.0155343	yes	jade3	PREDICTED: LOW QUALITY PROTEIN: protein Jade-3 [Cynoglossus semilaevis]	-	-	-	-	-	GO:0043167//ion binding;GO:0005488//binding;GO:0043169//cation binding	-
TCONS_00008349	487.167	880.12	4.34667	9.07667	1.06225	0.00394596	0.0338274	yes	cyfip1	PREDICTED: cytoplasmic FMR1-interacting protein 1 [Cynoglossus semilaevis]	Cellular Processes;Genetic Information Processing	Cell motility;Translation	ko04810//Regulation of actin cytoskeleton;ko03013//RNA transport	K05749	-	-	-
TCONS_00008370	8.52	175.643	0.103333	2.36	4.51341	0.00228032	0.0218076	yes	Xxylt1	PREDICTED: xyloside xylosyltransferase 1 [Cynoglossus semilaevis]	-	-	-	-	-	-	-
TCONS_00008371	513.227	188.803	5.69333	2.41	-1.24024	0.00366953	0.0319506	yes	Xxylt1	PREDICTED: xyloside xylosyltransferase 1 [Cynoglossus semilaevis]	-	-	-	-	-	-	-
TCONS_00008387	829.32	247.577	9.14333	3.12667	-1.54809	4.80392e-07	1.42507e-05	yes	ZRANB2	PREDICTED: zinc finger Ran-binding domain-containing protein 2 isoform X1 [Poecilia formosa]	-	-	-	-	-	-	-
TCONS_00008446	108.38	0	1.27	0.001	-10.3106	2.72524e-06	6.74794e-05	yes	GNB4	PREDICTED: guanine nucleotide-binding protein subunit beta-4 isoform X2 [Cynoglossus semilaevis]	-	-	-	-	-	-	-
TCONS_00008742	40.3067	592.287	0.153333	2.64	4.10579	0.00436919	0.0366173	yes	PTPRS	PREDICTED: receptor-type tyrosine-protein phosphatase S-like isoform X6 [Cynoglossus semilaevis]	-	-	-	-	-	-	-
TCONS_00008746	302.427	0	1.18	0.001	-10.2046	1.18924e-16	1.39355e-14	yes	PTPRS	PREDICTED: receptor-type tyrosine-protein phosphatase S-like isoform X4 [Cynoglossus semilaevis]	-	-	-	-	-	-	-
TCONS_00008747	145.59	0.18	0.563333	0.001	-9.13785	0.000189745	0.00278955	yes	PTPRS	PREDICTED: receptor-type tyrosine-protein phosphatase S-like isoform X7 [Cynoglossus semilaevis]	-	-	-	-	-	-	-
TCONS_00008748	0	285.593	0.001	1.29667	10.3406	1.09498e-06	2.98125e-05	yes	PTPRS	PREDICTED: receptor-type tyrosine-protein phosphatase S-like isoform X12 [Cynoglossus semilaevis]	-	-	-	-	-	-	-
TCONS_00008793	274.407	1167.08	2.05667	9.99333	2.28066	3.19054e-11	1.9558e-09	yes	Rabgap1	PREDICTED: rab GTPase-activating protein 1-like isoform X1 [Cynoglossus semilaevis]	-	-	-	-	-	-	-
TCONS_00008898	76.0733	299.207	0.573333	2.6	2.18107	0.000477065	0.0060796	yes	GAK	PREDICTED: putative tyrosine-protein phosphatase auxilin [Cynoglossus semilaevis]	Cellular Processes	Transport and catabolism	ko04144//Endocytosis	K09526	-	-	-
TCONS_00008911	418.09	2227.12	4.36333	26.66	2.61117	2.01167e-39	9.28171e-37	yes	RAVER2	PREDICTED: ribonucleoprotein PTB-binding 2 [Cynoglossus semilaevis]	-	-	-	-	-	-	-
TCONS_00008970	8.92333	164.953	0.04	0.863333	4.43185	0.00247799	0.0232807	yes	ABCA1	PREDICTED: LOW QUALITY PROTEIN: ATP-binding cassette sub-family A member 7 [Cynoglossus semilaevis]	Environmental Information Processing	Membrane transport	ko02010//ABC transporters	K05641	-	-	-
TCONS_00008972	0	99.1233	0.001	0.506667	8.98489	1.38721e-06	3.68941e-05	yes	ABCA1	PREDICTED: LOW QUALITY PROTEIN: ATP-binding cassette sub-family A member 7 [Cynoglossus semilaevis]	Environmental Information Processing	Membrane transport	ko02010//ABC transporters	K05641	-	-	-
TCONS_00009069	1087.19	196.65	5.36	1.10667	-2.27601	1.01925e-09	4.99247e-08	yes	Ephb1	PREDICTED: ephrin type-B receptor 1-like [Cynoglossus semilaevis]	-	-	-	-	-	-	-
TCONS_00009070	142.25	484.957	0.69	2.71	1.97362	6.58441e-06	0.000147745	yes	Ephb1	PREDICTED: ephrin type-B receptor 1-like [Cynoglossus semilaevis]	-	-	-	-	-	-	-
TCONS_00009123	0	55.3133	0.001	3.87333	11.9194	0.00180661	0.0180577	yes	MRPL55	PREDICTED: 39S ribosomal protein L55, mitochondrial [Cynoglossus semilaevis]	-	-	-	-	-	-	-
TCONS_00009126	1768.22	3224.73	5.56333	11.6967	1.07208	1.16412e-06	3.14794e-05	yes	NFIC	PREDICTED: nuclear factor 1 C-type isoform X2 [Cynoglossus semilaevis]	-	-	-	-	GO:0044424//intracellular part;GO:0043227//membrane-bounded organelle;GO:0043229//intracellular organelle;GO:0043231//intracellular membrane-bounded organelle;GO:0005622//intracellular;GO:0005623//cell;GO:0044464//cell part;GO:0043226//organelle	GO:0001071//nucleic acid binding transcription factor activity	GO:1901360//organic cyclic compound metabolic process;GO:1901576//organic substance biosynthetic process;GO:0097659//nucleic acid-templated transcription;GO:0006259//DNA metabolic process;GO:0044237//cellular metabolic process;GO:0019438//aromatic compound biosynthetic process;GO:0046483//heterocycle metabolic process;GO:0034645//cellular macromolecule biosynthetic process;GO:0010467//gene expres…
TCONS_00009144	58.6567	325.477	0.976667	6.26	2.68022	3.48502e-06	8.35305e-05	yes	lrrc40	PREDICTED: leucine-rich repeat-containing protein 40 [Cynoglossus semilaevis]	-	-	-	-	-	-	-
TCONS_00009183	1060.68	239.42	7.16	1.86667	-1.9395	8.343e-09	3.49378e-07	yes	SAFB2	PREDICTED: LOW QUALITY PROTEIN: scaffold attachment factor B2-like [Cynoglossus semilaevis]	-	-	-	-	-	GO:0097159//organic cyclic compound binding;GO:0005488//binding	-
TCONS_00009267	363.297	97.6333	1.97	0.6	-1.71516	0.00398287	0.0340478	yes	SLAIN2	PREDICTED: SLAIN motif-containing protein 2 isoform X2 [Cynoglossus semilaevis]	-	-	-	-	-	-	-
TCONS_00009276	629.76	262.137	2.2	1.05	-1.06711	0.0023923	0.0226709	yes	FYCO1	PREDICTED: FYVE and coiled-coil domain-containing protein 1-like [Cynoglossus semilaevis]	-	-	-	-	-	-	-
TCONS_00009337	1080.26	2911.32	11.9333	36.7933	1.62445	8.29046e-18	1.10332e-15	yes	AES	PREDICTED: amino-terminal enhancer of split-like [Cynoglossus semilaevis]	-	-	-	-	-	-	-
TCONS_00009426	137.713	374.48	1.08	3.42333	1.66437	0.00123197	0.0132494	yes	NEK1	PREDICTED: serine/threonine-protein kinase Nek1 isoform X4 [Cynoglossus semilaevis]	-	-	-	-	-	-	-
TCONS_00009588	0	48.3533	0.001	0.886667	9.79225	9.92243e-05	0.00160435	yes	RGS1	PREDICTED: regulator of G-protein signaling 1-like [Cynoglossus semilaevis]	-	-	-	-	-	-	-
TCONS_00009595	450.053	0	2.66	0.001	-11.3772	7.13899e-25	1.59703e-22	yes	Eps15l1	PREDICTED: epidermal growth factor receptor substrate 15-like 1 isoform X5 [Cynoglossus semilaevis]	Cellular Processes	Transport and catabolism	ko04144//Endocytosis	K12472	-	-	-
TCONS_00009637	0	785.477	0.001	6.76	12.7228	4.30042e-55	3.70381e-52	yes	Kdm4c	PREDICTED: lysine-specific demethylase 4A isoform X2 [Cynoglossus semilaevis]	-	-	-	-	-	-	-
TCONS_00009641	632.493	1294.95	3.12333	7.28	1.22085	4.328e-06	0.000101384	yes	ptprf	PREDICTED: receptor-type tyrosine-protein phosphatase F [Cynoglossus semilaevis]	Environmental Information Processing;Organismal Systems;Cellular Processes	Cellular commiunity;Endocrine system;Signaling molecules and interaction	ko04514//Cell adhesion molecules (CAMs);ko04910//Insulin signaling pathway;ko04520//Adherens junction	K05695	-	-	-
TCONS_00009645	124.513	0.666667	0.523333	0.00333333	-7.29462	1.53142e-06	4.02123e-05	yes	ptprf	PREDICTED: receptor-type tyrosine-protein phosphatase F [Cynoglossus semilaevis]	Environmental Information Processing;Organismal Systems;Cellular Processes	Signaling molecules and interaction;Endocrine system;Cellular commiunity	ko04514//Cell adhesion molecules (CAMs);ko04910//Insulin signaling pathway;ko04520//Adherens junction	K05695	-	-	-
TCONS_00009646	2590.83	0.686667	12.08	0.00333333	-11.8234	1.32407e-137	6.22025e-134	yes	ptprf	PREDICTED: receptor-type tyrosine-protein phosphatase F [Cynoglossus semilaevis]	Organismal Systems;Environmental Information Processing;Cellular Processes	Signaling molecules and interaction;Cellular commiunity;Endocrine system	ko04514//Cell adhesion molecules (CAMs);ko04910//Insulin signaling pathway;ko04520//Adherens junction	K05695	-	-	-
TCONS_00009647	12.3467	140.027	0.0533333	0.67	3.65105	0.000179553	0.00266397	yes	ptprf	PREDICTED: receptor-type tyrosine-protein phosphatase F [Cynoglossus semilaevis]	Organismal Systems;Environmental Information Processing;Cellular Processes	Signaling molecules and interaction;Endocrine system;Cellular commiunity	ko04514//Cell adhesion molecules (CAMs);ko04910//Insulin signaling pathway;ko04520//Adherens junction	K05695	-	-	-
TCONS_00009648	2591.47	4674.9	11.96	24.8433	1.05464	3.9624e-08	1.45841e-06	yes	ptprf	PREDICTED: receptor-type tyrosine-protein phosphatase F [Cynoglossus semilaevis]	Cellular Processes;Environmental Information Processing;Organismal Systems	Cellular commiunity;Endocrine system;Signaling molecules and interaction	ko04514//Cell adhesion molecules (CAMs);ko04910//Insulin signaling pathway;ko04520//Adherens junction	K05695	-	-	-
TCONS_00009657	0	94.4533	0.001	0.343333	8.42347	0.000941657	0.0106224	yes	Szt2	PREDICTED: LOW QUALITY PROTEIN: protein SZT2 [Cynoglossus semilaevis]	-	-	-	-	-	-	-
TCONS_00009751	569.303	184.98	4.43	1.65667	-1.41902	0.000462342	0.00591972	yes	Rfesd	PREDICTED: Rieske domain-containing protein-like [Cynoglossus semilaevis]	-	-	-	-	-	GO:0051536//iron-sulfur cluster binding;GO:0043169//cation binding;GO:0043167//ion binding;GO:0005488//binding;GO:0051540//metal cluster binding	GO:0044710//single-organism metabolic process;GO:0044699//single-organism process;GO:0008152//metabolic process
TCONS_00009819	427.98	138.48	8.21	3.04667	-1.43015	0.00129569	0.0138425	yes	Gpr17	PREDICTED: uracil nucleotide/cysteinyl leukotriene receptor [Cynoglossus semilaevis]	-	-	-	-	-	-	-
TCONS_00009862	603.933	1525.3	3.05333	8.66333	1.50454	0.00147029	0.0152967	yes	Kif1b	PREDICTED: LOW QUALITY PROTEIN: kinesin-like protein KIF1A [Cynoglossus semilaevis]	-	-	-	-	-	-	-
TCONS_00009863	0	103.433	0.001	0.56	9.12928	0.000160913	0.00242783	yes	Kif1a	PREDICTED: LOW QUALITY PROTEIN: kinesin-like protein KIF1A [Cynoglossus semilaevis]	-	-	-	-	-	-	-
TCONS_00009865	2380.87	586.013	11.56	3.23667	-1.83656	6.75401e-14	5.70294e-12	yes	Kif1a	PREDICTED: LOW QUALITY PROTEIN: kinesin-like protein KIF1A [Cynoglossus semilaevis]	-	-	-	-	-	-	-
TCONS_00009869	1859.47	0	8.56333	0.001	-13.064	2.96309e-66	3.92617e-63	yes	Kif1b	PREDICTED: LOW QUALITY PROTEIN: kinesin-like protein KIF1A [Cynoglossus semilaevis]	-	-	-	-	-	-	-
TCONS_00009871	176.863	3659.87	0.83	20.2367	4.60772	2.81589e-06	6.93584e-05	yes	Kif1a	PREDICTED: LOW QUALITY PROTEIN: kinesin-like protein KIF1A [Cynoglossus semilaevis]	-	-	-	-	-	-	-
TCONS_00009998	102.15	411.467	1.35	6.22333	2.20473	1.90494e-06	4.89264e-05	yes	PPAT	PREDICTED: amidophosphoribosyltransferase [Cynoglossus semilaevis]	Metabolism	Global and Overview;Nucleotide metabolism;Amino acid metabolism	ko01100//Metabolic pathways;ko01110//Biosynthesis of secondary metabolites;ko01130//Biosynthesis of antibiotics;ko00230//Purine metabolism;ko00250//Alanine, aspartate and glutamate metabolism	K00764	-	-	GO:1901576//organic substance biosynthetic process;GO:0044711//single-organism biosynthetic process;GO:0071704//organic substance metabolic process;GO:0006725//cellular aromatic compound metabolic process;GO:0046483//heterocycle metabolic process;GO:1901566//organonitrogen compound biosynthetic process;GO:0044763//single-organism cellular process;GO:0009058//biosynthetic process;GO:0044249//cellu…
TCONS_00010023	0	173.617	0.001	1.57	10.6165	1.17803e-11	7.6e-10	yes	VAMP4	PREDICTED: vesicle-associated membrane protein 4 isoform X1 [Cynoglossus semilaevis]	Genetic Information Processing	Folding, sorting and degradation	ko04130//SNARE interactions in vesicular transport	K08513	-	-	-
TCONS_00010033	0	26.0733	0.001	0.216667	7.75933	0.00206613	0.0202139	yes	PCSK9	PREDICTED: proprotein convertase subtilisin/kexin type 9 [Cynoglossus semilaevis]	-	-	-	-	-	GO:0016787//hydrolase activity;GO:0003824//catalytic activity	-
TCONS_00010063	0	343.85	0.001	3.75667	11.8752	3.87625e-14	3.34965e-12	yes	GATAD2A	PREDICTED: transcriptional repressor p66-alpha isoform X3 [Cynoglossus semilaevis]	-	-	-	-	-	GO:0005488//binding	-
TCONS_00010083	1166.65	270.447	22.4	5.95333	-1.91173	3.04638e-10	1.62461e-08	yes	Hapln4	PREDICTED: hyaluronan and proteoglycan link protein 4 [Cynoglossus semilaevis]	-	-	-	-	-	-	GO:0022610//biological adhesion
TCONS_00010112	342.63	96.6167	7.28667	2.35667	-1.62851	0.0020807	0.0203217	yes	JUN	PREDICTED: transcription factor AP-1 [Cynoglossus semilaevis]	Cellular Processes;Environmental Information Processing;Organismal Systems	Immune system;Cellular commiunity;Signal transduction;Endocrine system	ko04010//MAPK signaling pathway;ko04510//Focal adhesion;ko04310//Wnt signaling pathway;ko04012//ErbB signaling pathway;ko04912//GnRH signaling pathway;ko04620//Toll-like receptor signaling pathway	K04448	GO:0005623//cell;GO:0043231//intracellular membrane-bounded organelle;GO:0044464//cell part;GO:0005622//intracellular;GO:0043229//intracellular organelle;GO:0044424//intracellular part;GO:0043226//organelle;GO:0043227//membrane-bounded organelle	GO:1901363//heterocyclic compound binding;GO:0003677//DNA binding;GO:0097159//organic cyclic compound binding;GO:0005488//binding;GO:0003676//nucleic acid binding;GO:0001071//nucleic acid binding transcription factor activity	GO:0043170//macromolecule metabolic process;GO:0071704//organic substance metabolic process;GO:0016070//RNA metabolic process;GO:0019438//aromatic compound biosynthetic process;GO:1901362//organic cyclic compound biosynthetic process;GO:0044249//cellular biosynthetic process;GO:0090304//nucleic acid metabolic process;GO:0044237//cellular metabolic process;GO:0006351//transcription, DNA-templated;…
TCONS_00010115	549.333	1099.77	19.7533	45.2967	1.19731	2.06344e-07	6.64778e-06	yes	PRDX6	PREDICTED: peroxiredoxin-6 [Cynoglossus semilaevis]	-	-	-	-	-	GO:0003824//catalytic activity;GO:0016491//oxidoreductase activity;GO:0016705//oxidoreductase activity, acting on paired donors, with incorporation or reduction of molecular oxygen	GO:0044710//single-organism metabolic process;GO:0008152//metabolic process;GO:0044699//single-organism process
TCONS_00010152	612.553	244.787	5.53667	2.53333	-1.12798	0.00135022	0.0143009	yes	Tbl1xr1	PREDICTED: F-box-like/WD repeat-containing protein TBL1XR1 [Cynoglossus semilaevis]	Environmental Information Processing	Signal transduction	ko04310//Wnt signaling pathway	K04508	-	-	-
TCONS_00010214	0	47.5067	0.001	0.51	8.99435	0.000170099	0.00254215	yes	ARHGEF4	PREDICTED: rho guanine nucleotide exchange factor 4 isoform X3 [Cynoglossus semilaevis]	Cellular Processes	Cell motility	ko04810//Regulation of actin cytoskeleton	K05769	-	-	GO:1902531//regulation of intracellular signal transduction;GO:0050790//regulation of catalytic activity;GO:0043087//regulation of GTPase activity;GO:0010646//regulation of cell communication;GO:0019222//regulation of metabolic process;GO:0065009//regulation of molecular function;GO:0046578//regulation of Ras protein signal transduction;GO:0065007//biological regulation;GO:0050789//regulation of …
TCONS_00010306	667.577	0	2.20333	0.001	-11.1055	7.24229e-37	3.093e-34	yes	HECW1	PREDICTED: E3 ubiquitin-protein ligase HECW1 [Cynoglossus semilaevis]	-	-	-	-	-	-	-
TCONS_00010307	848.163	0	2.76333	0.001	-11.4322	3.7643e-50	2.66471e-47	yes	HECW1	PREDICTED: E3 ubiquitin-protein ligase HECW1 [Cynoglossus semilaevis]	-	-	-	-	-	-	-
TCONS_00010308	46.9867	635.873	0.15	2.34667	3.96758	4.77767e-15	4.62318e-13	yes	HECW1	PREDICTED: E3 ubiquitin-protein ligase HECW1 [Cynoglossus semilaevis]	-	-	-	-	-	-	-
TCONS_00010380	157.18	368.827	1.09667	2.95	1.42759	0.00143403	0.0150041	yes	Slc22a17	PREDICTED: solute carrier family 22 member 17 [Cynoglossus semilaevis]	-	-	-	-	-	-	-
TCONS_00010520	167.947	0	1.52333	0.001	-10.573	4.42059e-10	2.28667e-08	yes	OPLAH	PREDICTED: 5-oxoprolinase [Cynoglossus semilaevis]	Metabolism	Metabolism of other amino acids	ko00480//Glutathione metabolism	K01469	-	GO:0003824//catalytic activity	-
TCONS_00010533	371.633	808.63	1.53	3.81	1.31626	0.000621734	0.00751022	yes	MLLT10	PREDICTED: protein AF-10 isoform X4 [Cynoglossus semilaevis]	-	-	-	-	-	-	-
TCONS_00010547	12.73	260.17	0.256667	6.00333	4.5478	7.53385e-06	0.000166376	yes	bmi1b	PREDICTED: uncharacterized protein LOC103377013 [Cynoglossus semilaevis]	-	-	-	-	-	-	-
TCONS_00010555	0	39.57	0.001	0.746667	9.54432	0.000308515	0.00421656	yes	rbbp8	PREDICTED: DNA endonuclease RBBP8 isoform X2 [Cynoglossus semilaevis]	-	-	-	-	-	-	-
TCONS_00010561	0	37.07	0.001	0.496667	8.95613	0.000430083	0.00556598	yes	NSMAF	PREDICTED: protein FAN [Cynoglossus semilaevis]	-	-	-	-	-	-	GO:0006955//immune response;GO:0009987//cellular process;GO:0030595//leukocyte chemotaxis;GO:0097530//granulocyte migration;GO:0009605//response to external stimulus;GO:0002522//leukocyte migration involved in immune response;GO:0051179//localization;GO:0050896//response to stimulus;GO:0048870//cell motility;GO:0040011//locomotion;GO:0051674//localization of cell;GO:0051716//cellular response to …
TCONS_00010600	120.177	14.6167	2.85333	0.396667	-2.84665	0.00322693	0.0287359	yes	SERPINB1	PREDICTED: leukocyte elastase inhibitor-like [Cynoglossus semilaevis]	-	-	-	-	-	-	-
TCONS_00010880	18.5133	420.09	0.143333	3.78333	4.72221	1.49316e-07	4.95573e-06	yes	Cul1	PREDICTED: cullin-1 [Cynoglossus semilaevis]	Environmental Information Processing;Genetic Information Processing;Cellular Processes	Signal transduction;Cell growth and death;Folding, sorting and degradation	ko04310//Wnt signaling pathway;ko04141//Protein processing in endoplasmic reticulum;ko04114//Oocyte meiosis;ko04120//Ubiquitin mediated proteolysis;ko04110//Cell cycle;ko04350//TGF-beta signaling pathway	K03347	GO:1990234//transferase complex;GO:0032991//macromolecular complex;GO:0000151//ubiquitin ligase complex;GO:0005622//intracellular;GO:0044464//cell part;GO:1902494//catalytic complex;GO:0044424//intracellular part;GO:0005623//cell;GO:0043234//protein complex	GO:0019899//enzyme binding;GO:0005515//protein binding;GO:0044389//ubiquitin-like protein ligase binding;GO:0005488//binding	-
TCONS_00010899	431.83	0	1.29333	0.001	-10.3369	7.98801e-14	6.69116e-12	yes	SCN1A	PREDICTED: LOW QUALITY PROTEIN: sodium channel protein type 4 subunit alpha-like [Cynoglossus semilaevis]	-	-	-	-	-	-	-
TCONS_00010901	70.9733	0	0.223333	0.001	-7.80305	0.000984931	0.0110167	yes	SCN1A	PREDICTED: LOW QUALITY PROTEIN: sodium channel protein type 4 subunit alpha-like [Cynoglossus semilaevis]	-	-	-	-	-	-	-
TCONS_00010902	54.31	687.277	0.163333	2.41333	3.88514	0.000526659	0.00658371	yes	SCN1A	PREDICTED: LOW QUALITY PROTEIN: sodium channel protein type 4 subunit alpha-like [Cynoglossus semilaevis]	-	-	-	-	-	-	-
TCONS_00010938	152.983	623.313	3.45667	16.15	2.22408	1.31154e-09	6.22363e-08	yes	Lnx2	PREDICTED: ligand of Numb protein X 2 [Cynoglossus semilaevis]	-	-	-	-	-	GO:0043169//cation binding;GO:0005488//binding;GO:0043167//ion binding	-
TCONS_00010947	0	60.2133	0.001	0.586667	9.1964	0.00145035	0.015138	yes	Rnf6	PREDICTED: LOW QUALITY PROTEIN: E3 ubiquitin-protein ligase RNF6 [Cynoglossus semilaevis]	-	-	-	-	-	-	-
TCONS_00010951	0	265.887	0.001	2.57667	11.3313	4.66483e-17	5.71231e-15	yes	Rnf6	PREDICTED: LOW QUALITY PROTEIN: E3 ubiquitin-protein ligase RNF6 [Cynoglossus semilaevis]	-	-	-	-	-	-	-
TCONS_00011007	1647.86	303.75	9.78	2.07333	-2.23788	9.33667e-18	1.22769e-15	yes	Nktr	PREDICTED: NK-tumor recognition protein isoform X2 [Cynoglossus semilaevis]	-	-	-	-	-	-	-
TCONS_00011008	630.353	121.283	4.86667	1.08	-2.1719	5.08062e-06	0.00011747	yes	Nktr	PREDICTED: NK-tumor recognition protein isoform X2 [Cynoglossus semilaevis]	-	-	-	-	-	-	-
TCONS_00011028	0	37.2867	0.001	0.316667	8.30682	0.000516865	0.00648919	yes	DLEC1	PREDICTED: deleted in lung and esophageal cancer protein 1 isoform X2 [Cynoglossus semilaevis]	-	-	-	-	-	-	-
TCONS_00011053	144.403	17.9433	2.38	0.34	-2.80735	0.00185247	0.0184552	yes	cry-dash	PREDICTED: cryptochrome DASH-like [Cynoglossus semilaevis]	-	-	-	-	-	-	GO:1901360//organic cyclic compound metabolic process;GO:0044238//primary metabolic process;GO:0090304//nucleic acid metabolic process;GO:0006725//cellular aromatic compound metabolic process;GO:0006807//nitrogen compound metabolic process;GO:0034641//cellular nitrogen compound metabolic process;GO:0046483//heterocycle metabolic process;GO:0044260//cellular macromolecule metabolic process;GO:0071…
TCONS_00011069	302.333	41	2.10667	0.326667	-2.68907	2.41592e-05	0.000466363	yes	-	-	-	-	-	-	-	-	-
TCONS_00011074	332.667	37.6667	2.67667	0.35	-2.93501	2.81345e-06	6.93313e-05	yes	-	-	-	-	-	-	-	-	-
TCONS_00011126	3198.98	49.7767	47.22	0.85	-5.79579	8.34788e-62	8.45853e-59	yes	F13A1	PREDICTED: coagulation factor XIII A chain [Cynoglossus semilaevis]	-	-	-	-	-	-	-
TCONS_00011292	173.617	0.97	1.51	0.01	-7.2384	6.00403e-08	2.13262e-06	yes	Smarcd3	PREDICTED: SWI/SNF-related matrix-associated actin-dependent regulator of chromatin subfamily D member 3 isoform X13 [Cynoglossus semilaevis]	-	-	-	-	-	-	-
TCONS_00011309	0	99.73	0.001	1.88333	10.8791	0.000239769	0.00340486	yes	Abcf2	PREDICTED: ATP-binding cassette sub-family F member 2 isoform X1 [Cynoglossus semilaevis]	-	-	-	-	-	-	-
TCONS_00011319	810.313	97.6233	4.98667	0.683333	-2.86741	0.00462738	0.0382995	yes	SLC4A2	PREDICTED: anion exchange protein 2 isoform X3 [Cynoglossus semilaevis]	-	-	-	-	GO:0031224//intrinsic component of membrane;GO:0044425//membrane part;GO:0016020//membrane	GO:0015075//ion transmembrane transporter activity;GO:0008509//anion transmembrane transporter activity;GO:0015301//anion:anion antiporter activity;GO:0005215//transporter activity;GO:0099516//ion antiporter activity;GO:0022804//active transmembrane transporter activity;GO:0022892//substrate-specific transporter activity;GO:0022857//transmembrane transporter activity;GO:0022891//substrate-specifi…	GO:0051179//localization;GO:0006811//ion transport;GO:0044699//single-organism process;GO:1902578//single-organism localization;GO:0006810//transport;GO:0051234//establishment of localization;GO:0044765//single-organism transport
TCONS_00011334	1051.66	0	20.21	0.001	-14.3028	5.12218e-64	6.01576e-61	yes	Puf60	PREDICTED: poly(U)-binding-splicing factor PUF60-like isoform X3 [Cynoglossus semilaevis]	Genetic Information Processing	Transcription	ko03040//Spliceosome	K12838	-	GO:0005488//binding;GO:0097159//organic cyclic compound binding	-
TCONS_00011338	644.42	2677.14	9.95667	47.4167	2.25166	6.91598e-31	2.166e-28	yes	PUF60	PREDICTED: poly(U)-binding-splicing factor PUF60-like isoform X1 [Cynoglossus semilaevis]	Genetic Information Processing	Transcription	ko03040//Spliceosome	K12838	-	-	-
TCONS_00011348	102.41	437.56	0.403333	1.99	2.30272	9.8982e-06	0.000211451	yes	ESCO1	PREDICTED: uncharacterized protein LOC103377424 [Cynoglossus semilaevis]	-	-	-	-	-	-	-
TCONS_00011503	89.01	272.653	0.846667	2.96667	1.80898	0.00136244	0.0144038	yes	Cnksr2	PREDICTED: connector enhancer of kinase suppressor of ras 2 isoform X2 [Cynoglossus semilaevis]	-	-	-	-	-	-	-
TCONS_00011590	89.4533	0	0.45	0.001	-8.81378	0.00625842	0.0485965	yes	Skt	PREDICTED: sickle tail protein homolog [Cynoglossus semilaevis]	-	-	-	-	-	-	-
TCONS_00011625	655.023	102.743	3.29	0.596667	-2.46309	9.74896e-09	4.0303e-07	yes	DROSHA	PREDICTED: ribonuclease 3 [Cynoglossus semilaevis]	Genetic Information Processing	Translation	ko03008//Ribosome biogenesis in eukaryotes	K03685	-	-	-
TCONS_00011627	896.62	113.063	4.49	0.65	-2.7882	1.57505e-16	1.82904e-14	yes	DROSHA	PREDICTED: ribonuclease 3 [Cynoglossus semilaevis]	Genetic Information Processing	Translation	ko03008//Ribosome biogenesis in eukaryotes	K03685	-	-	-
TCONS_00011628	569.007	155.85	2.49333	0.783333	-1.67038	3.07848e-05	0.000575763	yes	DROSHA	PREDICTED: ribonuclease 3 [Cynoglossus semilaevis]	Genetic Information Processing	Translation	ko03008//Ribosome biogenesis in eukaryotes	K03685	-	-	-
TCONS_00011706	284.147	20.89	0.966667	0.08	-3.59495	0.00281117	0.0257845	yes	SSPO	PREDICTED: LOW QUALITY PROTEIN: SCO-spondin [Cynoglossus semilaevis]	-	-	-	-	-	-	-
TCONS_00011707	0	64.2733	0.001	0.256667	8.00375	2.74895e-05	0.00052111	yes	SSPO	PREDICTED: LOW QUALITY PROTEIN: SCO-spondin [Cynoglossus semilaevis]	-	-	-	-	-	-	-
TCONS_00011719	930.853	236.87	2.16	0.633333	-1.76999	5.25003e-06	0.000120847	yes	SSPO	PREDICTED: LOW QUALITY PROTEIN: SCO-spondin [Cynoglossus semilaevis]	-	-	-	-	-	-	-
TCONS_00011763	120.087	12.2867	0.476667	0.0566667	-3.07241	0.00331881	0.029387	yes	PIP4K2A	PREDICTED: phosphatidylinositol 5-phosphate 4-kinase type-2 alpha isoform X7 [Cynoglossus semilaevis]	Cellular Processes;Metabolism;Environmental Information Processing	Carbohydrate metabolism;Cell motility;Signal transduction	ko04810//Regulation of actin cytoskeleton;ko04070//Phosphatidylinositol signaling system;ko00562//Inositol phosphate metabolism	K00920	-	-	GO:0044710//single-organism metabolic process;GO:0006796//phosphate-containing compound metabolic process;GO:0006629//lipid metabolic process;GO:0046486//glycerolipid metabolic process;GO:0071704//organic substance metabolic process;GO:0046488//phosphatidylinositol metabolic process;GO:0044238//primary metabolic process;GO:0006793//phosphorus metabolic process;GO:0044255//cellular lipid metabolic…
TCONS_00011765	570	51.33	3.57333	0.37	-3.27167	0.00190895	0.0189269	yes	PIP4K2A	PREDICTED: phosphatidylinositol 5-phosphate 4-kinase type-2 alpha isoform X7 [Cynoglossus semilaevis]	Metabolism;Cellular Processes;Environmental Information Processing	Signal transduction;Carbohydrate metabolism;Cell motility	ko04810//Regulation of actin cytoskeleton;ko04070//Phosphatidylinositol signaling system;ko00562//Inositol phosphate metabolism	K00920	-	-	GO:0009987//cellular process;GO:0006650//glycerophospholipid metabolic process;GO:0006644//phospholipid metabolic process;GO:0006796//phosphate-containing compound metabolic process;GO:0044238//primary metabolic process;GO:0019637//organophosphate metabolic process;GO:0044763//single-organism cellular process;GO:0006629//lipid metabolic process;GO:0044710//single-organism metabolic process;GO:000…
TCONS_00011795	69.3833	207.407	1.04667	3.59333	1.77952	0.00563605	0.0447868	yes	RDH11	PREDICTED: retinol dehydrogenase 12-like [Cynoglossus semilaevis]	Metabolism	Global and Overview;Metabolism of cofactors and vitamins	ko01100//Metabolic pathways;ko00830//Retinol metabolism	K11153	-	GO:0003824//catalytic activity	GO:0008152//metabolic process;GO:0044710//single-organism metabolic process;GO:0044699//single-organism process
TCONS_00011871	0	238.81	0.001	1.59	10.6348	8.25088e-13	6.09104e-11	yes	Svil	PREDICTED: supervillin-like isoform X8 [Cynoglossus semilaevis]	-	-	-	-	-	-	-
TCONS_00011895	301.687	26.8633	1.81667	0.19	-3.25722	0.00253005	0.0236639	yes	Phldb2	PREDICTED: pleckstrin homology-like domain family B member 2 isoform X5 [Cynoglossus semilaevis]	-	-	-	-	-	-	-
TCONS_00012005	294.167	582.16	3.15	7.11	1.1745	0.000382935	0.00505843	yes	Ube2w	PREDICTED: ubiquitin-conjugating enzyme E2 W isoform X1 [Lepisosteus oculatus]	Genetic Information Processing	Folding, sorting and degradation	ko04120//Ubiquitin mediated proteolysis	K10688	-	GO:0003824//catalytic activity;GO:0016874//ligase activity;GO:0016879//ligase activity, forming carbon-nitrogen bonds	-
TCONS_00012020	1129.12	294.277	7.66	2.29333	-1.7399	2.08145e-10	1.13461e-08	yes	Cd226	PREDICTED: CD226 antigen isoform X1 [Cynoglossus semilaevis]	Environmental Information Processing	Signaling molecules and interaction	ko04514//Cell adhesion molecules (CAMs)	K06567	-	-	-
TCONS_00012090	2.10333	64.98	0.0766667	2.56667	5.06515	0.00369851	0.0321475	yes	tmem241	PREDICTED: transmembrane protein 241 [Cynoglossus semilaevis]	-	-	-	-	-	-	-
TCONS_00012364	39.9367	257.093	0.303333	2.23333	2.88022	0.0001037	0.00166681	yes	CXorf23	PREDICTED: uncharacterized protein CXorf23 homolog [Cynoglossus semilaevis]	-	-	-	-	-	-	-
TCONS_00012365	0	189.383	0.001	1.63	10.6707	4.20319e-12	2.83927e-10	yes	THRAP3	PREDICTED: uncharacterized protein CXorf23 homolog [Cynoglossus semilaevis]	-	-	-	-	-	-	-
TCONS_00012371	76.0767	359.74	0.943333	5.13	2.44312	2.14148e-05	0.000418957	yes	MAP7D2	PREDICTED: MAP7 domain-containing protein 2 isoform X4 [Cynoglossus semilaevis]	-	-	-	-	-	-	-
TCONS_00012373	1608.38	511	17.1833	6.25333	-1.45831	3.61599e-11	2.19613e-09	yes	Map7d2	PREDICTED: MAP7 domain-containing protein 2 isoform X5 [Cynoglossus semilaevis]	-	-	-	-	-	-	-
TCONS_00012394	661.367	263.327	4.55667	2.08	-1.1314	0.0024037	0.0227581	yes	RPS6KA3	PREDICTED: ribosomal protein S6 kinase alpha-3 isoform X2 [Cynoglossus semilaevis]	Organismal Systems;Environmental Information Processing;Cellular Processes	Signal transduction;Endocrine system;Cell growth and death	ko04010//MAPK signaling pathway;ko04114//Oocyte meiosis;ko04914//Progesterone-mediated oocyte maturation;ko04150//mTOR signaling pathway	K04373	-	GO:1901363//heterocyclic compound binding;GO:0001883//purine nucleoside binding;GO:0036094//small molecule binding;GO:0097367//carbohydrate derivative binding;GO:0003824//catalytic activity;GO:0004672//protein kinase activity;GO:0001882//nucleoside binding;GO:0043169//cation binding;GO:0016773//phosphotransferase activity, alcohol group as acceptor;GO:0097159//organic cyclic compound binding;GO:0…	GO:0044267//cellular protein metabolic process;GO:0044699//single-organism process;GO:0044260//cellular macromolecule metabolic process;GO:0044238//primary metabolic process;GO:0023052//signaling;GO:0007165//signal transduction;GO:0043412//macromolecule modification;GO:0051716//cellular response to stimulus;GO:0036211//protein modification process;GO:0019538//protein metabolic process;GO:0007154/…
TCONS_00012405	179.043	458.077	1.85333	5.44333	1.55437	0.000127072	0.00198646	yes	ACOT9	PREDICTED: acyl-coenzyme A thioesterase 9, mitochondrial isoform X1 [Cynoglossus semilaevis]	-	-	-	-	GO:0043227//membrane-bounded organelle;GO:0043226//organelle	GO:0016903//oxidoreductase activity, acting on the aldehyde or oxo group of donors;GO:0003824//catalytic activity;GO:0016491//oxidoreductase activity	GO:0044237//cellular metabolic process;GO:0044699//single-organism process;GO:0008152//metabolic process;GO:0006091//generation of precursor metabolites and energy;GO:0009987//cellular process;GO:0044710//single-organism metabolic process
TCONS_00012420	628.587	183.957	7.43667	2.48333	-1.58238	1.54853e-05	0.00031542	yes	MYNN	PREDICTED: myoneurin [Cynoglossus semilaevis]	-	-	-	-	-	-	-
TCONS_00012425	5.58667	572.357	0.0433333	5.09667	6.87793	3.75132e-11	2.26729e-09	yes	PHC3	PREDICTED: polyhomeotic-like protein 3 isoform X2 [Cynoglossus semilaevis]	-	-	-	-	-	-	-
TCONS_00012564	371.367	899.01	4.75333	13.1367	1.46659	1.25372e-07	4.21518e-06	yes	lyrm4b	PREDICTED: LYR motif-containing protein 4 [Cynoglossus semilaevis]	-	-	-	-	-	-	-
TCONS_00012570	96.7333	0	0.763333	0.001	-9.57617	0.000369425	0.0049063	yes	SUGCT	PREDICTED: succinate--hydroxymethylglutarate CoA-transferase isoform X2 [Cynoglossus semilaevis]	-	-	-	-	-	-	-
TCONS_00012614	572.963	161.073	4.00667	1.27667	-1.65002	0.000846843	0.00975077	yes	Ptprm	PREDICTED: receptor-type tyrosine-protein phosphatase mu-like isoform X6 [Cynoglossus semilaevis]	Environmental Information Processing;Cellular Processes	Cellular commiunity;Signaling molecules and interaction	ko04514//Cell adhesion molecules (CAMs);ko04520//Adherens junction	K05693	-	-	-
TCONS_00012658	458.923	17.8733	2.24333	0.103333	-4.44027	0.00449795	0.0374535	yes	ARHGAP21	PREDICTED: rho GTPase-activating protein 21 isoform X3 [Cynoglossus semilaevis]	-	-	-	-	-	-	-
TCONS_00012662	41.7167	604.073	0.213333	3.51333	4.04166	8.91187e-13	6.54162e-11	yes	ARHGAP21	PREDICTED: rho GTPase-activating protein 21 isoform X3 [Cynoglossus semilaevis]	-	-	-	-	-	-	-
TCONS_00012672	75.2333	2.23	0.623333	0.02	-4.96193	0.00478809	0.0393495	yes	-	PREDICTED: uncharacterized protein LOC103377353 isoform X1 [Cynoglossus semilaevis]	-	-	-	-	-	-	-
TCONS_00012678	1177.09	483.607	17.8467	8.42	-1.08376	4.55247e-06	0.000106401	yes	azo1574	PREDICTED: UPF0061 protein YdiU isoform X2 [Cynoglossus semilaevis]	-	-	-	-	-	-	-
TCONS_00012679	843.953	127.583	9.15	1.59	-2.52474	1.94503e-11	1.22128e-09	yes	ABI1	PREDICTED: abl interactor 1 isoform X1 [Cynoglossus semilaevis]	-	-	-	-	-	-	-
TCONS_00012746	178.923	470.74	7.07667	21.3433	1.59264	5.60173e-05	0.000978948	yes	CD38	PREDICTED: ADP-ribosyl cyclase/cyclic ADP-ribose hydrolase 1-like [Cynoglossus semilaevis]	Environmental Information Processing;Metabolism	Global and Overview;Signal transduction;Metabolism of cofactors and vitamins	ko01100//Metabolic pathways;ko04020//Calcium signaling pathway;ko00760//Nicotinate and nicotinamide metabolism	K01242	-	-	-
TCONS_00012761	0	111.44	0.001	1.43333	10.4852	0.000110138	0.00175447	yes	Tmem108	PREDICTED: transmembrane protein 108 [Cynoglossus semilaevis]	-	-	-	-	-	-	-
TCONS_00012769	378.317	0	1.93	0.001	-10.9144	7.45261e-17	8.87376e-15	yes	DNAJC13	PREDICTED: LOW QUALITY PROTEIN: dnaJ homolog subfamily C member 13 [Cynoglossus semilaevis]	-	-	-	-	-	-	-
TCONS_00012772	21.27	1212.3	0.103333	6.70333	6.0195	1.09441e-12	7.93195e-11	yes	DNAJC13	PREDICTED: LOW QUALITY PROTEIN: dnaJ homolog subfamily C member 13 [Cynoglossus semilaevis]	-	-	-	-	-	-	-
TCONS_00012794	565.533	1170.98	2.31	5.52333	1.25765	7.25198e-07	2.05119e-05	yes	scrib	PREDICTED: LOW QUALITY PROTEIN: protein scribble homolog [Cynoglossus semilaevis]	-	-	-	-	-	-	GO:0001764//neuron migration;GO:0030154//cell differentiation;GO:0048731//system development;GO:0007275//multicellular organism development;GO:0006928//movement of cell or subcellular component;GO:0040011//locomotion;GO:0048699//generation of neurons;GO:0051179//localization;GO:0009888//tissue development;GO:0032501//multicellular organismal process;GO:0044699//single-organism process;GO:0048856/…
TCONS_00012798	0	111.26	0.001	0.536667	9.06788	0.000181575	0.00268702	yes	scrib	PREDICTED: LOW QUALITY PROTEIN: protein scribble homolog [Cynoglossus semilaevis]	-	-	-	-	-	-	GO:0007399//nervous system development;GO:0048646//anatomical structure formation involved in morphogenesis;GO:0022008//neurogenesis;GO:0009888//tissue development;GO:0060429//epithelium development;GO:0051674//localization of cell;GO:0048870//cell motility;GO:0048729//tissue morphogenesis;GO:0040011//locomotion;GO:0044707//single-multicellular organism process;GO:0002009//morphogenesis of an epi…
TCONS_00012799	299.667	62.6	1.21	0.286667	-2.07756	0.00456209	0.0379142	yes	scrib	PREDICTED: LOW QUALITY PROTEIN: protein scribble homolog [Cynoglossus semilaevis]	-	-	-	-	-	-	GO:0048856//anatomical structure development;GO:0002009//morphogenesis of an epithelium;GO:0016477//cell migration;GO:0048870//cell motility;GO:0009653//anatomical structure morphogenesis;GO:0007399//nervous system development;GO:0001764//neuron migration;GO:0009790//embryo development;GO:0032502//developmental process;GO:0051674//localization of cell;GO:0051179//localization;GO:0060429//epitheli…
TCONS_00012826	427.67	750.56	5.29333	10.6433	1.0077	0.000304045	0.00416539	yes	FAM49B	PREDICTED: protein FAM49B isoform X2 [Cynoglossus semilaevis]	-	-	-	-	-	-	-
TCONS_00012827	101.583	479.573	2.93	15.8933	2.43945	2.82573e-05	0.000534294	yes	FAM49B	PREDICTED: protein FAM49B isoform X1 [Cynoglossus semilaevis]	-	-	-	-	-	-	-
TCONS_00012833	531.23	981.853	3.17667	6.71	1.0788	8.89153e-05	0.0014582	yes	Asap1	PREDICTED: arf-GAP with SH3 domain, ANK repeat and PH domain-containing protein 1 isoform X4 [Cynoglossus semilaevis]	Cellular Processes	Transport and catabolism	ko04144//Endocytosis	K12488	-	-	-
TCONS_00012852	104.7	0	0.773333	0.001	-9.59495	7.01589e-07	1.99315e-05	yes	ubxn-4	PREDICTED: actin cytoskeleton-regulatory complex protein PAN1-like isoform X2 [Cynoglossus semilaevis]	-	-	-	-	-	-	-
TCONS_00012902	537.293	189.07	6.23667	2.51333	-1.31117	0.000545345	0.00676207	yes	GGH	PREDICTED: gamma-glutamyl hydrolase-like [Cynoglossus semilaevis]	Metabolism	Metabolism of cofactors and vitamins	ko00790//Folate biosynthesis	K01307	-	-	-
TCONS_00013089	30.2633	0	0.626667	0.001	-9.29155	0.00229545	0.021926	yes	chrnd	PREDICTED: LOW QUALITY PROTEIN: acetylcholine receptor subunit delta-like [Cynoglossus semilaevis]	Environmental Information Processing	Signaling molecules and interaction	ko04080//Neuroactive ligand-receptor interaction	K04816	GO:0044425//membrane part;GO:0098805//whole membrane;GO:0005886//plasma membrane;GO:0071944//cell periphery;GO:0005623//cell;GO:0044456//synapse part;GO:0031224//intrinsic component of membrane;GO:0016020//membrane;GO:0097060//synaptic membrane;GO:0098589//membrane region;GO:0098590//plasma membrane region;GO:0044459//plasma membrane part;GO:0044464//cell part;GO:0045202//synapse	GO:0022836//gated channel activity;GO:0015276//ligand-gated ion channel activity;GO:0022891//substrate-specific transmembrane transporter activity;GO:0022803//passive transmembrane transporter activity;GO:0015075//ion transmembrane transporter activity;GO:0022838//substrate-specific channel activity;GO:0022857//transmembrane transporter activity;GO:0060089//molecular transducer activity;GO:000487…	GO:0009653//anatomical structure morphogenesis;GO:0044765//single-organism transport;GO:0044085//cellular component biogenesis;GO:0032502//developmental process;GO:0048856//anatomical structure development;GO:0016043//cellular component organization;GO:0010927//cellular component assembly involved in morphogenesis;GO:0006811//ion transport;GO:0051179//localization;GO:1902578//single-organism loca…
TCONS_00013118	426.62	753.447	3.07667	6.19333	1.00935	0.00226139	0.0216768	yes	sphkap	PREDICTED: A-kinase anchor protein SPHKAP isoform X3 [Cynoglossus semilaevis]	-	-	-	-	-	-	-
TCONS_00013241	334.143	97.9767	1.95333	0.666667	-1.5509	0.00524811	0.0423952	yes	Cltc	PREDICTED: clathrin heavy chain 1-like [Cynoglossus semilaevis]	Cellular Processes	Transport and catabolism	ko04144//Endocytosis;ko04142//Lysosome	K04646	GO:0005798//Golgi-associated vesicle;GO:0012506//vesicle membrane;GO:0043229//intracellular organelle;GO:0098805//whole membrane;GO:0016020//membrane;GO:0044422//organelle part;GO:0005794//Golgi apparatus;GO:0030659//cytoplasmic vesicle membrane;GO:0044431//Golgi apparatus part;GO:0030662//coated vesicle membrane;GO:0031988//membrane-bounded vesicle;GO:0031410//cytoplasmic vesicle;GO:0044424//int…	-	GO:0015031//protein transport;GO:0033036//macromolecule localization;GO:0051234//establishment of localization;GO:0006810//transport;GO:0008104//protein localization;GO:0045184//establishment of protein localization;GO:0051179//localization;GO:0071702//organic substance transport
TCONS_00013242	87.8367	4597.67	0.556667	33.7467	5.92179	1.11964e-32	3.90934e-30	yes	Cltc	PREDICTED: clathrin heavy chain 1-like [Cynoglossus semilaevis]	Cellular Processes	Transport and catabolism	ko04144//Endocytosis;ko04142//Lysosome	K04646	GO:0044464//cell part;GO:0005905//coated pit;GO:0044431//Golgi apparatus part;GO:0044446//intracellular organelle part;GO:0030136//clathrin-coated vesicle;GO:0031090//organelle membrane;GO:0005622//intracellular;GO:0012505//endomembrane system;GO:0030662//coated vesicle membrane;GO:0012510//trans-Golgi network transport vesicle membrane;GO:0098588//bounding membrane of organelle;GO:0043226//organ…	-	GO:0015031//protein transport;GO:0051234//establishment of localization;GO:0045184//establishment of protein localization;GO:0071702//organic substance transport;GO:0008104//protein localization;GO:0033036//macromolecule localization;GO:0006810//transport;GO:0051179//localization
TCONS_00013243	3114.2	0	20.2867	0.001	-14.3082	6.77841e-179	7.00562e-175	yes	Cltc	PREDICTED: clathrin heavy chain 1-like [Cynoglossus semilaevis]	Cellular Processes	Transport and catabolism	ko04144//Endocytosis;ko04142//Lysosome	K04646	GO:0044444//cytoplasmic part;GO:0031090//organelle membrane;GO:0030665//clathrin-coated vesicle membrane;GO:0012506//vesicle membrane;GO:0000139//Golgi membrane;GO:0044446//intracellular organelle part;GO:0044464//cell part;GO:0012510//trans-Golgi network transport vesicle membrane;GO:0030135//coated vesicle;GO:0031410//cytoplasmic vesicle;GO:0016023//cytoplasmic, membrane-bounded vesicle;GO:0043…	-	GO:0033036//macromolecule localization;GO:0045184//establishment of protein localization;GO:0008104//protein localization;GO:0071702//organic substance transport;GO:0015031//protein transport;GO:0051234//establishment of localization;GO:0006810//transport;GO:0051179//localization
TCONS_00013324	1019.7	293.34	8.03	2.65	-1.59941	1.9406e-08	7.5914e-07	yes	RAP1GAP2	PREDICTED: rap1 GTPase-activating protein 2 [Cynoglossus semilaevis]	-	-	-	-	-	-	-
TCONS_00013326	0	542.77	0.001	5.79	12.4993	4.61093e-35	1.81889e-32	yes	RAP1GAP2	PREDICTED: rap1 GTPase-activating protein 2 [Cynoglossus semilaevis]	-	-	-	-	-	-	-
TCONS_00013412	190.72	1.22333	1.07333	0.00666667	-7.33092	0.000691951	0.00820309	yes	zgc:66101	PREDICTED: serine/threonine-protein kinase SIK3 [Cynoglossus semilaevis]	-	-	-	-	-	-	-
TCONS_00013416	123.913	0	0.553333	0.001	-9.11201	0.00298439	0.0270185	yes	zgc:66101	PREDICTED: serine/threonine-protein kinase SIK3 [Cynoglossus semilaevis]	-	-	-	-	-	-	-
TCONS_00013452	533.203	37.3467	2.16	0.176667	-3.61193	0.000422306	0.00547906	yes	MYO18A	PREDICTED: unconventional myosin-XVIIIa [Cynoglossus semilaevis]	-	-	-	-	-	-	-
TCONS_00013494	288.37	80.1633	2.85667	0.913333	-1.64512	0.00458007	0.0380025	yes	tbx2b	PREDICTED: T-box transcription factor TBX2 isoform X2 [Cynoglossus semilaevis]	-	-	-	-	GO:0043226//organelle;GO:0043227//membrane-bounded organelle;GO:0005622//intracellular;GO:0044464//cell part;GO:0005623//cell;GO:0043231//intracellular membrane-bounded organelle;GO:0043229//intracellular organelle;GO:0044424//intracellular part	GO:0005488//binding;GO:0097159//organic cyclic compound binding;GO:1901363//heterocyclic compound binding;GO:0003676//nucleic acid binding;GO:0001071//nucleic acid binding transcription factor activity	GO:0007417//central nervous system development;GO:0001754//eye photoreceptor cell differentiation;GO:0044767//single-organism developmental process;GO:0048568//embryonic organ development;GO:0040011//locomotion;GO:0042461//photoreceptor cell development;GO:0006351//transcription, DNA-templated;GO:0090304//nucleic acid metabolic process;GO:0097659//nucleic acid-templated transcription;GO:0044260//…
TCONS_00013610	461.2	83.68	3.85333	0.803333	-2.26204	2.0515e-06	5.22489e-05	yes	A2M	PREDICTED: LOW QUALITY PROTEIN: alpha-2-macroglobulin-like [Cynoglossus semilaevis]	-	-	-	-	-	-	-
TCONS_00013710	0	27.3733	0.001	0.316667	8.30682	0.00148951	0.0154593	yes	rasgrp1	PREDICTED: RAS guanyl-releasing protein 1-like isoform X1 [Cynoglossus semilaevis]	Environmental Information Processing	Signal transduction	ko04010//MAPK signaling pathway	K04350	GO:0044464//cell part;GO:0005623//cell	GO:0043169//cation binding;GO:0046872//metal ion binding;GO:0043167//ion binding;GO:0005488//binding	GO:0050896//response to stimulus;GO:0044700//single organism signaling;GO:0044763//single-organism cellular process;GO:0007165//signal transduction;GO:0044699//single-organism process;GO:0050794//regulation of cellular process;GO:0035556//intracellular signal transduction;GO:0007264//small GTPase mediated signal transduction;GO:0007154//cell communication;GO:0065007//biological regulation;GO:0050…
TCONS_00013731	0	53.9533	0.001	0.72	9.49185	4.66926e-05	0.000832316	yes	tyw1	PREDICTED: S-adenosyl-L-methionine-dependent tRNA 4-demethylwyosine synthase [Cynoglossus semilaevis]	-	-	-	-	-	GO:0097367//carbohydrate derivative binding;GO:1901363//heterocyclic compound binding;GO:1901265//nucleoside phosphate binding;GO:0032553//ribonucleotide binding;GO:0005488//binding;GO:0036094//small molecule binding;GO:0043169//cation binding;GO:0046914//transition metal ion binding;GO:0003824//catalytic activity;GO:0000166//nucleotide binding;GO:0046872//metal ion binding;GO:0043167//ion bindin…	GO:0008152//metabolic process;GO:0044710//single-organism metabolic process;GO:0044699//single-organism process
TCONS_00013750	12.46	127.38	0.163333	1.90333	3.54264	0.00356371	0.0311763	yes	GPR4	PREDICTED: G-protein coupled receptor 4 [Cynoglossus semilaevis]	-	-	-	-	-	-	-
TCONS_00013752	37.9733	0	0.53	0.001	-9.04985	0.000948624	0.0106846	yes	GPR4	PREDICTED: G-protein coupled receptor 4 [Cynoglossus semilaevis]	-	-	-	-	-	-	-
TCONS_00013801	1429.61	101.64	7.89	0.653333	-3.59413	0.000238399	0.00338914	yes	SPTBN4	PREDICTED: spectrin beta chain, non-erythrocytic 4 isoform X4 [Cynoglossus semilaevis]	-	-	-	-	-	-	-
TCONS_00013803	1189.95	428.177	7.03333	2.9	-1.27816	5.34275e-08	1.9173e-06	yes	ZNF665	PREDICTED: uncharacterized protein LOC103377901 [Cynoglossus semilaevis]	-	-	-	-	-	-	-
TCONS_00013817	120.647	370.91	0.7	2.48	1.82491	0.000553268	0.00684971	yes	Mark4	PREDICTED: MAP/microtubule affinity-regulating kinase 4 isoform X3 [Cynoglossus semilaevis]	-	-	-	-	-	-	-
TCONS_00013866	1769.37	699.8	16.2133	7.34	-1.14333	4.54014e-08	1.6499e-06	yes	Srsf7	PREDICTED: serine/arginine-rich splicing factor 7 [Cynoglossus semilaevis]	Genetic Information Processing	Transcription	ko03040//Spliceosome	K12896	-	GO:0046914//transition metal ion binding;GO:0043169//cation binding;GO:0043167//ion binding;GO:0046872//metal ion binding;GO:0005488//binding;GO:0097159//organic cyclic compound binding	-
TCONS_00013917	0	73.98	0.001	0.633333	9.30682	8.92397e-06	0.000192952	yes	arhgap42a	PREDICTED: LOW QUALITY PROTEIN: rho GTPase-activating protein 42 [Cynoglossus semilaevis]	-	-	-	-	-	-	-
TCONS_00013940	347.537	1007.17	3.24	10.8167	1.73919	6.70129e-11	3.90853e-09	yes	Aplp2	PREDICTED: amyloid-like protein 2 isoform X4 [Cynoglossus semilaevis]	-	-	-	-	-	-	-
TCONS_00013962	33.8033	0	0.13	0.001	-7.02237	0.00110284	0.0120909	yes	FAT4	PREDICTED: protocadherin Fat 4-like isoform X1 [Lates calcarifer]	-	-	-	-	-	-	-
TCONS_00013969	151.9	434.023	2.33	7.62667	1.71072	0.000124408	0.0019517	yes	STIM1	PREDICTED: stromal interaction molecule 1-like isoform X1 [Cynoglossus semilaevis]	Environmental Information Processing	Signal transduction	ko04020//Calcium signaling pathway	K16059	-	-	-
TCONS_00013989	0	170.77	0.001	0.8	9.64386	1.11869e-11	7.2443e-10	yes	Robo2	PREDICTED: roundabout homolog 2 isoform X3 [Cynoglossus semilaevis]	-	-	-	-	-	-	-
TCONS_00014175	262.573	72.2467	1.87333	0.586667	-1.67499	0.00605993	0.0474186	yes	NPAS3	PREDICTED: neuronal PAS domain-containing protein 1 isoform X4 [Cynoglossus semilaevis]	-	-	-	-	-	-	-
TCONS_00014272	907.72	121.583	8.76	1.32667	-2.72312	0.0060916	0.0475951	yes	Mcam	PREDICTED: cell surface glycoprotein MUC18 [Cynoglossus semilaevis]	-	-	-	-	-	-	-
TCONS_00014381	569.373	178.263	5.75667	2.06	-1.48259	0.000141293	0.00218019	yes	Arfip2	PREDICTED: arfaptin-2-like isoform X4 [Cynoglossus semilaevis]	-	-	-	-	-	-	-
TCONS_00014423	4.87333	104.533	0.0333333	0.853333	4.67807	0.00371728	0.0322576	yes	Pik3cb	PREDICTED: phosphatidylinositol 4,5-bisphosphate 3-kinase catalytic subunit beta isoform isoform X4 [Cynoglossus semilaevis]	Environmental Information Processing;Organismal Systems;Cellular Processes;Metabolism	Immune system;Cell motility;Carbohydrate metabolism;Cellular commiunity;Cell growth and death;Signal transduction;Circulatory system;Endocrine system	ko04510//Focal adhesion;ko04810//Regulation of actin cytoskeleton;ko04261//Adrenergic signaling in cardiomyocytes;ko04910//Insulin signaling pathway;ko04068//FoxO signaling pathway;ko04012//ErbB signaling pathway;ko04070//Phosphatidylinositol signaling system;ko04630//Jak-STAT signaling pathway;ko04914//Progesterone-mediated oocyte maturation;ko00562//Inositol phosphate metabolism;ko04210//Apopto…	K00922	-	-	-
TCONS_00014489	329.33	57.43	1.81667	0.363333	-2.32193	5.17195e-05	0.000913104	yes	TAGLN	PREDICTED: transgelin isoform X1 [Cynoglossus semilaevis]	-	-	-	-	-	-	-
TCONS_00014506	71.2367	359.337	0.663333	3.77	2.50676	9.07806e-05	0.00148502	yes	FBXO46	PREDICTED: F-box only protein 46 [Cynoglossus semilaevis]	-	-	-	-	-	-	-
TCONS_00014562	1416.84	437.643	6.71667	2.37667	-1.49881	2.96825e-06	7.26953e-05	yes	LTBP4	PREDICTED: latent-transforming growth factor beta-binding protein 4 [Cynoglossus semilaevis]	-	-	-	-	-	-	-
TCONS_00014574	503.823	0	2.31667	0.001	-11.1778	2.19178e-27	5.60704e-25	yes	PLEKHG2	PREDICTED: mucin-4-like isoform X2 [Cynoglossus semilaevis]	-	-	-	-	-	-	-
TCONS_00014619	1057.82	421.89	10.99	5.02667	-1.12852	4.63624e-06	0.000108261	yes	alcam	PREDICTED: LOW QUALITY PROTEIN: CD166 antigen homolog A-like [Cynoglossus semilaevis]	Environmental Information Processing	Signaling molecules and interaction	ko04514//Cell adhesion molecules (CAMs)	K06547	-	-	-
TCONS_00014648	20.3167	192.057	0.106667	1.16333	3.44708	0.00307277	0.0276683	yes	zgc:153454	PREDICTED: mediator of RNA polymerase II transcription subunit 13-like isoform X3 [Cynoglossus semilaevis]	-	-	-	-	GO:0043234//protein complex;GO:0032991//macromolecular complex	-	GO:0034641//cellular nitrogen compound metabolic process;GO:0034645//cellular macromolecule biosynthetic process;GO:0006725//cellular aromatic compound metabolic process;GO:0008152//metabolic process;GO:0010467//gene expression;GO:0016070//RNA metabolic process;GO:0006139//nucleobase-containing compound metabolic process;GO:0071704//organic substance metabolic process;GO:0044260//cellular macromo…
TCONS_00014664	102.723	0	3.30333	0.001	-11.6897	0.00541568	0.0434297	yes	EIF4H	PREDICTED: eukaryotic translation initiation factor 4H isoform X2 [Cynoglossus semilaevis]	-	-	-	-	-	-	-
TCONS_00014676	0	109.96	0.001	0.396667	8.63178	0.000199922	0.00291759	yes	MB21D2	PREDICTED: protein MB21D2 [Cynoglossus semilaevis]	-	-	-	-	-	-	-
TCONS_00014678	0	390.747	0.001	1.48333	10.5346	3.0155e-07	9.33108e-06	yes	MB21D2	PREDICTED: protein MB21D2 [Cynoglossus semilaevis]	-	-	-	-	-	-	-
TCONS_00014698	0	259.9	0.001	3.42667	11.7426	1.90841e-06	4.89909e-05	yes	ARRB1	PREDICTED: beta-arrestin-1 isoform X4 [Cynoglossus semilaevis]	Cellular Processes;Environmental Information Processing	Signal transduction;Transport and catabolism	ko04010//MAPK signaling pathway;ko04144//Endocytosis	K04439	-	GO:0005488//binding	GO:0044763//single-organism cellular process;GO:0009888//tissue development;GO:0007154//cell communication;GO:0032501//multicellular organismal process;GO:0044699//single-organism process;GO:0050794//regulation of cellular process;GO:0048856//anatomical structure development;GO:0002376//immune system process;GO:2000145//regulation of cell motility;GO:0050789//regulation of biological process;GO:0…
TCONS_00014771	553.78	64.1	4.56667	0.613333	-2.8964	1.05108e-05	0.000223338	yes	CLASRP	PREDICTED: CLK4-associating serine/arginine rich protein [Cynoglossus semilaevis]	-	-	-	-	-	-	-
TCONS_00014773	0	115.97	0.001	1.26333	10.303	3.3151e-08	1.2468e-06	yes	CLASRP	PREDICTED: CLK4-associating serine/arginine rich protein [Cynoglossus semilaevis]	-	-	-	-	-	-	-
TCONS_00014832	450.337	138.257	5.10333	1.80333	-1.50077	0.00120624	0.0130297	yes	tlcd2	PREDICTED: TLC domain-containing protein 2 [Cynoglossus semilaevis]	-	-	-	-	GO:0016020//membrane;GO:0031224//intrinsic component of membrane;GO:0044425//membrane part	-	-
TCONS_00015006	49.08	0	0.58	0.001	-9.17991	0.000191126	0.00280666	yes	Gdpd1	PREDICTED: glycerophosphodiester phosphodiesterase domain-containing protein 1 [Cynoglossus semilaevis]	-	-	-	-	-	GO:0016788//hydrolase activity, acting on ester bonds;GO:0016787//hydrolase activity;GO:0003824//catalytic activity;GO:0008081//phosphoric diester hydrolase activity;GO:0042578//phosphoric ester hydrolase activity	GO:0044238//primary metabolic process;GO:0008152//metabolic process
TCONS_00015007	0	106.317	0.001	1.47667	10.5281	5.69616e-08	2.03565e-06	yes	Gdpd1	PREDICTED: glycerophosphodiester phosphodiesterase domain-containing protein 1 [Cynoglossus semilaevis]	-	-	-	-	-	GO:0008081//phosphoric diester hydrolase activity;GO:0042578//phosphoric ester hydrolase activity;GO:0016787//hydrolase activity;GO:0016788//hydrolase activity, acting on ester bonds;GO:0003824//catalytic activity	GO:0008152//metabolic process;GO:0044238//primary metabolic process
TCONS_00015012	755.24	159.09	5.52667	1.33667	-2.04777	3.85105e-07	1.16242e-05	yes	YPEL2	PREDICTED: protein yippee-like 2 isoform X2 [Poecilia mexicana]	-	-	-	-	-	-	-
TCONS_00015028	1208.89	2187.4	6.55333	13.5333	1.04622	6.80491e-07	1.93854e-05	yes	trip12	PREDICTED: E3 ubiquitin-protein ligase TRIP12 [Cynoglossus semilaevis]	Genetic Information Processing	Folding, sorting and degradation	ko04120//Ubiquitin mediated proteolysis	K10590	-	GO:0003824//catalytic activity	GO:0043170//macromolecule metabolic process;GO:0006464//cellular protein modification process;GO:0008152//metabolic process;GO:0044237//cellular metabolic process;GO:0071704//organic substance metabolic process;GO:0043412//macromolecule modification;GO:0032446//protein modification by small protein conjugation;GO:0019538//protein metabolic process;GO:0009987//cellular process;GO:0044260//cellular…
TCONS_00015029	1035.69	294.003	6.28	2.04	-1.6222	2.3744e-05	0.000459377	yes	trip12	PREDICTED: E3 ubiquitin-protein ligase TRIP12 [Cynoglossus semilaevis]	Genetic Information Processing	Folding, sorting and degradation	ko04120//Ubiquitin mediated proteolysis	K10590	-	GO:0003824//catalytic activity	GO:0032446//protein modification by small protein conjugation;GO:0036211//protein modification process;GO:0070647//protein modification by small protein conjugation or removal;GO:0009987//cellular process;GO:0043412//macromolecule modification;GO:0006464//cellular protein modification process;GO:0044238//primary metabolic process;GO:0043170//macromolecule metabolic process;GO:0044260//cellular ma…
TCONS_00015052	0	40.9667	0.001	0.643333	9.32942	0.0003305	0.00446042	yes	AGFG1	PREDICTED: arf-GAP domain and FG repeat-containing protein 1-like isoform X3 [Cynoglossus semilaevis]	-	-	-	-	-	-	-
TCONS_00015053	183.023	14.23	2.58	0.223333	-3.5301	0.00224116	0.0215228	yes	AGFG1	PREDICTED: arf-GAP domain and FG repeat-containing protein 1-like isoform X4 [Cynoglossus semilaevis]	-	-	-	-	-	-	-
TCONS_00015054	30.6667	0	0.406667	0.001	-8.6677	0.00605703	0.0474073	yes	AGFG1	PREDICTED: arf-GAP domain and FG repeat-containing protein 1-like isoform X3 [Cynoglossus semilaevis]	-	-	-	-	-	-	-
TCONS_00015143	253.623	49.55	2.89667	0.65	-2.15588	0.000842049	0.00970422	yes	PTX3	PREDICTED: pentraxin-related protein PTX3 isoform X2 [Cynoglossus semilaevis]	-	-	-	-	-	-	-
TCONS_00015147	26.6867	459.2	0.48	9.07667	4.24106	0.00248685	0.023357	yes	Ccnl1	PREDICTED: cyclin-L1 isoform X1 [Cynoglossus semilaevis]	-	-	-	-	GO:0005623//cell;GO:0043231//intracellular membrane-bounded organelle;GO:0043226//organelle;GO:0044464//cell part;GO:0043229//intracellular organelle;GO:0043227//membrane-bounded organelle;GO:0005622//intracellular;GO:0044424//intracellular part	GO:0019899//enzyme binding;GO:0005515//protein binding;GO:0019900//kinase binding;GO:0005488//binding	GO:0034641//cellular nitrogen compound metabolic process;GO:0034645//cellular macromolecule biosynthetic process;GO:0006807//nitrogen compound metabolic process;GO:0006351//transcription, DNA-templated;GO:0044249//cellular biosynthetic process;GO:0008152//metabolic process;GO:0019438//aromatic compound biosynthetic process;GO:0009059//macromolecule biosynthetic process;GO:0071704//organic substan…
TCONS_00015181	522.613	969.177	5.45	11.5633	1.08523	6.03408e-06	0.000136582	yes	GMPS	PREDICTED: GMP synthase [glutamine-hydrolyzing] [Cynoglossus semilaevis]	Metabolism	Xenobiotics biodegradation and metabolism;Global and Overview;Nucleotide metabolism	ko01100//Metabolic pathways;ko00230//Purine metabolism;ko00983//Drug metabolism - other enzymes	K01951	-	-	-
TCONS_00015236	455.113	129.377	2.38333	0.786667	-1.59916	0.0035358	0.030974	yes	ETS1	PREDICTED: protein C-ets-1 isoform X3 [Lates calcarifer]	Organismal Systems	Development	ko04320//Dorso-ventral axis formation	K02678	-	-	-
TCONS_00015300	101.843	0	2.20667	0.001	-11.1077	0.00522076	0.0422335	yes	SERPINH1	PREDICTED: serpin H1 [Cynoglossus semilaevis]	-	-	-	-	-	-	-
TCONS_00015424	1398.85	376.403	6.66667	2.06	-1.69432	3.20021e-06	7.7604e-05	yes	USP32	PREDICTED: ubiquitin carboxyl-terminal hydrolase 32 isoform X4 [Cynoglossus semilaevis]	-	-	-	-	-	-	-
TCONS_00015425	174.437	966.617	0.843333	5.29333	2.65	1.5298e-08	6.10928e-07	yes	USP32	PREDICTED: ubiquitin carboxyl-terminal hydrolase 32 isoform X2 [Cynoglossus semilaevis]	-	-	-	-	-	-	-
TCONS_00015485	0	39.43	0.001	0.453333	8.82443	0.00494354	0.0403875	yes	Atf5	PREDICTED: cyclic AMP-dependent transcription factor ATF-5 isoform X1 [Cynoglossus semilaevis]	-	-	-	-	-	-	-
TCONS_00015491	0	76.62	0.001	0.476667	8.89684	4.95447e-06	0.00011481	yes	Phldb1	PREDICTED: pleckstrin homology-like domain family B member 1 [Cynoglossus semilaevis]	-	-	-	-	-	-	-
TCONS_00015535	654.393	1214.27	4.24667	9.12333	1.10323	6.58754e-05	0.00112386	yes	SLC43A2	PREDICTED: large neutral amino acids transporter small subunit 4-like isoform X1 [Cynoglossus semilaevis]	-	-	-	-	-	-	GO:0044763//single-organism cellular process;GO:0009987//cellular process;GO:0044699//single-organism process
TCONS_00015536	267.12	734.707	1.62667	5.07	1.64007	2.32081e-06	5.84741e-05	yes	SLC43A2	PREDICTED: large neutral amino acids transporter small subunit 4-like isoform X2 [Cynoglossus semilaevis]	-	-	-	-	-	-	GO:0044699//single-organism process;GO:0009987//cellular process;GO:0044763//single-organism cellular process
TCONS_00015537	21.79	278.18	0.136667	2.00333	3.87367	1.48025e-08	5.91944e-07	yes	SLC43A2	PREDICTED: large neutral amino acids transporter small subunit 4-like isoform X2 [Cynoglossus semilaevis]	-	-	-	-	-	-	GO:0044699//single-organism process;GO:0009987//cellular process;GO:0044763//single-organism cellular process
TCONS_00015586	416.41	147.58	6.11333	2.48667	-1.29775	0.00546513	0.0437651	yes	Scg2	PREDICTED: secretogranin-2 [Cynoglossus semilaevis]	-	-	-	-	-	-	-
TCONS_00015617	21.3167	450.5	0.0633333	1.52	4.58496	0.000383765	0.00506679	yes	tenm4	PREDICTED: LOW QUALITY PROTEIN: teneurin-4 [Cynoglossus semilaevis]	-	-	-	-	-	-	-
TCONS_00015634	0	189.1	0.001	3.33	11.7013	4.04459e-05	0.000735685	yes	PPP5C	PREDICTED: serine/threonine-protein phosphatase 5 [Cynoglossus semilaevis]	Environmental Information Processing	Signal transduction	ko04010//MAPK signaling pathway	K04460	GO:0043229//intracellular organelle;GO:0044424//intracellular part;GO:0005622//intracellular;GO:0005623//cell;GO:0044464//cell part;GO:0043227//membrane-bounded organelle;GO:0043226//organelle;GO:0043231//intracellular membrane-bounded organelle	GO:0003824//catalytic activity;GO:0043169//cation binding;GO:0097159//organic cyclic compound binding;GO:0043167//ion binding;GO:0005488//binding	GO:0008152//metabolic process;GO:0019538//protein metabolic process;GO:0036211//protein modification process;GO:0043412//macromolecule modification;GO:0071704//organic substance metabolic process;GO:0044267//cellular protein metabolic process;GO:0044238//primary metabolic process;GO:0044260//cellular macromolecule metabolic process;GO:0043170//macromolecule metabolic process;GO:0006464//cellular …
TCONS_00015650	2586.79	934.573	5.88667	2.42667	-1.27847	1.07287e-05	0.000226848	yes	RYR2	PREDICTED: ryanodine receptor 1-like [Cynoglossus semilaevis]	Environmental Information Processing	Signal transduction	ko04020//Calcium signaling pathway	K04961	-	-	-
TCONS_00015819	2101.25	770.847	28.31	11.8567	-1.25561	8.10721e-10	4.02835e-08	yes	Postn	PREDICTED: periostin-like isoform X2 [Cynoglossus semilaevis]	-	-	-	-	-	-	-
TCONS_00015829	2939.23	30.4033	28.4067	0.326667	-6.44227	3.64621e-06	8.71917e-05	yes	Trim3	PREDICTED: tripartite motif-containing protein 3-like [Cynoglossus semilaevis]	-	-	-	-	GO:0044464//cell part;GO:0005623//cell	GO:0043169//cation binding;GO:0046914//transition metal ion binding;GO:0043167//ion binding;GO:0005488//binding;GO:0046872//metal ion binding	GO:0019538//protein metabolic process;GO:0036211//protein modification process;GO:0044260//cellular macromolecule metabolic process;GO:0044267//cellular protein metabolic process;GO:0044237//cellular metabolic process;GO:0070647//protein modification by small protein conjugation or removal;GO:0043412//macromolecule modification;GO:0009987//cellular process;GO:0071704//organic substance metabolic …
TCONS_00015843	0	52.2867	0.001	1.20667	10.2368	0.00231105	0.0220465	yes	B3GALTL	PREDICTED: beta-1,3-glucosyltransferase-like [Cynoglossus semilaevis]	Metabolism	Glycan biosynthesis and metabolism	ko00514//Other types of O-glycan biosynthesis	K13675	-	-	-
TCONS_00015903	0	55.73	0.001	0.636667	9.31439	4.66063e-05	0.000831065	yes	Sarm1	PREDICTED: sterile alpha and TIR motif-containing protein 1 [Cynoglossus semilaevis]	-	-	-	-	-	-	-
TCONS_00015928	50.68	0	0.656667	0.001	-9.35902	0.000203237	0.00295761	yes	BMP4	PREDICTED: bone morphogenetic protein 4-like [Cynoglossus semilaevis]	Environmental Information Processing	Signaling molecules and interaction;Signal transduction	ko04060//Cytokine-cytokine receptor interaction;ko04350//TGF-beta signaling pathway;ko04340//Hedgehog signaling pathway	K04662	-	-	-
TCONS_00015968	535.877	177.597	3.27333	1.23667	-1.4043	0.0012137	0.013102	yes	Nyap2	PREDICTED: neuronal tyrosine-phosphorylated phosphoinositide-3-kinase adapter 2 isoform X4 [Cynoglossus semilaevis]	-	-	-	-	-	-	-
TCONS_00016014	244.647	0	0.513333	0.001	-9.00375	0.000726378	0.00855236	yes	foxo1a	PREDICTED: forkhead box protein O1 [Cynoglossus semilaevis]	Organismal Systems;Environmental Information Processing	Endocrine system;Signal transduction	ko04910//Insulin signaling pathway;ko04068//FoxO signaling pathway	K07201	GO:0043231//intracellular membrane-bounded organelle;GO:0005623//cell;GO:0043229//intracellular organelle;GO:0043227//membrane-bounded organelle;GO:0043226//organelle;GO:0044424//intracellular part;GO:0005622//intracellular;GO:0044464//cell part	GO:0001071//nucleic acid binding transcription factor activity;GO:0003676//nucleic acid binding;GO:1901363//heterocyclic compound binding;GO:0005488//binding;GO:0003677//DNA binding;GO:0097159//organic cyclic compound binding	GO:0046483//heterocycle metabolic process;GO:0034641//cellular nitrogen compound metabolic process;GO:1901362//organic cyclic compound biosynthetic process;GO:0034645//cellular macromolecule biosynthetic process;GO:0018130//heterocycle biosynthetic process;GO:0006139//nucleobase-containing compound metabolic process;GO:0044238//primary metabolic process;GO:0008152//metabolic process;GO:0009058//b…
TCONS_00016054	439.91	1251.42	1.71	5.63333	1.71999	3.57214e-05	0.000659264	yes	FRY	PREDICTED: protein furry homolog isoform X3 [Cynoglossus semilaevis]	-	-	-	-	-	-	-
TCONS_00016147	305.567	963.733	1.07333	3.89333	1.85891	3.32678e-12	2.28306e-10	yes	PITPNM3	PREDICTED: membrane-associated phosphatidylinositol transfer protein 3 [Cynoglossus semilaevis]	-	-	-	-	-	GO:0043167//ion binding;GO:0043169//cation binding;GO:0005488//binding	GO:0051179//localization;GO:0051234//establishment of localization
TCONS_00016148	81.26	0	0.456667	0.001	-8.835	0.000891855	0.0101739	yes	PITPNM3	PREDICTED: membrane-associated phosphatidylinositol transfer protein 3 [Cynoglossus semilaevis]	-	-	-	-	-	GO:0005488//binding;GO:0043167//ion binding;GO:0043169//cation binding	GO:0051234//establishment of localization;GO:0051179//localization
TCONS_00016229	171.98	659.02	0.6	2.66	2.14839	5.10482e-06	0.000117977	yes	PICALM	PREDICTED: synaptotagmin-like protein 2 [Cynoglossus semilaevis]	-	-	-	-	-	-	-
TCONS_00016300	316.713	663.837	2.62	6.25667	1.25583	0.00204467	0.0200511	yes	Synrg	PREDICTED: synergin gamma isoform X6 [Cynoglossus semilaevis]	-	-	-	-	-	-	-
TCONS_00016323	1779.69	477.583	22.1033	6.78333	-1.7042	7.46762e-15	7.06332e-13	yes	dixdc1a	PREDICTED: dixin-A-like isoform X2 [Cynoglossus semilaevis]	-	-	-	-	-	-	-
TCONS_00016416	1046.15	160.51	11.7867	2.07333	-2.50713	3.79523e-14	3.28513e-12	yes	Pde9a	PREDICTED: high affinity cGMP-specific 3',5'-cyclic phosphodiesterase 9A-like isoform X3 [Lates calcarifer]	Metabolism	Nucleotide metabolism	ko00230//Purine metabolism	K13761	-	-	-
TCONS_00016423	2911.74	1200.52	63.9167	30.1567	-1.08372	1.22143e-09	5.86604e-08	yes	NRGN	neurogranin [Gillichthys mirabilis]	-	-	-	-	-	-	-
TCONS_00016425	0	24.91	0.001	0.353333	8.46489	0.00210005	0.0204643	yes	SPA17	PREDICTED: retinitis pigmentosa 1-like 1 protein isoform X2 [Paralichthys olivaceus]	-	-	-	-	-	-	-
TCONS_00016426	79.77	0	0.99	0.001	-9.95128	6.2422e-06	0.0001408	yes	SPA17	PREDICTED: retinitis pigmentosa 1-like 1 protein isoform X2 [Paralichthys olivaceus]	-	-	-	-	-	-	-
TCONS_00016469	820.477	2057.19	2.66667	7.66	1.52231	1.51384e-13	1.21286e-11	yes	DSCAML1	PREDICTED: Down syndrome cell adhesion molecule-like protein 1 homolog [Cynoglossus semilaevis]	-	-	-	-	-	-	-
TCONS_00016472	100	0	0.346667	0.001	-8.43741	0.000323759	0.00438203	yes	DSCAML1	PREDICTED: Down syndrome cell adhesion molecule-like protein 1 homolog [Cynoglossus semilaevis]	-	-	-	-	-	-	-
TCONS_00016555	49.3767	0	0.666667	0.001	-9.38082	0.000186833	0.00275536	yes	VPS53	PREDICTED: vacuolar protein sorting-associated protein 53 homolog [Cynoglossus semilaevis]	-	-	-	-	-	-	-
TCONS_00016579	108.627	0	0.24	0.001	-7.90689	0.0044894	0.0373943	yes	FCHSD2	PREDICTED: NACHT and WD repeat domain-containing protein 2-like [Cynoglossus semilaevis]	-	-	-	-	-	-	-
TCONS_00016597	2947.47	5783.39	17.7333	39.89	1.16956	3.29039e-13	2.50788e-11	yes	Fam168a	PREDICTED: protein FAM168A isoform X1 [Cynoglossus semilaevis]	-	-	-	-	-	-	-
TCONS_00016690	0	36.8033	0.001	0.626667	9.29155	0.00649233	0.0499491	yes	Fzd9	PREDICTED: frizzled-9 [Cynoglossus semilaevis]	Environmental Information Processing;Organismal Systems	Endocrine system;Signal transduction	ko04310//Wnt signaling pathway;ko04916//Melanogenesis	K02842	GO:0044425//membrane part;GO:0031224//intrinsic component of membrane;GO:0016020//membrane	GO:0060089//molecular transducer activity;GO:0004872//receptor activity;GO:0099600//transmembrane receptor activity;GO:0004871//signal transducer activity;GO:0004888//transmembrane signaling receptor activity;GO:0038023//signaling receptor activity	GO:0050794//regulation of cellular process;GO:0032501//multicellular organismal process;GO:0023052//signaling;GO:0007166//cell surface receptor signaling pathway;GO:0044763//single-organism cellular process;GO:0007154//cell communication;GO:0009987//cellular process;GO:0044699//single-organism process;GO:0044707//single-multicellular organism process;GO:0050789//regulation of biological process;G…
TCONS_00016695	8.76	194.537	0.06	1.53333	4.67557	1.42691e-05	0.000293774	yes	Rasa2	PREDICTED: ras GTPase-activating protein 2 [Cynoglossus semilaevis]	Environmental Information Processing	Signal transduction	ko04010//MAPK signaling pathway	K08053	GO:0005623//cell;GO:0044464//cell part	-	GO:0007264//small GTPase mediated signal transduction;GO:0050790//regulation of catalytic activity;GO:0065009//regulation of molecular function;GO:0050896//response to stimulus;GO:0019222//regulation of metabolic process;GO:0007154//cell communication;GO:0050794//regulation of cellular process;GO:0065007//biological regulation;GO:0035556//intracellular signal transduction;GO:0007165//signal trans…
TCONS_00016734	158.143	4.87667	2.29333	0.0833333	-4.78241	0.001153	0.0125437	yes	WDR59	PREDICTED: WD repeat-containing protein 59 isoform X1 [Cynoglossus semilaevis]	-	-	-	-	-	-	-
TCONS_00017033	396.333	114.333	7.23	2.39	-1.59699	0.000788128	0.00915632	yes	-	-	-	-	-	-	-	-	-
TCONS_00017069	24.7967	0	0.203333	0.001	-7.6677	0.00417936	0.0353474	yes	HP	PREDICTED: haptoglobin-like isoform X2 [Cynoglossus semilaevis]	-	-	-	-	-	-	-
TCONS_00017071	0	30.2767	0.001	0.303333	8.24476	0.00234941	0.0223433	yes	HP	PREDICTED: haptoglobin-like isoform X2 [Cynoglossus semilaevis]	-	-	-	-	-	-	-
TCONS_00017205	1124.68	433.197	6.08667	2.70667	-1.16914	5.17008e-06	0.000119166	yes	TJP1	PREDICTED: tight junction protein ZO-1-like isoform X8 [Cynoglossus semilaevis]	Cellular Processes	Cellular commiunity	ko04530//Tight junction;ko04520//Adherens junction;ko04540//Gap junction	K05701	-	-	-
TCONS_00017207	0	158.353	0.001	0.973333	9.92679	1.74249e-09	8.06855e-08	yes	TJP1	PREDICTED: tight junction protein ZO-1-like isoform X8 [Cynoglossus semilaevis]	Cellular Processes	Cellular commiunity	ko04530//Tight junction;ko04520//Adherens junction;ko04540//Gap junction	K05701	-	-	-
TCONS_00017228	77.85	455.037	2.67333	17.99	2.75048	3.05971e-07	9.45089e-06	yes	eif3ja	PREDICTED: eukaryotic translation initiation factor 3 subunit J [Cynoglossus semilaevis]	Genetic Information Processing	Translation	ko03013//RNA transport	K03245	GO:0005623//cell;GO:1990904//ribonucleoprotein complex;GO:0044424//intracellular part;GO:0044464//cell part;GO:0030529//intracellular ribonucleoprotein complex;GO:0044444//cytoplasmic part;GO:0070993//translation preinitiation complex;GO:0032991//macromolecular complex;GO:0005737//cytoplasm;GO:0005622//intracellular	-	GO:0006413//translational initiation;GO:0009059//macromolecule biosynthetic process;GO:0043604//amide biosynthetic process;GO:0043043//peptide biosynthetic process;GO:0006412//translation;GO:0006518//peptide metabolic process;GO:0071704//organic substance metabolic process;GO:0044237//cellular metabolic process;GO:1901576//organic substance biosynthetic process;GO:0044249//cellular biosynthetic p…
TCONS_00017345	0	84.3267	0.001	1.07667	10.0724	1.43458e-06	3.79977e-05	yes	CHT1	PREDICTED: high-affinity choline transporter 1-like [Cynoglossus semilaevis]	-	-	-	-	-	-	-
TCONS_00017366	390.683	684.43	4.02333	8.08667	1.00715	0.00120134	0.0129848	yes	Znf319	PREDICTED: zinc finger protein 319-like [Lates calcarifer]	-	-	-	-	-	-	-
TCONS_00017367	13.6667	193.32	0.25	4.09667	4.03445	1.14222e-06	3.09519e-05	yes	-	PREDICTED: casein kinase II subunit alpha'-like isoform X1 [Pundamilia nyererei]	Cellular Processes;Environmental Information Processing;Genetic Information Processing	Cellular commiunity;Signal transduction;Translation	ko04530//Tight junction;ko04310//Wnt signaling pathway;ko04520//Adherens junction;ko03008//Ribosome biogenesis in eukaryotes	K03097	-	GO:0016301//kinase activity;GO:0001882//nucleoside binding;GO:0097159//organic cyclic compound binding;GO:0016773//phosphotransferase activity, alcohol group as acceptor;GO:0003824//catalytic activity;GO:0016740//transferase activity;GO:0005488//binding;GO:0097367//carbohydrate derivative binding;GO:0032549//ribonucleoside binding;GO:0016772//transferase activity, transferring phosphorus-containi…	GO:0006464//cellular protein modification process;GO:0008152//metabolic process;GO:0006793//phosphorus metabolic process;GO:0044237//cellular metabolic process;GO:0044238//primary metabolic process;GO:0036211//protein modification process;GO:0009987//cellular process;GO:0006796//phosphate-containing compound metabolic process;GO:0019538//protein metabolic process;GO:0043170//macromolecule metabol…
TCONS_00017418	451.177	1227.62	3.66	11.4233	1.64207	6.5073e-12	4.32225e-10	yes	V-FPS	PREDICTED: tyrosine-protein kinase Fes/Fps [Cynoglossus semilaevis]	-	-	-	-	-	-	-
TCONS_00017531	405.423	128.477	7.53667	2.77	-1.44404	0.00582188	0.0459666	yes	Cd82	PREDICTED: CD82 antigen-like [Cynoglossus semilaevis]	Cellular Processes	Cell growth and death	ko04115//p53 signaling pathway	K06509	-	-	-
TCONS_00017547	132.22	316.163	1.76	4.82	1.45346	0.00304694	0.0274973	yes	phospho2	PREDICTED: pyridoxal phosphate phosphatase PHOSPHO2 [Cynoglossus semilaevis]	Metabolism	Global and Overview;Metabolism of cofactors and vitamins	ko01100//Metabolic pathways;ko00750//Vitamin B6 metabolism	K13248	-	-	-
TCONS_00017552	819.247	326.76	8.42667	3.86	-1.12636	0.000149341	0.00228189	yes	CDH8	PREDICTED: cadherin-8 [Cynoglossus semilaevis]	-	-	-	-	-	-	-
TCONS_00017749	35.2733	0	0.553333	0.001	-9.11201	0.00109606	0.0120281	yes	PPEF2	PREDICTED: serine/threonine-protein phosphatase with EF-hands 1 [Cynoglossus semilaevis]	-	-	-	-	-	-	-
TCONS_00017767	268.343	742.943	1.83	5.82	1.66918	1.04423e-05	0.00022206	yes	USP8	PREDICTED: ubiquitin carboxyl-terminal hydrolase 8 isoform X2 [Cynoglossus semilaevis]	Cellular Processes	Transport and catabolism	ko04144//Endocytosis	K11839	-	-	-
TCONS_00017908	662.847	193.41	1.73667	0.586667	-1.56571	0.000494235	0.00625216	yes	CSMD1	PREDICTED: CUB and sushi domain-containing protein 1 [Cynoglossus semilaevis]	-	-	-	-	-	-	-
TCONS_00017947	253.907	67.8167	4.23	1.29	-1.71329	0.00645036	0.0496912	yes	Hnrnpf	PREDICTED: heterogeneous nuclear ribonucleoprotein H3 isoform X1 [Cynoglossus semilaevis]	-	-	-	-	-	-	-
TCONS_00018008	0	26.9433	0.001	0.686667	9.42347	0.0022267	0.0214157	yes	spg21	PREDICTED: maspardin isoform X1 [Cynoglossus semilaevis]	Cellular Processes	Transport and catabolism	ko04144//Endocytosis	K19367	-	-	-
TCONS_00018092	390.463	0	0.883333	0.001	-9.78681	1.01791e-21	1.85871e-19	yes	GOLGB1	PREDICTED: golgin subfamily B member 1-like isoform X4 [Cynoglossus semilaevis]	-	-	-	-	-	-	-
TCONS_00018102	277.99	749.237	1.28667	3.92333	1.60844	7.13295e-05	0.00120262	yes	SHANK2	PREDICTED: SH3 and multiple ankyrin repeat domains protein 2 [Cynoglossus semilaevis]	-	-	-	-	-	-	-
TCONS_00018117	748.643	260.893	5.34667	2.14667	-1.31654	0.000169161	0.00253158	yes	Trim66	PREDICTED: tripartite motif-containing protein 66 isoform X2 [Cynoglossus semilaevis]	-	-	-	-	-	-	-
TCONS_00018180	5751.07	1700.91	77.9133	26.3767	-1.56261	8.39607e-21	1.44625e-18	yes	snap25a	PREDICTED: synaptosomal-associated protein 25-A-like isoform X1 [Cynoglossus semilaevis]	-	-	-	-	GO:0005737//cytoplasm;GO:0005622//intracellular;GO:0042995//cell projection;GO:0005623//cell;GO:0032991//macromolecular complex;GO:0016020//membrane;GO:0043234//protein complex;GO:0031082//BLOC complex;GO:0044424//intracellular part;GO:0005829//cytosol;GO:0044444//cytoplasmic part;GO:0044464//cell part;GO:0044445//cytosolic part	-	-
TCONS_00018185	75.5133	0	0.92	0.001	-9.84549	6.41358e-05	0.00109963	yes	Fam219b	PREDICTED: protein FAM219B [Cynoglossus semilaevis]	-	-	-	-	-	-	-
TCONS_00018305	24.1367	0	0.656667	0.001	-9.35902	0.00572171	0.0453211	yes	GNPNAT1	PREDICTED: glucosamine 6-phosphate N-acetyltransferase [Cynoglossus semilaevis]	Metabolism	Carbohydrate metabolism	ko00520//Amino sugar and nucleotide sugar metabolism	K00621	-	GO:0016407//acetyltransferase activity;GO:0016740//transferase activity;GO:0016746//transferase activity, transferring acyl groups;GO:0016747//transferase activity, transferring acyl groups other than amino-acyl groups;GO:0003824//catalytic activity	-
TCONS_00018501	0	24.5533	0.001	1.23	10.2644	0.00214437	0.0208098	yes	ccsap	PREDICTED: centriole, cilia and spindle-associated protein-like [Cynoglossus semilaevis]	-	-	-	-	-	-	GO:0044699//single-organism process
TCONS_00018506	0	42.11	0.001	0.74	9.53138	0.000685121	0.00813259	yes	smyd2a	PREDICTED: N-lysine methyltransferase SMYD2-A-like [Cynoglossus semilaevis]	-	-	-	-	-	-	-
TCONS_00018534	1760.11	760.967	6.66667	3.30333	-1.01304	6.953e-07	1.97637e-05	yes	MTSS1L	PREDICTED: MTSS1-like protein isoform X1 [Cynoglossus semilaevis]	-	-	-	-	-	-	-
TCONS_00018589	0	170.873	0.001	2.00333	10.9682	1.16152e-11	7.50287e-10	yes	BAZ2B	PREDICTED: bromodomain adjacent to zinc finger domain protein 2B-like [Cynoglossus semilaevis]	-	-	-	-	-	-	-
TCONS_00018598	90.86	321.813	0.906667	3.75	2.04825	0.000939233	0.010602	yes	BAZ2B	PREDICTED: bromodomain adjacent to zinc finger domain protein 2B-like [Cynoglossus semilaevis]	-	-	-	-	-	-	-
TCONS_00018637	0	30.47	0.001	0.236667	7.88671	0.00125915	0.0135136	yes	Stk16	PREDICTED: serine/threonine-protein kinase 16 [Cynoglossus semilaevis]	-	-	-	-	-	GO:0016773//phosphotransferase activity, alcohol group as acceptor;GO:0004672//protein kinase activity;GO:0003824//catalytic activity;GO:0032550//purine ribonucleoside binding;GO:0016772//transferase activity, transferring phosphorus-containing groups;GO:0097159//organic cyclic compound binding;GO:0016740//transferase activity;GO:0036094//small molecule binding;GO:0001882//nucleoside binding;GO:0…	GO:0044260//cellular macromolecule metabolic process;GO:0006464//cellular protein modification process;GO:0008152//metabolic process;GO:0044267//cellular protein metabolic process;GO:0043170//macromolecule metabolic process;GO:0043412//macromolecule modification;GO:0036211//protein modification process;GO:0044238//primary metabolic process;GO:0019538//protein metabolic process;GO:0009987//cellula…
TCONS_00018725	775.677	86.96	7.71667	1.01	-2.93362	0.00477014	0.0392206	yes	COG4	PREDICTED: conserved oligomeric Golgi complex subunit 4 [Cynoglossus semilaevis]	-	-	-	-	-	-	-
TCONS_00018796	55.08	425.233	1.16667	10.23	3.13234	1.48112e-08	5.91944e-07	yes	Cpsf7	PREDICTED: cleavage and polyadenylation specificity factor subunit 7 isoform X4 [Cynoglossus semilaevis]	Genetic Information Processing	Translation	ko03015//mRNA surveillance pathway	K14398	-	-	-
TCONS_00018800	1560.34	278.043	8.88	1.79667	-2.30524	6.0002e-15	5.72078e-13	yes	SYT7	PREDICTED: synaptotagmin-7-like [Cynoglossus semilaevis]	-	-	-	-	GO:0043231//intracellular membrane-bounded organelle;GO:0044444//cytoplasmic part;GO:0030135//coated vesicle;GO:0043227//membrane-bounded organelle;GO:0031982//vesicle;GO:0005622//intracellular;GO:0044424//intracellular part;GO:0031410//cytoplasmic vesicle;GO:0005623//cell;GO:0044464//cell part;GO:0005737//cytoplasm;GO:0030136//clathrin-coated vesicle;GO:0016023//cytoplasmic, membrane-bounded ves…	-	GO:0009987//cellular process;GO:0051179//localization;GO:0001505//regulation of neurotransmitter levels;GO:0051649//establishment of localization in cell;GO:0044700//single organism signaling;GO:0099536//synaptic signaling;GO:0099531//presynaptic process involved in synaptic transmission;GO:0006836//neurotransmitter transport;GO:0065008//regulation of biological quality;GO:0044699//single-organis…
TCONS_00018948	99.9333	0	1.9	0.001	-10.8918	1.31227e-06	3.51363e-05	yes	Myef2	PREDICTED: myelin expression factor 2 [Cynoglossus semilaevis]	-	-	-	-	-	-	-
TCONS_00019067	173.753	539.1	1.57	5.57	1.82691	2.26972e-06	5.72985e-05	yes	SLC9A5	PREDICTED: sodium/hydrogen exchanger 5 [Cynoglossus semilaevis]	-	-	-	-	-	-	-
TCONS_00019068	210.787	461.07	1.68	4.19667	1.32078	0.000723058	0.00851863	yes	SLC9A5	PREDICTED: sodium/hydrogen exchanger 5 [Cynoglossus semilaevis]	-	-	-	-	-	-	-
TCONS_00019072	241.45	565.947	2.12333	5.60333	1.39995	0.00155879	0.0160302	yes	FHOD3	PREDICTED: FH1/FH2 domain-containing protein 1 isoform X2 [Cynoglossus semilaevis]	-	-	-	-	-	-	-
TCONS_00019294	2223.05	394.52	21.33	4.33333	-2.29933	6.45455e-25	1.45653e-22	yes	PARP6	PREDICTED: poly [ADP-ribose] polymerase 6 [Cynoglossus semilaevis]	-	-	-	-	-	-	-
TCONS_00019323	104.933	314.033	0.536667	1.83333	1.77237	0.000746814	0.00873723	yes	ITSN2	PREDICTED: LOW QUALITY PROTEIN: intersectin-2-like [Cynoglossus semilaevis]	-	-	-	-	-	-	-
TCONS_00019324	0	286.51	0.001	1.97333	10.9464	4.33424e-17	5.33277e-15	yes	ITSN2	PREDICTED: LOW QUALITY PROTEIN: intersectin-2-like [Cynoglossus semilaevis]	-	-	-	-	-	-	-
TCONS_00019327	444.53	127.533	2.68	0.873333	-1.61763	0.00600557	0.0470717	yes	ITSN2	PREDICTED: LOW QUALITY PROTEIN: intersectin-2-like [Cynoglossus semilaevis]	-	-	-	-	-	-	-
TCONS_00019378	216.913	15.7867	9.34333	0.78	-3.58239	6.87967e-06	0.000153636	yes	-	PREDICTED: uncharacterized protein LOC107384926 isoform X2 [Nothobranchius furzeri]	-	-	-	-	-	-	-
TCONS_00019390	253.977	549.97	2.82667	7.01333	1.311	0.00044426	0.00573015	yes	VPS35	PREDICTED: vacuolar protein sorting-associated protein 35 [Cynoglossus semilaevis]	Cellular Processes	Transport and catabolism	ko04144//Endocytosis	K18468	GO:0012505//endomembrane system;GO:0005623//cell;GO:0044464//cell part	-	GO:0006810//transport;GO:0008104//protein localization;GO:0016192//vesicle-mediated transport;GO:0051179//localization;GO:0045184//establishment of protein localization;GO:0051234//establishment of localization;GO:0033036//macromolecule localization
TCONS_00019391	0	142.997	0.001	1.69667	10.7285	4.43711e-10	2.29292e-08	yes	VPS35	PREDICTED: vacuolar protein sorting-associated protein 35 [Cynoglossus semilaevis]	Cellular Processes	Transport and catabolism	ko04144//Endocytosis	K18468	GO:0044464//cell part;GO:0005623//cell;GO:0012505//endomembrane system	-	GO:0033036//macromolecule localization;GO:0008104//protein localization;GO:0051179//localization;GO:0045184//establishment of protein localization;GO:0006810//transport;GO:0051234//establishment of localization;GO:0016192//vesicle-mediated transport
TCONS_00019448	1161.71	453.013	10.6133	4.72667	-1.16698	4.40389e-06	0.000103115	yes	phka2	PREDICTED: LOW QUALITY PROTEIN: phosphorylase b kinase regulatory subunit alpha, liver isoform [Cynoglossus semilaevis]	Organismal Systems;Environmental Information Processing	Signal transduction;Endocrine system	ko04020//Calcium signaling pathway;ko04910//Insulin signaling pathway	K07190	-	-	-
TCONS_00019468	2074.86	768.223	26.5	11.2233	-1.23949	3.19431e-10	1.69476e-08	yes	GATM	PREDICTED: glycine amidinotransferase, mitochondrial [Cynoglossus semilaevis]	Metabolism	Global and Overview;Amino acid metabolism	ko01100//Metabolic pathways;ko00330//Arginine and proline metabolism;ko00260//Glycine, serine and threonine metabolism	K00613	-	GO:0003824//catalytic activity;GO:0016810//hydrolase activity, acting on carbon-nitrogen (but not peptide) bonds;GO:0016787//hydrolase activity	-
TCONS_00019509	123.667	649.42	2.46	14.8533	2.59406	1.33727e-07	4.47281e-06	yes	abhd2a	PREDICTED: monoacylglycerol lipase ABHD2-A isoform X1 [Cynoglossus semilaevis]	-	-	-	-	-	-	-
TCONS_00019658	508.58	79.5567	4.98667	0.906667	-2.45943	9.83357e-07	2.71391e-05	yes	Ppp1r3e	PREDICTED: protein phosphatase 1 regulatory subunit 3E-like [Cynoglossus semilaevis]	Organismal Systems	Endocrine system	ko04910//Insulin signaling pathway	K07189	-	-	GO:0044262//cellular carbohydrate metabolic process;GO:0005976//polysaccharide metabolic process;GO:0005975//carbohydrate metabolic process;GO:0009987//cellular process;GO:0044238//primary metabolic process;GO:0006073//cellular glucan metabolic process;GO:0043170//macromolecule metabolic process;GO:0044042//glucan metabolic process;GO:0044237//cellular metabolic process;GO:0044260//cellular macro…
TCONS_00019746	434.793	126.57	3.11667	1.03333	-1.5927	0.00132751	0.0141113	yes	SH3GL3	PREDICTED: endophilin-A3 isoform X3 [Cynoglossus semilaevis]	Cellular Processes	Transport and catabolism	ko04144//Endocytosis	K11247	-	-	-
TCONS_00019749	103.367	266.82	0.726667	2.15333	1.56721	0.00447564	0.0372977	yes	SH3GL3	PREDICTED: endophilin-A3 isoform X1 [Cynoglossus semilaevis]	Cellular Processes	Transport and catabolism	ko04144//Endocytosis	K11247	-	-	-
TCONS_00019750	434.793	126.57	3.11667	1.03333	-1.5927	0.00132811	0.014113	yes	SH3GL3	PREDICTED: endophilin-A3 isoform X3 [Cynoglossus semilaevis]	Cellular Processes	Transport and catabolism	ko04144//Endocytosis	K11247	-	-	-
TCONS_00019758	457.907	855.8	4.98333	10.6367	1.09386	2.78093e-05	0.000526594	yes	TXLNG	PREDICTED: gamma-taxilin-like [Cynoglossus semilaevis]	-	-	-	-	-	-	-
TCONS_00019760	460.667	51.0533	5.71333	0.72	-2.98826	2.59378e-08	9.92861e-07	yes	Cttn	PREDICTED: src substrate cortactin [Cynoglossus semilaevis]	Cellular Processes	Cellular commiunity	ko04530//Tight junction	K06106	-	-	-
TCONS_00019772	523.963	160.39	3.32667	1.17333	-1.50346	0.000517281	0.00649126	yes	PPFIA1	PREDICTED: liprin-alpha-1 [Cynoglossus semilaevis]	-	-	-	-	-	-	-
TCONS_00019774	0	42.5333	0.001	0.313333	8.29155	0.00555193	0.0442954	yes	PPFIA1	PREDICTED: liprin-alpha-1 [Cynoglossus semilaevis]	-	-	-	-	-	-	-
TCONS_00019838	290.407	46.86	15.3367	2.84	-2.43302	0.00027738	0.00385943	yes	-	PREDICTED: LOW QUALITY PROTEIN: uncharacterized protein LOC106000001 [Dipodomys ordii]	-	-	-	-	GO:0005622//intracellular;GO:0044424//intracellular part;GO:0043227//membrane-bounded organelle;GO:0005623//cell;GO:0043232//intracellular non-membrane-bounded organelle;GO:0043231//intracellular membrane-bounded organelle;GO:0044464//cell part;GO:0043228//non-membrane-bounded organelle;GO:0043226//organelle;GO:0043229//intracellular organelle	GO:0005515//protein binding;GO:0046983//protein dimerization activity;GO:0097159//organic cyclic compound binding;GO:0003676//nucleic acid binding;GO:0005488//binding;GO:1901363//heterocyclic compound binding	GO:0071824//protein-DNA complex subunit organization;GO:0016043//cellular component organization;GO:0043933//macromolecular complex subunit organization;GO:0071822//protein complex subunit organization;GO:0006996//organelle organization;GO:0009987//cellular process;GO:0006325//chromatin organization;GO:0034728//nucleosome organization;GO:0051276//chromosome organization;GO:0071840//cellular compo…
TCONS_00019887	0	600.743	0.001	2.53333	11.3068	2.88188e-40	1.43196e-37	yes	KIF13B	PREDICTED: kinesin-like protein KIF13B [Cynoglossus semilaevis]	-	-	-	-	GO:0005623//cell;GO:0044430//cytoskeletal part;GO:0043234//protein complex;GO:0043228//non-membrane-bounded organelle;GO:0032991//macromolecular complex;GO:0043226//organelle;GO:0015630//microtubule cytoskeleton;GO:0044446//intracellular organelle part;GO:0044464//cell part;GO:0005622//intracellular;GO:0044422//organelle part;GO:0005856//cytoskeleton;GO:0044424//intracellular part;GO:0043232//int…	GO:0016462//pyrophosphatase activity;GO:0032550//purine ribonucleoside binding;GO:1901363//heterocyclic compound binding;GO:0001882//nucleoside binding;GO:0036094//small molecule binding;GO:0097159//organic cyclic compound binding;GO:0017111//nucleoside-triphosphatase activity;GO:0005515//protein binding;GO:0016817//hydrolase activity, acting on acid anhydrides;GO:0003774//motor activity;GO:00325…	GO:0044699//single-organism process;GO:0009987//cellular process;GO:0007017//microtubule-based process;GO:0044763//single-organism cellular process
TCONS_00019891	1257.34	118.463	4.59	0.503333	-3.18891	0.00151077	0.0156297	yes	KIF13B	PREDICTED: kinesin-like protein KIF13B [Cynoglossus semilaevis]	-	-	-	-	GO:0043229//intracellular organelle;GO:0043226//organelle;GO:0005623//cell;GO:0005875//microtubule associated complex;GO:0043228//non-membrane-bounded organelle;GO:0044446//intracellular organelle part;GO:0043234//protein complex;GO:0005622//intracellular;GO:0043232//intracellular non-membrane-bounded organelle;GO:0044422//organelle part;GO:0044424//intracellular part;GO:0015630//microtubule cyto…	GO:0016818//hydrolase activity, acting on acid anhydrides, in phosphorus-containing anhydrides;GO:0003774//motor activity;GO:0005488//binding;GO:0036094//small molecule binding;GO:0016462//pyrophosphatase activity;GO:0003824//catalytic activity;GO:0008092//cytoskeletal protein binding;GO:0017111//nucleoside-triphosphatase activity;GO:0001882//nucleoside binding;GO:0097367//carbohydrate derivative…	GO:0007017//microtubule-based process;GO:0044763//single-organism cellular process;GO:0044699//single-organism process;GO:0009987//cellular process
TCONS_00019962	0	131.663	0.001	1.81667	10.8271	2.29921e-09	1.03858e-07	yes	Zdhhc7	PREDICTED: palmitoyltransferase ZDHHC7 isoform X1 [Cynoglossus semilaevis]	-	-	-	-	GO:0031224//intrinsic component of membrane;GO:0016020//membrane;GO:0044425//membrane part	GO:0046872//metal ion binding;GO:0016747//transferase activity, transferring acyl groups other than amino-acyl groups;GO:0046914//transition metal ion binding;GO:0043169//cation binding;GO:0016409//palmitoyltransferase activity;GO:0043167//ion binding;GO:0005488//binding;GO:0016746//transferase activity, transferring acyl groups;GO:0003824//catalytic activity;GO:0016740//transferase activity	-
TCONS_00019992	0	82.8367	0.001	0.396667	8.63178	0.00528004	0.042613	yes	TLN2	PREDICTED: talin-2-like [Cynoglossus semilaevis]	Cellular Processes	Cellular commiunity	ko04510//Focal adhesion	K06271	-	-	-
TCONS_00020012	36.2233	1134.64	0.17	6.13333	5.17306	0.000224058	0.00321891	yes	TRPM7	PREDICTED: transient receptor potential cation channel subfamily M member 7 [Cynoglossus semilaevis]	-	-	-	-	-	-	-
TCONS_00020104	0	47.7567	0.001	0.223333	7.80305	0.00286784	0.0262067	yes	Unc13c	PREDICTED: protein unc-13 homolog C isoform X4 [Cynoglossus semilaevis]	-	-	-	-	-	-	-
TCONS_00020105	0	1405.66	0.001	6.61667	12.6919	4.67087e-68	7.09917e-65	yes	Unc13c	PREDICTED: protein unc-13 homolog C isoform X4 [Cynoglossus semilaevis]	-	-	-	-	-	-	-
TCONS_00020110	1268.76	2619.31	5.41667	12.7533	1.2354	1.29282e-09	6.15173e-08	yes	Unc13c	PREDICTED: protein unc-13 homolog C isoform X4 [Cynoglossus semilaevis]	-	-	-	-	-	-	-
TCONS_00020212	0	20.06	0.001	0.13	7.02237	0.00408993	0.034756	yes	Zcchc2	PREDICTED: zinc finger CCHC domain-containing protein 14 [Cynoglossus semilaevis]	-	-	-	-	-	-	-
TCONS_00020628	299.923	65.8	6.89333	1.73667	-1.98888	0.000673082	0.00801143	yes	KCNJ8	PREDICTED: ATP-sensitive inward rectifier potassium channel 11-like [Cynoglossus semilaevis]	-	-	-	-	GO:0005623//cell;GO:0044464//cell part;GO:0016020//membrane;GO:0044425//membrane part;GO:0031224//intrinsic component of membrane	GO:0022803//passive transmembrane transporter activity;GO:0005261//cation channel activity;GO:0005215//transporter activity;GO:0005216//ion channel activity;GO:0022857//transmembrane transporter activity;GO:0022892//substrate-specific transporter activity;GO:0015267//channel activity;GO:0015075//ion transmembrane transporter activity;GO:0008324//cation transmembrane transporter activity;GO:002289…	GO:0034220//ion transmembrane transport;GO:0044763//single-organism cellular process;GO:0044699//single-organism process;GO:0051179//localization;GO:0051234//establishment of localization;GO:0006810//transport;GO:0006812//cation transport;GO:0055085//transmembrane transport;GO:1902578//single-organism localization;GO:0030001//metal ion transport;GO:0044765//single-organism transport;GO:0006811//i…
TCONS_00020664	455.013	894.307	5.80333	13.0933	1.17388	0.000472045	0.00602603	yes	Gan	PREDICTED: gigaxonin [Cynoglossus semilaevis]	-	-	-	-	-	-	-
TCONS_00020688	844.21	127.807	7.74667	1.33333	-2.53854	4.22136e-11	2.52773e-09	yes	ZC3H18	PREDICTED: zinc finger CCCH domain-containing protein 18 [Cynoglossus semilaevis]	-	-	-	-	-	-	-
TCONS_00020690	12.91	1154.02	0.12	12.23	6.67125	2.55364e-62	2.6931e-59	yes	ZC3H18	PREDICTED: zinc finger CCCH domain-containing protein 18 [Cynoglossus semilaevis]	-	-	-	-	-	-	-
TCONS_00020724	40.03	0	0.453333	0.001	-8.82443	0.000747924	0.00874336	yes	DYX1C1	PREDICTED: dyslexia susceptibility 1 candidate gene 1 protein homolog [Cynoglossus semilaevis]	-	-	-	-	-	-	-
TCONS_00020728	76.7833	0	0.98	0.001	-9.93664	7.99861e-05	0.00132906	yes	abhd2b	PREDICTED: monoacylglycerol lipase ABHD2 [Cynoglossus semilaevis]	-	-	-	-	-	-	-
TCONS_00020732	104.65	493.683	1.55	8.45667	2.44782	7.29316e-06	0.000161544	yes	abhd2b	PREDICTED: monoacylglycerol lipase ABHD2 [Cynoglossus semilaevis]	-	-	-	-	-	-	-
TCONS_00020733	46.8567	277.95	1.17667	7.82667	2.73369	0.000421626	0.00547436	yes	Tdg	PREDICTED: G/T mismatch-specific thymine DNA glycosylase-like [Cynoglossus semilaevis]	Genetic Information Processing	Replication and repair	ko03410//Base excision repair	K03649	-	-	-
TCONS_00020791	8.92667	182.35	0.15	3.66667	4.61143	0.00244338	0.0230326	yes	znf143	PREDICTED: zinc finger protein 143 isoform X1 [Cynoglossus semilaevis]	-	-	-	-	-	GO:0043167//ion binding;GO:0043169//cation binding;GO:0005488//binding	-
TCONS_00020844	394.53	864.187	3.42667	8.58667	1.32529	3.81556e-05	0.000698204	yes	GPR37	PREDICTED: protection of telomeres protein 1 [Cynoglossus semilaevis]	-	-	-	-	-	-	-
TCONS_00020938	0	36.39	0.001	0.34	8.40939	0.000659288	0.00787146	yes	exoc3l1	PREDICTED: LOW QUALITY PROTEIN: exocyst complex component 3-like protein [Cynoglossus semilaevis]	Cellular Processes	Cellular commiunity	ko04530//Tight junction	K06110	-	-	-
TCONS_00020942	0	1406.51	0.001	8.66	13.0802	7.37833e-64	8.47295e-61	yes	Kif21a	PREDICTED: kinesin-like protein KIF21A [Cynoglossus semilaevis]	-	-	-	-	-	-	-
TCONS_00020947	2358.23	70.2833	12.8333	0.45	-4.83383	0.00137967	0.014568	yes	KIF21A	PREDICTED: kinesin-like protein KIF21A [Cynoglossus semilaevis]	-	-	-	-	-	-	-
TCONS_00020950	497.903	3354.82	2.65667	20.62	2.95636	1.04234e-34	4.01972e-32	yes	Kif21a	PREDICTED: kinesin-like protein KIF21A [Cynoglossus semilaevis]	-	-	-	-	-	-	-
TCONS_00020974	209.367	25.27	5.09667	0.693333	-2.87793	0.000538342	0.00670185	yes	-	PREDICTED: olfactomedin-like [Cynoglossus semilaevis]	-	-	-	-	-	-	-
TCONS_00021025	646.933	128.557	1.97667	0.456667	-2.11386	8.24914e-05	0.0013641	yes	PEAK1	PREDICTED: pseudopodium-enriched atypical kinase 1 [Cynoglossus semilaevis]	-	-	-	-	-	-	-
TCONS_00021034	1105.76	174.37	15.04	2.75	-2.4513	3.76737e-10	1.97447e-08	yes	cat	PREDICTED: catalase [Cynoglossus semilaevis]	Cellular Processes;Metabolism;Environmental Information Processing	Global and Overview;Signal transduction;Transport and catabolism;Carbohydrate metabolism;Amino acid metabolism	ko01110//Biosynthesis of secondary metabolites;ko01130//Biosynthesis of antibiotics;ko04068//FoxO signaling pathway;ko01200//Carbon metabolism;ko04146//Peroxisome;ko00380//Tryptophan metabolism;ko00630//Glyoxylate and dicarboxylate metabolism	K03781	-	-	-
TCONS_00021076	492.843	0.25	1.70667	0.001	-10.737	6.1467e-07	1.78384e-05	yes	KLF13	PREDICTED: zinc finger protein 746 [Cynoglossus semilaevis]	-	-	-	-	-	GO:0043167//ion binding;GO:0005488//binding;GO:0043169//cation binding	-
TCONS_00021177	163.85	469.377	0.88	2.90667	1.72379	8.16836e-05	0.00135334	yes	OTUD7A	PREDICTED: OTU domain-containing protein 7A [Cynoglossus semilaevis]	-	-	-	-	-	-	-
TCONS_00021184	46.5667	1.58333	0.453333	0.02	-4.5025	0.00584773	0.0461214	yes	GALNT8	PREDICTED: probable polypeptide N-acetylgalactosaminyltransferase 8 isoform X1 [Cynoglossus semilaevis]	Metabolism	Glycan biosynthesis and metabolism;Global and Overview	ko01100//Metabolic pathways;ko00512//Mucin type O-glycan biosynthesis	K00710	-	-	-
TCONS_00021217	0	60.3967	0.001	0.576667	9.17159	2.59681e-05	0.000496459	yes	Nr2f2	PREDICTED: COUP transcription factor 2-like isoform X1 [Cynoglossus semilaevis]	-	-	-	-	-	-	-
TCONS_00021237	305.857	726.05	2.06333	5.63	1.44816	1.27583e-05	0.000265418	yes	C2CD5	PREDICTED: C2 domain-containing protein 5 [Cynoglossus semilaevis]	-	-	-	-	-	-	-
TCONS_00021239	10.74	361.807	0.0733333	2.72667	5.21653	6.30568e-05	0.00108329	yes	C2CD5	PREDICTED: C2 domain-containing protein 5 isoform X5 [Larimichthys crocea]	-	-	-	-	-	-	-
TCONS_00021241	892.49	41.6333	6.17667	0.33	-4.22629	4.10093e-05	0.000744361	yes	C2CD5	PREDICTED: C2 domain-containing protein 5 [Cynoglossus semilaevis]	-	-	-	-	-	-	-
TCONS_00021317	0.0133333	76.8167	0.001	0.183333	7.51833	0.00633438	0.0490097	yes	wwox	PREDICTED: WW domain-containing oxidoreductase [Cynoglossus semilaevis]	-	-	-	-	-	GO:0003824//catalytic activity	GO:0044699//single-organism process;GO:0044710//single-organism metabolic process;GO:0008152//metabolic process
TCONS_00021336	0	490.857	0.001	5.72333	12.4826	1.21269e-23	2.55783e-21	yes	PPFIBP1	PREDICTED: liprin-beta-1 isoform X6 [Cynoglossus semilaevis]	-	-	-	-	-	-	-
TCONS_00021337	397.643	870.347	3.97667	9.95	1.32314	0.000907657	0.0103303	yes	PPFIBP1	PREDICTED: liprin-beta-1 isoform X4 [Cynoglossus semilaevis]	-	-	-	-	-	-	-
TCONS_00021386	780.863	0.00333333	3.02667	0.001	-11.5635	1.19323e-45	7.34066e-43	yes	Ano3	PREDICTED: anoctamin-3 isoform X1 [Lates calcarifer]	-	-	-	-	-	-	-
TCONS_00021406	394.647	0	3.75	0.001	-11.8727	4.86056e-21	8.51438e-19	yes	Kcnc1	PREDICTED: potassium voltage-gated channel subfamily C member 1 isoform X2 [Cynoglossus semilaevis]	-	-	-	-	GO:0031226//intrinsic component of plasma membrane;GO:0071944//cell periphery;GO:0031224//intrinsic component of membrane;GO:0016021//integral component of membrane;GO:0005887//integral component of plasma membrane;GO:0044459//plasma membrane part;GO:0005886//plasma membrane;GO:0005623//cell;GO:0016020//membrane;GO:0044425//membrane part;GO:0044464//cell part	GO:0015079//potassium ion transmembrane transporter activity;GO:0022857//transmembrane transporter activity;GO:0022891//substrate-specific transmembrane transporter activity;GO:0005216//ion channel activity;GO:0005215//transporter activity;GO:0005261//cation channel activity;GO:0015075//ion transmembrane transporter activity;GO:0015077//monovalent inorganic cation transmembrane transporter activi…	GO:0034220//ion transmembrane transport;GO:0006811//ion transport;GO:0044765//single-organism transport;GO:0044763//single-organism cellular process;GO:0071840//cellular component organization or biogenesis;GO:0022607//cellular component assembly;GO:0071822//protein complex subunit organization;GO:0051259//protein oligomerization;GO:0006812//cation transport;GO:0030001//metal ion transport;GO:004…
TCONS_00021423	520.077	1008.56	3.63	8.06667	1.152	9.06609e-07	2.51585e-05	yes	arih1	PREDICTED: E3 ubiquitin-protein ligase ARIH1 [Cynoglossus semilaevis]	-	-	-	-	-	GO:0043167//ion binding;GO:0005488//binding;GO:0043169//cation binding	-
TCONS_00021629	0	84.5567	0.001	0.69	9.43045	0.000359237	0.00478699	yes	nell2	PREDICTED: protein kinase C-binding protein NELL2 [Cynoglossus semilaevis]	-	-	-	-	-	-	-
TCONS_00021663	5.37667	291.09	0.0466667	2.83667	5.92566	4.19717e-09	1.83032e-07	yes	Brsk2	PREDICTED: serine/threonine-protein kinase BRSK2 isoform X6 [Cynoglossus semilaevis]	-	-	-	-	-	-	-
TCONS_00021710	741.21	1445.15	7.64333	17.0433	1.15693	1.03785e-06	2.84369e-05	yes	NAP1L4	PREDICTED: nucleosome assembly protein 1-like 4 [Cynoglossus semilaevis]	-	-	-	-	-	-	-
TCONS_00021749	559.743	5.54333	2.77333	0.03	-6.53051	5.01303e-10	2.56998e-08	yes	ZNF536	PREDICTED: uncharacterized protein LOC108875120 [Lates calcarifer]	-	-	-	-	-	-	-
TCONS_00021751	620.017	1198.89	1.92333	4.27	1.15063	1.69488e-07	5.56091e-06	yes	ZNF536	PREDICTED: zinc finger protein 536-like, partial [Cynoglossus semilaevis]	-	-	-	-	-	-	-
TCONS_00021756	197.8	729.203	3.28	13.89	2.08228	1.0185e-09	4.99247e-08	yes	CRY1	PREDICTED: cryptochrome-1-like isoform X1 [Cynoglossus semilaevis]	-	-	-	-	-	-	GO:0006725//cellular aromatic compound metabolic process;GO:0009987//cellular process;GO:0006139//nucleobase-containing compound metabolic process;GO:0044237//cellular metabolic process;GO:0090304//nucleic acid metabolic process;GO:0034641//cellular nitrogen compound metabolic process;GO:0044238//primary metabolic process;GO:0043170//macromolecule metabolic process;GO:0071704//organic substance m…
TCONS_00021781	930.927	248.92	9.78	3	-1.70487	0.000168292	0.00252004	yes	scamp5	PREDICTED: secretory carrier-associated membrane protein 2 [Cynoglossus semilaevis]	-	-	-	-	GO:0031090//organelle membrane;GO:0005737//cytoplasm;GO:0044446//intracellular organelle part;GO:0016020//membrane;GO:0005622//intracellular;GO:0097458//neuron part;GO:0043227//membrane-bounded organelle;GO:0044440//endosomal part;GO:0044464//cell part;GO:0044424//intracellular part;GO:0012505//endomembrane system;GO:0030133//transport vesicle;GO:0008021//synaptic vesicle;GO:0031410//cytoplasmic …	-	GO:0045055//regulated exocytosis;GO:0071702//organic substance transport;GO:0044765//single-organism transport;GO:0032501//multicellular organismal process;GO:0044763//single-organism cellular process;GO:0046903//secretion;GO:1902578//single-organism localization;GO:0006887//exocytosis;GO:0032940//secretion by cell;GO:0045184//establishment of protein localization;GO:0050663//cytokine secretion;G…
TCONS_00021788	8.79667	109.467	0.183333	2.65667	3.85708	0.00400344	0.0341671	yes	Nptn	PREDICTED: neuroplastin-like isoform X1 [Stegastes partitus]	-	-	-	-	-	-	-
TCONS_00021806	1172.03	23.3333	4.91667	0.11	-5.48211	0.000488148	0.00619032	yes	lhfpl3	PREDICTED: tripartite motif-containing protein 16-like isoform X3 [Cynoglossus semilaevis]	-	-	-	-	-	-	-
TCONS_00021810	580.77	1802.52	1.68667	5.99667	1.82999	4.65657e-19	6.8168e-17	yes	Trp53i11	PREDICTED: tripartite motif-containing protein 16-like isoform X3 [Cynoglossus semilaevis]	-	-	-	-	-	-	-
TCONS_00021849	0	27.4167	0.001	0.293333	8.1964	0.00135835	0.0143694	yes	PLEKHA5	PREDICTED: pleckstrin homology domain-containing family A member 5 [Cynoglossus semilaevis]	-	-	-	-	-	-	-
TCONS_00021874	0.01	298.49	0.001	2.13333	11.0589	0.000288596	0.00398331	yes	Slc1a2	PREDICTED: excitatory amino acid transporter 2 isoform X3 [Cynoglossus semilaevis]	-	-	-	-	-	GO:0022857//transmembrane transporter activity;GO:0005342//organic acid transmembrane transporter activity;GO:0046943//carboxylic acid transmembrane transporter activity;GO:0008509//anion transmembrane transporter activity;GO:0022892//substrate-specific transporter activity;GO:0005215//transporter activity;GO:0015075//ion transmembrane transporter activity;GO:0022891//substrate-specific transmemb…	GO:0007610//behavior;GO:0007626//locomotory behavior
TCONS_00021968	801.517	1506.3	17.62	38.0867	1.11207	1.49596e-07	4.96183e-06	yes	dnm1l	PREDICTED: dynamin-1-like protein [Cynoglossus semilaevis]	-	-	-	-	-	-	-
TCONS_00022009	99.9967	1.8	1.5	0.03	-5.64386	0.000450943	0.00580173	yes	CHCHD3	PREDICTED: leucine-rich repeat extensin-like protein 3 [Cynoglossus semilaevis]	-	-	-	-	-	-	-
TCONS_00022033	446.377	1199.82	9.38333	28.8633	1.62107	1.14855e-06	3.10909e-05	yes	celf2	PREDICTED: CUGBP Elav-like family member 2 isoform X2 [Cynoglossus semilaevis]	-	-	-	-	-	-	-
TCONS_00022213	874.127	352.823	37.6567	17.4367	-1.11078	6.27415e-05	0.00107966	yes	Calb2	PREDICTED: calretinin [Cynoglossus semilaevis]	-	-	-	-	-	-	-
TCONS_00022233	0	91.1167	0.001	0.713333	9.47843	0.00426197	0.0359344	yes	LRRC16A	PREDICTED: F-actin-uncapping protein RLTPR [Cynoglossus semilaevis]	-	-	-	-	-	-	-
TCONS_00022239	564.923	203.377	5.78667	2.40333	-1.2677	0.000923149	0.0104478	yes	CTCF	PREDICTED: LOW QUALITY PROTEIN: transcriptional repressor CTCF-like [Cynoglossus semilaevis]	-	-	-	-	-	-	-
TCONS_00022240	164.893	21.1233	0.686667	0.1	-2.77961	0.00101284	0.0112607	yes	CTCF	PREDICTED: LOW QUALITY PROTEIN: protein FAM65A [Cynoglossus semilaevis]	-	-	-	-	-	-	-
TCONS_00022327	58.4267	198.347	1.39333	5.39	1.95174	0.00428164	0.0360766	yes	Cyp2j6	PREDICTED: cytochrome P450 2B6-like [Cynoglossus semilaevis]	-	-	-	-	-	GO:0005488//binding	-
TCONS_00022346	41.06	182.537	0.913333	4.56333	2.32087	0.00294728	0.0267716	yes	zgc:103499	PREDICTED: uncharacterized protein C12orf29 homolog [Cynoglossus semilaevis]	-	-	-	-	-	-	-
TCONS_00022349	94.3467	1836.56	0.85	19.4167	4.51369	1.04962e-17	1.3697e-15	yes	EIF4G2	PREDICTED: eukaryotic translation initiation factor 4 gamma 2-like [Cynoglossus semilaevis]	Genetic Information Processing	Translation	ko03013//RNA transport	K03260	-	-	GO:0048856//anatomical structure development;GO:0032502//developmental process;GO:0009888//tissue development
TCONS_00022364	14.4433	111.063	0.263333	2.30333	3.12876	0.00384193	0.0331334	yes	ST7	PREDICTED: suppressor of tumorigenicity 7 protein isoform X6 [Takifugu rubripes]	-	-	-	-	-	-	-
TCONS_00022445	296.717	68.8467	1.91667	0.506667	-1.91949	0.00113223	0.0123568	yes	lamb4	PREDICTED: laminin subunit beta-4-like [Cynoglossus semilaevis]	Environmental Information Processing;Cellular Processes	Cellular commiunity;Signaling molecules and interaction	ko04510//Focal adhesion;ko04512//ECM-receptor interaction	K06245	-	-	-
TCONS_00022447	1965.66	829.623	6.99667	3.38667	-1.0468	8.95621e-08	3.09166e-06	yes	Nup160	PREDICTED: nuclear pore complex protein Nup160 [Cynoglossus semilaevis]	Genetic Information Processing	Translation	ko03013//RNA transport	K14303	-	-	-
TCONS_00022468	1562.35	615.397	7.32	3.30333	-1.14792	5.50478e-08	1.97271e-06	yes	KIAA1549L	PREDICTED: LOW QUALITY PROTEIN: UPF0606 protein KIAA1549L-like [Cynoglossus semilaevis]	-	-	-	-	-	-	-
TCONS_00022485	719.59	2843.47	3.24333	14.8067	2.1907	1.06896e-20	1.82309e-18	yes	cnot1	PREDICTED: CCR4-NOT transcription complex subunit 1 [Cynoglossus semilaevis]	Genetic Information Processing	Folding, sorting and degradation	ko03018//RNA degradation	K12604	-	-	-
TCONS_00022487	741.98	1721.78	3.52	9.15333	1.37872	0.00209677	0.0204364	yes	cnot1	PREDICTED: CCR4-NOT transcription complex subunit 1 [Cynoglossus semilaevis]	Genetic Information Processing	Folding, sorting and degradation	ko03018//RNA degradation	K12604	-	-	-
TCONS_00022583	480.783	857.203	2.32333	4.69	1.01339	0.00138045	0.0145685	yes	PHF21A	PREDICTED: PHD finger protein 21A [Cynoglossus semilaevis]	-	-	-	-	-	-	-
TCONS_00022690	186.317	14.0533	1.12333	0.0966667	-3.53862	8.97829e-05	0.00147103	yes	PRDM11	PREDICTED: probable histone-lysine N-methyltransferase PRDM7 [Cynoglossus semilaevis]	-	-	-	-	-	-	-
TCONS_00022742	1.19	47.4733	0.0233333	1.00667	5.43105	0.00311348	0.0279375	yes	Hapln3	PREDICTED: hyaluronan and proteoglycan link protein 3 [Cynoglossus semilaevis]	-	-	-	-	-	-	GO:0022610//biological adhesion
TCONS_00022944	0.566667	79.73	0.00666667	0.986667	7.20945	2.44888e-05	0.000472196	yes	Adpgk	PREDICTED: ADP-dependent glucokinase-like isoform X2 [Cynoglossus semilaevis]	Metabolism	Global and Overview;Carbohydrate metabolism	ko01100//Metabolic pathways;ko01110//Biosynthesis of secondary metabolites;ko01130//Biosynthesis of antibiotics;ko01200//Carbon metabolism;ko00010//Glycolysis / Gluconeogenesis	K08074	-	GO:0016740//transferase activity;GO:0016772//transferase activity, transferring phosphorus-containing groups;GO:0003824//catalytic activity	-
TCONS_00023188	0	54.5767	0.001	1.11	10.1163	0.0019371	0.0191543	yes	BBS10	PREDICTED: Bardet-Biedl syndrome 10 protein [Cynoglossus semilaevis]	-	-	-	-	-	-	-
TCONS_00023242	0	72.2433	0.001	0.203333	7.6677	0.00067384	0.00801781	yes	Pclo	PREDICTED: protein piccolo-like [Cynoglossus semilaevis]	-	-	-	-	-	-	-
TCONS_00023243	213.603	0	0.48	0.001	-8.90689	1.52931e-05	0.000311749	yes	Pclo	PREDICTED: protein piccolo-like [Cynoglossus semilaevis]	-	-	-	-	-	-	-
TCONS_00023271	548.043	1027.15	3.95	8.42	1.09197	5.19929e-05	0.000917305	yes	Nrcam	PREDICTED: neuronal cell adhesion molecule-like [Cynoglossus semilaevis]	Environmental Information Processing	Signaling molecules and interaction	ko04514//Cell adhesion molecules (CAMs)	K06756	-	-	-
TCONS_00023312	72.49	451.357	0.433333	3.07333	2.82626	3.61741e-09	1.59228e-07	yes	SHANK3	PREDICTED: SH3 and multiple ankyrin repeat domains protein 3 isoform X5 [Cynoglossus semilaevis]	-	-	-	-	-	-	-
TCONS_00023359	177.543	920.547	0.736667	4.4	2.57842	1.17646e-14	1.07983e-12	yes	ITPR2	PREDICTED: inositol 1,4,5-trisphosphate receptor type 2 [Cynoglossus semilaevis]	Cellular Processes;Environmental Information Processing;Organismal Systems	Cell growth and death;Signal transduction;Circulatory system;Endocrine system;Cellular commiunity	ko04020//Calcium signaling pathway;ko04270//Vascular smooth muscle contraction;ko04070//Phosphatidylinositol signaling system;ko04912//GnRH signaling pathway;ko04114//Oocyte meiosis;ko04540//Gap junction	K04959	GO:0044424//intracellular part;GO:0044464//cell part;GO:0005623//cell;GO:0043229//intracellular organelle;GO:0043227//membrane-bounded organelle;GO:0031224//intrinsic component of membrane;GO:0043231//intracellular membrane-bounded organelle;GO:0005622//intracellular;GO:0043226//organelle;GO:0016020//membrane;GO:0044425//membrane part	GO:0022803//passive transmembrane transporter activity;GO:0008324//cation transmembrane transporter activity;GO:0015075//ion transmembrane transporter activity;GO:0015276//ligand-gated ion channel activity;GO:0005261//cation channel activity;GO:0022838//substrate-specific channel activity;GO:0022857//transmembrane transporter activity;GO:0022892//substrate-specific transporter activity;GO:0099600…	GO:0006810//transport;GO:0050896//response to stimulus;GO:0019932//second-messenger-mediated signaling;GO:0007165//signal transduction;GO:0009987//cellular process;GO:0006812//cation transport;GO:0006811//ion transport;GO:0072511//divalent inorganic cation transport;GO:0044699//single-organism process;GO:0050794//regulation of cellular process;GO:0065007//biological regulation;GO:0070838//divalen…
TCONS_00023553	0	170.12	0.001	1.54	10.5887	2.6076e-05	0.000498152	yes	Myrf	PREDICTED: myelin regulatory factor isoform X5 [Cynoglossus semilaevis]	-	-	-	-	-	-	-
TCONS_00023597	0	43.0167	0.001	0.31	8.27612	0.000453146	0.00582362	yes	ANKRD26	PREDICTED: ankyrin repeat domain-containing protein 26-like [Cynoglossus semilaevis]	-	-	-	-	-	-	-
TCONS_00023639	261.863	608.037	1.69667	4.49667	1.40615	0.000623979	0.00752854	yes	MON2	PREDICTED: protein MON2 homolog isoform X7 [Cynoglossus semilaevis]	-	-	-	-	-	-	-
TCONS_00023692	323.51	87.07	2.83333	0.873333	-1.6979	0.00606977	0.0474741	yes	Srpk2	PREDICTED: SRSF protein kinase 3-like isoform X7 [Cynoglossus semilaevis]	-	-	-	-	-	-	-
TCONS_00023694	896.983	356.697	6.36	2.91	-1.12801	9.09901e-05	0.0014875	yes	Srpk2	PREDICTED: SRSF protein kinase 2-like isoform X2 [Cynoglossus semilaevis]	-	-	-	-	-	-	-
TCONS_00023788	641.053	205.317	2.85333	1.04333	-1.45145	0.000279707	0.00388553	yes	mical3a	PREDICTED: protein-methionine sulfoxide oxidase MICAL3 isoform X3 [Cynoglossus semilaevis]	-	-	-	-	-	-	-
TCONS_00023863	439.53	131.037	3.45	1.17667	-1.55189	0.000675227	0.00803246	yes	AP4E1	PREDICTED: AP-4 complex subunit epsilon-1 isoform X1 [Cynoglossus semilaevis]	Cellular Processes	Transport and catabolism	ko04142//Lysosome	K12400	-	-	GO:0051179//localization;GO:0006810//transport;GO:0045184//establishment of protein localization;GO:0033036//macromolecule localization;GO:0015031//protein transport;GO:0071702//organic substance transport;GO:0008104//protein localization;GO:0051234//establishment of localization
TCONS_00023890	229.84	0	1.82333	0.001	-10.8324	8.38731e-13	6.18292e-11	yes	ADAM10	PREDICTED: disintegrin and metalloproteinase domain-containing protein 10-like [Cynoglossus semilaevis]	-	-	-	-	-	-	-
TCONS_00023891	15.08	1490.03	0.113333	12.84	6.82393	2.19669e-29	6.44978e-27	yes	ADAM10	PREDICTED: disintegrin and metalloproteinase domain-containing protein 10-like [Cynoglossus semilaevis]	-	-	-	-	-	-	-
TCONS_00023895	0	46.09	0.001	0.306667	8.26053	0.00300515	0.0271683	yes	TJP1	PREDICTED: tight junction protein ZO-1 isoform X7 [Cynoglossus semilaevis]	Cellular Processes	Cellular commiunity	ko04530//Tight junction;ko04520//Adherens junction;ko04540//Gap junction	K05701	-	-	-
TCONS_00023897	337.503	847.5	1.88	5.46333	1.53905	0.00114349	0.0124638	yes	TJP1	PREDICTED: tight junction protein ZO-1 isoform X7 [Cynoglossus semilaevis]	Cellular Processes	Cellular commiunity	ko04530//Tight junction;ko04520//Adherens junction;ko04540//Gap junction	K05701	-	-	-
TCONS_00023916	0	46.97	0.001	0.583333	9.18818	0.00305058	0.0275208	yes	Apba2	PREDICTED: amyloid beta A4 precursor protein-binding family A member 2-like isoform X1 [Cynoglossus semilaevis]	-	-	-	-	-	-	-
TCONS_00023962	0	49.5733	0.001	0.61	9.25267	0.000103542	0.00166583	yes	Trim44	PREDICTED: tripartite motif-containing protein 44 isoform X2 [Cynoglossus semilaevis]	-	-	-	-	-	-	-
TCONS_00024010	0	112.467	0.001	0.836667	9.70851	0.000120396	0.00189452	yes	MAN2A2	PREDICTED: alpha-mannosidase 2x isoform X1 [Cynoglossus semilaevis]	Metabolism	Global and Overview;Glycan biosynthesis and metabolism	ko01100//Metabolic pathways;ko00510//N-Glycan biosynthesis	K01231	-	-	-
TCONS_00024012	57.65	0	0.35	0.001	-8.45121	0.00263194	0.0244751	yes	MAN2A2	PREDICTED: alpha-mannosidase 2x isoform X1 [Cynoglossus semilaevis]	Metabolism	Glycan biosynthesis and metabolism;Global and Overview	ko01100//Metabolic pathways;ko00510//N-Glycan biosynthesis	K01231	-	-	-
TCONS_00024097	11	205.803	0.203333	4.49667	4.46694	5.02246e-05	0.000888838	yes	HSF2	PREDICTED: heat shock factor protein 2 [Cynoglossus semilaevis]	-	-	-	-	-	-	-
TCONS_00024128	193.493	20.1533	1.13	0.136667	-3.04759	0.00117514	0.0127496	yes	LAMA4	PREDICTED: laminin subunit alpha-4 [Cynoglossus semilaevis]	Cellular Processes;Environmental Information Processing	Signaling molecules and interaction;Cellular commiunity	ko04510//Focal adhesion;ko04512//ECM-receptor interaction	K06241	GO:0031012//extracellular matrix;GO:0005576//extracellular region;GO:0044420//extracellular matrix component;GO:0044421//extracellular region part;GO:0005578//proteinaceous extracellular matrix;GO:0005604//basement membrane	-	GO:0044767//single-organism developmental process;GO:0044707//single-multicellular organism process;GO:0032501//multicellular organismal process;GO:0048731//system development;GO:0009790//embryo development;GO:0009987//cellular process;GO:0048856//anatomical structure development;GO:0007155//cell adhesion;GO:0044699//single-organism process;GO:0048513//animal organ development;GO:0022610//biologi…
TCONS_00024296	73.4167	431.09	0.576667	3.89333	2.7552	6.65562e-08	2.33335e-06	yes	nrxn3b	PREDICTED: neurexin-3b isoform X1 [Cynoglossus semilaevis]	Environmental Information Processing	Signaling molecules and interaction	ko04514//Cell adhesion molecules (CAMs)	K07377	-	-	-
TCONS_00024318	4.35667	109.44	0.0366667	1.03333	4.81669	0.00226253	0.0216796	yes	CEP128	PREDICTED: centrosomal protein of 128 kDa isoform X3 [Cynoglossus semilaevis]	-	-	-	-	-	-	-
TCONS_00024321	5.32	785.723	0.0666667	11.45	7.42417	4.11855e-20	6.65095e-18	yes	Vsnl1	PREDICTED: visinin-like protein 1 [Cynoglossus semilaevis]	-	-	-	-	-	GO:0043167//ion binding;GO:0043169//cation binding;GO:0005488//binding	-
TCONS_00024322	7916.77	2976.42	107.86	46.52	-1.21324	1.303e-14	1.19386e-12	yes	Vsnl1	PREDICTED: visinin-like protein 1 [Notothenia coriiceps]	-	-	-	-	-	GO:0043169//cation binding;GO:0005488//binding;GO:0043167//ion binding	-
TCONS_00024350	19.85	171.313	0.523333	5.18667	3.30901	5.45482e-05	0.000956835	yes	FAM177A1	PREDICTED: protein FAM177A1-like [Cynoglossus semilaevis]	-	-	-	-	-	-	-
TCONS_00024360	596.77	216.27	5.21333	2.16	-1.27117	0.00222913	0.0214352	yes	EPB41L2	PREDICTED: band 4.1-like protein 2 isoform X13 [Cynoglossus semilaevis]	Cellular Processes	Cellular commiunity	ko04530//Tight junction	K06107	-	-	-
TCONS_00024361	477.513	36.97	3.51	0.313333	-3.4857	0.000439957	0.00567671	yes	Epb41l2	PREDICTED: band 4.1-like protein 2 isoform X7 [Cynoglossus semilaevis]	Cellular Processes	Cellular commiunity	ko04530//Tight junction	K06107	-	-	-
TCONS_00024441	1590.41	674.04	11.45	5.57	-1.0396	4.47343e-07	1.33624e-05	yes	FAXC	PREDICTED: failed axon connections homolog [Cynoglossus semilaevis]	-	-	-	-	-	-	-
TCONS_00024488	338.01	0.403333	4.35	0.00666667	-9.34983	1.10488e-17	1.43457e-15	yes	ABHD3	PREDICTED: phospholipase ABHD3-like [Cynoglossus semilaevis]	-	-	-	-	-	-	-
TCONS_00024666	207.393	25.6433	2.35	0.333333	-2.81762	0.000221386	0.00318494	yes	-	PREDICTED: papilin-like [Cynoglossus semilaevis]	-	-	-	-	-	-	-
TCONS_00024680	177.69	0	1.63667	0.001	-10.6765	2.38653e-05	0.000461551	yes	smek1	PREDICTED: serine/threonine-protein phosphatase 4 regulatory subunit 3A isoform X3 [Cynoglossus semilaevis]	-	-	-	-	-	-	-
TCONS_00024752	524.697	975.383	2.06667	4.39667	1.0891	4.07036e-06	9.61335e-05	yes	BAHD1	PREDICTED: LOW QUALITY PROTEIN: bromo adjacent homology domain-containing 1 protein-like [Cynoglossus semilaevis]	-	-	-	-	-	-	-
TCONS_00024801	271.683	522.6	3.14667	6.95667	1.14457	0.00105331	0.0116182	yes	Napb	PREDICTED: beta-soluble NSF attachment protein isoform X1 [Cynoglossus semilaevis]	-	-	-	-	-	-	-
TCONS_00024871	115.417	9.95	0.373333	0.0366667	-3.34792	0.00319228	0.0285019	yes	Phip	PREDICTED: PH-interacting protein [Cynoglossus semilaevis]	-	-	-	-	-	-	GO:0050896//response to stimulus;GO:0051716//cellular response to stimulus;GO:0009987//cellular process;GO:0007169//transmembrane receptor protein tyrosine kinase signaling pathway;GO:0050789//regulation of biological process;GO:0044700//single organism signaling;GO:0065007//biological regulation;GO:0007166//cell surface receptor signaling pathway;GO:0007167//enzyme linked receptor protein signal…
TCONS_00024936	231.337	41.7733	3.76	0.773333	-2.28157	0.00135476	0.0143372	yes	-	PREDICTED: utrophin-like [Cynoglossus semilaevis]	-	-	-	-	-	-	-
TCONS_00024952	23.99	278.597	0.0666667	0.833333	3.64386	0.00155291	0.0159794	yes	STXBP5	PREDICTED: syntaxin-binding protein 5 isoform X2 [Cynoglossus semilaevis]	-	-	-	-	-	-	GO:0051179//localization;GO:0051234//establishment of localization;GO:0006810//transport
TCONS_00024978	356.803	25.5933	1.92667	0.163333	-3.56022	0.000624619	0.00753275	yes	Sash1	PREDICTED: SAM and SH3 domain-containing protein 1 [Cynoglossus semilaevis]	-	-	-	-	-	-	-
TCONS_00025020	502.67	980.237	27.3667	61.2433	1.16213	9.87682e-07	2.7221e-05	yes	-	PREDICTED: histone H2A-like [Cynoglossus semilaevis]	-	-	-	-	GO:0044424//intracellular part;GO:0044427//chromosomal part;GO:0043226//organelle;GO:0044422//organelle part;GO:0032991//macromolecular complex;GO:0005622//intracellular;GO:0043227//membrane-bounded organelle;GO:0043231//intracellular membrane-bounded organelle;GO:0000785//chromatin;GO:0044464//cell part;GO:0043228//non-membrane-bounded organelle;GO:0043232//intracellular non-membrane-bounded org…	GO:1901363//heterocyclic compound binding;GO:0097159//organic cyclic compound binding;GO:0003676//nucleic acid binding;GO:0046983//protein dimerization activity;GO:0005515//protein binding;GO:0005488//binding	GO:0016043//cellular component organization;GO:0071822//protein complex subunit organization;GO:0006325//chromatin organization;GO:0043933//macromolecular complex subunit organization;GO:0071840//cellular component organization or biogenesis;GO:0006996//organelle organization;GO:0051276//chromosome organization;GO:0009987//cellular process;GO:0034728//nucleosome organization;GO:0071824//protein-D…
TCONS_00025021	82.9633	296.96	3.58333	14.63	2.02956	0.000243937	0.00345835	yes	-	PREDICTED: histone H2A-like [Cynoglossus semilaevis]	-	-	-	-	GO:0043227//membrane-bounded organelle;GO:0044446//intracellular organelle part;GO:0005623//cell;GO:0044464//cell part;GO:0043232//intracellular non-membrane-bounded organelle;GO:0043226//organelle;GO:0032991//macromolecular complex;GO:0005622//intracellular;GO:0044427//chromosomal part;GO:0043228//non-membrane-bounded organelle;GO:0043229//intracellular organelle;GO:0043231//intracellular membra…	GO:1901363//heterocyclic compound binding;GO:0046983//protein dimerization activity;GO:0005488//binding;GO:0005515//protein binding;GO:0003676//nucleic acid binding;GO:0097159//organic cyclic compound binding	GO:0006996//organelle organization;GO:0071824//protein-DNA complex subunit organization;GO:0016043//cellular component organization;GO:0043933//macromolecular complex subunit organization;GO:0009987//cellular process;GO:0034728//nucleosome organization;GO:0071840//cellular component organization or biogenesis;GO:0051276//chromosome organization;GO:0006325//chromatin organization;GO:0071822//prote…
TCONS_00025080	703.55	22.1967	3.64	0.133333	-4.77083	0.00040442	0.00529352	yes	Ptprk	PREDICTED: receptor-type tyrosine-protein phosphatase kappa isoform X13 [Lates calcarifer]	-	-	-	-	-	-	-
TCONS_00025083	118.677	0	0.62	0.001	-9.27612	2.12436e-07	6.8143e-06	yes	PTPRK	PREDICTED: receptor-type tyrosine-protein phosphatase kappa isoform X16 [Lates calcarifer]	-	-	-	-	-	-	-
TCONS_00025084	55.6767	664.117	0.293333	3.97667	3.76095	0.000146281	0.00224576	yes	PTPRK	PREDICTED: receptor-type tyrosine-protein phosphatase kappa isoform X15 [Lates calcarifer]	-	-	-	-	-	-	-
TCONS_00025085	0	220.09	0.001	1.31667	10.3627	2.69753e-14	2.38694e-12	yes	Ptprk	PREDICTED: receptor-type tyrosine-protein phosphatase kappa isoform X13 [Lates calcarifer]	-	-	-	-	-	-	-
TCONS_00025149	0	250.053	0.001	7.75667	12.9212	3.09217e-16	3.45868e-14	yes	AKIRIN2	PREDICTED: akirin-2-like [Cynoglossus semilaevis]	-	-	-	-	-	-	-
TCONS_00025174	465.023	186.217	8.3	3.81667	-1.1208	0.0052681	0.0425366	yes	-	PREDICTED: uncharacterized protein LOC103381292 isoform X1 [Cynoglossus semilaevis]	-	-	-	-	-	-	-
TCONS_00025177	865.793	0	3.51667	0.001	-11.78	6.12888e-51	4.46079e-48	yes	BTBD9	PREDICTED: BTB/POZ domain-containing protein 9 [Cynoglossus semilaevis]	-	-	-	-	-	-	-
TCONS_00025178	0	480.393	0.001	2.30333	11.1695	7.43507e-32	2.4949e-29	yes	BTBD9	PREDICTED: BTB/POZ domain-containing protein 9 [Cynoglossus semilaevis]	-	-	-	-	-	-	-
TCONS_00025260	188.613	32.3267	0.956667	0.19	-2.33202	0.00243578	0.0229818	yes	TDRD15	PREDICTED: tudor domain-containing protein 15-like isoform X1 [Cynoglossus semilaevis]	-	-	-	-	-	-	-
TCONS_00025330	317.753	0.273333	1.85	0.00333333	-9.11634	6.78106e-14	5.71645e-12	yes	Myt1l	PREDICTED: myelin transcription factor 1-like protein [Cynoglossus semilaevis]	-	-	-	-	-	-	-
TCONS_00025331	0	390.973	0.001	2.71667	11.4076	4.57191e-23	9.12194e-21	yes	Myt1l	PREDICTED: myelin transcription factor 1-like protein [Cynoglossus semilaevis]	-	-	-	-	-	-	-
TCONS_00025334	326.637	0	1.97	0.001	-10.944	1.78651e-18	2.51553e-16	yes	Myt1l	PREDICTED: myelin transcription factor 1-like protein [Cynoglossus semilaevis]	-	-	-	-	-	-	-
TCONS_00025341	0	22.21	0.001	0.876667	9.77588	0.00307249	0.0276683	yes	Aig1	PREDICTED: androgen-induced gene 1 protein [Cynoglossus semilaevis]	-	-	-	-	GO:0044425//membrane part;GO:0016020//membrane;GO:0031224//intrinsic component of membrane	-	GO:0006996//organelle organization;GO:0009987//cellular process;GO:0071840//cellular component organization or biogenesis;GO:0016043//cellular component organization
TCONS_00025352	56.17	206.727	0.376667	1.61667	2.10166	0.00430656	0.0362276	yes	Senp6	PREDICTED: sentrin-specific protease 6 [Cynoglossus semilaevis]	-	-	-	-	-	-	-
TCONS_00025355	1337.27	434.23	9.86	3.69667	-1.41536	0.00346941	0.0305062	yes	MYO6	PREDICTED: unconventional myosin-VI [Cynoglossus semilaevis]	-	-	-	-	-	-	-
TCONS_00025387	56.6933	0	0.466667	0.001	-8.86625	0.000251628	0.00354889	yes	gpr126	PREDICTED: G-protein coupled receptor 126 isoform X4 [Cynoglossus semilaevis]	-	-	-	-	-	-	-
TCONS_00025389	57.8967	0	0.496667	0.001	-8.95613	7.50455e-05	0.00125666	yes	gpr126	PREDICTED: G-protein coupled receptor 126 isoform X3 [Cynoglossus semilaevis]	-	-	-	-	-	-	-
TCONS_00025534	803.133	0	3.67333	0.001	-11.8429	9.41577e-46	5.86228e-43	yes	EPHA7	PREDICTED: LOW QUALITY PROTEIN: ephrin type-A receptor 7 [Cynoglossus semilaevis]	-	-	-	-	GO:0031224//intrinsic component of membrane;GO:0016020//membrane;GO:0044425//membrane part;GO:0016021//integral component of membrane	GO:0019199//transmembrane receptor protein kinase activity;GO:0004672//protein kinase activity;GO:0032549//ribonucleoside binding;GO:0016301//kinase activity;GO:0004888//transmembrane signaling receptor activity;GO:0016773//phosphotransferase activity, alcohol group as acceptor;GO:0001882//nucleoside binding;GO:0099600//transmembrane receptor activity;GO:0005488//binding;GO:0004713//protein tyros…	GO:0006793//phosphorus metabolic process;GO:0007154//cell communication;GO:0007165//signal transduction;GO:0023052//signaling;GO:0016310//phosphorylation;GO:0043412//macromolecule modification;GO:0044237//cellular metabolic process;GO:0051716//cellular response to stimulus;GO:0006796//phosphate-containing compound metabolic process;GO:0019538//protein metabolic process;GO:0044699//single-organism…
TCONS_00025800	18.91	400.037	0.0933333	2.28	4.6105	0.000884383	0.0101042	yes	SNAP91	PREDICTED: LOW QUALITY PROTEIN: clathrin coat assembly protein AP180-like [Cynoglossus semilaevis]	-	-	-	-	-	-	-
TCONS_00025801	4838.29	1467.69	48.2733	16.77	-1.52534	6.21436e-16	6.63499e-14	yes	SNAP91	PREDICTED: LOW QUALITY PROTEIN: clathrin coat assembly protein AP180-like [Cynoglossus semilaevis]	-	-	-	-	-	-	-
TCONS_00025802	463.16	2281.43	4.59667	25.9067	2.49466	8.41161e-35	3.26826e-32	yes	SNAP91	PREDICTED: LOW QUALITY PROTEIN: clathrin coat assembly protein AP180-like [Cynoglossus semilaevis]	-	-	-	-	-	-	-
TCONS_00025815	434.25	51.77	8.16333	1.11	-2.8786	9.5849e-08	3.28891e-06	yes	fos	PREDICTED: proto-oncogene c-Fos-like [Cynoglossus semilaevis]	Organismal Systems;Environmental Information Processing	Immune system;Signal transduction	ko04010//MAPK signaling pathway;ko04620//Toll-like receptor signaling pathway	K04379	-	-	-
TCONS_00025871	1971.81	771.303	19.18	8.57667	-1.16111	2.57367e-08	9.87356e-07	yes	oxr1	PREDICTED: nuclear receptor coactivator 7-like isoform X3 [Cynoglossus semilaevis]	-	-	-	-	-	-	-
TCONS_00025920	148.143	0	1.70667	0.001	-10.737	0.00234378	0.0223134	yes	cmtr1	PREDICTED: cap-specific mRNA (nucleoside-2'-O-)-methyltransferase 1 isoform X1 [Cynoglossus semilaevis]	-	-	-	-	-	GO:0016740//transferase activity;GO:0016741//transferase activity, transferring one-carbon groups;GO:0003824//catalytic activity	GO:0008152//metabolic process
TCONS_00025950	1054.9	198.997	6.44667	1.4	-2.20313	9.45064e-14	7.82646e-12	yes	RBM25	PREDICTED: RNA-binding protein 25-like [Cynoglossus semilaevis]	Genetic Information Processing	Transcription	ko03040//Spliceosome	K12822	-	-	-
TCONS_00026042	648.11	104.36	5.27667	0.983333	-2.42387	2.42127e-08	9.36538e-07	yes	ints7	PREDICTED: integrator complex subunit 7 [Cynoglossus semilaevis]	-	-	-	-	-	-	-
TCONS_00026089	0	515.853	0.001	3.58	11.8057	2.23919e-33	8.20655e-31	yes	pum2	PREDICTED: pumilio homolog 2 isoform X2 [Cynoglossus semilaevis]	-	-	-	-	-	-	-
TCONS_00026184	1835.6	501.543	29.2633	9.15	-1.67725	1.98177e-14	1.7718e-12	yes	HSP90AA1	PREDICTED: heat shock protein HSP 90-alpha [Cynoglossus semilaevis]	Organismal Systems;Genetic Information Processing	Endocrine system;Immune system;Folding, sorting and degradation	ko04141//Protein processing in endoplasmic reticulum;ko04914//Progesterone-mediated oocyte maturation;ko04621//NOD-like receptor signaling pathway	K04079	-	GO:0005515//protein binding;GO:0001882//nucleoside binding;GO:0097159//organic cyclic compound binding;GO:0036094//small molecule binding;GO:0005488//binding;GO:0032549//ribonucleoside binding;GO:1901363//heterocyclic compound binding;GO:0001883//purine nucleoside binding;GO:0097367//carbohydrate derivative binding;GO:0032550//purine ribonucleoside binding	GO:0044238//primary metabolic process;GO:0050896//response to stimulus;GO:0071704//organic substance metabolic process;GO:0044267//cellular protein metabolic process;GO:0009987//cellular process;GO:0008152//metabolic process;GO:0044260//cellular macromolecule metabolic process;GO:0019538//protein metabolic process;GO:0044237//cellular metabolic process;GO:0043170//macromolecule metabolic process
TCONS_00026247	71.2633	2407.31	0.403333	15.78	5.28998	2.15748e-82	4.28808e-79	yes	PLCB4	PREDICTED: 1-phosphatidylinositol 4,5-bisphosphate phosphodiesterase beta-4 isoform X1 [Cynoglossus semilaevis]	Metabolism;Cellular Processes;Environmental Information Processing;Organismal Systems	Cellular commiunity;Global and Overview;Endocrine system;Circulatory system;Signal transduction;Carbohydrate metabolism	ko01100//Metabolic pathways;ko04020//Calcium signaling pathway;ko04261//Adrenergic signaling in cardiomyocytes;ko04310//Wnt signaling pathway;ko04916//Melanogenesis;ko04270//Vascular smooth muscle contraction;ko04070//Phosphatidylinositol signaling system;ko04912//GnRH signaling pathway;ko04540//Gap junction;ko00562//Inositol phosphate metabolism	K05858	-	GO:0003824//catalytic activity;GO:0016787//hydrolase activity;GO:0042578//phosphoric ester hydrolase activity;GO:0016788//hydrolase activity, acting on ester bonds	GO:0050896//response to stimulus;GO:0009987//cellular process;GO:0023052//signaling;GO:0044763//single-organism cellular process;GO:0008152//metabolic process;GO:0050789//regulation of biological process;GO:0044238//primary metabolic process;GO:0051716//cellular response to stimulus;GO:0007154//cell communication;GO:0065007//biological regulation;GO:0007165//signal transduction;GO:0050794//regula…
TCONS_00026255	164.593	0	1.13	0.001	-10.1421	3.72944e-05	0.000684384	yes	PLCB1	PREDICTED: 1-phosphatidylinositol 4,5-bisphosphate phosphodiesterase beta-1 isoform X2 [Cynoglossus semilaevis]	Environmental Information Processing;Organismal Systems;Cellular Processes;Metabolism	Carbohydrate metabolism;Global and Overview;Cellular commiunity;Signal transduction;Circulatory system;Endocrine system	ko01100//Metabolic pathways;ko04020//Calcium signaling pathway;ko04261//Adrenergic signaling in cardiomyocytes;ko04310//Wnt signaling pathway;ko04916//Melanogenesis;ko04270//Vascular smooth muscle contraction;ko04070//Phosphatidylinositol signaling system;ko04912//GnRH signaling pathway;ko04540//Gap junction;ko00562//Inositol phosphate metabolism	K05858	-	-	-
TCONS_00026295	0	40.1067	0.001	0.26	8.02237	0.00107652	0.0118387	yes	ITSN2	PREDICTED: intersectin-2 [Cynoglossus semilaevis]	-	-	-	-	-	GO:0005085//guanyl-nucleotide exchange factor activity;GO:0046872//metal ion binding;GO:0043167//ion binding;GO:0098772//molecular function regulator;GO:0043169//cation binding;GO:0005088//Ras guanyl-nucleotide exchange factor activity;GO:0005488//binding	GO:0050790//regulation of catalytic activity;GO:0044699//single-organism process;GO:0023052//signaling;GO:0051179//localization;GO:0051716//cellular response to stimulus;GO:0009987//cellular process;GO:0065007//biological regulation;GO:0050794//regulation of cellular process;GO:0019222//regulation of metabolic process;GO:0035556//intracellular signal transduction;GO:0007165//signal transduction;G…
TCONS_00026378	3.29	66.8633	0.0333333	0.72	4.43296	0.00217032	0.0209931	yes	FAM184A	PREDICTED: LOW QUALITY PROTEIN: protein FAM184A [Cynoglossus semilaevis]	-	-	-	-	-	-	-
TCONS_00026479	1072.31	1879.51	12.8	25.66	1.00338	1.85994e-05	0.000371098	yes	Mapre3	PREDICTED: microtubule-associated protein RP/EB family member 3 isoform X3 [Cynoglossus semilaevis]	-	-	-	-	-	-	-
TCONS_00026480	849.94	2388.81	10.06	32.5733	1.69506	1.38265e-12	9.85512e-11	yes	Mapre3	PREDICTED: microtubule-associated protein RP/EB family member 3 isoform X3 [Cynoglossus semilaevis]	-	-	-	-	-	-	-
TCONS_00026488	295.01	779.227	5.46667	16.61	1.60332	3.31195e-07	1.01331e-05	yes	DPYSL5	PREDICTED: dihydropyrimidinase-related protein 5 [Cynoglossus semilaevis]	-	-	-	-	-	GO:0016787//hydrolase activity;GO:0003824//catalytic activity;GO:0016810//hydrolase activity, acting on carbon-nitrogen (but not peptide) bonds	GO:0044281//small molecule metabolic process;GO:0006206//pyrimidine nucleobase metabolic process;GO:0046483//heterocycle metabolic process;GO:0009987//cellular process;GO:1901360//organic cyclic compound metabolic process;GO:0034641//cellular nitrogen compound metabolic process;GO:0006725//cellular aromatic compound metabolic process;GO:1901564//organonitrogen compound metabolic process;GO:000613…
TCONS_00026492	379.973	35.41	2.12333	0.23	-3.20663	0.00400842	0.0341883	yes	DNMT3A	PREDICTED: DNA (cytosine-5)-methyltransferase 3A-like isoform X4 [Cynoglossus semilaevis]	Metabolism	Amino acid metabolism;Global and Overview	ko01100//Metabolic pathways;ko00270//Cysteine and methionine metabolism	K17398	-	-	-
TCONS_00026555	242.817	680.167	1.24	4.02333	1.69805	2.96104e-05	0.00055743	yes	JAG2	PREDICTED: protein jagged-2-like [Cynoglossus semilaevis]	Environmental Information Processing	Signal transduction	ko04330//Notch signaling pathway	K06052	GO:0016020//membrane	GO:0005488//binding	GO:0048513//animal organ development;GO:0021515//cell differentiation in spinal cord;GO:0044699//single-organism process;GO:0007417//central nervous system development;GO:0030154//cell differentiation;GO:0021510//spinal cord development;GO:0007275//multicellular organism development;GO:0007399//nervous system development;GO:0048731//system development;GO:0009987//cellular process;GO:0044707//sing…
TCONS_00026573	256.397	0	0.646667	0.001	-9.33688	9.43769e-14	7.82646e-12	yes	RYR3	PREDICTED: LOW QUALITY PROTEIN: ryanodine receptor 3 [Cynoglossus semilaevis]	Environmental Information Processing	Signal transduction	ko04020//Calcium signaling pathway	K04963	-	-	-
TCONS_00026574	1020	426.12	2.55	1.22667	-1.05575	0.00013991	0.00216402	yes	RYR3	PREDICTED: LOW QUALITY PROTEIN: ryanodine receptor 3 [Cynoglossus semilaevis]	Environmental Information Processing	Signal transduction	ko04020//Calcium signaling pathway	K04963	-	-	-
TCONS_00026629	0	48.56	0.001	0.626667	9.29155	0.00017755	0.00263804	yes	Gphn	PREDICTED: gephyrin isoform X3 [Cynoglossus semilaevis]	-	-	-	-	-	-	-
TCONS_00026666	2070.28	860.13	14.65	6.98333	-1.06891	1.58158e-08	6.27899e-07	yes	max	PREDICTED: protein max isoform X11 [Cynoglossus semilaevis]	Genetic Information Processing	Transcription	ko03040//Spliceosome	K12893	-	-	-
TCONS_00026682	557.467	3.63333	6.83667	0.05	-7.09522	1.90657e-14	1.71346e-12	yes	Srsf5	PREDICTED: splicing factor, arginine/serine-rich 5 isoform X2 [Danio rerio]	Genetic Information Processing	Transcription	ko03040//Spliceosome	K12893	-	GO:0005488//binding;GO:0036094//small molecule binding;GO:0097159//organic cyclic compound binding	-
TCONS_00026683	47.0433	0	0.416667	0.001	-8.70275	0.00461317	0.0382097	yes	Srsf5	PREDICTED: serine/arginine-rich splicing factor 5-like [Cynoglossus semilaevis]	Genetic Information Processing	Transcription	ko03040//Spliceosome	K12893	-	GO:0097159//organic cyclic compound binding;GO:0005488//binding	-
TCONS_00026686	39.75	715.787	0.35	7.1	4.34239	1.853e-14	1.66822e-12	yes	SUSD6	PREDICTED: sushi domain-containing protein 6-like [Cynoglossus semilaevis]	-	-	-	-	-	-	-
TCONS_00026705	191.43	1227.82	0.73	5.45	2.90029	1.28477e-09	6.11905e-08	yes	LAMA2	PREDICTED: laminin subunit alpha-2 [Cynoglossus semilaevis]	Environmental Information Processing;Cellular Processes	Cellular commiunity;Signaling molecules and interaction	ko04510//Focal adhesion;ko04512//ECM-receptor interaction	K05637	-	-	-
TCONS_00026783	630.73	275.047	4.94333	2.47	-1.00097	0.00218313	0.0210713	yes	VASH2	PREDICTED: cysteine-rich protein 2-like [Cynoglossus semilaevis]	-	-	-	-	-	-	GO:0044767//single-organism developmental process;GO:0009653//anatomical structure morphogenesis;GO:0001944//vasculature development;GO:0048731//system development;GO:0048646//anatomical structure formation involved in morphogenesis;GO:0048856//anatomical structure development;GO:0001568//blood vessel development;GO:0007275//multicellular organism development;GO:0001525//angiogenesis;GO:0044707//…
TCONS_00026824	0	20.86	0.001	0.336667	8.39518	0.00382478	0.0330075	yes	Prkd3	PREDICTED: serine/threonine-protein kinase D3, partial [Cynoglossus semilaevis]	-	-	-	-	-	-	-
TCONS_00026837	1089.79	314.44	4.50667	1.49333	-1.59352	1.37769e-09	6.51359e-08	yes	Hivep2	PREDICTED: transcription factor HIVEP2 isoform X2 [Cynoglossus semilaevis]	-	-	-	-	-	-	-
TCONS_00026839	893.143	266.123	3.80667	1.3	-1.55002	3.31534e-07	1.01375e-05	yes	Hivep2	PREDICTED: transcription factor HIVEP2 isoform X2 [Cynoglossus semilaevis]	-	-	-	-	-	-	-
TCONS_00026879	54.8467	714.767	0.363333	5.21333	3.84284	0.000135448	0.00210225	yes	kidins220	PREDICTED: kinase D-interacting substrate of 220 kDa-like [Cynoglossus semilaevis]	-	-	-	-	-	-	-
TCONS_00027022	0	514.66	0.001	3.57667	11.8044	4.50608e-32	1.53195e-29	yes	USP54	PREDICTED: inactive ubiquitin carboxyl-terminal hydrolase 54-like isoform X3 [Cynoglossus semilaevis]	-	-	-	-	-	-	-
TCONS_00027094	0	51.0633	0.001	0.683333	9.41645	6.71128e-05	0.00114256	yes	ARHGAP27	PREDICTED: rho GTPase-activating protein 27 [Cynoglossus semilaevis]	-	-	-	-	-	-	-
TCONS_00027096	911.277	1646.8	10.5933	22.0467	1.0574	6.08206e-07	1.76869e-05	yes	ARHGAP27	PREDICTED: rho GTPase-activating protein 27 [Cynoglossus semilaevis]	-	-	-	-	-	-	-
TCONS_00027109	604.75	0	2.59	0.001	-11.3387	6.48044e-08	2.27657e-06	yes	TANC2	PREDICTED: protein TANC2 isoform X5 [Cynoglossus semilaevis]	-	-	-	-	-	-	-
TCONS_00027171	1015.33	3601.32	12.6367	51.3567	2.02294	3.83867e-28	1.06079e-25	yes	arf1	PREDICTED: ADP-ribosylation factor 1-like [Cynoglossus semilaevis]	Environmental Information Processing;Cellular Processes	Signal transduction;Transport and catabolism	ko04144//Endocytosis;ko04072//Phospholipase D signaling pathway	K07937	GO:0098589//membrane region;GO:0044456//synapse part;GO:0005856//cytoskeleton;GO:0044446//intracellular organelle part;GO:0045202//synapse;GO:0044430//cytoskeletal part;GO:0043226//organelle;GO:0098805//whole membrane;GO:0005886//plasma membrane;GO:0005737//cytoplasm;GO:0044422//organelle part;GO:0071944//cell periphery;GO:0044424//intracellular part;GO:0043228//non-membrane-bounded organelle;GO:…	GO:0005488//binding;GO:0097367//carbohydrate derivative binding;GO:0032550//purine ribonucleoside binding;GO:0036094//small molecule binding;GO:0097159//organic cyclic compound binding;GO:0032549//ribonucleoside binding;GO:1901363//heterocyclic compound binding;GO:0001883//purine nucleoside binding;GO:0001882//nucleoside binding	GO:0032956//regulation of actin cytoskeleton organization;GO:0016043//cellular component organization;GO:0050794//regulation of cellular process;GO:0044700//single organism signaling;GO:0048522//positive regulation of cellular process;GO:0044699//single-organism process;GO:0010638//positive regulation of organelle organization;GO:0033043//regulation of organelle organization;GO:0010646//regulatio…
TCONS_00027173	1827.59	27.47	24.1833	0.416667	-5.85898	1.42927e-77	2.54685e-74	yes	arf1	PREDICTED: ADP-ribosylation factor 1-like [Cynoglossus semilaevis]	Cellular Processes	Transport and catabolism	ko04144//Endocytosis	K07937	GO:0044464//cell part;GO:0005623//cell	GO:0001883//purine nucleoside binding;GO:0097159//organic cyclic compound binding;GO:0001882//nucleoside binding;GO:0036094//small molecule binding;GO:1901363//heterocyclic compound binding;GO:0097367//carbohydrate derivative binding;GO:0032550//purine ribonucleoside binding;GO:0032549//ribonucleoside binding;GO:0005488//binding	GO:0035556//intracellular signal transduction;GO:0051716//cellular response to stimulus;GO:0050789//regulation of biological process;GO:0023052//signaling;GO:0044763//single-organism cellular process;GO:0007154//cell communication;GO:0009987//cellular process;GO:0065007//biological regulation;GO:0044700//single organism signaling;GO:0050794//regulation of cellular process;GO:0007165//signal trans…
TCONS_00027187	2580.6	1068.83	10.0933	4.77	-1.08134	1.02826e-08	4.22387e-07	yes	Srcin1	PREDICTED: SRC kinase signaling inhibitor 1-like isoform X4 [Cynoglossus semilaevis]	-	-	-	-	-	-	-
TCONS_00027216	118.71	684.23	1.37	8.95667	2.70879	1.03286e-08	4.2394e-07	yes	CTBP2	PREDICTED: C-terminal-binding protein 2 isoform X2 [Cynoglossus semilaevis]	Environmental Information Processing	Signal transduction	ko04310//Wnt signaling pathway;ko04330//Notch signaling pathway	K04496	-	-	-
TCONS_00027297	1688.11	611.267	9.62333	3.98667	-1.27135	1.68509e-09	7.80975e-08	yes	RHBDL1	PREDICTED: rhomboid-related protein 1 isoform X1 [Hippocampus comes]	-	-	-	-	GO:0031224//intrinsic component of membrane;GO:0044425//membrane part;GO:0016020//membrane	GO:0046872//metal ion binding;GO:0043167//ion binding;GO:0005488//binding;GO:0043169//cation binding	GO:0044238//primary metabolic process;GO:0010467//gene expression;GO:0006508//proteolysis;GO:0071704//organic substance metabolic process;GO:0019538//protein metabolic process;GO:0043170//macromolecule metabolic process;GO:0016485//protein processing;GO:0051604//protein maturation;GO:0008152//metabolic process
TCONS_00027352	230.67	724.157	2.1	7.53667	1.84354	8.01356e-09	3.36674e-07	yes	med24	PREDICTED: mediator of RNA polymerase II transcription subunit 24 [Cynoglossus semilaevis]	-	-	-	-	-	-	GO:0007399//nervous system development;GO:0048731//system development;GO:0048534//hematopoietic or lymphoid organ development;GO:0032502//developmental process;GO:0002520//immune system development;GO:0044699//single-organism process;GO:0044767//single-organism developmental process;GO:0002376//immune system process;GO:0044707//single-multicellular organism process;GO:0048513//animal organ develo…
TCONS_00027421	0	86.8367	0.001	0.58	9.17991	0.000408715	0.00533353	yes	Sdk2	PREDICTED: protein sidekick-2 isoform X1 [Cynoglossus semilaevis]	-	-	-	-	-	-	-
TCONS_00027468	666.667	182.667	9.73333	3.04667	-1.6757	2.99151e-06	7.3161e-05	yes	acsf2	PREDICTED: LOW QUALITY PROTEIN: acyl-CoA synthetase family member 2, mitochondrial-like [Lates calcarifer]	-	-	-	-	-	-	-
TCONS_00027491	3.18	98.6567	0.0733333	2.64	5.16993	0.000151234	0.00230264	yes	Cbx1	PREDICTED: chromobox protein homolog 1 [Cynoglossus semilaevis]	-	-	-	-	-	-	-
TCONS_00027536	2094.89	483.763	4.88667	1.29333	-1.91776	1.77412e-12	1.2494e-10	yes	thra1	PREDICTED: thyroid hormone receptor alpha-B [Cynoglossus semilaevis]	Environmental Information Processing	Signaling molecules and interaction	ko04080//Neuroactive ligand-receptor interaction	K05547	GO:0043231//intracellular membrane-bounded organelle;GO:0043229//intracellular organelle;GO:0043226//organelle;GO:0043227//membrane-bounded organelle;GO:0005623//cell;GO:0005622//intracellular;GO:0044424//intracellular part;GO:0044464//cell part	GO:0046914//transition metal ion binding;GO:0038023//signaling receptor activity;GO:0004872//receptor activity;GO:0060089//molecular transducer activity;GO:1901363//heterocyclic compound binding;GO:0003677//DNA binding;GO:0097159//organic cyclic compound binding;GO:0004879//RNA polymerase II transcription factor activity, ligand-activated sequence-specific DNA binding;GO:0046872//metal ion bindin…	GO:1901360//organic cyclic compound metabolic process;GO:0009987//cellular process;GO:0007154//cell communication;GO:0009059//macromolecule biosynthetic process;GO:0044260//cellular macromolecule metabolic process;GO:0008152//metabolic process;GO:0071704//organic substance metabolic process;GO:0009755//hormone-mediated signaling pathway;GO:0042221//response to chemical;GO:0044238//primary metabol…
TCONS_00027585	3650.93	1162.21	16.0867	5.86333	-1.45607	8.40139e-14	7.02508e-12	yes	rbfox1	PREDICTED: RNA binding protein fox-1 homolog 3 isoform X4 [Cynoglossus semilaevis]	-	-	-	-	-	-	-
TCONS_00027606	1538.07	6007.77	7.49333	33.5067	2.16077	5.01196e-13	3.77548e-11	yes	FASN	PREDICTED: fatty acid synthase [Cynoglossus semilaevis]	Metabolism;Organismal Systems	Global and Overview;Endocrine system;Lipid metabolism	ko01100//Metabolic pathways;ko04910//Insulin signaling pathway;ko01212//Fatty acid metabolism;ko00061//Fatty acid biosynthesis	K00665	-	GO:0016787//hydrolase activity;GO:0016740//transferase activity;GO:0016746//transferase activity, transferring acyl groups;GO:0016790//thiolester hydrolase activity;GO:0003824//catalytic activity;GO:0016747//transferase activity, transferring acyl groups other than amino-acyl groups;GO:0004312//fatty acid synthase activity;GO:0016788//hydrolase activity, acting on ester bonds;GO:0016297//acyl-[ac…	GO:0008152//metabolic process
TCONS_00027730	0	39.9533	0.001	0.223333	7.80305	0.00457005	0.0379559	yes	Capn15	PREDICTED: calpain-15 isoform X1 [Cynoglossus semilaevis]	-	-	-	-	-	-	-
TCONS_00027821	355.443	786.15	3.98333	10.0633	1.33706	1.82241e-05	0.000364829	yes	KCTD17	PREDICTED: BTB/POZ domain-containing protein KCTD5-like isoform X2 [Cynoglossus semilaevis]	-	-	-	-	-	-	-
TCONS_00027834	59.1867	447.58	0.316667	2.80667	3.14782	0.00151656	0.0156708	yes	Itgb4	PREDICTED: integrin beta-4 isoform X2 [Cynoglossus semilaevis]	Environmental Information Processing;Cellular Processes	Cellular commiunity;Signaling molecules and interaction;Cell motility	ko04510//Focal adhesion;ko04810//Regulation of actin cytoskeleton;ko04512//ECM-receptor interaction	K06525	-	-	-
TCONS_00027849	28.6633	145.11	0.36	2.14	2.57154	0.0039231	0.0336717	yes	ADAP1	PREDICTED: arf-GAP with dual PH domain-containing protein 1 [Cynoglossus semilaevis]	-	-	-	-	-	-	-
TCONS_00027859	3.80667	100.963	0.05	1.55	4.9542	0.00198406	0.0195329	yes	RAB26	PREDICTED: ras-related protein Rab-26-like isoform X1 [Cynoglossus semilaevis]	-	-	-	-	-	-	-
TCONS_00027892	94.89	285.357	0.293333	1.00667	1.77897	0.00143529	0.0150142	yes	PKD1	PREDICTED: polycystin-1-like [Cynoglossus semilaevis]	-	-	-	-	-	-	-
TCONS_00027902	0	85.13	0.001	0.393333	8.61961	8.99602e-07	2.49935e-05	yes	Cacna1g	PREDICTED: voltage-dependent T-type calcium channel subunit alpha-1G [Cynoglossus semilaevis]	Environmental Information Processing	Signal transduction	ko04010//MAPK signaling pathway;ko04020//Calcium signaling pathway	K04854	GO:0044425//membrane part;GO:0016020//membrane;GO:0031224//intrinsic component of membrane;GO:0016021//integral component of membrane	GO:0015075//ion transmembrane transporter activity;GO:0008324//cation transmembrane transporter activity;GO:0022890//inorganic cation transmembrane transporter activity;GO:0022838//substrate-specific channel activity;GO:0022891//substrate-specific transmembrane transporter activity;GO:0015085//calcium ion transmembrane transporter activity;GO:0005216//ion channel activity;GO:0046873//metal ion tr…	GO:0006810//transport;GO:1902578//single-organism localization;GO:0055085//transmembrane transport;GO:0034220//ion transmembrane transport;GO:0030001//metal ion transport;GO:0070838//divalent metal ion transport;GO:0044765//single-organism transport;GO:0009987//cellular process;GO:0006811//ion transport;GO:0051234//establishment of localization;GO:0006816//calcium ion transport;GO:0044763//single…
TCONS_00027904	155.91	0	0.62	0.001	-9.27612	5.64386e-05	0.000985243	yes	Cacna1g	PREDICTED: voltage-dependent T-type calcium channel subunit alpha-1G [Cynoglossus semilaevis]	Environmental Information Processing	Signal transduction	ko04010//MAPK signaling pathway;ko04020//Calcium signaling pathway	K04854	GO:0044425//membrane part;GO:0016021//integral component of membrane;GO:0031224//intrinsic component of membrane;GO:0016020//membrane	GO:0072509//divalent inorganic cation transmembrane transporter activity;GO:0008324//cation transmembrane transporter activity;GO:0005262//calcium channel activity;GO:0022838//substrate-specific channel activity;GO:0046873//metal ion transmembrane transporter activity;GO:0022803//passive transmembrane transporter activity;GO:0022890//inorganic cation transmembrane transporter activity;GO:0022892/…	GO:0070838//divalent metal ion transport;GO:0006816//calcium ion transport;GO:0051234//establishment of localization;GO:1902578//single-organism localization;GO:0044699//single-organism process;GO:0030001//metal ion transport;GO:0044763//single-organism cellular process;GO:0006810//transport;GO:0006811//ion transport;GO:0044765//single-organism transport;GO:0006812//cation transport;GO:0055085//t…
TCONS_00027905	79.9633	546.58	0.336667	2.6	2.94912	0.00283981	0.0260057	yes	Cacna1g	PREDICTED: voltage-dependent T-type calcium channel subunit alpha-1G [Cynoglossus semilaevis]	Environmental Information Processing	Signal transduction	ko04010//MAPK signaling pathway;ko04020//Calcium signaling pathway	K04854	GO:0044425//membrane part;GO:0016020//membrane;GO:0031224//intrinsic component of membrane;GO:0016021//integral component of membrane	GO:0022892//substrate-specific transporter activity;GO:0022891//substrate-specific transmembrane transporter activity;GO:0015085//calcium ion transmembrane transporter activity;GO:0015267//channel activity;GO:0005216//ion channel activity;GO:0022890//inorganic cation transmembrane transporter activity;GO:0005215//transporter activity;GO:0022857//transmembrane transporter activity;GO:0015075//ion …	GO:0072511//divalent inorganic cation transport;GO:0034220//ion transmembrane transport;GO:0006816//calcium ion transport;GO:0044699//single-organism process;GO:0051234//establishment of localization;GO:0006811//ion transport;GO:0055085//transmembrane transport;GO:0044765//single-organism transport;GO:0070838//divalent metal ion transport;GO:0030001//metal ion transport;GO:0051179//localization;G…
TCONS_00027908	1112.37	0	4.30333	0.001	-12.0712	1.28904e-67	1.90321e-64	yes	Cacna1g	PREDICTED: voltage-dependent T-type calcium channel subunit alpha-1G [Cynoglossus semilaevis]	Environmental Information Processing	Signal transduction	ko04010//MAPK signaling pathway;ko04020//Calcium signaling pathway	K04854	GO:0016021//integral component of membrane;GO:0016020//membrane;GO:0031224//intrinsic component of membrane;GO:0044425//membrane part	GO:0022857//transmembrane transporter activity;GO:0022838//substrate-specific channel activity;GO:0022892//substrate-specific transporter activity;GO:0022803//passive transmembrane transporter activity;GO:0005262//calcium channel activity;GO:0005216//ion channel activity;GO:0005261//cation channel activity;GO:0022891//substrate-specific transmembrane transporter activity;GO:0022890//inorganic cat…	GO:0006811//ion transport;GO:0044765//single-organism transport;GO:1902578//single-organism localization;GO:0034220//ion transmembrane transport;GO:0055085//transmembrane transport;GO:0006810//transport;GO:0030001//metal ion transport;GO:0070838//divalent metal ion transport;GO:0006816//calcium ion transport;GO:0051179//localization;GO:0006812//cation transport;GO:0009987//cellular process;GO:007…
TCONS_00027943	0	349.247	0.001	4.41333	12.1077	3.84388e-21	6.80262e-19	yes	Mkl1	PREDICTED: MKL/myocardin-like protein 1 isoform X1 [Cynoglossus semilaevis]	-	-	-	-	-	-	-
TCONS_00027966	0	134.407	0.001	2.91	11.5068	1.48894e-09	6.95053e-08	yes	XRCC6	PREDICTED: X-ray repair cross-complementing protein 6 isoform X1 [Cynoglossus semilaevis]	Genetic Information Processing	Replication and repair	ko03450//Non-homologous end-joining	K10884	GO:0005622//intracellular;GO:0044464//cell part;GO:0044424//intracellular part;GO:0043226//organelle;GO:0043231//intracellular membrane-bounded organelle;GO:0005623//cell;GO:0043229//intracellular organelle;GO:0043227//membrane-bounded organelle;GO:0043234//protein complex;GO:0032991//macromolecular complex	GO:1901363//heterocyclic compound binding;GO:0017111//nucleoside-triphosphatase activity;GO:0043565//sequence-specific DNA binding;GO:0003677//DNA binding;GO:0003824//catalytic activity;GO:0003676//nucleic acid binding;GO:0016462//pyrophosphatase activity;GO:0004386//helicase activity;GO:0005488//binding;GO:0016817//hydrolase activity, acting on acid anhydrides;GO:0016787//hydrolase activity;GO:0…	GO:0043170//macromolecule metabolic process;GO:0009987//cellular process;GO:0006281//DNA repair;GO:0071840//cellular component organization or biogenesis;GO:0000726//non-recombinational repair;GO:0071704//organic substance metabolic process;GO:0006139//nucleobase-containing compound metabolic process;GO:0044237//cellular metabolic process;GO:0033554//cellular response to stress;GO:0044710//single…
TCONS_00027989	997.38	406.39	5.3	2.46667	-1.10343	0.000237172	0.00337541	yes	ZC3H7B	PREDICTED: zinc finger CCCH domain-containing protein 7B-like [Cynoglossus semilaevis]	-	-	-	-	-	-	-
TCONS_00027996	0	86.2467	0.001	0.516667	9.01309	2.76396e-06	6.83073e-05	yes	ZC3H7B	PREDICTED: zinc finger CCCH domain-containing protein 7B-like [Cynoglossus semilaevis]	-	-	-	-	-	-	-
TCONS_00028005	126.623	1669.41	2.59667	39.2733	3.91882	7.76927e-21	1.34276e-18	yes	WBP2	PREDICTED: WW domain-binding protein 2 [Cynoglossus semilaevis]	-	-	-	-	-	-	-
TCONS_00028035	448.927	898.49	2.94	6.69667	1.18763	3.9647e-05	0.000722681	yes	SLC38A3	PREDICTED: putative sodium-coupled neutral amino acid transporter 10 isoform X1 [Cynoglossus semilaevis]	-	-	-	-	-	-	-
TCONS_00028109	133.263	473.62	2.2	8.96333	2.02653	5.11157e-06	0.00011808	yes	-	PREDICTED: parvalbumin, thymic-like [Cynoglossus semilaevis]	-	-	-	-	-	GO:0005488//binding;GO:0043167//ion binding;GO:0043169//cation binding	-
TCONS_00028123	0	67.4133	0.001	0.38	8.56986	2.40198e-05	0.000464191	yes	Usp42	PREDICTED: ubiquitin carboxyl-terminal hydrolase 42 isoform X1 [Cynoglossus semilaevis]	Genetic Information Processing	Folding, sorting and degradation	ko04141//Protein processing in endoplasmic reticulum	K16194	-	-	-
TCONS_00028210	0	88.9267	0.001	0.916667	9.84025	0.00023061	0.00329837	yes	grid2ip	PREDICTED: LOW QUALITY PROTEIN: delphilin [Cynoglossus semilaevis]	-	-	-	-	-	-	-
TCONS_00028249	634.893	207.843	3.05333	1.15	-1.40875	0.000138051	0.00213911	yes	Grid1	PREDICTED: LOW QUALITY PROTEIN: glutamate receptor ionotropic, delta-1-like [Cynoglossus semilaevis]	Environmental Information Processing	Signaling molecules and interaction	ko04080//Neuroactive ligand-receptor interaction	K05206	GO:0016020//membrane	GO:0005215//transporter activity	-
TCONS_00028272	491.043	967.13	3.2	7.24667	1.17925	2.17939e-06	5.52746e-05	yes	AATK	PREDICTED: serine/threonine-protein kinase LMTK1 isoform X1 [Cynoglossus semilaevis]	-	-	-	-	-	-	-
TCONS_00028274	1452.19	605.507	12.12	5.79333	-1.06492	4.30737e-06	0.000101038	yes	AATK	PREDICTED: serine/threonine-protein kinase LMTK1 isoform X1 [Cynoglossus semilaevis]	-	-	-	-	-	-	-
TCONS_00028310	291.573	0	2.78	0.001	-11.4409	1.49151e-15	1.53843e-13	yes	Ccser2	PREDICTED: serine-rich coiled-coil domain-containing protein 2-like [Cynoglossus semilaevis]	-	-	-	-	-	-	-
TCONS_00028356	0	21.6433	0.001	0.343333	8.42347	0.00317571	0.0283826	yes	WFIKKN2	PREDICTED: WAP, Kazal, immunoglobulin, Kunitz and NTR domain-containing protein 2-like [Cynoglossus semilaevis]	-	-	-	-	-	-	GO:0051248//negative regulation of protein metabolic process;GO:0010605//negative regulation of macromolecule metabolic process;GO:0052547//regulation of peptidase activity;GO:0048519//negative regulation of biological process;GO:0031324//negative regulation of cellular metabolic process;GO:0031323//regulation of cellular metabolic process;GO:0032269//negative regulation of cellular protein metab…
TCONS_00028397	766.083	288.593	4.38	1.89333	-1.21	7.92074e-05	0.00131866	yes	P4HA1	PREDICTED: prolyl 4-hydroxylase subunit alpha-1-like [Cynoglossus semilaevis]	Metabolism	Amino acid metabolism;Global and Overview	ko01100//Metabolic pathways;ko00330//Arginine and proline metabolism	K00472	GO:0043226//organelle;GO:0043229//intracellular organelle;GO:0005623//cell;GO:0043231//intracellular membrane-bounded organelle;GO:0043227//membrane-bounded organelle;GO:0005622//intracellular;GO:0044464//cell part;GO:0044424//intracellular part	GO:0016701//oxidoreductase activity, acting on single donors with incorporation of molecular oxygen;GO:0046872//metal ion binding;GO:0016705//oxidoreductase activity, acting on paired donors, with incorporation or reduction of molecular oxygen;GO:0043169//cation binding;GO:0005488//binding;GO:0016491//oxidoreductase activity;GO:0043167//ion binding;GO:0046914//transition metal ion binding;GO:0003…	GO:0006464//cellular protein modification process;GO:0044267//cellular protein metabolic process;GO:0071704//organic substance metabolic process;GO:0044237//cellular metabolic process;GO:0044710//single-organism metabolic process;GO:0009987//cellular process;GO:0018126//protein hydroxylation;GO:0008152//metabolic process;GO:0043412//macromolecule modification;GO:0044260//cellular macromolecule me…
TCONS_00028403	1004.59	422.27	10.24	4.93	-1.05456	7.50322e-05	0.00125666	yes	WAPAL	PREDICTED: wings apart-like protein homolog isoform X2 [Cynoglossus semilaevis]	-	-	-	-	-	-	-
TCONS_00028437	74.4933	2.07333	0.656667	0.02	-5.03709	0.00391043	0.0335896	yes	Hlf	PREDICTED: hepatic leukemia factor-like [Cynoglossus semilaevis]	-	-	-	-	-	GO:1901363//heterocyclic compound binding;GO:0003677//DNA binding;GO:0003676//nucleic acid binding;GO:0097159//organic cyclic compound binding;GO:0005488//binding	GO:1901360//organic cyclic compound metabolic process;GO:0034654//nucleobase-containing compound biosynthetic process;GO:0044260//cellular macromolecule metabolic process;GO:0071704//organic substance metabolic process;GO:0097659//nucleic acid-templated transcription;GO:0006139//nucleobase-containing compound metabolic process;GO:0009059//macromolecule biosynthetic process;GO:0090304//nucleic aci…
TCONS_00028473	46.55	170.003	0.996667	4.17333	2.06602	0.00445077	0.0371324	yes	TVP23B	PREDICTED: LOW QUALITY PROTEIN: Golgi apparatus membrane protein TVP23 homolog B-like [Cynoglossus semilaevis]	-	-	-	-	-	-	-
TCONS_00028535	7553.35	610.197	15.5067	1.45333	-3.41545	4.82929e-16	5.22392e-14	yes	RYR2	PREDICTED: ryanodine receptor 2 [Cynoglossus semilaevis]	Environmental Information Processing;Organismal Systems	Circulatory system;Signal transduction	ko04020//Calcium signaling pathway;ko04261//Adrenergic signaling in cardiomyocytes;ko04260//Cardiac muscle contraction	K04962	-	-	-
TCONS_00028541	518.54	166.363	2.12667	0.78	-1.44705	0.00040759	0.00532422	yes	Znf518a	PREDICTED: zinc finger protein 518A-like [Cynoglossus semilaevis]	-	-	-	-	-	-	-
TCONS_00028595	339.733	64.9633	2.46	0.53	-2.21459	0.000251144	0.00354421	yes	BCE_0519	PREDICTED: transmembrane protein 94 [Cynoglossus semilaevis]	-	-	-	-	-	-	-
TCONS_00028599	35.6333	197.35	0.39	2.48667	2.67267	0.00074705	0.00873802	yes	ZNF569	PREDICTED: zinc finger and SCAN domain-containing protein 31-like isoform X1 [Cynoglossus semilaevis]	-	-	-	-	-	-	-
TCONS_00028606	241.87	0	0.656667	0.001	-9.35902	8.51233e-13	6.26614e-11	yes	DNAH9	PREDICTED: LOW QUALITY PROTEIN: dynein heavy chain 9, axonemal [Cynoglossus semilaevis]	-	-	-	-	-	-	-
TCONS_00028739	79.37	256.103	3.57	13.2767	1.8949	0.00145521	0.0151809	yes	slc35e3	PREDICTED: solute carrier family 35 member E3 [Cynoglossus semilaevis]	-	-	-	-	GO:0044425//membrane part;GO:0016020//membrane;GO:0031224//intrinsic component of membrane	-	-
TCONS_00028798	332.107	95.96	26.6933	8.83667	-1.59491	0.00247115	0.0232392	yes	TGas006m08.1	PREDICTED: histone H4-like [Nothobranchius furzeri]	-	-	-	-	-	-	-
TCONS_00028804	381.22	62	1.44	0.27	-2.41504	2.54056e-05	0.000487508	yes	Shank3	PREDICTED: SH3 and multiple ankyrin repeat domains protein 3-like [Cynoglossus semilaevis]	-	-	-	-	-	-	-
TCONS_00028806	3.03333	458.717	0.0133333	2.04333	7.25974	1.36357e-15	1.41493e-13	yes	Shank3	PREDICTED: SH3 and multiple ankyrin repeat domains protein 3-like [Cynoglossus semilaevis]	-	-	-	-	-	-	-
TCONS_00028809	671.177	0	2.60333	0.001	-11.3461	7.65827e-40	3.59771e-37	yes	Shank3	PREDICTED: SH3 and multiple ankyrin repeat domains protein 3-like [Cynoglossus semilaevis]	-	-	-	-	-	-	-
TCONS_00028867	101.457	0	0.603333	0.001	-9.23681	1.76937e-05	0.00035612	yes	Srgap1	PREDICTED: SLIT-ROBO Rho GTPase-activating protein 1 isoform X2 [Cynoglossus semilaevis]	-	-	-	-	-	-	GO:0044763//single-organism cellular process;GO:0007154//cell communication;GO:0009987//cellular process;GO:0044699//single-organism process
TCONS_00028880	653.957	245.473	7.40333	3.20333	-1.2086	0.000721237	0.00850152	yes	ppp1r12a	PREDICTED: protein phosphatase 1 regulatory subunit 12A isoform X2 [Cynoglossus semilaevis]	Cellular Processes;Organismal Systems	Cell motility;Cellular commiunity;Circulatory system	ko04510//Focal adhesion;ko04810//Regulation of actin cytoskeleton;ko04270//Vascular smooth muscle contraction	K06270	-	-	-
TCONS_00028990	0	39.53	0.001	1.04667	10.0316	0.00496107	0.0404942	yes	-	PREDICTED: uncharacterized protein LOC103382633 [Cynoglossus semilaevis]	-	-	-	-	-	-	-
TCONS_00029055	48.5333	0	0.74	0.001	-9.53138	0.000563302	0.00693903	yes	LUM	PREDICTED: lumican [Cynoglossus semilaevis]	-	-	-	-	-	-	-
TCONS_00029115	0	30.8367	0.001	0.436667	8.77039	0.000902509	0.0102818	yes	ergic2	PREDICTED: endoplasmic reticulum-Golgi intermediate compartment protein 2-like [Cynoglossus semilaevis]	-	-	-	-	-	-	-
TCONS_00029176	261.273	464.723	1.31333	2.68	1.029	0.00504099	0.0410298	yes	-	-	-	-	-	-	-	-	-
TCONS_00029238	618.287	161.437	1.54667	0.456667	-1.75995	0.00142136	0.0149077	yes	Pclo	PREDICTED: protein piccolo-like [Cynoglossus semilaevis]	-	-	-	-	-	-	-
TCONS_00029239	1233.71	406.96	3.02667	1.14667	-1.40028	1.74901e-05	0.000352917	yes	Pclo	PREDICTED: protein piccolo-like [Cynoglossus semilaevis]	-	-	-	-	-	-	-
TCONS_00029242	776.18	309.18	1.89333	0.87	-1.12184	0.000560217	0.0069142	yes	Pclo	PREDICTED: protein piccolo-like [Cynoglossus semilaevis]	-	-	-	-	-	-	-
TCONS_00029263	2992.45	1083.91	30.7167	12.8133	-1.26138	3.80593e-11	2.29761e-09	yes	snd1	PREDICTED: staphylococcal nuclease domain-containing protein 1 [Cynoglossus semilaevis]	-	-	-	-	GO:0044424//intracellular part;GO:0032991//macromolecular complex;GO:0031332//RNAi effector complex;GO:0030529//intracellular ribonucleoprotein complex;GO:1990904//ribonucleoprotein complex;GO:0005622//intracellular;GO:0005623//cell;GO:0044464//cell part	GO:0003824//catalytic activity;GO:0016787//hydrolase activity	GO:0048519//negative regulation of biological process;GO:0010605//negative regulation of macromolecule metabolic process;GO:0009987//cellular process;GO:0050789//regulation of biological process;GO:0016458//gene silencing;GO:0009892//negative regulation of metabolic process;GO:0065007//biological regulation;GO:0044763//single-organism cellular process;GO:0019222//regulation of metabolic process;G…
TCONS_00029283	954.963	125.797	3.04667	0.456667	-2.73802	5.79481e-13	4.33361e-11	yes	Wnk1	PREDICTED: LOW QUALITY PROTEIN: serine/threonine-protein kinase WNK1 [Cynoglossus semilaevis]	-	-	-	-	-	-	-
TCONS_00029285	715.757	2002.3	2.28333	7.36667	1.68987	8.43719e-09	3.52181e-07	yes	Wnk1	PREDICTED: LOW QUALITY PROTEIN: serine/threonine-protein kinase WNK1 [Cynoglossus semilaevis]	-	-	-	-	-	-	-
TCONS_00029287	72.4367	0	0.23	0.001	-7.84549	2.10763e-05	0.000413964	yes	Wnk1	PREDICTED: LOW QUALITY PROTEIN: serine/threonine-protein kinase WNK1 [Cynoglossus semilaevis]	-	-	-	-	-	-	-
TCONS_00029294	0	32.25	0.001	0.16	7.32193	0.00130189	0.0138972	yes	Cacna1c	PREDICTED: LOW QUALITY PROTEIN: voltage-dependent L-type calcium channel subunit alpha-1C [Cynoglossus semilaevis]	Organismal Systems;Environmental Information Processing	Circulatory system;Endocrine system;Signal transduction	ko04010//MAPK signaling pathway;ko04020//Calcium signaling pathway;ko04261//Adrenergic signaling in cardiomyocytes;ko04270//Vascular smooth muscle contraction;ko04912//GnRH signaling pathway;ko04260//Cardiac muscle contraction	K04850	-	-	-
TCONS_00029298	654.737	218.183	2.59667	0.986667	-1.39603	0.000821802	0.00949843	yes	Cacna1c	PREDICTED: LOW QUALITY PROTEIN: voltage-dependent L-type calcium channel subunit alpha-1C [Cynoglossus semilaevis]	Environmental Information Processing;Organismal Systems	Signal transduction;Circulatory system;Endocrine system	ko04010//MAPK signaling pathway;ko04020//Calcium signaling pathway;ko04261//Adrenergic signaling in cardiomyocytes;ko04270//Vascular smooth muscle contraction;ko04912//GnRH signaling pathway;ko04260//Cardiac muscle contraction	K04850	-	-	-
TCONS_00029299	2035.73	358.157	8.16333	1.65	-2.30669	3.03869e-18	4.1986e-16	yes	Cacna1c	PREDICTED: LOW QUALITY PROTEIN: voltage-dependent L-type calcium channel subunit alpha-1C [Cynoglossus semilaevis]	Organismal Systems;Environmental Information Processing	Signal transduction;Endocrine system;Circulatory system	ko04010//MAPK signaling pathway;ko04020//Calcium signaling pathway;ko04261//Adrenergic signaling in cardiomyocytes;ko04270//Vascular smooth muscle contraction;ko04912//GnRH signaling pathway;ko04260//Cardiac muscle contraction	K04850	-	-	-
TCONS_00029304	230.367	48.7233	0.936667	0.226667	-2.04696	0.00290905	0.026492	yes	CACNA1C	PREDICTED: LOW QUALITY PROTEIN: voltage-dependent L-type calcium channel subunit alpha-1C [Cynoglossus semilaevis]	Environmental Information Processing;Organismal Systems	Signal transduction;Circulatory system;Endocrine system	ko04010//MAPK signaling pathway;ko04020//Calcium signaling pathway;ko04261//Adrenergic signaling in cardiomyocytes;ko04270//Vascular smooth muscle contraction;ko04912//GnRH signaling pathway;ko04260//Cardiac muscle contraction	K04850	-	-	-
TCONS_00029346	241.47	1400.62	2.01333	13.5033	2.74566	3.21955e-19	4.76715e-17	yes	-	PREDICTED: putative homeodomain transcription factor 2 isoform X3 [Cynoglossus semilaevis]	-	-	-	-	-	-	-
TCONS_00029351	897.003	0	7.17667	0.001	-12.8091	1.23946e-51	9.28266e-49	yes	-	PREDICTED: putative homeodomain transcription factor 2 isoform X2 [Cynoglossus semilaevis]	-	-	-	-	-	-	-
TCONS_00029381	49.4067	0.0566667	0.506667	0.001	-8.98489	0.00443342	0.0370345	yes	Nudt4	PREDICTED: diphosphoinositol polyphosphate phosphohydrolase 3-beta-like [Cynoglossus semilaevis]	-	-	-	-	-	-	-
TCONS_00029523	509.963	180.403	2.63	1.07333	-1.29296	0.00573491	0.0453909	yes	Dock4	PREDICTED: dedicator of cytokinesis protein 4 [Cynoglossus semilaevis]	-	-	-	-	-	-	GO:0050896//response to stimulus;GO:0044763//single-organism cellular process;GO:0007165//signal transduction;GO:0009987//cellular process;GO:0007154//cell communication;GO:0044699//single-organism process;GO:0051716//cellular response to stimulus;GO:0065007//biological regulation;GO:0044700//single organism signaling;GO:0023052//signaling;GO:0050794//regulation of cellular process;GO:0035556//in…
TCONS_00029539	187.46	417.987	1.19667	3.07333	1.36078	0.00127002	0.0136132	yes	Cald1	PREDICTED: non-muscle caldesmon-like isoform X2 [Cynoglossus semilaevis]	Organismal Systems	Circulatory system	ko04270//Vascular smooth muscle contraction	K12327	-	-	-
TCONS_00029594	124.407	0	0.773333	0.001	-9.59495	0.000150041	0.00228785	yes	BRPF3	PREDICTED: bromodomain-containing protein 1 isoform X2 [Cynoglossus semilaevis]	-	-	-	-	-	-	-
TCONS_00029642	0	325.987	0.001	3.16667	11.6287	1.27248e-20	2.14191e-18	yes	lrmp	PREDICTED: LOW QUALITY PROTEIN: lymphoid-restricted membrane protein-like, partial [Cynoglossus semilaevis]	-	-	-	-	-	-	-
TCONS_00029643	576.577	193.433	5.03667	1.95667	-1.36407	0.00578534	0.04572	yes	lrmp	PREDICTED: LOW QUALITY PROTEIN: lymphoid-restricted membrane protein-like, partial [Cynoglossus semilaevis]	-	-	-	-	-	-	-
TCONS_00029644	581.783	4.46333	4.82333	0.0433333	-6.79841	1.2648e-10	7.11205e-09	yes	lrmp	PREDICTED: LOW QUALITY PROTEIN: lymphoid-restricted membrane protein-like, partial [Cynoglossus semilaevis]	-	-	-	-	-	-	-
TCONS_00029698	43.4367	0	0.213333	0.001	-7.73697	0.0056335	0.0447734	yes	Bicd1	PREDICTED: protein bicaudal D homolog 2-like [Cynoglossus semilaevis]	-	-	-	-	-	-	-
TCONS_00029911	0	135.213	0.001	0.813333	9.6677	1.37059e-09	6.48594e-08	yes	spop	PREDICTED: LOW QUALITY PROTEIN: IgGFc-binding protein-like [Lates calcarifer]	-	-	-	-	-	-	-
TCONS_00029915	201.36	449.803	1.48333	3.78667	1.35209	0.00108011	0.0118757	yes	spop	PREDICTED: speckle-type POZ protein [Oreochromis niloticus]	-	-	-	-	GO:0031981//nuclear lumen;GO:0005654//nucleoplasm;GO:0043231//intracellular membrane-bounded organelle;GO:0043233//organelle lumen;GO:0044451//nucleoplasm part;GO:0016604//nuclear body;GO:0044446//intracellular organelle part;GO:0005622//intracellular;GO:0031974//membrane-enclosed lumen;GO:0043226//organelle;GO:0005623//cell;GO:0000151//ubiquitin ligase complex;GO:0032991//macromolecular complex;…	GO:0019899//enzyme binding;GO:0005515//protein binding;GO:0005488//binding;GO:0044389//ubiquitin-like protein ligase binding	GO:0023051//regulation of signaling;GO:0043068//positive regulation of programmed cell death;GO:0016567//protein ubiquitination;GO:0048522//positive regulation of cellular process;GO:0051603//proteolysis involved in cellular protein catabolic process;GO:0044265//cellular macromolecule catabolic process;GO:2001233//regulation of apoptotic signaling pathway;GO:0009057//macromolecule catabolic proce…
TCONS_00030028	639.117	97.83	3.37333	0.593333	-2.50726	2.13905e-09	9.73042e-08	yes	CASP7	PREDICTED: caspase-7 isoform X1 [Cynoglossus semilaevis]	Cellular Processes	Cell growth and death	ko04210//Apoptosis	K04397	-	GO:0016787//hydrolase activity;GO:0070011//peptidase activity, acting on L-amino acid peptides;GO:0008233//peptidase activity;GO:0003824//catalytic activity	GO:0008152//metabolic process;GO:0043170//macromolecule metabolic process;GO:0012501//programmed cell death;GO:0051604//protein maturation;GO:0016485//protein processing;GO:0044238//primary metabolic process;GO:0071704//organic substance metabolic process;GO:0010467//gene expression;GO:0044699//single-organism process;GO:0016265//death;GO:0009987//cellular process;GO:0008219//cell death;GO:000650…
TCONS_00030029	37.5867	0	0.396667	0.001	-8.63178	0.00102125	0.0113298	yes	CASP7	PREDICTED: caspase-7 isoform X2 [Cynoglossus semilaevis]	Cellular Processes	Cell growth and death	ko04210//Apoptosis	K04397	-	GO:0008233//peptidase activity;GO:0070011//peptidase activity, acting on L-amino acid peptides;GO:0003824//catalytic activity;GO:0016787//hydrolase activity	GO:0006508//proteolysis;GO:0010467//gene expression;GO:0012501//programmed cell death;GO:0016485//protein processing;GO:0044699//single-organism process;GO:0051604//protein maturation;GO:0044763//single-organism cellular process;GO:0008219//cell death;GO:0044238//primary metabolic process;GO:0071704//organic substance metabolic process;GO:0008152//metabolic process;GO:0016265//death;GO:0009987//c…
TCONS_00030053	18.92	163.557	0.193333	1.93	3.31944	0.000166123	0.00249262	yes	DBF4B	PREDICTED: uncharacterized protein LOC103381518 [Cynoglossus semilaevis]	-	-	-	-	-	-	-
TCONS_00030075	170.173	609.58	1.24667	5.09667	2.03148	8.02396e-05	0.00133284	yes	ACLY	PREDICTED: ATP-citrate synthase-like [Cynoglossus semilaevis]	Metabolism	Global and Overview;Carbohydrate metabolism	ko01100//Metabolic pathways;ko01110//Biosynthesis of secondary metabolites;ko01130//Biosynthesis of antibiotics;ko01120//Microbial metabolism in diverse environments;ko00020//Citrate cycle (TCA cycle)	K01648	GO:0044464//cell part;GO:0005623//cell;GO:0005622//intracellular;GO:0044424//intracellular part	GO:0001883//purine nucleoside binding;GO:0016878//acid-thiol ligase activity;GO:0016405//CoA-ligase activity;GO:0016746//transferase activity, transferring acyl groups;GO:0005488//binding;GO:0016874//ligase activity;GO:1901363//heterocyclic compound binding;GO:0004774//succinate-CoA ligase activity;GO:0003824//catalytic activity;GO:0016877//ligase activity, forming carbon-sulfur bonds;GO:0097367/…	GO:0008152//metabolic process;GO:0044238//primary metabolic process;GO:0005975//carbohydrate metabolic process;GO:0071704//organic substance metabolic process
TCONS_00030175	211.66	741.917	1.86	7.39333	1.99092	5.01893e-07	1.48205e-05	yes	CAMK2G	PREDICTED: calcium/calmodulin-dependent protein kinase type II delta chain isoform X6 [Cynoglossus semilaevis]	Cellular Processes;Environmental Information Processing;Organismal Systems	Signal transduction;Circulatory system;Endocrine system;Cell growth and death	ko04020//Calcium signaling pathway;ko04261//Adrenergic signaling in cardiomyocytes;ko04310//Wnt signaling pathway;ko04916//Melanogenesis;ko04012//ErbB signaling pathway;ko04912//GnRH signaling pathway;ko04114//Oocyte meiosis	K04515	-	-	-
TCONS_00030192	480.36	917.643	3.38333	7.35667	1.12061	0.000498333	0.00629476	yes	SEC24C	PREDICTED: LOW QUALITY PROTEIN: protein transport protein Sec24C-like [Cynoglossus semilaevis]	Genetic Information Processing	Folding, sorting and degradation	ko04141//Protein processing in endoplasmic reticulum	K14007	-	-	-
TCONS_00030237	1046.55	0.00333333	5.21667	0.001	-12.3489	5.38684e-44	3.1633e-41	yes	nrxn1a	PREDICTED: neurexin-1a-like isoform X5 [Cynoglossus semilaevis]	Environmental Information Processing	Signaling molecules and interaction	ko04514//Cell adhesion molecules (CAMs)	K07377	-	-	-
TCONS_00030278	0.00333333	637.167	0.001	7.61	12.8937	5.8903e-40	2.84474e-37	yes	Atxn2l	PREDICTED: ataxin-2-like protein [Cynoglossus semilaevis]	-	-	-	-	-	-	-
TCONS_00030350	362.673	79.8933	1.89667	0.48	-1.98236	0.000156127	0.00236544	yes	ADCYAP1R1	PREDICTED: pituitary adenylate cyclase-activating polypeptide type I receptor-like isoform X1 [Cynoglossus semilaevis]	-	-	-	-	-	-	-
TCONS_00030351	0	24.4967	0.001	0.133333	7.05889	0.00217722	0.0210417	yes	ADCYAP1R1	PREDICTED: pituitary adenylate cyclase-activating polypeptide type I receptor-like isoform X1 [Cynoglossus semilaevis]	-	-	-	-	-	-	-
TCONS_00030384	499.68	95.5167	10.3267	2.21667	-2.21991	0.000470182	0.00600522	yes	ENTPD1	PREDICTED: ectonucleoside triphosphate diphosphohydrolase 1-like isoform X1 [Cynoglossus semilaevis]	Metabolism	Nucleotide metabolism	ko00230//Purine metabolism;ko00240//Pyrimidine metabolism	K01510	-	-	-
TCONS_00030406	646.443	2575.23	5.41333	24.6367	2.18622	1.66442e-27	4.30054e-25	yes	ZRANB1	PREDICTED: ubiquitin thioesterase ZRANB1 [Cynoglossus semilaevis]	-	-	-	-	-	-	-
TCONS_00030409	80.0033	0	0.33	0.001	-8.36632	1.07215e-05	0.000226789	yes	IPMK	PREDICTED: inositol polyphosphate multikinase [Cynoglossus semilaevis]	Metabolism;Environmental Information Processing	Signal transduction;Global and Overview;Carbohydrate metabolism	ko01100//Metabolic pathways;ko04070//Phosphatidylinositol signaling system;ko00562//Inositol phosphate metabolism	K00915	-	-	-
TCONS_00030418	1078.78	145.91	5.97333	0.926667	-2.68841	9.10965e-14	7.58052e-12	yes	Ank3	PREDICTED: ankyrin-3 isoform X33 [Cynoglossus semilaevis]	-	-	-	-	-	-	-
TCONS_00030449	160.06	0	0.84	0.001	-9.71425	3.37254e-09	1.49084e-07	yes	Ank3	PREDICTED: ankyrin-3 isoform X28 [Cynoglossus semilaevis]	-	-	-	-	-	-	-
TCONS_00030455	329.613	827.49	1.73	4.98333	1.52634	8.19225e-08	2.84123e-06	yes	Ank3	PREDICTED: ankyrin-3 isoform X33 [Cynoglossus semilaevis]	-	-	-	-	-	-	-
TCONS_00030560	72.1033	0	1.13333	0.001	-10.1464	2.03531e-05	0.000401285	yes	RDH13	PREDICTED: retinol dehydrogenase 13 [Cynoglossus semilaevis]	-	-	-	-	-	GO:0003824//catalytic activity	GO:0044710//single-organism metabolic process;GO:0044699//single-organism process;GO:0008152//metabolic process
TCONS_00030614	1318.17	27.2667	5.02333	0.12	-5.38754	2.34951e-11	1.46281e-09	yes	SHANK1	PREDICTED: SH3 and multiple ankyrin repeat domains protein 1-like [Cynoglossus semilaevis]	-	-	-	-	-	-	-
TCONS_00030615	1284.79	264.757	4.89667	1.16	-2.07768	4.86241e-16	5.24571e-14	yes	SHANK1	PREDICTED: SH3 and multiple ankyrin repeat domains protein 1-like [Cynoglossus semilaevis]	-	-	-	-	-	-	-
TCONS_00030637	19.26	170.317	0.256667	2.57333	3.32567	0.00483117	0.0396531	yes	DCUN1D3	PREDICTED: DCN1-like protein 3 [Cynoglossus semilaevis]	-	-	-	-	-	-	-
TCONS_00030646	1120.8	375.417	6.25333	2.39333	-1.3856	2.21202e-08	8.5946e-07	yes	PRSS12	PREDICTED: neurotrypsin-like [Cynoglossus semilaevis]	-	-	-	-	-	GO:0060089//molecular transducer activity;GO:0070011//peptidase activity, acting on L-amino acid peptides;GO:0008233//peptidase activity;GO:0038024//cargo receptor activity;GO:0004175//endopeptidase activity;GO:0004872//receptor activity;GO:0003824//catalytic activity;GO:0016787//hydrolase activity	GO:0010467//gene expression;GO:0051179//localization;GO:0019538//protein metabolic process;GO:0006508//proteolysis;GO:0043170//macromolecule metabolic process;GO:0051234//establishment of localization;GO:0006810//transport;GO:0006897//endocytosis;GO:0044238//primary metabolic process;GO:0016485//protein processing;GO:0008152//metabolic process;GO:0071704//organic substance metabolic process;GO:00…
TCONS_00030687	871.93	167.82	15.4367	3.4	-2.18275	8.91018e-12	5.82102e-10	yes	SRSF2	PREDICTED: serine/arginine-rich splicing factor 2 [Cynoglossus semilaevis]	Genetic Information Processing	Transcription	ko03040//Spliceosome	K12891	-	GO:0005488//binding;GO:0097159//organic cyclic compound binding	-
TCONS_00030705	7199.94	12977.7	122.067	252.107	1.04636	3.40995e-12	2.33703e-10	yes	qkib	PREDICTED: protein quaking-B-like isoform X1 [Cynoglossus semilaevis]	-	-	-	-	-	-	-
TCONS_00030727	265.453	476.263	2.51333	5.21333	1.0526	0.00632114	0.0489218	yes	RAP1GDS1	PREDICTED: uncharacterized protein LOC103381798 [Cynoglossus semilaevis]	-	-	-	-	-	-	-
TCONS_00030737	369.513	78.95	2.70333	0.666667	-2.0197	0.00535555	0.0430745	yes	ttyh2	PREDICTED: protein tweety homolog 2 isoform X1 [Cynoglossus semilaevis]	-	-	-	-	-	-	-
TCONS_00030808	0	1422.04	0.001	4.49	12.1325	3.8222e-102	9.40553e-99	yes	dom	PREDICTED: helicase SRCAP [Cynoglossus semilaevis]	-	-	-	-	-	-	-
TCONS_00030809	5450.52	724.983	14.74	2.26333	-2.70322	3.44947e-19	5.07848e-17	yes	dom	PREDICTED: helicase SRCAP [Cynoglossus semilaevis]	-	-	-	-	-	-	-
TCONS_00030813	365.107	1500.39	2.52333	11.85	2.23148	3.15136e-14	2.76017e-12	yes	FBRS	PREDICTED: probable fibrosin-1 isoform X4 [Cynoglossus semilaevis]	-	-	-	-	-	-	-
TCONS_00030837	137.637	490.83	1.35667	5.58333	2.04106	1.80693e-06	4.66176e-05	yes	NFE2L1	PREDICTED: nuclear factor erythroid 2-related factor 1 [Cynoglossus semilaevis]	-	-	-	-	GO:0005622//intracellular;GO:0043231//intracellular membrane-bounded organelle;GO:0005623//cell;GO:0043229//intracellular organelle;GO:0043226//organelle;GO:0044424//intracellular part;GO:0044464//cell part;GO:0043227//membrane-bounded organelle	GO:0003677//DNA binding;GO:1901363//heterocyclic compound binding;GO:0001071//nucleic acid binding transcription factor activity;GO:0003676//nucleic acid binding;GO:0005488//binding;GO:0097159//organic cyclic compound binding	GO:0044237//cellular metabolic process;GO:0034641//cellular nitrogen compound metabolic process;GO:0044238//primary metabolic process;GO:0016070//RNA metabolic process;GO:0006139//nucleobase-containing compound metabolic process;GO:1901576//organic substance biosynthetic process;GO:0071704//organic substance metabolic process;GO:0046483//heterocycle metabolic process;GO:0097659//nucleic acid-temp…
TCONS_00030867	15.0767	605.34	0.0966667	4.6	5.57247	2.05156e-09	9.36539e-08	yes	Dusp3	PREDICTED: dual specificity protein phosphatase 3 [Cynoglossus semilaevis]	Environmental Information Processing	Signal transduction	ko04010//MAPK signaling pathway	K17614	-	GO:0004721//phosphoprotein phosphatase activity;GO:0016787//hydrolase activity;GO:0016791//phosphatase activity;GO:0003824//catalytic activity;GO:0042578//phosphoric ester hydrolase activity;GO:0016788//hydrolase activity, acting on ester bonds	GO:0043412//macromolecule modification;GO:0009987//cellular process;GO:0044238//primary metabolic process;GO:0008152//metabolic process;GO:0006793//phosphorus metabolic process;GO:0036211//protein modification process;GO:0016311//dephosphorylation;GO:0071704//organic substance metabolic process;GO:0043170//macromolecule metabolic process;GO:0044237//cellular metabolic process;GO:0006470//protein …
TCONS_00030868	2607.09	485.95	17	3.60333	-2.23813	3.821e-10	1.99852e-08	yes	Dusp3	PREDICTED: dual specificity protein phosphatase 3 [Cynoglossus semilaevis]	Environmental Information Processing	Signal transduction	ko04010//MAPK signaling pathway	K17614	-	GO:0004721//phosphoprotein phosphatase activity;GO:0016788//hydrolase activity, acting on ester bonds;GO:0016787//hydrolase activity;GO:0016791//phosphatase activity;GO:0042578//phosphoric ester hydrolase activity;GO:0003824//catalytic activity	GO:0043170//macromolecule metabolic process;GO:0006464//cellular protein modification process;GO:0006470//protein dephosphorylation;GO:0006793//phosphorus metabolic process;GO:0071704//organic substance metabolic process;GO:0036211//protein modification process;GO:0008152//metabolic process;GO:0044238//primary metabolic process;GO:0009987//cellular process;GO:0044267//cellular protein metabolic p…
TCONS_00030915	71.99	312.407	1.05333	5.24	2.3146	5.46897e-05	0.00095834	yes	Anxa11	PREDICTED: annexin A4-like isoform X1 [Cynoglossus semilaevis]	-	-	-	-	-	GO:0008289//lipid binding;GO:0005488//binding;GO:0043168//anion binding;GO:0005543//phospholipid binding;GO:0043167//ion binding	-
TCONS_00030921	94.3533	0	0.626667	0.001	-9.29155	0.00544769	0.0436525	yes	ZMIZ1	PREDICTED: zinc finger MIZ domain-containing protein 1-like [Cynoglossus semilaevis]	-	-	-	-	-	-	-
TCONS_00030998	1064.12	408.893	6.23667	2.76333	-1.17437	0.000597315	0.00728164	yes	FAM57B	PREDICTED: myc-associated zinc finger protein-like [Cynoglossus semilaevis]	-	-	-	-	GO:0016020//membrane;GO:0044425//membrane part;GO:0031224//intrinsic component of membrane	-	-
TCONS_00031000	537.26	1021.2	3.18333	6.95	1.12647	7.38961e-05	0.00124023	yes	FAM57B	PREDICTED: protein FAM57B-like [Cynoglossus semilaevis]	-	-	-	-	GO:0031224//intrinsic component of membrane;GO:0016020//membrane;GO:0044425//membrane part	-	-
TCONS_00031060	168.443	439.15	0.696667	2.09333	1.58726	0.000226896	0.00325516	yes	USP31	PREDICTED: ubiquitin carboxyl-terminal hydrolase 31-like [Cynoglossus semilaevis]	-	-	-	-	-	-	-
TCONS_00031087	0	328.217	0.001	5.65667	12.4657	9.4628e-07	2.61777e-05	yes	CPT1A	PREDICTED: carnitine O-palmitoyltransferase 1, liver isoform-like [Cynoglossus semilaevis]	Organismal Systems;Metabolism	Lipid metabolism;Global and Overview;Endocrine system	ko04920//Adipocytokine signaling pathway;ko03320//PPAR signaling pathway;ko01212//Fatty acid metabolism;ko00071//Fatty acid degradation	K08765	-	-	-
TCONS_00031088	1385.06	574.053	21.18	10.16	-1.0598	0.00120961	0.0130632	yes	CPT1A	PREDICTED: carnitine O-palmitoyltransferase 1, liver isoform-like [Cynoglossus semilaevis]	Organismal Systems;Metabolism	Endocrine system;Global and Overview;Lipid metabolism	ko04920//Adipocytokine signaling pathway;ko03320//PPAR signaling pathway;ko01212//Fatty acid metabolism;ko00071//Fatty acid degradation	K08765	-	-	-
TCONS_00031120	47.0167	0	0.493333	0.001	-8.94642	0.000501598	0.00633136	yes	ITGA3	PREDICTED: integrin alpha-3 isoform X2 [Cynoglossus semilaevis]	Cellular Processes;Environmental Information Processing	Cell motility;Signaling molecules and interaction;Cellular commiunity	ko04510//Focal adhesion;ko04810//Regulation of actin cytoskeleton;ko04512//ECM-receptor interaction	K06482	GO:0016020//membrane	-	GO:0044699//single-organism process
TCONS_00031121	6.96333	133.307	0.0733333	1.65667	4.49767	0.00302767	0.0273385	yes	ITGA3	PREDICTED: integrin alpha-3 isoform X2 [Cynoglossus semilaevis]	Environmental Information Processing;Cellular Processes	Signaling molecules and interaction;Cell motility;Cellular commiunity	ko04510//Focal adhesion;ko04810//Regulation of actin cytoskeleton;ko04512//ECM-receptor interaction	K06482	GO:0016020//membrane	-	GO:0044699//single-organism process
TCONS_00031162	243.957	670.543	2.52333	7.95	1.65562	2.68423e-07	8.42201e-06	yes	TMEM184B	PREDICTED: transmembrane protein 184B-like isoform X1 [Cynoglossus semilaevis]	-	-	-	-	-	-	-
TCONS_00031203	122.897	3.09333	1.39667	0.04	-5.12584	0.00100739	0.0112097	yes	rhbdf1	PREDICTED: inactive rhomboid protein 1-like isoform X2 [Cynoglossus semilaevis]	-	-	-	-	-	-	-
TCONS_00031232	468.527	887.753	2.96667	6.47667	1.12641	8.09449e-05	0.00134283	yes	SSTR2	PREDICTED: somatostatin receptor type 2-like [Cynoglossus semilaevis]	Environmental Information Processing	Signaling molecules and interaction	ko04080//Neuroactive ligand-receptor interaction	K04218	-	-	-
TCONS_00031233	0	36.9567	0.001	0.263333	8.04075	0.0056723	0.0449771	yes	SSTR2	PREDICTED: somatostatin receptor type 2-like [Cynoglossus semilaevis]	Environmental Information Processing	Signaling molecules and interaction	ko04080//Neuroactive ligand-receptor interaction	K04218	-	-	-
TCONS_00031349	151.603	432.773	7.75	25.3667	1.71067	5.25863e-05	0.000926193	yes	nhp2l1	PREDICTED: NHP2-like protein 1 [Cynoglossus semilaevis]	Genetic Information Processing	Transcription;Translation	ko03040//Spliceosome;ko03008//Ribosome biogenesis in eukaryotes	K12845	GO:0043229//intracellular organelle;GO:0044424//intracellular part;GO:0043233//organelle lumen;GO:0032991//macromolecular complex;GO:0070013//intracellular organelle lumen;GO:0043227//membrane-bounded organelle;GO:0044464//cell part;GO:0044422//organelle part;GO:0005634//nucleus;GO:0005623//cell;GO:0031974//membrane-enclosed lumen;GO:0031981//nuclear lumen;GO:0044446//intracellular organelle part…	GO:0005488//binding;GO:1901363//heterocyclic compound binding;GO:0003824//catalytic activity;GO:0003676//nucleic acid binding;GO:0097159//organic cyclic compound binding	GO:0022613//ribonucleoprotein complex biogenesis;GO:0071840//cellular component organization or biogenesis;GO:0044085//cellular component biogenesis
TCONS_00031398	62.02	3.23	1.77333	0.106667	-4.05528	0.00510584	0.0414727	yes	HBAD	PREDICTED: hemoglobin subunit alpha-D-like [Cynoglossus semilaevis]	-	-	-	-	-	-	-
TCONS_00031406	0	67.3333	0.001	2.43	11.2467	9.73657e-06	0.000208602	yes	-	PREDICTED: uncharacterized protein C10orf88 homolog [Cynoglossus semilaevis]	-	-	-	-	-	-	-
TCONS_00031424	5349.01	2301.67	42.8433	21.12	-1.02046	3.72361e-10	1.9555e-08	yes	sbk1	PREDICTED: serine/threonine-protein kinase SBK1-like [Cynoglossus semilaevis]	-	-	-	-	-	-	-
TCONS_00031497	0	41.4767	0.001	0.933333	9.86625	0.00505319	0.0411226	yes	SLC9A3R1	PREDICTED: LOW QUALITY PROTEIN: Na(+)/H(+) exchange regulatory cofactor NHE-RF1 [Cynoglossus semilaevis]	-	-	-	-	-	-	-
TCONS_00031501	516.213	2134.68	1.14	5.4	2.24393	3.78692e-28	1.05211e-25	yes	DNAH3	PREDICTED: dynein heavy chain 3, axonemal [Larimichthys crocea]	-	-	-	-	-	-	-
TCONS_00031589	2280.73	853.9	12.88	5.52333	-1.22152	2.45753e-10	1.32425e-08	yes	mical3b	PREDICTED: protein-methionine sulfoxide oxidase mical3a-like [Cynoglossus semilaevis]	-	-	-	-	-	-	-
TCONS_00031613	412.663	76.4767	1.71333	0.353333	-2.2777	0.000414879	0.00540032	yes	Flnc	PREDICTED: LOW QUALITY PROTEIN: filamin-C-like [Cynoglossus semilaevis]	Environmental Information Processing;Cellular Processes	Cellular commiunity;Signal transduction	ko04010//MAPK signaling pathway;ko04510//Focal adhesion	K04437	-	-	-
TCONS_00031795	0	49.9433	0.001	0.586667	9.1964	0.00249086	0.0233862	yes	igf1	insulin-like growth factor I precursor [Cynoglossus semilaevis]	Cellular Processes;Organismal Systems;Environmental Information Processing	Cellular commiunity;Signal transduction;Endocrine system;Cell growth and death	ko04510//Focal adhesion;ko04068//FoxO signaling pathway;ko04114//Oocyte meiosis;ko04914//Progesterone-mediated oocyte maturation;ko04150//mTOR signaling pathway;ko04115//p53 signaling pathway	K05459	-	-	-
TCONS_00031799	0	33.14	0.001	0.38	8.56986	0.000679519	0.00807423	yes	igf1	insulin-like growth factor I precursor [Cynoglossus semilaevis]	Cellular Processes;Environmental Information Processing;Organismal Systems	Endocrine system;Signal transduction;Cellular commiunity;Cell growth and death	ko04510//Focal adhesion;ko04068//FoxO signaling pathway;ko04114//Oocyte meiosis;ko04914//Progesterone-mediated oocyte maturation;ko04150//mTOR signaling pathway;ko04115//p53 signaling pathway	K05459	-	-	-
TCONS_00031853	0	42.5267	0.001	0.62	9.27612	0.00388314	0.0334108	yes	GCC1	PREDICTED: GRIP and coiled-coil domain-containing protein 1 [Cynoglossus semilaevis]	-	-	-	-	-	-	-
TCONS_00031896	486.21	1336.11	3.97667	12.51	1.65345	3.99375e-12	2.71554e-10	yes	impdh1b	PREDICTED: inosine-5'-monophosphate dehydrogenase 1b isoform X3 [Lates calcarifer]	Metabolism	Xenobiotics biodegradation and metabolism;Nucleotide metabolism;Global and Overview	ko01100//Metabolic pathways;ko01110//Biosynthesis of secondary metabolites;ko00230//Purine metabolism;ko00983//Drug metabolism - other enzymes	K00088	-	-	-
TCONS_00031924	765.367	262.513	3.99333	1.55	-1.36533	0.00163767	0.0166854	yes	anks1b	PREDICTED: ankyrin repeat and sterile alpha motif domain-containing protein 1B [Cynoglossus semilaevis]	-	-	-	-	-	-	-
TCONS_00031937	137.137	570.657	0.68	3.26333	2.26274	2.28154e-08	8.85142e-07	yes	Pacsin2	PREDICTED: ADP-ribosylation factor GTPase-activating protein 3 isoform X1 [Cynoglossus semilaevis]	Cellular Processes	Transport and catabolism	ko04144//Endocytosis	K12493	-	-	-
TCONS_00031944	0	42.76	0.001	0.67	9.38802	0.000622322	0.00751311	yes	TTLL1	PREDICTED: probable tubulin polyglutamylase TTLL1 [Cynoglossus semilaevis]	-	-	-	-	-	-	-
TCONS_00031997	1474.47	243.913	8.30333	1.58333	-2.39073	3.52592e-08	1.31842e-06	yes	KMT2E	PREDICTED: LOW QUALITY PROTEIN: histone-lysine N-methyltransferase 2E [Cynoglossus semilaevis]	Metabolism	Amino acid metabolism	ko00310//Lysine degradation	K09189	-	-	-
TCONS_00032003	413.72	135.6	6.03333	2.26333	-1.41451	0.00173553	0.0175084	yes	far1	PREDICTED: fatty acyl-CoA reductase 1-like [Cynoglossus semilaevis]	Cellular Processes	Transport and catabolism	ko04146//Peroxisome	K13356	-	-	-
TCONS_00032009	270.357	20.2633	1.32333	0.113333	-3.54553	0.00445255	0.0371412	yes	Magi2	PREDICTED: membrane-associated guanylate kinase, WW and PDZ domain-containing protein 2 isoform X3 [Cynoglossus semilaevis]	Cellular Processes	Cellular commiunity	ko04530//Tight junction	K05629	-	-	-
TCONS_00032011	0	68.43	0.001	0.38	8.56986	8.46617e-06	0.000184287	yes	Magi2	PREDICTED: membrane-associated guanylate kinase, WW and PDZ domain-containing protein 2 isoform X3 [Cynoglossus semilaevis]	Cellular Processes	Cellular commiunity	ko04530//Tight junction	K05629	-	-	-
TCONS_00032125	676.92	60.53	8.52	0.873333	-3.28625	2.38526e-07	7.59932e-06	yes	cpsf6	PREDICTED: cleavage and polyadenylation specificity factor subunit 6 isoform X3 [Cynoglossus semilaevis]	Genetic Information Processing	Translation	ko03015//mRNA surveillance pathway	K14398	-	-	-
TCONS_00032126	218.563	1204	2.8	17.7767	2.66649	2.01575e-21	3.60435e-19	yes	cpsf6	PREDICTED: cleavage and polyadenylation specificity factor subunit 6 isoform X4 [Cynoglossus semilaevis]	Genetic Information Processing	Translation	ko03015//mRNA surveillance pathway	K14398	-	-	-
TCONS_00032133	47.9033	0	0.526667	0.001	-9.04075	0.00415165	0.0351533	yes	Cacna2d4	PREDICTED: voltage-dependent calcium channel subunit alpha-2/delta-4 [Cynoglossus semilaevis]	Organismal Systems;Environmental Information Processing	Circulatory system;Signal transduction	ko04010//MAPK signaling pathway;ko04261//Adrenergic signaling in cardiomyocytes;ko04260//Cardiac muscle contraction	K04861	-	-	-
TCONS_00032389	5.49333	73.4233	0.103333	1.59333	3.94667	0.00513395	0.0416618	yes	fbln1	PREDICTED: fibulin-1 [Cynoglossus semilaevis]	-	-	-	-	-	-	-
TCONS_00032425	93.9533	0	1.1	0.001	-10.1033	0.00628618	0.0487535	yes	Gramd4	PREDICTED: GRAM domain-containing protein 4 [Cynoglossus semilaevis]	-	-	-	-	-	-	-
TCONS_00032465	0	33.6667	0.001	0.583333	9.18818	0.000688839	0.00816807	yes	SOX5	PREDICTED: transcription factor SOX-5 [Cynoglossus semilaevis]	-	-	-	-	-	-	-
TCONS_00032466	0	42.3567	0.001	0.72	9.49185	0.000251767	0.00354987	yes	SOX5	PREDICTED: transcription factor SOX-5 [Cynoglossus semilaevis]	-	-	-	-	-	-	-
TCONS_00032486	191.713	0	1.34667	0.001	-10.3952	4.15321e-11	2.48981e-09	yes	SLC16A7	PREDICTED: monocarboxylate transporter 2 [Cynoglossus semilaevis]	-	-	-	-	GO:0016020//membrane;GO:0044425//membrane part;GO:0031224//intrinsic component of membrane	-	GO:0009987//cellular process;GO:0006820//anion transport;GO:0051179//localization;GO:0044699//single-organism process;GO:0015849//organic acid transport;GO:0046942//carboxylic acid transport;GO:0071702//organic substance transport;GO:0051234//establishment of localization;GO:0044765//single-organism transport;GO:1902578//single-organism localization;GO:0006811//ion transport;GO:0015711//organic a…
TCONS_00032488	0	64.11	0.001	0.496667	8.95613	2.16745e-05	0.00042314	yes	SLC16A7	PREDICTED: monocarboxylate transporter 2 [Cynoglossus semilaevis]	-	-	-	-	GO:0044425//membrane part;GO:0031224//intrinsic component of membrane;GO:0016020//membrane	-	GO:0051179//localization;GO:0071702//organic substance transport;GO:0006811//ion transport;GO:0006820//anion transport;GO:0044765//single-organism transport;GO:0009987//cellular process;GO:0046942//carboxylic acid transport;GO:0015711//organic anion transport;GO:0051234//establishment of localization;GO:0006810//transport;GO:1902578//single-organism localization;GO:0015849//organic acid transport…
TCONS_00032521	165.047	430.41	2.1	6.24667	1.5727	0.000196474	0.00287616	yes	CDK17	PREDICTED: cyclin-dependent kinase 17 [Cynoglossus semilaevis]	-	-	-	-	-	GO:0032549//ribonucleoside binding;GO:0016772//transferase activity, transferring phosphorus-containing groups;GO:0097367//carbohydrate derivative binding;GO:0003824//catalytic activity;GO:0004672//protein kinase activity;GO:1901363//heterocyclic compound binding;GO:0016773//phosphotransferase activity, alcohol group as acceptor;GO:0016301//kinase activity;GO:0001883//purine nucleoside binding;GO…	GO:0008152//metabolic process;GO:0044260//cellular macromolecule metabolic process;GO:0044237//cellular metabolic process;GO:0043170//macromolecule metabolic process;GO:0036211//protein modification process;GO:0044267//cellular protein metabolic process;GO:0009987//cellular process;GO:0006464//cellular protein modification process;GO:0071704//organic substance metabolic process;GO:0043412//macrom…
TCONS_00032631	777.15	2942.52	22.9233	99.59	2.11918	1.61639e-30	5.03185e-28	yes	Tmbim4	PREDICTED: protein lifeguard 4 [Cynoglossus semilaevis]	-	-	-	-	GO:0031224//intrinsic component of membrane;GO:0044425//membrane part;GO:0016020//membrane	-	-
TCONS_00032673	0	88.7967	0.001	1.12333	10.1336	0.000358161	0.00477511	yes	NAP1L1	PREDICTED: nucleosome assembly protein 1-like 1 [Cynoglossus semilaevis]	-	-	-	-	GO:0044424//intracellular part;GO:0043226//organelle;GO:0005622//intracellular;GO:0043231//intracellular membrane-bounded organelle;GO:0044464//cell part;GO:0043227//membrane-bounded organelle;GO:0043229//intracellular organelle;GO:0005623//cell	-	GO:0071840//cellular component organization or biogenesis;GO:0016043//cellular component organization;GO:0051276//chromosome organization;GO:0034728//nucleosome organization;GO:0009987//cellular process;GO:0071822//protein complex subunit organization;GO:0043933//macromolecular complex subunit organization;GO:0071824//protein-DNA complex subunit organization;GO:0006325//chromatin organization;GO:…
TCONS_00032681	0	141.72	0.001	1.78333	10.8004	0.00151207	0.0156369	yes	NAP1L1	PREDICTED: nucleosome assembly protein 1-like 1 [Cynoglossus semilaevis]	-	-	-	-	GO:0005622//intracellular;GO:0043229//intracellular organelle;GO:0043231//intracellular membrane-bounded organelle;GO:0044424//intracellular part;GO:0043227//membrane-bounded organelle;GO:0043226//organelle;GO:0005623//cell;GO:0044464//cell part	-	GO:0043933//macromolecular complex subunit organization;GO:0071824//protein-DNA complex subunit organization;GO:0051276//chromosome organization;GO:0016043//cellular component organization;GO:0006325//chromatin organization;GO:0009987//cellular process;GO:0006996//organelle organization;GO:0071822//protein complex subunit organization;GO:0071840//cellular component organization or biogenesis;GO:0…
TCONS_00032739	0	74.1	0.001	0.37	8.53138	0.000615515	0.00745319	yes	nav3	PREDICTED: neuron navigator 3 [Cynoglossus semilaevis]	-	-	-	-	-	-	-
TCONS_00032741	129.68	974.41	0.553333	4.79333	3.11481	9.54075e-14	7.87188e-12	yes	nav3	PREDICTED: neuron navigator 3 [Cynoglossus semilaevis]	-	-	-	-	-	-	-
TCONS_00032742	1661.59	178.4	7.19333	0.87	-3.04757	0.00313853	0.0281135	yes	nav3	PREDICTED: neuron navigator 3 [Cynoglossus semilaevis]	-	-	-	-	-	-	-
TCONS_00032748	0	2070.67	0.001	9.82667	13.2625	4.30323e-147	2.47082e-143	yes	nav3	PREDICTED: neuron navigator 3 [Cynoglossus semilaevis]	-	-	-	-	-	-	-
TCONS_00032826	2176.91	3995.49	37.02	77.8767	1.07289	1.01736e-10	5.82202e-09	yes	Ptp4a1	PREDICTED: protein tyrosine phosphatase type IVA 1 [Stegastes partitus]	-	-	-	-	-	GO:0016788//hydrolase activity, acting on ester bonds;GO:0016787//hydrolase activity;GO:0003824//catalytic activity;GO:0016791//phosphatase activity;GO:0004721//phosphoprotein phosphatase activity;GO:0042578//phosphoric ester hydrolase activity	GO:0008152//metabolic process;GO:0009987//cellular process;GO:0044237//cellular metabolic process;GO:0006796//phosphate-containing compound metabolic process;GO:0006793//phosphorus metabolic process
TCONS_00032831	12.8067	192.003	0.0766667	1.34	4.12749	0.000235828	0.00335998	yes	Gpr158	PREDICTED: LOW QUALITY PROTEIN: probable G-protein coupled receptor 179 [Cynoglossus semilaevis]	-	-	-	-	-	-	-
TCONS_00032869	176.323	394.883	1.01	2.59667	1.36231	0.00225584	0.0216357	yes	c3	PREDICTED: LOW QUALITY PROTEIN: complement C3-like [Cynoglossus semilaevis]	Cellular Processes	Transport and catabolism	ko04145//Phagosome	K03990	-	-	-
TCONS_00032956	110.42	642.7	0.89	6.00333	2.75389	4.34454e-11	2.59548e-09	yes	CAMSAP3	PREDICTED: calmodulin-regulated spectrin-associated protein 3-like isoform X1 [Cynoglossus semilaevis]	-	-	-	-	-	-	-
TCONS_00032977	27.52	0	0.433333	0.001	-8.75933	0.00219042	0.0211192	yes	GGA3	PREDICTED: LOW QUALITY PROTEIN: ADP-ribosylation factor-binding protein GGA2 [Cynoglossus semilaevis]	Cellular Processes	Transport and catabolism	ko04142//Lysosome	K12404	-	-	-
TCONS_00032994	12.1667	194.287	0.233333	4.30333	4.20499	2.34263e-06	5.89473e-05	yes	chst12	PREDICTED: carbohydrate sulfotransferase 12-like [Cynoglossus semilaevis]	Metabolism	Glycan biosynthesis and metabolism	ko00532//Glycosaminoglycan biosynthesis - chondroitin sulfate / dermatan sulfate	K04742	GO:0031224//intrinsic component of membrane;GO:0044425//membrane part;GO:0016020//membrane	-	GO:0044711//single-organism biosynthetic process;GO:0009058//biosynthetic process;GO:0044710//single-organism metabolic process;GO:0008152//metabolic process;GO:0044699//single-organism process
TCONS_00033001	115.723	485.593	0.763333	3.58333	2.23092	4.42869e-05	0.000796066	yes	SDK1	PREDICTED: protein sidekick-1 [Cynoglossus semilaevis]	-	-	-	-	-	-	-
TCONS_00033006	964.57	324.767	6.25667	2.43667	-1.36049	0.000614175	0.00744152	yes	SDK1	PREDICTED: protein sidekick-1 [Cynoglossus semilaevis]	-	-	-	-	-	-	-
TCONS_00033050	172.477	686.023	1.31	5.97333	2.18897	5.62144e-09	2.42078e-07	yes	SOS1	PREDICTED: son of sevenless homolog 1 [Lates calcarifer]	Cellular Processes;Organismal Systems;Environmental Information Processing	Development;Endocrine system;Signal transduction;Nervous system;Cellular commiunity;Immune system;Cell motility	ko04010//MAPK signaling pathway;ko04510//Focal adhesion;ko04810//Regulation of actin cytoskeleton;ko04910//Insulin signaling pathway;ko04068//FoxO signaling pathway;ko04012//ErbB signaling pathway;ko04912//GnRH signaling pathway;ko04630//Jak-STAT signaling pathway;ko04540//Gap junction;ko04320//Dorso-ventral axis formation;ko04014//Ras signaling pathway;ko04722//Neurotrophin signaling pathway;ko0…	K03099	GO:0005623//cell;GO:0044464//cell part	GO:0005088//Ras guanyl-nucleotide exchange factor activity;GO:0005085//guanyl-nucleotide exchange factor activity;GO:0046983//protein dimerization activity;GO:0005488//binding;GO:0098772//molecular function regulator;GO:0005515//protein binding	GO:0044763//single-organism cellular process;GO:0023052//signaling;GO:0007266//Rho protein signal transduction;GO:0007265//Ras protein signal transduction;GO:0065007//biological regulation;GO:0035556//intracellular signal transduction;GO:0051716//cellular response to stimulus;GO:0009987//cellular process;GO:0065009//regulation of molecular function;GO:0050789//regulation of biological process;GO:…
TCONS_00033131	296.38	8.07333	3.47	0.106667	-5.02375	1.74842e-07	5.70399e-06	yes	RCOR3	PREDICTED: REST corepressor 3 isoform X2 [Cynoglossus semilaevis]	-	-	-	-	GO:0043227//membrane-bounded organelle;GO:0043226//organelle;GO:0044464//cell part;GO:0005623//cell;GO:0005622//intracellular;GO:0043229//intracellular organelle;GO:0043231//intracellular membrane-bounded organelle;GO:0044424//intracellular part	GO:0005488//binding	-
TCONS_00033155	293.09	899.493	2.12667	7.47333	1.81316	1.24895e-10	7.03057e-09	yes	STRN	PREDICTED: striatin-like [Cynoglossus semilaevis]	-	-	-	-	-	-	-
TCONS_00033163	47.4667	213.353	0.326667	1.67333	2.35683	0.00047952	0.00610915	yes	Kif16b	PREDICTED: LOW QUALITY PROTEIN: kinesin-like protein KIF16B [Cynoglossus semilaevis]	-	-	-	-	GO:0043228//non-membrane-bounded organelle;GO:0005875//microtubule associated complex;GO:0032991//macromolecular complex;GO:0005623//cell;GO:0043234//protein complex;GO:0044464//cell part;GO:0043232//intracellular non-membrane-bounded organelle;GO:0005856//cytoskeleton;GO:0044424//intracellular part;GO:0005622//intracellular;GO:0044446//intracellular organelle part;GO:0043229//intracellular organ…	GO:0001882//nucleoside binding;GO:0008092//cytoskeletal protein binding;GO:0032549//ribonucleoside binding;GO:0016817//hydrolase activity, acting on acid anhydrides;GO:0003824//catalytic activity;GO:0016462//pyrophosphatase activity;GO:1901363//heterocyclic compound binding;GO:0008289//lipid binding;GO:0005543//phospholipid binding;GO:0036094//small molecule binding;GO:0043168//anion binding;GO:0…	GO:0007017//microtubule-based process;GO:0009987//cellular process;GO:0044699//single-organism process;GO:0044763//single-organism cellular process
TCONS_00033190	9.29333	130.507	0.153333	2.51667	4.03677	0.00143016	0.0149757	yes	-	PREDICTED: uncharacterized protein LOC107989032 [Cynoglossus semilaevis]	Cellular Processes;Environmental Information Processing	Signaling molecules and interaction;Transport and catabolism;Signal transduction	ko04144//Endocytosis;ko04060//Cytokine-cytokine receptor interaction;ko04630//Jak-STAT signaling pathway	K05069	-	-	-
TCONS_00033221	0	20.5167	0.001	0.316667	8.30682	0.00507393	0.0412524	yes	ADAP1	PREDICTED: arf-GAP with dual PH domain-containing protein 1-like [Cynoglossus semilaevis]	-	-	-	-	-	GO:0046914//transition metal ion binding;GO:0043167//ion binding;GO:0043169//cation binding;GO:0046872//metal ion binding;GO:0005488//binding	GO:0032012//regulation of ARF protein signal transduction;GO:0048583//regulation of response to stimulus;GO:0050789//regulation of biological process;GO:0010646//regulation of cell communication;GO:1902531//regulation of intracellular signal transduction;GO:0065007//biological regulation;GO:0065009//regulation of molecular function;GO:0051056//regulation of small GTPase mediated signal transducti…
TCONS_00033293	163.443	0	1.14	0.001	-10.1548	5.47466e-05	0.000958905	yes	NACC1	PREDICTED: nucleus accumbens-associated protein 1 [Cynoglossus semilaevis]	-	-	-	-	-	-	-
TCONS_00033326	2458.82	919.457	39.88	17.0933	-1.22223	1.52862e-10	8.51216e-09	yes	FSCN1	PREDICTED: fascin-like [Cynoglossus semilaevis]	-	-	-	-	GO:0044464//cell part;GO:0005622//intracellular;GO:0043228//non-membrane-bounded organelle;GO:0044424//intracellular part;GO:0005623//cell;GO:0043229//intracellular organelle;GO:0043226//organelle;GO:0043232//intracellular non-membrane-bounded organelle	GO:0005515//protein binding;GO:0005488//binding;GO:0008092//cytoskeletal protein binding;GO:0003779//actin binding	-
TCONS_00033372	5.91	240.54	0.0866667	3.92333	5.50046	4.38478e-08	1.60133e-06	yes	PAPSS1	PREDICTED: bifunctional 3'-phosphoadenosine 5'-phosphosulfate synthase 1 [Cynoglossus semilaevis]	Metabolism	Global and Overview;Energy metabolism;Metabolism of other amino acids;Nucleotide metabolism	ko01100//Metabolic pathways;ko01130//Biosynthesis of antibiotics;ko00230//Purine metabolism;ko01120//Microbial metabolism in diverse environments;ko00450//Selenocompound metabolism;ko00920//Sulfur metabolism	K13811	-	GO:0001883//purine nucleoside binding;GO:0001882//nucleoside binding;GO:0032549//ribonucleoside binding;GO:0070566//adenylyltransferase activity;GO:0097159//organic cyclic compound binding;GO:0016740//transferase activity;GO:0016301//kinase activity;GO:0032550//purine ribonucleoside binding;GO:0097367//carbohydrate derivative binding;GO:0003824//catalytic activity;GO:0005488//binding;GO:0004779//…	GO:0044237//cellular metabolic process;GO:0006793//phosphorus metabolic process;GO:0009987//cellular process;GO:0006796//phosphate-containing compound metabolic process;GO:0008152//metabolic process
TCONS_00033414	16.26	261.587	0.21	3.85333	4.19765	1.54092e-08	6.14894e-07	yes	SMOX	PREDICTED: spermine oxidase [Cynoglossus semilaevis]	Metabolism	Amino acid metabolism;Metabolism of other amino acids	ko00330//Arginine and proline metabolism;ko00410//beta-Alanine metabolism	K12259	-	-	-
TCONS_00033415	5.29667	448.607	0.143333	14.32	6.64251	4.6996e-16	5.10203e-14	yes	SMOX	PREDICTED: spermine oxidase [Cynoglossus semilaevis]	Metabolism	Metabolism of other amino acids;Amino acid metabolism	ko00330//Arginine and proline metabolism;ko00410//beta-Alanine metabolism	K12259	-	-	GO:0044710//single-organism metabolic process;GO:0044699//single-organism process;GO:0008152//metabolic process
TCONS_00033425	0	37.9367	0.001	0.676667	9.4023	0.000503982	0.00635679	yes	TOPORS	PREDICTED: E3 ubiquitin-protein ligase Topors [Cynoglossus semilaevis]	-	-	-	-	-	-	-
TCONS_00033514	626.18	1577.65	10.7733	31.0767	1.52837	1.25239e-13	1.0144e-11	yes	znf207	PREDICTED: BUB3-interacting and GLEBS motif-containing protein ZNF207 [Cynoglossus semilaevis]	-	-	-	-	-	-	-
TCONS_00033582	104.32	393.023	0.72	3.11333	2.11239	0.000234309	0.00334341	yes	USP53	PREDICTED: inactive ubiquitin carboxyl-terminal hydrolase 53-like [Cynoglossus semilaevis]	-	-	-	-	-	-	-
TCONS_00033584	290.783	0	1.93333	0.001	-10.9169	2.58412e-16	2.92203e-14	yes	USP53	PREDICTED: inactive ubiquitin carboxyl-terminal hydrolase 53-like [Cynoglossus semilaevis]	-	-	-	-	-	-	-
TCONS_00033620	146.863	0	0.783333	0.001	-9.61348	5.95564e-05	0.00103242	yes	SLIT2	PREDICTED: slit homolog 2 protein [Cynoglossus semilaevis]	-	-	-	-	-	-	-
TCONS_00033702	136.07	0	1.48333	0.001	-10.5346	0.000104504	0.00167609	yes	CRMP1	PREDICTED: dihydropyrimidinase-related protein 1-like isoform X1 [Cynoglossus semilaevis]	-	-	-	-	-	GO:0016787//hydrolase activity;GO:0016810//hydrolase activity, acting on carbon-nitrogen (but not peptide) bonds;GO:0003824//catalytic activity	GO:0072527//pyrimidine-containing compound metabolic process;GO:1901360//organic cyclic compound metabolic process;GO:0044710//single-organism metabolic process;GO:0034641//cellular nitrogen compound metabolic process;GO:0044763//single-organism cellular process;GO:0044238//primary metabolic process;GO:0006725//cellular aromatic compound metabolic process;GO:0008152//metabolic process;GO:0055086/…
TCONS_00033719	367.007	107.27	1.55667	0.523333	-1.57266	0.00578457	0.04572	yes	Ptprd	PREDICTED: receptor-type tyrosine-protein phosphatase delta-like isoform X5 [Cynoglossus semilaevis]	-	-	-	-	-	-	-
TCONS_00033734	457.983	0	1.98667	0.001	-10.9561	8.60653e-24	1.84544e-21	yes	Ptprd	PREDICTED: receptor-type tyrosine-protein phosphatase delta-like isoform X5 [Cynoglossus semilaevis]	-	-	-	-	-	-	-
TCONS_00033830	1187.78	151.447	4.75	0.666667	-2.83289	0.00648899	0.0499442	yes	Ube2o	PREDICTED: (E3-independent) E2 ubiquitin-conjugating enzyme [Cynoglossus semilaevis]	Genetic Information Processing	Folding, sorting and degradation	ko04120//Ubiquitin mediated proteolysis	K10581	-	-	-
TCONS_00033856	115.813	0	1.15	0.001	-10.1674	0.00346436	0.0304774	yes	UGT8	PREDICTED: 2-hydroxyacylsphingosine 1-beta-galactosyltransferase [Cynoglossus semilaevis]	Metabolism	Lipid metabolism;Global and Overview	ko01100//Metabolic pathways;ko00600//Sphingolipid metabolism;ko00565//Ether lipid metabolism	K04628	-	GO:0003824//catalytic activity;GO:0016757//transferase activity, transferring glycosyl groups;GO:0016740//transferase activity	-
TCONS_00033890	0	34.8833	0.001	0.23	7.84549	0.000567174	0.0069784	yes	CORO2A	PREDICTED: coronin-2A isoform X1 [Cynoglossus semilaevis]	-	-	-	-	-	-	-
TCONS_00033893	91.02	0	0.55	0.001	-9.10329	0.000526118	0.00658297	yes	CORO2A	PREDICTED: coronin-2A isoform X1 [Cynoglossus semilaevis]	-	-	-	-	-	-	-
TCONS_00033908	387.637	67.2133	1.89333	0.38	-2.31686	0.000315659	0.00429716	yes	BNC2	PREDICTED: zinc finger protein basonuclin-2 isoform X1 [Cynoglossus semilaevis]	-	-	-	-	-	-	-
TCONS_00034055	44.2167	0	0.363333	0.001	-8.50515	0.00541204	0.0434072	yes	C3	PREDICTED: complement C3-like [Cynoglossus semilaevis]	Cellular Processes	Transport and catabolism	ko04145//Phagosome	K03990	-	-	-
TCONS_00034067	35.3233	0	0.25	0.001	-7.96578	0.00085527	0.00983904	yes	Tnpo2	PREDICTED: transportin-2 [Cynoglossus semilaevis]	-	-	-	-	-	-	-
TCONS_00034128	109.37	476.79	0.663333	3.38667	2.35206	5.14845e-05	0.000909576	yes	Sorcs1	PREDICTED: VPS10 domain-containing receptor SorCS1-like isoform X4 [Cynoglossus semilaevis]	-	-	-	-	GO:0016020//membrane;GO:0044425//membrane part;GO:0031224//intrinsic component of membrane	-	-
TCONS_00034202	21.01	129.623	0.14	0.966667	2.78759	0.00399335	0.0341035	yes	ccdc88c	PREDICTED: girdin-like [Cynoglossus semilaevis]	-	-	-	-	-	-	-
TCONS_00034232	0	129.643	0.001	1.69667	10.7285	2.72305e-09	1.21517e-07	yes	Slc24a3	PREDICTED: sodium/potassium/calcium exchanger 3 [Cynoglossus semilaevis]	-	-	-	-	-	-	-
TCONS_00034449	0	74.8067	0.001	0.7	9.45121	0.000591017	0.00721849	yes	RNF38	PREDICTED: E3 ubiquitin-protein ligase RNF38-like [Cynoglossus semilaevis]	-	-	-	-	-	-	-
TCONS_00034521	42.77	0	0.353333	0.001	-8.46489	0.000434885	0.00561828	yes	RGL1	PREDICTED: ral guanine nucleotide dissociation stimulator-like 1 [Cynoglossus semilaevis]	-	-	-	-	-	-	-
TCONS_00034632	0	48.6767	0.001	0.49	8.93664	9.48271e-05	0.00154146	yes	ZBED1	PREDICTED: uncharacterized protein LOC103384268 [Cynoglossus semilaevis]	-	-	-	-	-	-	-
TCONS_00034666	93.67	0	1.07667	0.001	-10.0724	0.00424022	0.0357802	yes	Rtn4rl2	PREDICTED: reticulon-4 receptor-like 2 [Cynoglossus semilaevis]	-	-	-	-	-	-	-
TCONS_00034677	19.4367	237.83	0.24	3.35	3.80305	5.78774e-07	1.68976e-05	yes	DAB2IP	PREDICTED: ras/Rap GTPase-activating protein SynGAP-like isoform X1 [Cynoglossus semilaevis]	-	-	-	-	-	-	GO:0050789//regulation of biological process;GO:0044700//single organism signaling;GO:0050794//regulation of cellular process;GO:0023052//signaling;GO:0050896//response to stimulus;GO:0044699//single-organism process;GO:0051716//cellular response to stimulus;GO:0009987//cellular process;GO:0044763//single-organism cellular process;GO:0007154//cell communication;GO:0065007//biological regulation;G…
TCONS_00034696	58.1167	0	1.00667	0.001	-9.97537	0.00234349	0.0223134	yes	GRIA2	PREDICTED: glutamate receptor 2-like, partial [Stegastes partitus]	Environmental Information Processing	Signaling molecules and interaction	ko04080//Neuroactive ligand-receptor interaction	K05198	GO:0044459//plasma membrane part;GO:0044464//cell part;GO:0005623//cell;GO:0045202//synapse;GO:0098590//plasma membrane region;GO:0044456//synapse part;GO:0016020//membrane;GO:0031224//intrinsic component of membrane;GO:0044425//membrane part;GO:0098589//membrane region;GO:0097060//synaptic membrane;GO:0005886//plasma membrane;GO:0071944//cell periphery;GO:0098805//whole membrane	GO:0060089//molecular transducer activity;GO:0015075//ion transmembrane transporter activity;GO:0004872//receptor activity;GO:0005231//excitatory extracellular ligand-gated ion channel activity;GO:0022838//substrate-specific channel activity;GO:0005216//ion channel activity;GO:0022836//gated channel activity;GO:0005230//extracellular ligand-gated ion channel activity;GO:0099600//transmembrane rec…	GO:0050794//regulation of cellular process;GO:0051234//establishment of localization;GO:0007165//signal transduction;GO:0007166//cell surface receptor signaling pathway;GO:0009987//cellular process;GO:0007215//glutamate receptor signaling pathway;GO:0023052//signaling;GO:0044700//single organism signaling;GO:0065007//biological regulation;GO:0051179//localization;GO:0006811//ion transport;GO:0050…
TCONS_00034807	280.363	558.91	1.64	3.73667	1.18806	0.000423458	0.00549262	yes	Ppp1r12c	PREDICTED: protein phosphatase 1 regulatory subunit 12C [Cynoglossus semilaevis]	Cellular Processes;Organismal Systems	Cell motility;Cellular commiunity;Circulatory system	ko04510//Focal adhesion;ko04810//Regulation of actin cytoskeleton;ko04270//Vascular smooth muscle contraction	K17457	-	-	-
TCONS_00034851	54.1467	271.47	0.413333	2.37333	2.52154	6.14945e-05	0.00106068	yes	Abcc10	PREDICTED: multidrug resistance-associated protein 7 [Cynoglossus semilaevis]	Environmental Information Processing	Membrane transport	ko02010//ABC transporters	K05674	-	-	-
TCONS_00034852	0	112.627	0.001	1.18667	10.2127	5.21441e-08	1.87646e-06	yes	SP2	PREDICTED: transcription factor Sp2 [Cynoglossus semilaevis]	-	-	-	-	-	-	-
TCONS_00034857	2.81	155.873	0.0633333	3.82	5.91446	1.50848e-05	0.000308233	yes	SP2	PREDICTED: transcription factor Sp2-like [Cynoglossus semilaevis]	-	-	-	-	-	-	-
TCONS_00034859	12.9933	113.69	0.133333	1.34	3.32912	0.00113223	0.0123568	yes	SOCS7	PREDICTED: suppressor of cytokine signaling 7 [Cynoglossus semilaevis]	Environmental Information Processing	Signal transduction	ko04630//Jak-STAT signaling pathway	K04699	-	-	-
TCONS_00034904	834.033	285.827	2.64	1.04667	-1.33474	0.00507902	0.0412719	yes	CACNA1A	PREDICTED: voltage-dependent P/Q-type calcium channel subunit alpha-1A isoform X22 [Cynoglossus semilaevis]	Environmental Information Processing	Signal transduction	ko04010//MAPK signaling pathway;ko04020//Calcium signaling pathway	K04344	-	-	-
TCONS_00034905	261.35	559.743	0.816667	2.01333	1.30177	0.00180101	0.0180122	yes	CACNA1A	PREDICTED: voltage-dependent P/Q-type calcium channel subunit alpha-1A isoform X22 [Cynoglossus semilaevis]	Environmental Information Processing	Signal transduction	ko04010//MAPK signaling pathway;ko04020//Calcium signaling pathway	K04344	-	-	-
TCONS_00034964	0	72.5567	0.001	0.233333	7.86625	6.29817e-06	0.000141842	yes	DNHD1	PREDICTED: dynein heavy chain domain-containing protein 1 [Cynoglossus semilaevis]	-	-	-	-	-	-	-
TCONS_00035067	2813.09	1164.26	22.8467	10.7467	-1.08809	0.000383874	0.00506694	yes	TMEM63B	PREDICTED: CSC1-like protein 2 isoform X4 [Cynoglossus semilaevis]	-	-	-	-	-	-	-
TCONS_00035102	1344.14	2567.71	13.7267	29.98	1.12702	2.23755e-09	1.0142e-07	yes	ATP2A2	PREDICTED: sarcoplasmic/endoplasmic reticulum calcium ATPase 2-like [Cynoglossus semilaevis]	Environmental Information Processing	Signal transduction	ko04020//Calcium signaling pathway	K05853	GO:0044425//membrane part;GO:0016020//membrane;GO:0031224//intrinsic component of membrane	GO:0019829//cation-transporting ATPase activity;GO:0016787//hydrolase activity;GO:0097159//organic cyclic compound binding;GO:0032549//ribonucleoside binding;GO:0017111//nucleoside-triphosphatase activity;GO:0022891//substrate-specific transmembrane transporter activity;GO:1901363//heterocyclic compound binding;GO:0016820//hydrolase activity, acting on acid anhydrides, catalyzing transmembrane mo…	GO:0072511//divalent inorganic cation transport;GO:0051234//establishment of localization;GO:0070838//divalent metal ion transport;GO:0044699//single-organism process;GO:0006816//calcium ion transport;GO:0006812//cation transport;GO:1902578//single-organism localization;GO:0006810//transport;GO:0030001//metal ion transport;GO:0051179//localization;GO:0006811//ion transport;GO:0044765//single-orga…
TCONS_00035220	108.177	0	0.723333	0.001	-9.49852	0.000277686	0.00386264	yes	Ttbk1	PREDICTED: tau-tubulin kinase 1 [Cynoglossus semilaevis]	-	-	-	-	-	-	-
TCONS_00035275	3073.76	1286.28	60.59	29.03	-1.06154	1.22792e-08	4.96511e-07	yes	atf4	PREDICTED: cyclic AMP-dependent transcription factor ATF-4-like [Cynoglossus semilaevis]	Genetic Information Processing;Environmental Information Processing;Organismal Systems	Folding, sorting and degradation;Endocrine system;Circulatory system;Signal transduction	ko04010//MAPK signaling pathway;ko04261//Adrenergic signaling in cardiomyocytes;ko04912//GnRH signaling pathway;ko04141//Protein processing in endoplasmic reticulum	K04374	-	-	-
TCONS_00035293	0	31.91	0.001	0.45	8.81378	0.000980654	0.0109784	yes	Mgat3	PREDICTED: beta-1,4-mannosyl-glycoprotein 4-beta-N-acetylglucosaminyltransferase isoform X1 [Cynoglossus semilaevis]	Metabolism	Glycan biosynthesis and metabolism;Global and Overview	ko01100//Metabolic pathways;ko00510//N-Glycan biosynthesis	K00737	-	-	-
TCONS_00035396	82.7033	245.797	1.35	4.56333	1.75713	0.00384413	0.0331413	yes	ttyh3	PREDICTED: protein tweety homolog 3-like [Cynoglossus semilaevis]	-	-	-	-	GO:0032991//macromolecular complex;GO:0098796//membrane protein complex;GO:0016021//integral component of membrane;GO:0016020//membrane;GO:0034702//ion channel complex;GO:0043234//protein complex;GO:1902495//transmembrane transporter complex;GO:0031224//intrinsic component of membrane;GO:0044425//membrane part;GO:1990351//transporter complex	-	GO:1902578//single-organism localization;GO:0044699//single-organism process;GO:0051179//localization;GO:0006810//transport;GO:0044765//single-organism transport;GO:0015698//inorganic anion transport;GO:0006820//anion transport;GO:0006811//ion transport;GO:0006821//chloride transport;GO:0051234//establishment of localization
TCONS_00035398	1154.07	219.02	17.4067	3.82333	-2.18674	8.75444e-08	3.02807e-06	yes	ttyh3	PREDICTED: protein tweety homolog 3-like [Cynoglossus semilaevis]	-	-	-	-	GO:0016020//membrane;GO:1990351//transporter complex;GO:0043234//protein complex;GO:0034702//ion channel complex;GO:0016021//integral component of membrane;GO:0032991//macromolecular complex;GO:0044425//membrane part;GO:0031224//intrinsic component of membrane;GO:0098796//membrane protein complex;GO:1902495//transmembrane transporter complex	-	GO:0006820//anion transport;GO:0051179//localization;GO:0044699//single-organism process;GO:0006821//chloride transport;GO:0015698//inorganic anion transport;GO:0051234//establishment of localization;GO:1902578//single-organism localization;GO:0044765//single-organism transport;GO:0006810//transport;GO:0006811//ion transport
TCONS_00035457	49.1067	0	0.653333	0.001	-9.35168	0.000321302	0.00436019	yes	VAV1	PREDICTED: proto-oncogene vav isoform X2 [Cynoglossus semilaevis]	Cellular Processes	Cell motility;Cellular commiunity	ko04510//Focal adhesion;ko04810//Regulation of actin cytoskeleton	K05730	-	-	-
TCONS_00035507	601.753	179.09	2.59333	0.896667	-1.53216	0.000262268	0.00367288	yes	TET2	PREDICTED: methylcytosine dioxygenase TET2 [Cynoglossus semilaevis]	-	-	-	-	-	-	-
TCONS_00035513	878.407	127.543	3.33333	0.55	-2.59946	5.7562e-12	3.84312e-10	yes	LRBA	PREDICTED: lipopolysaccharide-responsive and beige-like anchor protein isoform X3 [Cynoglossus semilaevis]	-	-	-	-	-	-	-
TCONS_00035514	923.663	2376.07	3.45667	10.2167	1.56347	3.84144e-10	2.00718e-08	yes	LRBA	PREDICTED: lipopolysaccharide-responsive and beige-like anchor protein isoform X3 [Cynoglossus semilaevis]	-	-	-	-	-	-	-
TCONS_00035515	555.773	28.84	2.11	0.126667	-4.05813	2.27031e-12	1.58114e-10	yes	LRBA	PREDICTED: lipopolysaccharide-responsive and beige-like anchor protein isoform X3 [Cynoglossus semilaevis]	-	-	-	-	-	-	-
TCONS_00035526	156.097	337.907	2.12333	5.28	1.31421	0.00593953	0.0466887	yes	Rnf24	PREDICTED: RING finger protein 24 isoform X1 [Cynoglossus semilaevis]	-	-	-	-	-	-	-
TCONS_00035545	880.62	16.44	5.18667	0.106667	-5.60363	2.13904e-05	0.000418859	yes	-	PREDICTED: WW domain-binding protein 1 [Cynoglossus semilaevis]	-	-	-	-	-	-	-
TCONS_00035546	0	129.773	0.001	0.86	9.74819	0.00181736	0.0181435	yes	WBP1	PREDICTED: WW domain-binding protein 1 [Cynoglossus semilaevis]	-	-	-	-	-	-	-
TCONS_00035650	450.86	1335.71	3.63333	12.3433	1.76437	6.48768e-14	5.50388e-12	yes	Kiaa0922	PREDICTED: transmembrane protein 131-like [Cynoglossus semilaevis]	-	-	-	-	-	-	-
TCONS_00035665	1.17333	121.95	0.01	1.47	7.19967	0.000629403	0.00757453	yes	TRIM2	PREDICTED: LOW QUALITY PROTEIN: tripartite motif-containing protein 2 [Cynoglossus semilaevis]	-	-	-	-	-	GO:0046914//transition metal ion binding;GO:0043167//ion binding;GO:0005488//binding;GO:0043169//cation binding;GO:0046872//metal ion binding	GO:0009790//embryo development;GO:0032502//developmental process;GO:0002520//immune system development;GO:0044699//single-organism process;GO:0007275//multicellular organism development;GO:0048568//embryonic organ development;GO:0048513//animal organ development;GO:0032501//multicellular organismal process;GO:0044707//single-multicellular organism process;GO:0002376//immune system process;GO:0048…
TCONS_00035666	1.17333	121.95	0.01	1.47	7.19967	0.000629904	0.00757879	yes	TRIM2	PREDICTED: LOW QUALITY PROTEIN: tripartite motif-containing protein 2 [Cynoglossus semilaevis]	-	-	-	-	-	GO:0043167//ion binding;GO:0043169//cation binding;GO:0046914//transition metal ion binding;GO:0046872//metal ion binding;GO:0005488//binding	GO:0044707//single-multicellular organism process;GO:0007275//multicellular organism development;GO:0002520//immune system development;GO:0035162//embryonic hemopoiesis;GO:0048513//animal organ development;GO:0048534//hematopoietic or lymphoid organ development;GO:0044767//single-organism developmental process;GO:0032501//multicellular organismal process;GO:0044699//single-organism process;GO:004…
TCONS_00035713	846.143	1668.57	5.05667	11.51	1.18663	2.75668e-07	8.62836e-06	yes	Caskin1	PREDICTED: LOW QUALITY PROTEIN: caskin-1-like [Cynoglossus semilaevis]	-	-	-	-	-	-	-
TCONS_00035831	0	91.47	0.001	1.02	9.99435	0.000272928	0.0038067	yes	APBB2	PREDICTED: amyloid beta A4 precursor protein-binding family B member 2 isoform X5 [Cynoglossus semilaevis]	-	-	-	-	-	-	-
TCONS_00035861	0	57.1733	0.001	0.41	8.67948	7.74492e-05	0.00129272	yes	KLHL5	PREDICTED: kelch-like protein 5 isoform X2 [Cynoglossus semilaevis]	-	-	-	-	-	-	-
TCONS_00035876	123.523	0	1.53333	0.001	-10.5825	0.000274802	0.00382871	yes	Fam114a1	PREDICTED: protein NOXP20 [Cynoglossus semilaevis]	-	-	-	-	-	-	-
TCONS_00035896	10.1733	161.387	0.156667	2.94667	4.23331	0.00514272	0.0417132	yes	PGM2	PREDICTED: phosphoglucomutase-2 [Cynoglossus semilaevis]	Metabolism	Carbohydrate metabolism;Global and Overview;Nucleotide metabolism	ko01100//Metabolic pathways;ko01110//Biosynthesis of secondary metabolites;ko01130//Biosynthesis of antibiotics;ko00230//Purine metabolism;ko01120//Microbial metabolism in diverse environments;ko00010//Glycolysis / Gluconeogenesis;ko00520//Amino sugar and nucleotide sugar metabolism;ko00500//Starch and sucrose metabolism;ko00052//Galactose metabolism;ko00030//Pentose phosphate pathway	K15779	-	-	-
TCONS_00035897	0	25.5833	0.001	0.436667	8.77039	0.00270142	0.0249729	yes	PGM2	PREDICTED: phosphoglucomutase-2 [Cynoglossus semilaevis]	Metabolism	Carbohydrate metabolism;Global and Overview;Nucleotide metabolism	ko01100//Metabolic pathways;ko01110//Biosynthesis of secondary metabolites;ko01130//Biosynthesis of antibiotics;ko00230//Purine metabolism;ko01120//Microbial metabolism in diverse environments;ko00010//Glycolysis / Gluconeogenesis;ko00520//Amino sugar and nucleotide sugar metabolism;ko00500//Starch and sucrose metabolism;ko00052//Galactose metabolism;ko00030//Pentose phosphate pathway	K15779	-	-	-
TCONS_00035923	1308.49	449.147	5.9	2.31667	-1.34866	2.97035e-08	1.12699e-06	yes	ANK2	PREDICTED: ankyrin-2-like isoform X8 [Cynoglossus semilaevis]	-	-	-	-	-	-	-
TCONS_00035924	0	154.647	0.001	0.906667	9.82443	1.38322e-10	7.73587e-09	yes	Ank2	PREDICTED: ankyrin-2-like isoform X6 [Cynoglossus semilaevis]	-	-	-	-	-	-	-
TCONS_00035926	3798.6	767.41	19.0967	4.45	-2.10144	5.002e-20	8.00258e-18	yes	ANK2	PREDICTED: ankyrin-2-like isoform X5 [Cynoglossus semilaevis]	-	-	-	-	-	-	-
TCONS_00035927	193.337	1316.61	1	7.69	2.94298	5.61847e-14	4.79901e-12	yes	Ank2	PREDICTED: ankyrin-2-like isoform X7 [Cynoglossus semilaevis]	-	-	-	-	-	-	-
TCONS_00035960	302.943	710.673	1.63	4.47	1.4554	0.00468009	0.0386528	yes	Lphn3	PREDICTED: adhesion G protein-coupled receptor L3-like isoform X4 [Cynoglossus semilaevis]	-	-	-	-	-	-	-
TCONS_00035961	1649.67	336.35	9.05333	2.12667	-2.08986	4.2877e-12	2.89257e-10	yes	Lphn3	PREDICTED: adhesion G protein-coupled receptor L3-like isoform X4 [Cynoglossus semilaevis]	-	-	-	-	-	-	-
TCONS_00036108	292.83	77.37	2.17667	0.66	-1.72158	0.00274021	0.0252412	yes	mtus1a	PREDICTED: LOW QUALITY PROTEIN: microtubule-associated tumor suppressor 1 homolog [Cynoglossus semilaevis]	-	-	-	-	-	-	-
TCONS_00036114	159.737	369.71	1.01	2.65	1.39164	0.00244181	0.02303	yes	mtus1a	PREDICTED: LOW QUALITY PROTEIN: microtubule-associated tumor suppressor 1 homolog [Cynoglossus semilaevis]	-	-	-	-	-	-	-
TCONS_00036116	552.22	1267.26	3.91667	10.3233	1.39821	3.34642e-10	1.77e-08	yes	mtus1a	PREDICTED: LOW QUALITY PROTEIN: microtubule-associated tumor suppressor 1 homolog [Cynoglossus semilaevis]	-	-	-	-	-	-	-
TCONS_00036140	18.8	178.99	0.423333	4.56667	3.43128	0.00443402	0.0370345	yes	ltv1	PREDICTED: LOW QUALITY PROTEIN: protein LTV1 homolog [Cynoglossus semilaevis]	-	-	-	-	-	-	-
TCONS_00036186	296.253	550.463	5.26667	11.24	1.09368	0.00182076	0.018171	yes	-	PREDICTED: neuronal acetylcholine receptor subunit non-alpha-3-like [Cynoglossus semilaevis]	Environmental Information Processing	Signaling molecules and interaction	ko04080//Neuroactive ligand-receptor interaction	K04814	GO:0044425//membrane part;GO:0044464//cell part;GO:0031224//intrinsic component of membrane;GO:0098590//plasma membrane region;GO:0045202//synapse;GO:0097060//synaptic membrane;GO:0071944//cell periphery;GO:0016020//membrane;GO:0005886//plasma membrane;GO:0044459//plasma membrane part;GO:0044456//synapse part;GO:0005623//cell;GO:0098805//whole membrane;GO:0098589//membrane region	GO:0015276//ligand-gated ion channel activity;GO:0022834//ligand-gated channel activity;GO:0022891//substrate-specific transmembrane transporter activity;GO:0005216//ion channel activity;GO:0022892//substrate-specific transporter activity;GO:0005215//transporter activity;GO:0015267//channel activity;GO:0060089//molecular transducer activity;GO:0022857//transmembrane transporter activity;GO:002283…	GO:0044699//single-organism process;GO:0051179//localization;GO:0044765//single-organism transport;GO:1902578//single-organism localization;GO:0006811//ion transport;GO:0051234//establishment of localization;GO:0006810//transport
TCONS_00036219	390.983	45.9367	7.06667	0.946667	-2.9001	1.52158e-06	3.99839e-05	yes	R3hcc1l	PREDICTED: coiled-coil domain-containing protein R3HCC1L isoform X2 [Cynoglossus semilaevis]	-	-	-	-	-	-	-
TCONS_00036285	57.7667	187.943	0.883333	3.31	1.9058	0.00601187	0.047114	yes	ATG4D	PREDICTED: cysteine protease ATG4D-like [Cynoglossus semilaevis]	Cellular Processes	Transport and catabolism	ko04140//Regulation of autophagy	K08342	-	-	-
TCONS_00036286	362.53	107.437	5.77667	1.97	-1.55204	0.00225302	0.0216126	yes	ATG4D	PREDICTED: cysteine protease ATG4D-like [Cynoglossus semilaevis]	Cellular Processes	Transport and catabolism	ko04140//Regulation of autophagy	K08342	-	-	-
TCONS_00036392	2364.3	619.59	16.6833	5.00667	-1.73649	4.87602e-19	7.11789e-17	yes	Ddx17	PREDICTED: probable ATP-dependent RNA helicase DDX17 [Cynoglossus semilaevis]	-	-	-	-	-	-	-
TCONS_00036393	1325.55	449.323	11.9667	4.65	-1.36372	7.20381e-09	3.05134e-07	yes	Ddx17	PREDICTED: probable ATP-dependent RNA helicase DDX17 [Cynoglossus semilaevis]	-	-	-	-	-	-	-
TCONS_00036403	793.84	225.83	3.01667	0.983333	-1.6172	2.53126e-07	8.00034e-06	yes	MYH11	PREDICTED: myosin-11 [Cynoglossus semilaevis]	Cellular Processes	Cellular commiunity	ko04530//Tight junction	K10352	-	-	-
TCONS_00036428	493.48	1364.44	0.953333	2.99667	1.65231	3.32623e-07	1.01588e-05	yes	CREBBP	PREDICTED: CREB-binding protein-like isoform X2 [Cynoglossus semilaevis]	Cellular Processes;Environmental Information Processing;Organismal Systems	Cellular commiunity;Endocrine system;Signal transduction;Cell growth and death	ko04310//Wnt signaling pathway;ko04520//Adherens junction;ko04916//Melanogenesis;ko04068//FoxO signaling pathway;ko04630//Jak-STAT signaling pathway;ko04110//Cell cycle;ko04350//TGF-beta signaling pathway;ko04330//Notch signaling pathway	K04498	-	-	-
TCONS_00036429	2294.47	849.867	4.43333	1.89667	-1.22493	0.000259682	0.00364161	yes	CREBBP	PREDICTED: CREB-binding protein-like isoform X2 [Cynoglossus semilaevis]	Cellular Processes;Organismal Systems;Environmental Information Processing	Cell growth and death;Signal transduction;Endocrine system;Cellular commiunity	ko04310//Wnt signaling pathway;ko04520//Adherens junction;ko04916//Melanogenesis;ko04068//FoxO signaling pathway;ko04630//Jak-STAT signaling pathway;ko04110//Cell cycle;ko04350//TGF-beta signaling pathway;ko04330//Notch signaling pathway	K04498	-	-	-
TCONS_00036582	780.157	244.567	6.10333	2.20667	-1.46773	1.82274e-05	0.000364829	yes	rab11fip4a	PREDICTED: rab11 family-interacting protein 4 isoform X2 [Cynoglossus semilaevis]	Cellular Processes	Transport and catabolism	ko04144//Endocytosis	K12485	-	-	-
TCONS_00036596	67.53	0	1.82	0.001	-10.8297	0.000170571	0.00254701	yes	Elof1	PREDICTED: transcription elongation factor 1 homolog [Cynoglossus semilaevis]	-	-	-	-	-	-	GO:0044238//primary metabolic process;GO:0034641//cellular nitrogen compound metabolic process;GO:0043604//amide biosynthetic process;GO:0008152//metabolic process;GO:0043603//cellular amide metabolic process;GO:0044271//cellular nitrogen compound biosynthetic process;GO:0009059//macromolecule biosynthetic process;GO:1901576//organic substance biosynthetic process;GO:0006518//peptide metabolic pr…
TCONS_00036726	982.393	240.893	10.4067	2.86	-1.86342	0.00162372	0.0165661	yes	Naa15	PREDICTED: N-alpha-acetyltransferase 15, NatA auxiliary subunit [Cynoglossus semilaevis]	-	-	-	-	-	-	-
TCONS_00036727	355.317	881.34	1.76	5.00667	1.50827	1.18316e-08	4.79163e-07	yes	Naa15	PREDICTED: N-alpha-acetyltransferase 15, NatA auxiliary subunit [Cynoglossus semilaevis]	-	-	-	-	-	-	-
TCONS_00036728	0	980.033	0.001	11.1933	13.4504	2.1559e-67	3.09467e-64	yes	Naa15	PREDICTED: N-alpha-acetyltransferase 15, NatA auxiliary subunit [Cynoglossus semilaevis]	-	-	-	-	-	-	-
TCONS_00036744	0	143.523	0.001	4.35667	12.089	4.75305e-10	2.44154e-08	yes	scoca	PREDICTED: short coiled-coil protein isoform X2 [Cynoglossus semilaevis]	-	-	-	-	GO:0005737//cytoplasm;GO:0012505//endomembrane system;GO:0044431//Golgi apparatus part;GO:0044446//intracellular organelle part;GO:0005622//intracellular;GO:0005794//Golgi apparatus;GO:0044464//cell part;GO:0044444//cytoplasmic part;GO:0005623//cell;GO:0044424//intracellular part;GO:0043229//intracellular organelle;GO:0043227//membrane-bounded organelle;GO:0043231//intracellular membrane-bounded …	-	-
TCONS_00036851	215.657	592.457	2.24	7.01333	1.6466	4.9109e-06	0.000113954	yes	Galnt7	PREDICTED: N-acetylgalactosaminyltransferase 7 isoform X1 [Cynoglossus semilaevis]	Metabolism	Glycan biosynthesis and metabolism;Global and Overview	ko01100//Metabolic pathways;ko00512//Mucin type O-glycan biosynthesis	K00710	GO:0044425//membrane part;GO:0016020//membrane;GO:0031224//intrinsic component of membrane	GO:0016740//transferase activity;GO:0003824//catalytic activity	GO:0044237//cellular metabolic process;GO:0036211//protein modification process;GO:0043412//macromolecule modification;GO:0044260//cellular macromolecule metabolic process;GO:0044238//primary metabolic process;GO:0006464//cellular protein modification process;GO:0009987//cellular process;GO:0044267//cellular protein metabolic process;GO:0071704//organic substance metabolic process;GO:0019538//pro…
TCONS_00036857	95.73	0	0.973333	0.001	-9.92679	0.000453558	0.00582747	yes	Galnt7	PREDICTED: N-acetylgalactosaminyltransferase 7 isoform X1 [Cynoglossus semilaevis]	Metabolism	Glycan biosynthesis and metabolism;Global and Overview	ko01100//Metabolic pathways;ko00512//Mucin type O-glycan biosynthesis	K00710	GO:0044425//membrane part;GO:0031224//intrinsic component of membrane;GO:0016020//membrane	GO:0003824//catalytic activity;GO:0016740//transferase activity	GO:0044260//cellular macromolecule metabolic process;GO:0006464//cellular protein modification process;GO:0043170//macromolecule metabolic process;GO:0044237//cellular metabolic process;GO:0044267//cellular protein metabolic process;GO:0009987//cellular process;GO:0036211//protein modification process;GO:0044238//primary metabolic process;GO:0008152//metabolic process;GO:0019538//protein metaboli…
TCONS_00036917	53.1433	0	0.406667	0.001	-8.6677	0.000148262	0.00226808	yes	zgc:63733	PREDICTED: UPF0668 protein C10orf76 homolog [Cynoglossus semilaevis]	-	-	-	-	-	-	-
[truncated: 3,890 more rows]

## Sheet: S4c DE mRNA in both stages
Differentially expressed mRNAs in both stage IV vs.V and stage V vs. VI
id	B-IV_fpkm	B-V_fpkm	B-VI_fpkm	BIV-V_log2(FC)	BV-VI_log2(FC)	Symbol	Description	KEGG_A_class	KEGG_B_class	Pathway	GO Component	GO Function	GO Process
[truncated: 118 more rows]

## Sheet: S4d IV vs. V-DE lncRNA
Differentially expressed lncRNAs between stage IV vs.V
[truncated: 15 more rows]

## Sheet: S4e V vs. VI-DE lncRNA
Differentially expressed lncRNAs between stage V vs.VI
[truncated: 365 more rows]

[truncated: 1 more sheets: S4f DE lncRNA in both stages]
