# Supplementary material for: Brain and Pituitary Transcriptome Analyses Reveal the Differential Regulation of Reproduction-Related LncRNAs and mRNAs in Cynoglossus semilaevis
Source: Front Genet. 2021 Dec 9;12:802953. doi: 10.3389/fgene.2021.802953 (PMC8696122; doi:10.3389/fgene.2021.802953)
Supplement: Supplementary file 3 [file DataSheet2.ZIP › Supplementary Tables/Supplementary Table 5 Pituitary differently expressed transcripts.xlsx]

## Sheet: S5a IV vs. V-DEmRNA
Differentially expressed mRNAs between stage IV vs.V
id	P-IV_count	P-V_count	P-IV_fpkm	P-V_fpkm	log2(FC)	Pvalue	FDR	significant	Symbol	Description	KEGG_A_class	KEGG_B_class	Pathway	K_ID	GO Component	GO Function	GO Process
NM_001294193.1	2.66667	93.2	0.136667	4.64	5.08539	4.51883e-05	0.00520996	yes	Aqp1	PREDICTED: aquaporin-1-like isoform X1 [Cynoglossus semilaevis]	-	-	-	-	-	-	-
NM_001294225.1	7.66667	337.873	0.236667	10.0467	5.40772	9.7166e-11	4.70074e-08	yes	ZP3	PREDICTED: LOW QUALITY PROTEIN: zona pellucida sperm-binding protein 3-like [Lates calcarifer]	-	-	-	-	-	-	-
NM_001294238.1	238.917	524.117	8.24	17.6133	1.09595	0.000452881	0.032248	yes	IRF1	PREDICTED: interferon regulatory factor 1 isoform X1 [Cynoglossus semilaevis]	-	-	-	-	-	-	-
NM_001294241.1	110.817	384.44	4.42667	14.9467	1.75553	2.31744e-05	0.00297029	yes	Pabpn1l-b	embryonic polyadenylate-binding protein 2 [Cynoglossus semilaevis]	Genetic Information Processing	Translation	ko03015//mRNA surveillance pathway	K14396	-	GO:0005488//binding;GO:0097159//organic cyclic compound binding	-
NM_001294244.1	2211.33	401.333	49.1033	8.68667	-2.49895	3.10962e-39	2.55745e-35	yes	tf	PREDICTED: LOW QUALITY PROTEIN: serotransferrin-like [Cyprinodon variegatus]	-	-	-	-	-	-	-
NM_001297582.1	7.66667	188.333	0.343333	8.33	4.60063	1.25967e-07	3.28888e-05	yes	ZP3	PREDICTED: zona pellucida sperm-binding protein 3-like [Lates calcarifer]	-	-	-	-	-	-	-
NM_001301179.1	101.667	335	4.33	13.9033	1.68299	0.000158614	0.0142647	yes	GADD45G	PREDICTED: growth arrest and DNA damage-inducible protein GADD45 gamma [Lates calcarifer]	Cellular Processes;Environmental Information Processing	Cell growth and death;Signal transduction	ko04010//MAPK signaling pathway;ko04068//FoxO signaling pathway;ko04110//Cell cycle;ko04115//p53 signaling pathway	K04402	-	-	-
NM_001301180.1	122.333	1030	4.84	39.7167	3.03667	1.2108e-30	5.43165e-27	yes	Gadd45g	PREDICTED: growth arrest and DNA damage-inducible protein GADD45 gamma [Lates calcarifer]	Cellular Processes;Environmental Information Processing	Signal transduction;Cell growth and death	ko04010//MAPK signaling pathway;ko04068//FoxO signaling pathway;ko04110//Cell cycle;ko04115//p53 signaling pathway	K04402	-	-	-
TCONS_00000145	1296.34	286.45	3.88667	0.833333	-2.22157	2.17547e-09	8.38678e-07	yes	CSF1	PREDICTED: LOW QUALITY PROTEIN: uncharacterized protein KIAA1109 homolog [Cynoglossus semilaevis]	-	-	-	-	-	-	-
TCONS_00000387	0	42.9933	0.001	2.46333	11.2664	0.000346064	0.0262317	yes	Gstz1	PREDICTED: maleylacetoacetate isomerase isoform X1 [Cynoglossus semilaevis]	Metabolism	Amino acid metabolism;Global and Overview	ko01100//Metabolic pathways;ko01120//Microbial metabolism in diverse environments;ko00350//Tyrosine metabolism	K01800	GO:0005623//cell;GO:0005622//intracellular;GO:0044464//cell part;GO:0044424//intracellular part	-	GO:1901564//organonitrogen compound metabolic process;GO:0019752//carboxylic acid metabolic process;GO:0044710//single-organism metabolic process;GO:0043436//oxoacid metabolic process;GO:0008152//metabolic process;GO:0044763//single-organism cellular process;GO:0009987//cellular process;GO:0006807//nitrogen compound metabolic process;GO:0044699//single-organism process;GO:0071704//organic substan…
TCONS_00000987	206.567	0	1.73	0.001	-10.7566	2.50841e-14	2.21036e-11	yes	slc7a14a	PREDICTED: probable cationic amino acid transporter [Cynoglossus semilaevis]	-	-	-	-	GO:0016020//membrane;GO:0044425//membrane part;GO:0031224//intrinsic component of membrane	GO:0022892//substrate-specific transporter activity;GO:0022857//transmembrane transporter activity;GO:0022891//substrate-specific transmembrane transporter activity;GO:0008514//organic anion transmembrane transporter activity;GO:0005342//organic acid transmembrane transporter activity;GO:0008509//anion transmembrane transporter activity;GO:0046943//carboxylic acid transmembrane transporter activi…	-
TCONS_00000989	0	86.8967	0.001	0.713333	9.47843	1.16256e-06	0.000230576	yes	slc7a14a	PREDICTED: probable cationic amino acid transporter [Cynoglossus semilaevis]	-	-	-	-	GO:0016020//membrane;GO:0044425//membrane part;GO:0031224//intrinsic component of membrane	GO:0015075//ion transmembrane transporter activity;GO:0008514//organic anion transmembrane transporter activity;GO:0046943//carboxylic acid transmembrane transporter activity;GO:0005215//transporter activity;GO:0022891//substrate-specific transmembrane transporter activity;GO:0005342//organic acid transmembrane transporter activity;GO:0008509//anion transmembrane transporter activity;GO:0022857//…	-
TCONS_00001591	90.93	0	0.953333	0.001	-9.89684	4.27062e-07	9.71144e-05	yes	SLC4A11	PREDICTED: sodium bicarbonate transporter-like protein 11 isoform X2 [Cynoglossus semilaevis]	-	-	-	-	GO:0016020//membrane;GO:0031224//intrinsic component of membrane;GO:0044425//membrane part	GO:0022891//substrate-specific transmembrane transporter activity;GO:0022804//active transmembrane transporter activity;GO:0015291//secondary active transmembrane transporter activity;GO:0005215//transporter activity;GO:0015301//anion:anion antiporter activity;GO:0015297//antiporter activity;GO:0015075//ion transmembrane transporter activity;GO:0022857//transmembrane transporter activity;GO:00228…	GO:0044699//single-organism process;GO:0006811//ion transport;GO:0051234//establishment of localization;GO:0051179//localization;GO:0044765//single-organism transport;GO:0006810//transport;GO:1902578//single-organism localization
TCONS_00001647	339.923	801.003	2.17	4.98	1.19845	3.70214e-06	0.000613039	yes	sobpa	PREDICTED: sine oculis-binding protein homolog [Cynoglossus semilaevis]	-	-	-	-	-	-	-
TCONS_00002403	82.48	0	0.443333	0.001	-8.79225	1.25906e-06	0.000247529	yes	Acin1	PREDICTED: apoptotic chromatin condensation inducer in the nucleus-like isoform X1 [Cynoglossus semilaevis]	Genetic Information Processing	Translation;Transcription	ko03013//RNA transport;ko03040//Spliceosome;ko03015//mRNA surveillance pathway	K12875	-	-	-
TCONS_00002652	184.673	3.99333	2.94	0.06	-5.61471	1.23744e-05	0.00168217	yes	PPME1	Protein phosphatase methylesterase 1 [Larimichthys crocea]	-	-	-	-	-	-	-
TCONS_00002815	393.667	940.667	5.27	12.3133	1.22435	1.73607e-06	0.000320855	yes	URGCP	PREDICTED: interferon-induced very large GTPase 1-like [Lates calcarifer]	-	-	-	-	-	-	-
TCONS_00003010	668.787	231.963	2.85	0.963333	-1.56485	5.65612e-07	0.000121881	yes	TIAM2	PREDICTED: T-lymphoma invasion and metastasis-inducing protein 2 [Cynoglossus semilaevis]	-	-	-	-	-	-	-
TCONS_00003185	515.5	7.89667	5.76667	0.0866667	-6.05612	1.46638e-06	0.000279371	yes	Zmym4	PREDICTED: LOW QUALITY PROTEIN: zinc finger MYM-type protein 4-like [Cynoglossus semilaevis]	-	-	-	-	-	-	-
TCONS_00003355	58.6067	258.013	1.03667	4.44	2.09861	0.000206197	0.0174226	yes	PLD4	PREDICTED: phospholipase D4 [Cynoglossus semilaevis]	Metabolism	Lipid metabolism;Global and Overview	ko01100//Metabolic pathways;ko01110//Biosynthesis of secondary metabolites;ko00564//Glycerophospholipid metabolism;ko00565//Ether lipid metabolism	K16860	-	-	-
TCONS_00003357	45.4167	211.21	0.726667	3.29333	2.18018	0.000717697	0.045875	yes	PLD4	PREDICTED: phospholipase D4 [Cynoglossus semilaevis]	Metabolism	Lipid metabolism;Global and Overview	ko01100//Metabolic pathways;ko01110//Biosynthesis of secondary metabolites;ko00564//Glycerophospholipid metabolism;ko00565//Ether lipid metabolism	K16860	-	-	-
TCONS_00003431	111.733	0	0.946667	0.001	-9.88671	4.66974e-08	1.32433e-05	yes	fhaB	PREDICTED: uncharacterized protein KIAA1522 homolog [Cynoglossus semilaevis]	-	-	-	-	-	-	-
TCONS_00003901	0	172.81	0.001	2.00333	10.9682	1.0478e-11	6.15535e-09	yes	SNX14	PREDICTED: sorting nexin-14 isoform X5 [Cynoglossus semilaevis]	-	-	-	-	-	-	-
TCONS_00004018	0.313333	124.183	0.001	0.46	8.84549	1.7471e-07	4.31062e-05	yes	PCNT	PREDICTED: pericentrin-like isoform X7 [Cynoglossus semilaevis]	-	-	-	-	-	-	-
TCONS_00004021	68.98	0	0.263333	0.001	-8.04075	0.000786711	0.0494888	yes	PCNT	PREDICTED: pericentrin-like isoform X7 [Cynoglossus semilaevis]	-	-	-	-	-	-	-
TCONS_00004372	0.0166667	103.42	0.001	0.65	9.3443	0.000114584	0.0112187	yes	Tulp4	PREDICTED: tubby-related protein 4-like isoform X2 [Cynoglossus semilaevis]	-	-	-	-	-	-	-
TCONS_00004687	30.7267	254.18	1.64	13.18	3.00658	2.53592e-06	0.000450136	yes	EGLN3	PREDICTED: egl nine homolog 3 [Cynoglossus semilaevis]	-	-	-	-	-	-	-
TCONS_00004995	0	52.5367	0.001	0.626667	9.29155	7.48919e-05	0.00793795	yes	rcor2	PREDICTED: REST corepressor 2 isoform X3 [Cynoglossus semilaevis]	-	-	-	-	-	-	-
TCONS_00005131	0.46	62.08	0.00666667	1.05667	7.30834	0.000351441	0.0265578	yes	Trim39	PREDICTED: E3 ubiquitin-protein ligase TRIM39-like [Cynoglossus semilaevis]	-	-	-	-	-	-	-
TCONS_00005151	299.777	744.24	6.84667	16.58	1.27597	2.97635e-06	0.000509969	yes	Slc3a2	PREDICTED: 4F2 cell-surface antigen heavy chain [Cynoglossus semilaevis]	-	-	-	-	-	-	-
TCONS_00005771	0.84	106.997	0.00666667	0.803333	6.91289	6.83822e-06	0.00104795	yes	CORIN	PREDICTED: atrial natriuretic peptide-converting enzyme isoform X5 [Cynoglossus semilaevis]	-	-	-	-	-	-	-
TCONS_00006096	336.76	762.83	3.66	8.08667	1.1437	3.35574e-05	0.00404871	yes	dctn1	PREDICTED: dynactin subunit 1-like isoform X2 [Cynoglossus semilaevis]	-	-	-	-	-	-	GO:0001754//eye photoreceptor cell differentiation;GO:0048869//cellular developmental process;GO:0048731//system development;GO:0009653//anatomical structure morphogenesis;GO:0030182//neuron differentiation;GO:0032501//multicellular organismal process;GO:0001654//eye development;GO:0033036//macromolecule localization;GO:0048856//anatomical structure development;GO:0008105//asymmetric protein loca…
TCONS_00006097	966.703	413.233	10.49	4.36667	-1.26441	2.82249e-06	0.000486988	yes	dctn1	PREDICTED: dynactin subunit 1-like isoform X2 [Cynoglossus semilaevis]	-	-	-	-	-	-	GO:0033036//macromolecule localization;GO:0048856//anatomical structure development;GO:0048699//generation of neurons;GO:0044707//single-multicellular organism process;GO:0001754//eye photoreceptor cell differentiation;GO:0046530//photoreceptor cell differentiation;GO:0048731//system development;GO:0048592//eye morphogenesis;GO:0051640//organelle localization;GO:0048513//animal organ development;…
TCONS_00006155	0	156.403	0.001	1.13	10.1421	4.93346e-05	0.00559648	yes	EFNB2	PREDICTED: ephrin-B3 isoform X1 [Cynoglossus semilaevis]	-	-	-	-	-	-	-
TCONS_00006270	0	91.8233	0.001	1.95667	10.9342	8.06892e-07	0.000168004	yes	L3MBTL1	PREDICTED: lethal(3)malignant brain tumor-like protein 4, partial [Cynoglossus semilaevis]	-	-	-	-	-	-	-
TCONS_00006403	0.643333	286.197	0.001	1.47333	10.5249	0.000131738	0.0123588	yes	PRKACB	PREDICTED: cAMP-dependent protein kinase catalytic subunit beta isoform X3 [Cynoglossus semilaevis]	Organismal Systems;Environmental Information Processing;Cellular Processes	Cellular commiunity;Signal transduction;Circulatory system;Endocrine system;Cell growth and death	ko04010//MAPK signaling pathway;ko04020//Calcium signaling pathway;ko04261//Adrenergic signaling in cardiomyocytes;ko04310//Wnt signaling pathway;ko04910//Insulin signaling pathway;ko04916//Melanogenesis;ko04270//Vascular smooth muscle contraction;ko04912//GnRH signaling pathway;ko04114//Oocyte meiosis;ko04540//Gap junction;ko04914//Progesterone-mediated oocyte maturation;ko04210//Apoptosis;ko043…	K04345	-	GO:0036094//small molecule binding;GO:0016301//kinase activity;GO:0032550//purine ribonucleoside binding;GO:0032549//ribonucleoside binding;GO:0097367//carbohydrate derivative binding;GO:0097159//organic cyclic compound binding;GO:0001882//nucleoside binding;GO:0016773//phosphotransferase activity, alcohol group as acceptor;GO:1901363//heterocyclic compound binding;GO:0016772//transferase activit…	GO:0009987//cellular process;GO:0044267//cellular protein metabolic process;GO:0044238//primary metabolic process;GO:0044260//cellular macromolecule metabolic process;GO:0043170//macromolecule metabolic process;GO:0006796//phosphate-containing compound metabolic process;GO:0043412//macromolecule modification;GO:0044237//cellular metabolic process;GO:0006793//phosphorus metabolic process;GO:007170…
TCONS_00006948	430.733	937.627	2.21333	4.69333	1.08439	1.98598e-06	0.000364314	yes	KANK4	PREDICTED: KN motif and ankyrin repeat domain-containing protein 4 isoform X2 [Cynoglossus semilaevis]	-	-	-	-	-	-	-
TCONS_00007303	0	175.463	0.001	2.24667	11.1336	1.46095e-05	0.00195372	yes	Shc2	PREDICTED: SHC-transforming protein 2 isoform X1 [Cynoglossus semilaevis]	Environmental Information Processing;Organismal Systems;Cellular Processes	Endocrine system;Signal transduction;Cellular commiunity	ko04510//Focal adhesion;ko04910//Insulin signaling pathway;ko04012//ErbB signaling pathway;ko04370//VEGF signaling pathway	K17447	-	-	-
TCONS_00007456	0	173.597	0.001	1.15333	10.1716	1.03744e-05	0.00146268	yes	Inadl	PREDICTED: inaD-like protein isoform X4 [Cynoglossus semilaevis]	Cellular Processes	Cellular commiunity	ko04530//Tight junction	K06092	-	-	-
TCONS_00007558	13.45	194.01	0.21	2.91667	3.79586	3.56068e-06	0.000594035	yes	IGFBP1	PREDICTED: insulin-like growth factor-binding protein 1 [Cynoglossus semilaevis]	-	-	-	-	-	GO:0005520//insulin-like growth factor binding;GO:0019838//growth factor binding;GO:0005515//protein binding;GO:0005488//binding	-
TCONS_00008041	233.793	0	0.876667	0.001	-9.77588	0.000433935	0.0313055	yes	ZBTB7A	PREDICTED: zinc finger and BTB domain-containing protein 7A [Cynoglossus semilaevis]	-	-	-	-	GO:0005622//intracellular;GO:0005623//cell;GO:0044464//cell part;GO:0043231//intracellular membrane-bounded organelle;GO:0043226//organelle;GO:0043229//intracellular organelle;GO:0043227//membrane-bounded organelle;GO:0044424//intracellular part	GO:0005488//binding;GO:0043169//cation binding;GO:0043167//ion binding	-
TCONS_00008092	340.693	2342.31	2.02667	13.62	2.74855	1.70485e-42	2.10319e-38	yes	SBNO2	PREDICTED: protein strawberry notch homolog 2 [Cynoglossus semilaevis]	-	-	-	-	-	-	-
TCONS_00008187	2.04333	314.79	0.03	4.54	7.24159	1.87333e-15	1.84882e-12	yes	hook1	PREDICTED: protein Hook homolog 1 isoform X1 [Cynoglossus semilaevis]	-	-	-	-	-	-	-
TCONS_00008593	0.176667	65.9067	0.001	0.593333	9.2127	0.000107761	0.010691	yes	Enc1	PREDICTED: ectoderm-neural cortex protein 1-like [Cynoglossus semilaevis]	-	-	-	-	-	-	-
TCONS_00008624	0	181.703	0.001	1.85667	10.8585	8.26383e-06	0.00122827	yes	Hnrnpm	PREDICTED: heterogeneous nuclear ribonucleoprotein M isoform X1 [Cynoglossus semilaevis]	Genetic Information Processing	Transcription	ko03040//Spliceosome	K12887	GO:0019028//viral capsid;GO:0032991//macromolecular complex;GO:0044423//virion part;GO:0019012//virion	GO:0005488//binding;GO:1901363//heterocyclic compound binding;GO:0003676//nucleic acid binding;GO:0097159//organic cyclic compound binding	GO:0000375//RNA splicing, via transesterification reactions;GO:0044238//primary metabolic process;GO:0034641//cellular nitrogen compound metabolic process;GO:0008152//metabolic process;GO:0006396//RNA processing;GO:0071704//organic substance metabolic process;GO:0006807//nitrogen compound metabolic process;GO:0009987//cellular process;GO:0016070//RNA metabolic process;GO:0090304//nucleic acid met…
TCONS_00009598	0	524.853	0.001	3.65333	11.835	3.22679e-08	9.65025e-06	yes	EPS15L1	PREDICTED: epidermal growth factor receptor substrate 15-like 1 isoform X4 [Cynoglossus semilaevis]	Cellular Processes	Transport and catabolism	ko04144//Endocytosis	K12472	-	-	-
TCONS_00010947	0	81.48	0.001	0.813333	9.6677	0.000612501	0.0409546	yes	Rnf6	PREDICTED: LOW QUALITY PROTEIN: E3 ubiquitin-protein ligase RNF6 [Cynoglossus semilaevis]	-	-	-	-	-	-	-
TCONS_00011126	515.373	2051.13	9.31333	36.1633	1.95716	6.11093e-22	1.15981e-18	yes	F13A1	PREDICTED: coagulation factor XIII A chain [Cynoglossus semilaevis]	-	-	-	-	-	-	-
TCONS_00011612	1.66667	67	0.0266667	1.05333	5.30378	0.000531524	0.0369938	yes	-	Uncharacterized protein DLA_XVIII04450 [Dicentrarchus labrax]	-	-	-	-	-	-	-
TCONS_00011871	1095.84	542.387	7.87	3.81667	-1.04405	7.09646e-05	0.00759614	yes	Svil	PREDICTED: supervillin-like isoform X8 [Cynoglossus semilaevis]	-	-	-	-	-	-	-
TCONS_00012103	17.9967	369.217	0.173333	3.49667	4.33436	0.000133581	0.0124607	yes	nrp1a	PREDICTED: neuropilin-1 [Cynoglossus semilaevis]	-	-	-	-	-	-	-
TCONS_00012789	712.65	254.997	3.52667	1.23	-1.51965	3.03428e-05	0.00372462	yes	scrib	PREDICTED: LOW QUALITY PROTEIN: protein scribble homolog [Cynoglossus semilaevis]	-	-	-	-	-	-	-
TCONS_00013807	0.0166667	288.133	0.001	1.11667	10.125	3.69219e-18	4.84486e-15	yes	ZNF235	PREDICTED: uncharacterized protein LOC103377901 [Cynoglossus semilaevis]	-	-	-	-	-	-	-
TCONS_00014165	0.0266667	779.063	0.001	4.45667	12.1217	1.10044e-61	1.81008e-57	yes	ARHGAP35	PREDICTED: rho GTPase-activating protein 35 [Cynoglossus semilaevis]	Cellular Processes	Cellular commiunity;Cell motility	ko04510//Focal adhesion;ko04810//Regulation of actin cytoskeleton	K05732	-	-	-
TCONS_00014176	38.4767	0	0.333333	0.001	-8.38082	0.000615727	0.0411145	yes	NPAS3	PREDICTED: neuronal PAS domain-containing protein 1 isoform X3 [Cynoglossus semilaevis]	-	-	-	-	-	-	-
TCONS_00014191	34.99	278.687	0.143333	1.12	2.96605	4.1501e-05	0.00488761	yes	EGLN2	PREDICTED: egl nine homolog 2-like [Cynoglossus semilaevis]	-	-	-	-	-	-	-
TCONS_00014534	0	56.7767	0.001	0.426667	8.73697	0.000118729	0.0115104	yes	NCAM1	PREDICTED: neural cell adhesion molecule 1 isoform X2 [Cynoglossus semilaevis]	Environmental Information Processing	Signaling molecules and interaction	ko04514//Cell adhesion molecules (CAMs)	K06491	-	-	-
TCONS_00015539	0	153.803	0.001	1.14	10.1548	1.70211e-10	7.77708e-08	yes	SLC43A2	PREDICTED: large neutral amino acids transporter small subunit 4-like isoform X2 [Cynoglossus semilaevis]	-	-	-	-	-	-	GO:0044699//single-organism process;GO:0044763//single-organism cellular process;GO:0009987//cellular process
TCONS_00015586	475.37	1037.91	8.60667	18.3233	1.09016	2.65429e-06	0.000466116	yes	Scg2	PREDICTED: secretogranin-2 [Cynoglossus semilaevis]	-	-	-	-	-	-	-
TCONS_00015818	48.3967	0	0.93	0.001	-9.86109	0.000135595	0.0126247	yes	Postn	PREDICTED: periostin-like isoform X3 [Cynoglossus semilaevis]	-	-	-	-	-	-	-
TCONS_00016416	260.933	24.1467	3.60333	0.326667	-3.46344	1.5777e-07	3.9721e-05	yes	Pde9a	PREDICTED: high affinity cGMP-specific 3',5'-cyclic phosphodiesterase 9A-like isoform X3 [Lates calcarifer]	Metabolism	Nucleotide metabolism	ko00230//Purine metabolism	K13761	-	-	-
TCONS_00016417	238.05	14.8	2.12	0.13	-4.02748	1.42175e-08	4.67717e-06	yes	Pde9a	PREDICTED: high affinity cGMP-specific 3',5'-cyclic phosphodiesterase 9A-like isoform X1 [Lates calcarifer]	Metabolism	Nucleotide metabolism	ko00230//Purine metabolism	K13761	-	-	-
TCONS_00016419	0	45.0733	0.001	0.896667	9.80843	0.000245203	0.0197065	yes	HEPACAM	PREDICTED: hepatocyte cell adhesion molecule-like [Cynoglossus semilaevis]	-	-	-	-	-	-	-
TCONS_00016492	316.58	703.96	5.75667	12.43	1.11052	0.000127148	0.0120891	yes	rrm1	PREDICTED: ribonucleoside-diphosphate reductase large subunit [Cynoglossus semilaevis]	Metabolism	Global and Overview;Nucleotide metabolism;Metabolism of other amino acids	ko01100//Metabolic pathways;ko00230//Purine metabolism;ko00240//Pyrimidine metabolism;ko00480//Glutathione metabolism	K10807	GO:0005623//cell;GO:0005737//cytoplasm;GO:0005622//intracellular;GO:0044424//intracellular part;GO:0044464//cell part;GO:0044444//cytoplasmic part	GO:0032550//purine ribonucleoside binding;GO:0032549//ribonucleoside binding;GO:0001882//nucleoside binding;GO:0001883//purine nucleoside binding;GO:1901363//heterocyclic compound binding;GO:0005488//binding;GO:0097159//organic cyclic compound binding;GO:0097367//carbohydrate derivative binding;GO:0003824//catalytic activity;GO:0036094//small molecule binding	GO:0006725//cellular aromatic compound metabolic process;GO:0006259//DNA metabolic process;GO:0044260//cellular macromolecule metabolic process;GO:0071704//organic substance metabolic process;GO:0044238//primary metabolic process;GO:0008152//metabolic process;GO:0044699//single-organism process;GO:0044237//cellular metabolic process;GO:0009987//cellular process;GO:0034641//cellular nitrogen compo…
TCONS_00017941	0	34.86	0.001	0.356667	8.47843	0.000703942	0.0452301	yes	dna2	PREDICTED: LOW QUALITY PROTEIN: DNA replication ATP-dependent helicase/nuclease DNA2 [Cynoglossus semilaevis]	Genetic Information Processing	Replication and repair	ko03030//DNA replication	K10742	-	-	-
TCONS_00018899	0	260.057	0.001	2.09667	11.0339	1.39051e-06	0.000268032	yes	Emilin1	PREDICTED: EMILIN-1-like [Cynoglossus semilaevis]	-	-	-	-	-	-	-
TCONS_00019400	88.78	0	0.57	0.001	-9.15482	5.42705e-07	0.000118497	yes	LRRK1	PREDICTED: leucine-rich repeat serine/threonine-protein kinase 1 isoform X2 [Cynoglossus semilaevis]	-	-	-	-	-	-	-
TCONS_00019659	0	163.987	0.001	1.97	10.944	9.72615e-06	0.00138713	yes	Ppp1r3e	PREDICTED: protein phosphatase 1 regulatory subunit 3E-like [Cynoglossus semilaevis]	Organismal Systems	Endocrine system	ko04910//Insulin signaling pathway	K07189	-	-	GO:0009987//cellular process;GO:0044042//glucan metabolic process;GO:0008152//metabolic process;GO:0044238//primary metabolic process;GO:0071704//organic substance metabolic process;GO:0044262//cellular carbohydrate metabolic process;GO:0044237//cellular metabolic process;GO:0044260//cellular macromolecule metabolic process;GO:0005975//carbohydrate metabolic process;GO:0044264//cellular polysacch…
TCONS_00019838	146.627	462.943	9.51333	29.1933	1.61762	7.01274e-06	0.00107136	yes	-	PREDICTED: LOW QUALITY PROTEIN: uncharacterized protein LOC106000001 [Dipodomys ordii]	-	-	-	-	GO:0005622//intracellular;GO:0044424//intracellular part;GO:0043227//membrane-bounded organelle;GO:0005623//cell;GO:0043232//intracellular non-membrane-bounded organelle;GO:0043231//intracellular membrane-bounded organelle;GO:0044464//cell part;GO:0043228//non-membrane-bounded organelle;GO:0043226//organelle;GO:0043229//intracellular organelle	GO:0005515//protein binding;GO:0046983//protein dimerization activity;GO:0097159//organic cyclic compound binding;GO:0003676//nucleic acid binding;GO:0005488//binding;GO:1901363//heterocyclic compound binding	GO:0071824//protein-DNA complex subunit organization;GO:0016043//cellular component organization;GO:0043933//macromolecular complex subunit organization;GO:0071822//protein complex subunit organization;GO:0006996//organelle organization;GO:0009987//cellular process;GO:0006325//chromatin organization;GO:0034728//nucleosome organization;GO:0051276//chromosome organization;GO:0071840//cellular compo…
TCONS_00019891	638.49	206.37	2.86333	0.9	-1.6697	1.83813e-08	5.74078e-06	yes	KIF13B	PREDICTED: kinesin-like protein KIF13B [Cynoglossus semilaevis]	-	-	-	-	GO:0043229//intracellular organelle;GO:0043226//organelle;GO:0005623//cell;GO:0005875//microtubule associated complex;GO:0043228//non-membrane-bounded organelle;GO:0044446//intracellular organelle part;GO:0043234//protein complex;GO:0005622//intracellular;GO:0043232//intracellular non-membrane-bounded organelle;GO:0044422//organelle part;GO:0044424//intracellular part;GO:0015630//microtubule cyto…	GO:0016818//hydrolase activity, acting on acid anhydrides, in phosphorus-containing anhydrides;GO:0003774//motor activity;GO:0005488//binding;GO:0036094//small molecule binding;GO:0016462//pyrophosphatase activity;GO:0003824//catalytic activity;GO:0008092//cytoskeletal protein binding;GO:0017111//nucleoside-triphosphatase activity;GO:0001882//nucleoside binding;GO:0097367//carbohydrate derivative…	GO:0007017//microtubule-based process;GO:0044763//single-organism cellular process;GO:0044699//single-organism process;GO:0009987//cellular process
TCONS_00020472	87.0267	0	1.24	0.001	-10.2761	0.00036984	0.0276099	yes	Cbln1	PREDICTED: cerebellin-1 [Cynoglossus semilaevis]	-	-	-	-	-	-	-
TCONS_00020487	0	107.413	0.001	0.883333	9.78681	9.61799e-08	2.5794e-05	yes	n4bp1	PREDICTED: NEDD4-binding protein 1 [Cynoglossus semilaevis]	-	-	-	-	-	-	-
TCONS_00020596	66.36	0	0.803333	0.001	-9.64985	1.20514e-05	0.00164733	yes	DGKZ	PREDICTED: diacylglycerol kinase zeta [Cynoglossus semilaevis]	Environmental Information Processing;Metabolism	Lipid metabolism;Global and Overview;Signal transduction	ko01100//Metabolic pathways;ko01110//Biosynthesis of secondary metabolites;ko04070//Phosphatidylinositol signaling system;ko00564//Glycerophospholipid metabolism;ko00561//Glycerolipid metabolism	K00901	-	-	-
TCONS_00021317	0	167.153	0.001	0.43	8.74819	1.47649e-05	0.00196916	yes	wwox	PREDICTED: WW domain-containing oxidoreductase [Cynoglossus semilaevis]	-	-	-	-	-	GO:0003824//catalytic activity	GO:0044699//single-organism process;GO:0044710//single-organism metabolic process;GO:0008152//metabolic process
TCONS_00021875	377.6	45.91	2.83667	0.333333	-3.08916	1.8322e-07	4.45377e-05	yes	Slc1a2	PREDICTED: excitatory amino acid transporter 2 isoform X3 [Cynoglossus semilaevis]	-	-	-	-	-	GO:0015075//ion transmembrane transporter activity;GO:0046943//carboxylic acid transmembrane transporter activity;GO:0005342//organic acid transmembrane transporter activity;GO:0005215//transporter activity;GO:0008509//anion transmembrane transporter activity;GO:0008514//organic anion transmembrane transporter activity;GO:0022892//substrate-specific transporter activity;GO:0022891//substrate-spec…	GO:0007610//behavior;GO:0007626//locomotory behavior
TCONS_00022358	0	380.2	0.001	2.95	11.5265	1.85867e-07	4.49597e-05	yes	CFTR	PREDICTED: cystic fibrosis transmembrane conductance regulator [Cynoglossus semilaevis]	Environmental Information Processing	Membrane transport	ko02010//ABC transporters	K05031	GO:0016020//membrane;GO:0044425//membrane part;GO:0031224//intrinsic component of membrane	GO:0022892//substrate-specific transporter activity;GO:0022804//active transmembrane transporter activity;GO:0036094//small molecule binding;GO:0022803//passive transmembrane transporter activity;GO:1901363//heterocyclic compound binding;GO:0015405//P-P-bond-hydrolysis-driven transmembrane transporter activity;GO:0016818//hydrolase activity, acting on acid anhydrides, in phosphorus-containing anh…	GO:0009987//cellular process;GO:0072523//purine-containing compound catabolic process;GO:0019693//ribose phosphate metabolic process;GO:0019637//organophosphate metabolic process;GO:1901575//organic substance catabolic process;GO:0055086//nucleobase-containing small molecule metabolic process;GO:0071704//organic substance metabolic process;GO:0044712//single-organism catabolic process;GO:0009150/…
TCONS_00022443	183.903	0	1.65667	0.001	-10.6941	8.48948e-06	0.00125802	yes	LAMB1	PREDICTED: laminin subunit beta-1 [Cynoglossus semilaevis]	Cellular Processes;Environmental Information Processing	Signaling molecules and interaction;Cellular commiunity	ko04510//Focal adhesion;ko04512//ECM-receptor interaction	K05636	-	-	-
TCONS_00022468	578.243	1247.24	3.32667	6.99	1.07122	9.30895e-07	0.000189867	yes	KIAA1549L	PREDICTED: LOW QUALITY PROTEIN: UPF0606 protein KIAA1549L-like [Cynoglossus semilaevis]	-	-	-	-	-	-	-
TCONS_00022600	394.55	172.66	2.36667	1.00667	-1.23327	0.000772835	0.0488927	yes	NOX5	PREDICTED: protein fantom-like [Cynoglossus semilaevis]	-	-	-	-	-	-	-
TCONS_00023242	0	103.877	0.001	0.3	8.22882	0.000167783	0.0147846	yes	Pclo	PREDICTED: protein piccolo-like [Cynoglossus semilaevis]	-	-	-	-	-	-	-
TCONS_00023896	17.7233	418.183	0.123333	2.86333	4.53706	0.000645496	0.0425269	yes	TJP1	PREDICTED: tight junction protein ZO-1 isoform X7 [Cynoglossus semilaevis]	Cellular Processes	Cellular commiunity	ko04530//Tight junction;ko04520//Adherens junction;ko04540//Gap junction	K05701	-	-	-
TCONS_00024106	2.38	160.773	0.0166667	1.09333	6.03562	4.73854e-06	0.000759182	yes	CENPE	PREDICTED: LOW QUALITY PROTEIN: centromere-associated protein E-like [Cynoglossus semilaevis]	-	-	-	-	-	-	-
TCONS_00024284	6	218.333	0.29	10.3067	5.15138	3.12942e-10	1.3546e-07	yes	-	PREDICTED: uncharacterized protein LOC109628820 [Paralichthys olivaceus]	-	-	-	-	-	-	-
TCONS_00024871	175.81	890.437	0.7	3.45333	2.30256	7.46984e-07	0.000157524	yes	Phip	PREDICTED: PH-interacting protein [Cynoglossus semilaevis]	-	-	-	-	-	-	GO:0050896//response to stimulus;GO:0051716//cellular response to stimulus;GO:0009987//cellular process;GO:0007169//transmembrane receptor protein tyrosine kinase signaling pathway;GO:0050789//regulation of biological process;GO:0044700//single organism signaling;GO:0065007//biological regulation;GO:0007166//cell surface receptor signaling pathway;GO:0007167//enzyme linked receptor protein signal…
TCONS_00025086	47.0767	0	0.303333	0.001	-8.24476	0.000191494	0.0163203	yes	Ptprk	PREDICTED: receptor-type tyrosine-protein phosphatase kappa isoform X15 [Lates calcarifer]	-	-	-	-	-	-	-
TCONS_00025855	0	130.857	0.001	1.54333	10.5918	5.1181e-05	0.00576616	yes	DAAM1	PREDICTED: disheveled-associated activator of morphogenesis 1 isoform X2 [Cynoglossus semilaevis]	Environmental Information Processing	Signal transduction	ko04310//Wnt signaling pathway	K04512	-	-	-
TCONS_00026476	0	42.9367	0.001	0.836667	9.70851	0.000364404	0.0273001	yes	tmem214-b	PREDICTED: transmembrane protein 214 [Cynoglossus semilaevis]	-	-	-	-	-	-	-
TCONS_00026655	67.7667	284.363	1.23	5.05667	2.03953	0.000171921	0.0150087	yes	fut8	PREDICTED: alpha-(1,6)-fucosyltransferase [Cynoglossus semilaevis]	Metabolism	Glycan biosynthesis and metabolism;Global and Overview	ko01100//Metabolic pathways;ko00510//N-Glycan biosynthesis;ko00533//Glycosaminoglycan biosynthesis - keratan sulfate	K00717	GO:0043229//intracellular organelle;GO:0044444//cytoplasmic part;GO:0044464//cell part;GO:0031224//intrinsic component of membrane;GO:0044425//membrane part;GO:0043226//organelle;GO:0043231//intracellular membrane-bounded organelle;GO:0044446//intracellular organelle part;GO:0098588//bounding membrane of organelle;GO:0005737//cytoplasm;GO:0043227//membrane-bounded organelle;GO:0005622//intracellu…	GO:0008417//fucosyltransferase activity;GO:0016758//transferase activity, transferring hexosyl groups;GO:0046921//alpha-(1->6)-fucosyltransferase activity;GO:0016757//transferase activity, transferring glycosyl groups;GO:0003824//catalytic activity;GO:0016740//transferase activity	GO:0019538//protein metabolic process;GO:0044723//single-organism carbohydrate metabolic process;GO:0009058//biosynthetic process;GO:0044763//single-organism cellular process;GO:0006486//protein glycosylation;GO:0071704//organic substance metabolic process;GO:0008152//metabolic process;GO:0044238//primary metabolic process;GO:1901135//carbohydrate derivative metabolic process;GO:0044699//single-o…
TCONS_00027544	0.00333333	139.4	0.001	0.406667	8.6677	4.58536e-05	0.00526208	yes	thra1	PREDICTED: thyroid hormone receptor alpha-B [Cynoglossus semilaevis]	Environmental Information Processing	Signaling molecules and interaction	ko04080//Neuroactive ligand-receptor interaction	K05547	GO:0005623//cell;GO:0043231//intracellular membrane-bounded organelle;GO:0043227//membrane-bounded organelle;GO:0044464//cell part;GO:0005622//intracellular;GO:0044424//intracellular part;GO:0043226//organelle;GO:0043229//intracellular organelle	GO:0043167//ion binding;GO:1901363//heterocyclic compound binding;GO:0003677//DNA binding;GO:0005488//binding;GO:0038023//signaling receptor activity;GO:0098531//transcription factor activity, direct ligand regulated sequence-specific DNA binding;GO:0043169//cation binding;GO:0004872//receptor activity;GO:0097159//organic cyclic compound binding;GO:0046872//metal ion binding;GO:0004879//RNA polym…	GO:0090304//nucleic acid metabolic process;GO:0006351//transcription, DNA-templated;GO:0044237//cellular metabolic process;GO:0034641//cellular nitrogen compound metabolic process;GO:0046483//heterocycle metabolic process;GO:0007154//cell communication;GO:0042221//response to chemical;GO:0034654//nucleobase-containing compound biosynthetic process;GO:0019438//aromatic compound biosynthetic proces…
TCONS_00027983	0	94.27	0.001	0.373333	8.54432	3.79644e-07	8.71345e-05	yes	EP300	PREDICTED: histone acetyltransferase p300-like isoform X1 [Cynoglossus semilaevis]	Environmental Information Processing;Organismal Systems;Cellular Processes	Cellular commiunity;Signal transduction;Endocrine system;Cell growth and death	ko04310//Wnt signaling pathway;ko04520//Adherens junction;ko04916//Melanogenesis;ko04068//FoxO signaling pathway;ko04630//Jak-STAT signaling pathway;ko04110//Cell cycle;ko04350//TGF-beta signaling pathway;ko04330//Notch signaling pathway	K04498	-	-	-
TCONS_00028078	0	117.967	0.001	0.466667	8.86625	2.37498e-08	7.27925e-06	yes	Bahcc1	PREDICTED: BAH and coiled-coil domain-containing protein 1 [Cynoglossus semilaevis]	-	-	-	-	-	-	-
TCONS_00028244	0	152.11	0.001	4.21333	12.0407	2.19261e-10	9.83605e-08	yes	acta1b	PREDICTED: actin, alpha skeletal muscle B-like [Cynoglossus semilaevis]	Organismal Systems	Circulatory system	ko04261//Adrenergic signaling in cardiomyocytes;ko04260//Cardiac muscle contraction	K12314	GO:0005576//extracellular region;GO:0005737//cytoplasm;GO:0044424//intracellular part;GO:0005623//cell;GO:0043292//contractile fiber;GO:0005622//intracellular;GO:0032991//macromolecular complex;GO:0043228//non-membrane-bounded organelle;GO:0043229//intracellular organelle;GO:0044464//cell part;GO:0043226//organelle;GO:0044421//extracellular region part;GO:0044444//cytoplasmic part;GO:0005856//cyt…	GO:0036094//small molecule binding;GO:0032550//purine ribonucleoside binding;GO:0097159//organic cyclic compound binding;GO:0032549//ribonucleoside binding;GO:0001883//purine nucleoside binding;GO:0001882//nucleoside binding;GO:0097367//carbohydrate derivative binding;GO:1901363//heterocyclic compound binding;GO:0005488//binding	GO:0003012//muscle system process;GO:0043207//response to external biotic stimulus;GO:0002064//epithelial cell development;GO:0051707//response to other organism;GO:0003008//system process;GO:0060429//epithelium development;GO:0048468//cell development;GO:0048856//anatomical structure development;GO:0006939//smooth muscle contraction;GO:0044763//single-organism cellular process;GO:0030154//cell d…
TCONS_00028289	0	90.63	0.001	2.18667	11.0945	1.18367e-06	0.000233638	yes	chmp6	PREDICTED: charged multivesicular body protein 6 [Cynoglossus semilaevis]	Cellular Processes	Transport and catabolism	ko04144//Endocytosis	K12195	-	-	-
TCONS_00028423	0	168.923	0.001	2.41333	11.2368	1.22622e-11	7.11868e-09	yes	SUN1	PREDICTED: SUN domain-containing protein 1-like [Cynoglossus semilaevis]	-	-	-	-	-	-	-
TCONS_00028513	663.953	1523.6	24.5367	54.82	1.15976	1.20366e-08	4.04052e-06	yes	PDE6G	PREDICTED: retinal rod rhodopsin-sensitive cGMP 3',5'-cyclic phosphodiesterase subunit gamma [Cynoglossus semilaevis]	Metabolism;Organismal Systems	Nucleotide metabolism;Sensory system	ko00230//Purine metabolism;ko04744//Phototransduction	K13759	-	GO:0097159//organic cyclic compound binding;GO:1901363//heterocyclic compound binding;GO:0016787//hydrolase activity;GO:0042578//phosphoric ester hydrolase activity;GO:0008081//phosphoric diester hydrolase activity;GO:1901265//nucleoside phosphate binding;GO:0005488//binding;GO:0003824//catalytic activity;GO:0000166//nucleotide binding;GO:0016788//hydrolase activity, acting on ester bonds;GO:0030…	GO:0050877//neurological system process;GO:0003008//system process;GO:0032501//multicellular organismal process;GO:0007600//sensory perception;GO:0050953//sensory perception of light stimulus
TCONS_00028535	78.9733	0	0.2	0.001	-7.64386	0.000549227	0.0379051	yes	RYR2	PREDICTED: ryanodine receptor 2 [Cynoglossus semilaevis]	Environmental Information Processing;Organismal Systems	Circulatory system;Signal transduction	ko04020//Calcium signaling pathway;ko04261//Adrenergic signaling in cardiomyocytes;ko04260//Cardiac muscle contraction	K04962	-	-	-
TCONS_00028659	0	58.8933	0.001	0.943333	9.88162	0.000157712	0.0142276	yes	caprin2	PREDICTED: caprin-2 [Cynoglossus semilaevis]	-	-	-	-	-	-	-
TCONS_00028837	501.603	1252.08	8.37667	20.3867	1.28318	1.11968e-08	3.81046e-06	yes	TSPAN6	PREDICTED: 23 kDa integral membrane protein-like [Cynoglossus semilaevis]	-	-	-	-	-	-	-
TCONS_00029303	1068.44	480.613	5.28667	2.31333	-1.19239	0.000101758	0.010206	yes	Cacna1c	PREDICTED: LOW QUALITY PROTEIN: voltage-dependent L-type calcium channel subunit alpha-1C [Cynoglossus semilaevis]	Environmental Information Processing;Organismal Systems	Signal transduction;Endocrine system;Circulatory system	ko04010//MAPK signaling pathway;ko04020//Calcium signaling pathway;ko04261//Adrenergic signaling in cardiomyocytes;ko04270//Vascular smooth muscle contraction;ko04912//GnRH signaling pathway;ko04260//Cardiac muscle contraction	K04850	-	-	-
TCONS_00029478	0	87.44	0.001	0.84	9.71425	0.000340617	0.0259384	yes	Yaf2	PREDICTED: YY1-associated factor 2 [Cynoglossus semilaevis]	-	-	-	-	-	-	-
TCONS_00029594	117.653	0.29	0.916667	0.00333333	-8.10329	0.000247088	0.0197308	yes	BRPF3	PREDICTED: bromodomain-containing protein 1 isoform X2 [Cynoglossus semilaevis]	-	-	-	-	-	-	-
TCONS_00030074	0	59.5033	0.001	0.556667	9.12067	4.08194e-05	0.00484201	yes	Acly	PREDICTED: ATP-citrate synthase-like [Cynoglossus semilaevis]	Metabolism	Carbohydrate metabolism;Global and Overview	ko01100//Metabolic pathways;ko01110//Biosynthesis of secondary metabolites;ko01130//Biosynthesis of antibiotics;ko01120//Microbial metabolism in diverse environments;ko00020//Citrate cycle (TCA cycle)	K01648	GO:0005623//cell;GO:0005622//intracellular;GO:0044464//cell part;GO:0044424//intracellular part	GO:0004774//succinate-CoA ligase activity;GO:0016874//ligase activity;GO:0036094//small molecule binding;GO:0003824//catalytic activity;GO:0016878//acid-thiol ligase activity;GO:0001882//nucleoside binding;GO:0001883//purine nucleoside binding;GO:0097367//carbohydrate derivative binding;GO:0016740//transferase activity;GO:0016746//transferase activity, transferring acyl groups;GO:0016877//ligase …	GO:0008152//metabolic process;GO:0044238//primary metabolic process;GO:0005975//carbohydrate metabolic process;GO:0071704//organic substance metabolic process
TCONS_00030117	261.927	19.3767	3.37	0.24	-3.81164	0.000265239	0.0209751	yes	Tcf7l2	PREDICTED: transcription factor 7-like 2 isoform X21 [Cynoglossus semilaevis]	Organismal Systems;Environmental Information Processing;Cellular Processes	Signal transduction;Endocrine system;Cellular commiunity	ko04310//Wnt signaling pathway;ko04520//Adherens junction;ko04916//Melanogenesis	K04491	-	-	-
TCONS_00030118	0.02	89.63	0.001	0.946667	9.88671	0.000302634	0.0233706	yes	TCF7L2	PREDICTED: transcription factor 7-like 2 isoform X16 [Cynoglossus semilaevis]	Environmental Information Processing;Organismal Systems;Cellular Processes	Signal transduction;Endocrine system;Cellular commiunity	ko04310//Wnt signaling pathway;ko04520//Adherens junction;ko04916//Melanogenesis	K04491	-	-	-
TCONS_00030122	28.81	225.133	0.293333	2.25667	2.94358	0.000176106	0.0152191	yes	Tcf7l2	PREDICTED: transcription factor 7-like 2 isoform X2 [Xiphophorus maculatus]	Environmental Information Processing;Organismal Systems;Cellular Processes	Cellular commiunity;Signal transduction;Endocrine system	ko04310//Wnt signaling pathway;ko04520//Adherens junction;ko04916//Melanogenesis	K04491	-	-	-
TCONS_00030450	91.6433	0	0.6	0.001	-9.22882	3.27117e-06	0.000550918	yes	Ank3	PREDICTED: ankyrin-3 isoform X32 [Cynoglossus semilaevis]	-	-	-	-	-	-	-
TCONS_00030867	0.00333333	769.583	0.001	6.16	12.5887	1.98485e-17	2.33201e-14	yes	Dusp3	PREDICTED: dual specificity protein phosphatase 3 [Cynoglossus semilaevis]	Environmental Information Processing	Signal transduction	ko04010//MAPK signaling pathway	K17614	-	GO:0004721//phosphoprotein phosphatase activity;GO:0016787//hydrolase activity;GO:0016791//phosphatase activity;GO:0003824//catalytic activity;GO:0042578//phosphoric ester hydrolase activity;GO:0016788//hydrolase activity, acting on ester bonds	GO:0043412//macromolecule modification;GO:0009987//cellular process;GO:0044238//primary metabolic process;GO:0008152//metabolic process;GO:0006793//phosphorus metabolic process;GO:0036211//protein modification process;GO:0016311//dephosphorylation;GO:0071704//organic substance metabolic process;GO:0043170//macromolecule metabolic process;GO:0044237//cellular metabolic process;GO:0006470//protein …
TCONS_00031958	245.667	9	2.83	0.103333	-4.77542	2.99434e-07	6.93704e-05	yes	MYBPC1	PREDICTED: myosin-binding protein C, slow-type isoform X6 [Cynoglossus semilaevis]	-	-	-	-	-	-	-
TCONS_00032674	0	170.707	0.001	2.19667	11.1011	1.27558e-05	0.00172926	yes	NAP1L1	PREDICTED: nucleosome assembly protein 1-like 1 [Cynoglossus semilaevis]	-	-	-	-	GO:0043226//organelle;GO:0044424//intracellular part;GO:0005622//intracellular;GO:0044464//cell part;GO:0005623//cell;GO:0043231//intracellular membrane-bounded organelle;GO:0043229//intracellular organelle;GO:0043227//membrane-bounded organelle	-	GO:0071824//protein-DNA complex subunit organization;GO:0009987//cellular process;GO:0071822//protein complex subunit organization;GO:0051276//chromosome organization;GO:0034728//nucleosome organization;GO:0006996//organelle organization;GO:0071840//cellular component organization or biogenesis;GO:0043933//macromolecular complex subunit organization;GO:0016043//cellular component organization;GO:…
TCONS_00032907	51.29	0	2.51	0.001	-11.2935	7.95613e-05	0.00835326	yes	pvalb7	PREDICTED: parvalbumin alpha [Cynoglossus semilaevis]	-	-	-	-	-	GO:0043169//cation binding;GO:0005488//binding;GO:0043167//ion binding	-
TCONS_00033621	1550.12	706.047	10.0533	4.47667	-1.16718	5.91094e-06	0.000925972	yes	SLIT2	PREDICTED: slit homolog 2 protein [Cynoglossus semilaevis]	-	-	-	-	-	GO:0043167//ion binding;GO:0005488//binding;GO:0043169//cation binding;GO:0046872//metal ion binding	GO:0048812//neuron projection morphogenesis;GO:0048666//neuron development;GO:0048699//generation of neurons;GO:0007507//heart development;GO:0000904//cell morphogenesis involved in differentiation;GO:0009987//cellular process;GO:0044707//single-multicellular organism process;GO:0007275//multicellular organism development;GO:0048869//cellular developmental process;GO:0009653//anatomical structure…
TCONS_00033810	4.03333	101.46	0.05	1.24333	4.63614	0.000621324	0.0413205	yes	Ddx5	PREDICTED: probable ATP-dependent RNA helicase DDX5 isoform X1 [Cynoglossus semilaevis]	Genetic Information Processing	Transcription	ko03040//Spliceosome	K12823	-	-	-
TCONS_00033838	519.037	116.527	2.12667	0.466667	-2.18813	1.0405e-07	2.76045e-05	yes	Myh10	PREDICTED: myosin-10-like [Cynoglossus semilaevis]	Cellular Processes	Cellular commiunity	ko04530//Tight junction	K10352	GO:0043228//non-membrane-bounded organelle;GO:0044424//intracellular part;GO:0005623//cell;GO:0043229//intracellular organelle;GO:0005622//intracellular;GO:0043226//organelle;GO:0043232//intracellular non-membrane-bounded organelle;GO:0015629//actin cytoskeleton;GO:0005856//cytoskeleton;GO:0044464//cell part	GO:0016787//hydrolase activity;GO:1901363//heterocyclic compound binding;GO:0003824//catalytic activity;GO:0032549//ribonucleoside binding;GO:0008092//cytoskeletal protein binding;GO:0032550//purine ribonucleoside binding;GO:0005488//binding;GO:0003779//actin binding;GO:0097367//carbohydrate derivative binding;GO:0005515//protein binding;GO:0097159//organic cyclic compound binding;GO:0001883//pur…	-
TCONS_00034227	193.833	7.61667	2.58333	0.1	-4.69116	1.22989e-05	0.00167653	yes	SLK	PREDICTED: LOW QUALITY PROTEIN: serine/threonine-protein kinase 10-like [Cynoglossus semilaevis]	Cellular Processes	Cell growth and death	ko04114//Oocyte meiosis	K08836	-	-	-
TCONS_00034271	0	110.463	0.001	0.553333	9.11201	0.000121449	0.0117281	yes	SORCS3	PREDICTED: VPS10 domain-containing receptor SorCS3-like [Cynoglossus semilaevis]	-	-	-	-	GO:0044425//membrane part;GO:0016020//membrane;GO:0031224//intrinsic component of membrane	-	-
TCONS_00034692	45.97	0	0.556667	0.001	-9.12067	0.000148875	0.0136296	yes	GRIA2	PREDICTED: glutamate receptor 2-like isoform X4 [Lates calcarifer]	Environmental Information Processing	Signaling molecules and interaction	ko04080//Neuroactive ligand-receptor interaction	K05198	GO:0044459//plasma membrane part;GO:0044456//synapse part;GO:0098590//plasma membrane region;GO:0031224//intrinsic component of membrane;GO:0071944//cell periphery;GO:0097060//synaptic membrane;GO:0098805//whole membrane;GO:0016020//membrane;GO:0045202//synapse;GO:0005623//cell;GO:0098589//membrane region;GO:0044425//membrane part;GO:0005886//plasma membrane;GO:0044464//cell part	GO:0005215//transporter activity;GO:0099600//transmembrane receptor activity;GO:0004872//receptor activity;GO:0022803//passive transmembrane transporter activity;GO:0022834//ligand-gated channel activity;GO:0060089//molecular transducer activity;GO:0005216//ion channel activity;GO:0022838//substrate-specific channel activity;GO:0022892//substrate-specific transporter activity;GO:0005230//extracel…	GO:0009987//cellular process;GO:0007166//cell surface receptor signaling pathway;GO:0023052//signaling;GO:0007165//signal transduction;GO:0007154//cell communication;GO:0007215//glutamate receptor signaling pathway;GO:0051716//cellular response to stimulus;GO:0044765//single-organism transport;GO:0051179//localization;GO:0050794//regulation of cellular process;GO:1902578//single-organism localiza…
TCONS_00035220	105.913	0	0.836667	0.001	-9.70851	0.0001405	0.0130009	yes	Ttbk1	PREDICTED: tau-tubulin kinase 1 [Cynoglossus semilaevis]	-	-	-	-	-	-	-
TCONS_00035546	247.62	0	1.70667	0.001	-10.737	3.64025e-16	3.90504e-13	yes	WBP1	PREDICTED: WW domain-binding protein 1 [Cynoglossus semilaevis]	-	-	-	-	-	-	-
TCONS_00035926	0	71.27	0.001	0.426667	8.73697	9.31626e-06	0.00134815	yes	ANK2	PREDICTED: ankyrin-2-like isoform X5 [Cynoglossus semilaevis]	-	-	-	-	-	-	-
TCONS_00036152	840.103	424.243	4.13	2.04	-1.01757	0.000556025	0.0381608	yes	tenm3	PREDICTED: LOW QUALITY PROTEIN: teneurin-3 [Cynoglossus semilaevis]	-	-	-	-	-	-	-
TCONS_00038396	151.703	441.383	1.78	5.00667	1.49197	0.000764846	0.0484494	yes	KLHL10	PREDICTED: kelch-like protein 10 [Cynoglossus semilaevis]	-	-	-	-	-	-	-
TCONS_00038398	82.6	0.0433333	0.973333	0.001	-9.92679	0.000363916	0.0273001	yes	KLHL10	PREDICTED: kelch-like protein 10 [Cynoglossus semilaevis]	-	-	-	-	-	-	-
TCONS_00038778	0	87.5833	0.001	1.21	10.2408	1.07598e-06	0.000216433	yes	FGD3	PREDICTED: FYVE, RhoGEF and PH domain-containing protein 3 [Cynoglossus semilaevis]	Cellular Processes	Cell motility	ko04810//Regulation of actin cytoskeleton	K05722	-	-	-
TCONS_00039335	31.49	1073.64	2.52333	83.1267	5.04191	4.29845e-21	7.07038e-18	yes	rpl10a	PREDICTED: 60S ribosomal protein L10a [Cynoglossus semilaevis]	Genetic Information Processing	Translation	ko03010//Ribosome	K02865	GO:0044424//intracellular part;GO:0005623//cell;GO:0030529//intracellular ribonucleoprotein complex;GO:0032991//macromolecular complex;GO:0044446//intracellular organelle part;GO:0044444//cytoplasmic part;GO:0044391//ribosomal subunit;GO:0043228//non-membrane-bounded organelle;GO:0043232//intracellular non-membrane-bounded organelle;GO:1990904//ribonucleoprotein complex;GO:0005737//cytoplasm;GO:0…	GO:0005198//structural molecule activity	GO:0071704//organic substance metabolic process;GO:0008152//metabolic process;GO:0043170//macromolecule metabolic process;GO:0010467//gene expression
TCONS_00039489	705.237	1801.33	4.34333	10.8633	1.32259	2.37685e-06	0.000428058	yes	FLNA	PREDICTED: filamin-A-like isoform X1 [Cynoglossus semilaevis]	Environmental Information Processing;Cellular Processes	Signal transduction;Cellular commiunity	ko04010//MAPK signaling pathway;ko04510//Focal adhesion	K04437	-	-	-
TCONS_00039537	0	80.2967	0.001	0.883333	9.78681	0.000659497	0.043276	yes	Ikbkg	PREDICTED: NF-kappa-B essential modulator isoform X1 [Cynoglossus semilaevis]	Cellular Processes;Environmental Information Processing;Organismal Systems	Immune system;Cell growth and death;Endocrine system;Signal transduction	ko04010//MAPK signaling pathway;ko04920//Adipocytokine signaling pathway;ko04210//Apoptosis;ko04620//Toll-like receptor signaling pathway;ko04622//RIG-I-like receptor signaling pathway;ko04621//NOD-like receptor signaling pathway;ko04623//Cytosolic DNA-sensing pathway	K07210	-	-	-
TCONS_00039657	0	182.193	0.001	1.41	10.4615	5.33406e-11	2.77068e-08	yes	Amigo1	PREDICTED: amphoterin-induced protein 1 [Cynoglossus semilaevis]	-	-	-	-	-	-	-
TCONS_00039725	535.15	1488.59	8.75667	23.7367	1.43866	7.58825e-13	5.67348e-10	yes	PLOD1	PREDICTED: procollagen-lysine,2-oxoglutarate 5-dioxygenase 1 isoform X3 [Cynoglossus semilaevis]	Metabolism	Amino acid metabolism	ko00310//Lysine degradation	K00473	GO:0005623//cell;GO:0043226//organelle;GO:0043231//intracellular membrane-bounded organelle;GO:0044464//cell part;GO:0005622//intracellular;GO:0043227//membrane-bounded organelle;GO:0043229//intracellular organelle;GO:0044424//intracellular part	GO:0016705//oxidoreductase activity, acting on paired donors, with incorporation or reduction of molecular oxygen;GO:0005488//binding;GO:0016706//oxidoreductase activity, acting on paired donors, with incorporation or reduction of molecular oxygen, 2-oxoglutarate as one donor, and incorporation of one atom each of oxygen into both donors;GO:0070815//peptidyl-lysine 5-dioxygenase activity;GO:00198…	GO:0044699//single-organism process;GO:0033333//fin development;GO:0007275//multicellular organism development;GO:0048856//anatomical structure development;GO:0008152//metabolic process;GO:0032501//multicellular organismal process;GO:0044707//single-multicellular organism process;GO:0044767//single-organism developmental process;GO:0032502//developmental process;GO:0048736//appendage development;…
TCONS_00039901	0	78.0033	0.001	1.57667	10.6227	5.95391e-06	0.000929107	yes	TARDBP	PREDICTED: TAR DNA-binding protein 43 [Cynoglossus semilaevis]	-	-	-	-	-	GO:0005488//binding;GO:0097159//organic cyclic compound binding	-
TCONS_00040392	41.5333	0	0.37	0.001	-8.53138	0.000307634	0.0236825	yes	AGAP2	PREDICTED: arf-GAP with GTPase, ANK repeat and PH domain-containing protein 1-like [Cynoglossus semilaevis]	Environmental Information Processing;Cellular Processes	Signal transduction;Transport and catabolism	ko04144//Endocytosis;ko04068//FoxO signaling pathway	K17848	-	-	-
TCONS_00040593	0	57.2133	0.001	0.923333	9.85071	7.40636e-05	0.0078766	yes	pacsin1b	PREDICTED: protein kinase C and casein kinase substrate in neurons protein 1-like [Oryzias latipes]	-	-	-	-	-	-	-
TCONS_00041022	150.007	567.6	2.89	10.64	1.88036	8.50863e-05	0.00885795	yes	-	PREDICTED: 14-3-3 protein beta/alpha-1 [Cynoglossus semilaevis]	Cellular Processes	Cell growth and death	ko04114//Oocyte meiosis;ko04110//Cell cycle	K16197	-	-	-
TCONS_00041474	182.587	0.153333	0.593333	0.001	-9.2127	0.000380583	0.0281563	yes	BSN	PREDICTED: protein bassoon-like isoform X1 [Cynoglossus semilaevis]	-	-	-	-	-	-	-
TCONS_00041496	44.5133	0	0.226667	0.001	-7.82443	0.000158702	0.0142647	yes	CACNA1D	PREDICTED: voltage-dependent L-type calcium channel subunit alpha-1D-like [Cynoglossus semilaevis]	Organismal Systems;Environmental Information Processing	Signal transduction;Endocrine system;Circulatory system	ko04010//MAPK signaling pathway;ko04020//Calcium signaling pathway;ko04261//Adrenergic signaling in cardiomyocytes;ko04270//Vascular smooth muscle contraction;ko04912//GnRH signaling pathway;ko04260//Cardiac muscle contraction	K04851	-	-	-
TCONS_00041634	0	111.34	0.001	2.57667	11.3313	3.87978e-08	1.12619e-05	yes	PARP3	PREDICTED: poly [ADP-ribose] polymerase 3 [Cynoglossus semilaevis]	Genetic Information Processing	Replication and repair	ko03410//Base excision repair	K10798	-	-	GO:0032502//developmental process;GO:0009987//cellular process;GO:0044699//single-organism process;GO:0048856//anatomical structure development;GO:0044763//single-organism cellular process;GO:0044767//single-organism developmental process
TCONS_00042064	0	44.6767	0.001	1.59667	10.6408	0.000239636	0.0193536	yes	Psmd6	PREDICTED: 26S proteasome non-ATPase regulatory subunit 6 [Cynoglossus semilaevis]	Genetic Information Processing	Folding, sorting and degradation	ko03050//Proteasome	K03037	-	-	GO:0044707//single-multicellular organism process;GO:0044767//single-organism developmental process;GO:0032502//developmental process;GO:0007423//sensory organ development;GO:0044699//single-organism process;GO:0002088//lens development in camera-type eye;GO:0043010//camera-type eye development;GO:0048731//system development;GO:0048856//anatomical structure development;GO:0007275//multicellular o…
TCONS_00042267	2	129	0.153333	9.62667	5.97229	4.30736e-07	9.75006e-05	yes	-	PREDICTED: uncharacterized protein LOC101163484 [Oryzias latipes]	-	-	-	-	-	-	-
TCONS_00042746	104.18	0	0.506667	0.001	-8.98489	1.3018e-07	3.38099e-05	yes	Nav1	PREDICTED: neuron navigator 1 isoform X2 [Cynoglossus semilaevis]	-	-	-	-	-	-	-
TCONS_00042974	562.163	1406.87	5.29667	12.8867	1.28272	1.12942e-06	0.000225637	yes	Ppp4r1	PREDICTED: serine/threonine-protein phosphatase 4 regulatory subunit 1 isoform X2 [Cynoglossus semilaevis]	-	-	-	-	-	-	-
TCONS_00043783	0	123.453	0.001	0.536667	9.06788	9.55851e-09	3.27552e-06	yes	Itpr1	PREDICTED: inositol 1,4,5-trisphosphate receptor type 1 [Cynoglossus semilaevis]	Organismal Systems;Environmental Information Processing;Cellular Processes	Cell growth and death;Cellular commiunity;Circulatory system;Endocrine system;Signal transduction	ko04020//Calcium signaling pathway;ko04270//Vascular smooth muscle contraction;ko04070//Phosphatidylinositol signaling system;ko04912//GnRH signaling pathway;ko04114//Oocyte meiosis;ko04540//Gap junction	K04958	-	-	-
TCONS_00043810	308.363	819.68	3.13333	8.20333	1.38851	0.000548791	0.0379051	yes	Elmo2	PREDICTED: engulfment and cell motility protein 2 [Cynoglossus semilaevis]	-	-	-	-	-	-	GO:0006897//endocytosis;GO:0051179//localization;GO:0006810//transport;GO:0016192//vesicle-mediated transport;GO:0051234//establishment of localization
TCONS_00043892	66.2	0	1.89667	0.001	-10.8893	1.50436e-05	0.00199554	yes	MCRS1	PREDICTED: microspherule protein 1 [Cynoglossus semilaevis]	-	-	-	-	-	-	-
TCONS_00044089	0	48.2833	0.001	3.32333	11.6984	0.00012204	0.0117392	yes	Cda	PREDICTED: cytidine deaminase [Cynoglossus semilaevis]	Metabolism	Xenobiotics biodegradation and metabolism;Global and Overview;Nucleotide metabolism	ko01100//Metabolic pathways;ko00240//Pyrimidine metabolism;ko00983//Drug metabolism - other enzymes	K01489	-	-	-
TCONS_00044791	42.4467	0	0.413333	0.001	-8.69116	0.000208724	0.0174779	yes	Elk4	PREDICTED: ETS domain-containing protein Elk-4 isoform X1 [Cynoglossus semilaevis]	Environmental Information Processing	Signal transduction	ko04010//MAPK signaling pathway	K04376	-	-	-
TCONS_00044792	0	207.863	0.001	1.94	10.9218	2.70533e-14	2.34206e-11	yes	Elk4	PREDICTED: ETS-related transcription factor Elf-2 isoform X2 [Cynoglossus semilaevis]	Environmental Information Processing	Signal transduction	ko04010//MAPK signaling pathway	K04376	-	-	-
TCONS_00046489	107.547	401.72	2.69333	9.79	1.86192	3.60903e-06	0.000599633	yes	GFRAL	PREDICTED: GDNF family receptor alpha-like [Cynoglossus semilaevis]	-	-	-	-	-	-	-
TCONS_00046930	35.4267	218.233	0.293333	1.76667	2.59042	0.000702316	0.0452178	yes	itprip	PREDICTED: inositol 1,4,5-trisphosphate receptor-interacting protein isoform X1 [Cynoglossus semilaevis]	-	-	-	-	-	-	-
TCONS_00047121	0	86.7367	0.001	0.623333	9.28386	5.32833e-06	0.000842729	yes	ITSN1	PREDICTED: intersectin-1 isoform X4 [Cynoglossus semilaevis]	-	-	-	-	-	-	-
TCONS_00047607	0	92.71	0.001	1.38667	10.4374	4.97082e-07	0.000110491	yes	Slc16a9	PREDICTED: monocarboxylate transporter 9 [Cynoglossus semilaevis]	-	-	-	-	-	-	-
TCONS_00048201	801.23	243.11	2.07667	0.61	-1.76739	0.000139066	0.0128992	yes	Macf1	PREDICTED: dystonin [Paralichthys olivaceus]	-	-	-	-	-	-	-
TCONS_00048735	73.8067	0	0.513333	0.001	-9.00375	1.44035e-05	0.00193666	yes	Ltbp1	PREDICTED: latent-transforming growth factor beta-binding protein 1 [Cynoglossus semilaevis]	Environmental Information Processing	Signal transduction	ko04350//TGF-beta signaling pathway	K19559	-	-	-
TCONS_00049019	85.6167	0	0.376667	0.001	-8.55714	6.52513e-06	0.00100308	yes	Lmtk3	PREDICTED: uncharacterized protein LOC103387869, partial [Cynoglossus semilaevis]	-	-	-	-	-	-	-
TCONS_00049185	0	74.74	0.001	1.32333	10.37	4.55189e-06	0.000731653	yes	Gnl2	PREDICTED: nucleolar GTP-binding protein 2 isoform X3 [Cynoglossus semilaevis]	Genetic Information Processing	Translation	ko03008//Ribosome biogenesis in eukaryotes	K14537	GO:0043226//organelle;GO:0031974//membrane-enclosed lumen;GO:0044446//intracellular organelle part;GO:0044424//intracellular part;GO:0044428//nuclear part;GO:0005622//intracellular;GO:0031981//nuclear lumen;GO:0043229//intracellular organelle;GO:0043233//organelle lumen;GO:0005634//nucleus;GO:0044464//cell part;GO:0043231//intracellular membrane-bounded organelle;GO:0070013//intracellular organel…	GO:0005488//binding;GO:0032550//purine ribonucleoside binding;GO:1901363//heterocyclic compound binding;GO:0036094//small molecule binding;GO:0001883//purine nucleoside binding;GO:0097367//carbohydrate derivative binding;GO:0032549//ribonucleoside binding;GO:0001882//nucleoside binding;GO:0097159//organic cyclic compound binding	GO:0051128//regulation of cellular component organization;GO:0044767//single-organism developmental process;GO:0065007//biological regulation;GO:0044707//single-multicellular organism process;GO:0030154//cell differentiation;GO:0051726//regulation of cell cycle;GO:0007275//multicellular organism development;GO:0007088//regulation of mitotic nuclear division;GO:0022008//neurogenesis;GO:0032502//de…
TCONS_00049602	34.7633	0.0466667	0.136667	0.001	-7.09452	0.000759814	0.0482545	yes	Myh10	PREDICTED: myosin-10-like [Cynoglossus semilaevis]	Cellular Processes	Cellular commiunity	ko04530//Tight junction	K10352	GO:0043228//non-membrane-bounded organelle;GO:0015629//actin cytoskeleton;GO:0044424//intracellular part;GO:0043232//intracellular non-membrane-bounded organelle;GO:0005622//intracellular;GO:0043229//intracellular organelle;GO:0005856//cytoskeleton;GO:0044464//cell part;GO:0005623//cell;GO:0043226//organelle	GO:0097367//carbohydrate derivative binding;GO:0032549//ribonucleoside binding;GO:1901363//heterocyclic compound binding;GO:0016787//hydrolase activity;GO:0016462//pyrophosphatase activity;GO:0036094//small molecule binding;GO:0017111//nucleoside-triphosphatase activity;GO:0001883//purine nucleoside binding;GO:0016818//hydrolase activity, acting on acid anhydrides, in phosphorus-containing anhydr…	-
TCONS_00049603	0	101.29	0.001	0.376667	8.55714	1.66468e-07	4.16981e-05	yes	Myh10	PREDICTED: myosin-10-like [Cynoglossus semilaevis]	Cellular Processes	Cellular commiunity	ko04530//Tight junction	K10352	GO:0005622//intracellular;GO:0044464//cell part;GO:0043228//non-membrane-bounded organelle;GO:0044424//intracellular part;GO:0043229//intracellular organelle;GO:0005856//cytoskeleton;GO:0043232//intracellular non-membrane-bounded organelle;GO:0043226//organelle;GO:0005623//cell;GO:0015629//actin cytoskeleton	GO:0005488//binding;GO:0016462//pyrophosphatase activity;GO:0016817//hydrolase activity, acting on acid anhydrides;GO:0032550//purine ribonucleoside binding;GO:0097367//carbohydrate derivative binding;GO:0016818//hydrolase activity, acting on acid anhydrides, in phosphorus-containing anhydrides;GO:0008092//cytoskeletal protein binding;GO:1901363//heterocyclic compound binding;GO:0097159//organic …	-
TCONS_00049643	3628.21	7576.79	116.14	237.413	1.03154	7.63568e-05	0.0080339	yes	gapdh-2	PREDICTED: glyceraldehyde-3-phosphate dehydrogenase 2 [Cynoglossus semilaevis]	Metabolism	Global and Overview;Carbohydrate metabolism	ko01100//Metabolic pathways;ko01110//Biosynthesis of secondary metabolites;ko00010//Glycolysis / Gluconeogenesis	K10705	-	GO:0016491//oxidoreductase activity;GO:0000166//nucleotide binding;GO:0036094//small molecule binding;GO:0016903//oxidoreductase activity, acting on the aldehyde or oxo group of donors;GO:1901265//nucleoside phosphate binding;GO:0097159//organic cyclic compound binding;GO:0003824//catalytic activity;GO:1901363//heterocyclic compound binding;GO:0005488//binding	GO:0044699//single-organism process;GO:0005996//monosaccharide metabolic process;GO:0019318//hexose metabolic process;GO:0044723//single-organism carbohydrate metabolic process;GO:0008152//metabolic process;GO:0005975//carbohydrate metabolic process;GO:0044281//small molecule metabolic process;GO:0044710//single-organism metabolic process;GO:0044238//primary metabolic process;GO:0071704//organic …
TCONS_00050167	192.223	1079.76	3.62	19.8033	2.45168	1.85138e-21	3.15028e-18	yes	STEAP4	PREDICTED: metalloreductase STEAP4 isoform X1 [Cynoglossus semilaevis]	-	-	-	-	-	-	-
TCONS_00050278	2239.1	1025.14	12.13	5.40333	-1.16666	0.00049636	0.0349905	yes	UBR5	PREDICTED: E3 ubiquitin-protein ligase UBR5 isoform X8 [Cynoglossus semilaevis]	Genetic Information Processing	Folding, sorting and degradation	ko04120//Ubiquitin mediated proteolysis	K10593	-	-	-
TCONS_00050637	271.423	857.17	5.16667	15.89	1.62081	7.48543e-10	3.02767e-07	yes	-	PREDICTED: uncharacterized protein LOC103388820 [Cynoglossus semilaevis]	-	-	-	-	-	-	-
TCONS_00050638	587.51	27.78	11.5733	0.533333	-4.43962	5.87464e-05	0.00649978	yes	-	PREDICTED: uncharacterized protein LOC103388820 [Cynoglossus semilaevis]	-	-	-	-	-	-	-
TCONS_00051228	78.4633	0	2.18333	0.001	-11.0923	0.00049386	0.0348641	yes	Pvrl2	PREDICTED: poliovirus receptor homolog [Cynoglossus semilaevis]	Environmental Information Processing;Cellular Processes	Cellular commiunity;Signaling molecules and interaction	ko04514//Cell adhesion molecules (CAMs);ko04520//Adherens junction	K06531	-	-	-
TCONS_00051250	0	40.5433	0.001	0.396667	8.63178	0.00040629	0.0297901	yes	DDR1	unnamed protein product, partial [Tetraodon nigroviridis]	-	-	-	-	-	-	-
TCONS_00051686	0	91.1567	0.001	0.52	9.02237	0.000288854	0.022492	yes	Shc1	PREDICTED: SHC-transforming protein 1 isoform X1 [Cynoglossus semilaevis]	Organismal Systems;Environmental Information Processing;Cellular Processes	Endocrine system;Signal transduction;Cellular commiunity	ko04510//Focal adhesion;ko04910//Insulin signaling pathway;ko04012//ErbB signaling pathway	K06279	-	-	-
TCONS_00052063	174.293	668.637	1.34333	4.99333	1.89419	4.97267e-06	0.000794114	yes	ptk2	PREDICTED: focal adhesion kinase 1 [Cynoglossus semilaevis]	Environmental Information Processing;Cellular Processes	Signal transduction;Cellular commiunity;Cell motility	ko04510//Focal adhesion;ko04810//Regulation of actin cytoskeleton;ko04012//ErbB signaling pathway;ko04370//VEGF signaling pathway	K05725	-	-	-
TCONS_00052622	0	51.44	0.001	0.656667	9.35902	9.85264e-05	0.00998333	yes	PPOX	PREDICTED: protoporphyrinogen oxidase [Cynoglossus semilaevis]	Metabolism	Global and Overview;Metabolism of cofactors and vitamins	ko01100//Metabolic pathways;ko01110//Biosynthesis of secondary metabolites;ko00860//Porphyrin and chlorophyll metabolism	K00231	-	-	-
TCONS_00053162	414	35	15.5767	1.28333	-3.60142	2.88108e-14	2.4512e-11	yes	-	14 kDa apolipoprotein, partial [Epinephelus coioides]	-	-	-	-	-	-	-
TCONS_00053271	79.2433	442.6	1.00667	5.5	2.44985	6.67523e-09	2.38693e-06	yes	NT5C2	PREDICTED: cytosolic purine 5'-nucleotidase-like [Cynoglossus semilaevis]	Metabolism	Metabolism of cofactors and vitamins;Nucleotide metabolism;Global and Overview	ko01100//Metabolic pathways;ko01110//Biosynthesis of secondary metabolites;ko00230//Purine metabolism;ko00240//Pyrimidine metabolism;ko00760//Nicotinate and nicotinamide metabolism	K01081	-	-	-
TCONS_00053315	347.387	11.7033	3.97333	0.13	-4.93377	0.000518718	0.0362046	yes	Stxbp1	PREDICTED: syntaxin-binding protein 1 isoform X2 [Hippocampus comes]	-	-	-	-	-	-	GO:0006810//transport;GO:0051179//localization;GO:0051234//establishment of localization
TCONS_00053432	20.4633	290.673	0.13	1.85	3.83094	0.000542407	0.0375922	yes	PURG	PREDICTED: interleukin-6 receptor subunit beta [Cynoglossus semilaevis]	Environmental Information Processing	Signaling molecules and interaction;Signal transduction	ko04060//Cytokine-cytokine receptor interaction;ko04630//Jak-STAT signaling pathway	K05060	-	-	-
TCONS_00053478	295.453	9.53667	2.26	0.0733333	-4.94571	0.000162496	0.0145001	yes	pam-b	PREDICTED: peptidyl-glycine alpha-amidating monooxygenase isoform X2 [Cynoglossus semilaevis]	-	-	-	-	-	-	-
TCONS_00053479	12.0533	707.29	0.0933333	5.14	5.78323	4.37526e-07	9.81372e-05	yes	Pam	PREDICTED: peptidyl-glycine alpha-amidating monooxygenase isoform X1 [Cynoglossus semilaevis]	-	-	-	-	-	-	-
TCONS_00053857	813.757	406.66	20.95	10.2167	-1.03603	0.000101141	0.0101648	yes	ICA1L	PREDICTED: islet cell autoantigen 1-like protein [Cynoglossus semilaevis]	-	-	-	-	-	-	-
TCONS_00054137	961.597	3086.1	4.00667	12.49	1.6403	6.77494e-10	2.78597e-07	yes	UNC80	PREDICTED: protein unc-80 homolog isoform X11 [Cynoglossus semilaevis]	-	-	-	-	-	-	-
TCONS_00054254	104.023	0.01	0.826667	0.001	-9.69116	4.36939e-07	9.81372e-05	yes	COL18A1	PREDICTED: collagen alpha-1(XVIII) chain-like isoform X3 [Cynoglossus semilaevis]	-	-	-	-	-	-	-
TCONS_00054534	0	138.557	0.001	1.90667	10.8968	6.50194e-09	2.34193e-06	yes	dzip1	PREDICTED: zinc finger protein Dzip1-like isoform X1 [Cynoglossus semilaevis]	-	-	-	-	-	-	-
TCONS_00054571	31094.5	98622.7	1516.5	4682.39	1.6265	5.90999e-24	1.38873e-20	yes	pomcb	PREDICTED: pro-opiomelanocortin-like [Cynoglossus semilaevis]	Organismal Systems	Endocrine system	ko04916//Melanogenesis;ko04920//Adipocytokine signaling pathway	K05228	-	-	-
TCONS_00055251	75.0933	0	0.836667	0.001	-9.70851	3.7365e-06	0.00061666	yes	Unc5c	PREDICTED: netrin receptor UNC5C-like isoform X1 [Cynoglossus semilaevis]	-	-	-	-	-	-	-
TCONS_00055278	74.2133	0.00333333	0.556667	0.001	-9.12067	0.000574305	0.0389281	yes	Nup214	PREDICTED: nuclear pore complex protein Nup214 isoform X2 [Cynoglossus semilaevis]	Genetic Information Processing	Translation	ko03013//RNA transport	K14317	-	-	-
TCONS_00055353	148.147	668.82	3.87	17.1167	2.145	1.87816e-09	7.35555e-07	yes	surf4	PREDICTED: surfeit locus protein 4 [Cynoglossus semilaevis]	-	-	-	-	GO:0031224//intrinsic component of membrane;GO:0042175//nuclear outer membrane-endoplasmic reticulum membrane network;GO:0012505//endomembrane system;GO:0044464//cell part;GO:0016020//membrane;GO:0005623//cell;GO:0044425//membrane part	-	-
TCONS_00055397	1.59333	110.303	0.133333	8.88333	6.05799	1.28087e-05	0.00173167	yes	-	hypothetical protein EH28_03501 [Larimichthys crocea]	-	-	-	-	-	-	-
TCONS_00055913	0	120.35	0.001	0.65	9.3443	1.54724e-06	0.000289825	yes	Tcf4	PREDICTED: transcription factor 4 isoform X5 [Cynoglossus semilaevis]	-	-	-	-	-	-	-
TCONS_00056723	90.95	0	2.46667	0.001	-11.2683	2.48822e-06	0.000443262	yes	prps2	PREDICTED: ribose-phosphate pyrophosphokinase 2 isoform X1 [Cynoglossus semilaevis]	Metabolism	Global and Overview;Nucleotide metabolism;Carbohydrate metabolism	ko01100//Metabolic pathways;ko01110//Biosynthesis of secondary metabolites;ko01130//Biosynthesis of antibiotics;ko00230//Purine metabolism;ko01120//Microbial metabolism in diverse environments;ko01200//Carbon metabolism;ko01230//Biosynthesis of amino acids;ko00030//Pentose phosphate pathway	K00948	-	GO:0016778//diphosphotransferase activity;GO:0016772//transferase activity, transferring phosphorus-containing groups;GO:0003824//catalytic activity;GO:0016740//transferase activity	GO:0006725//cellular aromatic compound metabolic process;GO:0044710//single-organism metabolic process;GO:0006139//nucleobase-containing compound metabolic process;GO:0046483//heterocycle metabolic process;GO:0034641//cellular nitrogen compound metabolic process;GO:0044699//single-organism process;GO:0044238//primary metabolic process;GO:0044237//cellular metabolic process;GO:0008152//metabolic p…
TCONS_00056774	0	44.3367	0.001	0.676667	9.4023	0.000670238	0.0436327	yes	gjc1	PREDICTED: gap junction gamma-1 protein-like isoform X3 [Cynoglossus semilaevis]	-	-	-	-	-	-	-
TCONS_00057169	0	103.813	0.001	0.736667	9.52487	0.000211418	0.0176525	yes	TRAK2	PREDICTED: trafficking kinesin-binding protein 2-like isoform X1 [Cynoglossus semilaevis]	-	-	-	-	-	-	-
TCONS_00058518	561.24	1180.84	2.98	6.12333	1.039	0.00035549	0.0267817	yes	FAM13B	PREDICTED: protein FAM13B [Cynoglossus semilaevis]	-	-	-	-	-	-	-
TCONS_00058519	0	140.32	0.001	0.716667	9.48516	2.28458e-09	8.73914e-07	yes	FAM13B	PREDICTED: protein FAM13B [Cynoglossus semilaevis]	-	-	-	-	-	-	-
TCONS_00058822	0	69.7033	0.001	1.22667	10.2605	4.20609e-05	0.00493002	yes	rbmx	PREDICTED: RNA-binding motif protein, X chromosome isoform X1 [Cynoglossus semilaevis]	Genetic Information Processing	Transcription	ko03040//Spliceosome	K12885	-	GO:0005488//binding;GO:0097159//organic cyclic compound binding	-
TCONS_00058823	0	218.587	0.001	3.60333	11.8151	7.83908e-09	2.72413e-06	yes	rbmx	PREDICTED: RNA-binding motif protein, X chromosome isoform X1 [Cynoglossus semilaevis]	Genetic Information Processing	Transcription	ko03040//Spliceosome	K12885	-	GO:0005488//binding;GO:0097159//organic cyclic compound binding	-
TCONS_00059120	2173.68	126.943	33.4533	1.90333	-4.13555	5.41677e-72	1.33648e-67	yes	Gyc88E	PREDICTED: soluble guanylate cyclase 88E-like [Cynoglossus semilaevis]	Metabolism	Nucleotide metabolism	ko00230//Purine metabolism	K01769	-	-	-
TCONS_00059567	593.19	1226.64	35.3967	71.5967	1.01628	0.000189157	0.0162051	yes	Atp5o	PREDICTED: ATP synthase subunit O, mitochondrial [Cynoglossus semilaevis]	Metabolism	Global and Overview;Energy metabolism	ko01100//Metabolic pathways;ko00190//Oxidative phosphorylation	K02137	-	GO:0022891//substrate-specific transmembrane transporter activity;GO:0022804//active transmembrane transporter activity;GO:0005215//transporter activity;GO:0016887//ATPase activity;GO:0017111//nucleoside-triphosphatase activity;GO:0042626//ATPase activity, coupled to transmembrane movement of substances;GO:0003824//catalytic activity;GO:0015405//P-P-bond-hydrolysis-driven transmembrane transporte…	-
TCONS_00059627	748.14	267.93	29.1433	10.1267	-1.52501	2.36754e-07	5.56326e-05	yes	AR	PREDICTED: androgen receptor-like isoform X3 [Cynoglossus semilaevis]	Cellular Processes	Cell growth and death	ko04114//Oocyte meiosis	K08557	GO:0044464//cell part;GO:0043227//membrane-bounded organelle;GO:0043226//organelle;GO:0043229//intracellular organelle;GO:0005623//cell;GO:0044424//intracellular part;GO:0043231//intracellular membrane-bounded organelle;GO:0005622//intracellular	GO:1901363//heterocyclic compound binding;GO:0097159//organic cyclic compound binding;GO:0038023//signaling receptor activity;GO:0001071//nucleic acid binding transcription factor activity;GO:0043167//ion binding;GO:0005488//binding;GO:0043169//cation binding;GO:0060089//molecular transducer activity;GO:0004871//signal transducer activity;GO:0046872//metal ion binding;GO:0046914//transition metal…	GO:0006351//transcription, DNA-templated;GO:0034641//cellular nitrogen compound metabolic process;GO:0044271//cellular nitrogen compound biosynthetic process;GO:0023052//signaling;GO:0071495//cellular response to endogenous stimulus;GO:0009725//response to hormone;GO:1901576//organic substance biosynthetic process;GO:0065007//biological regulation;GO:0044763//single-organism cellular process;GO:0…
TCONS_00060099	175	13.7867	3.24667	0.25	-3.69896	3.56329e-06	0.000594035	yes	-	unnamed protein product, partial [Tetraodon nigroviridis]	-	-	-	-	-	-	-
TCONS_00060155	115.07	0	0.88	0.001	-9.78136	1.32054e-07	3.41169e-05	yes	STOX2	PREDICTED: storkhead-box protein 2-like [Cynoglossus semilaevis]	-	-	-	-	-	-	-
TCONS_00060281	0	143.28	0.001	0.7	9.45121	1.52697e-08	4.95721e-06	yes	CUL4B	PREDICTED: cullin-4B [Cynoglossus semilaevis]	Genetic Information Processing	Folding, sorting and degradation;Replication and repair	ko04120//Ubiquitin mediated proteolysis;ko03420//Nucleotide excision repair	K10609	GO:0044424//intracellular part;GO:0000151//ubiquitin ligase complex;GO:0005622//intracellular;GO:0005623//cell;GO:0043234//protein complex;GO:0032991//macromolecular complex;GO:1990234//transferase complex;GO:1902494//catalytic complex;GO:0044464//cell part	GO:0005488//binding;GO:0005515//protein binding;GO:0019899//enzyme binding;GO:0044389//ubiquitin-like protein ligase binding	-
TCONS_00060326	66.7267	0	0.526667	0.001	-9.04075	8.75752e-06	0.00128616	yes	-	PREDICTED: apelin [Cynoglossus semilaevis]	Environmental Information Processing	Signaling molecules and interaction	ko04080//Neuroactive ligand-receptor interaction	K05225	-	-	GO:0009790//embryo development;GO:0044707//single-multicellular organism process;GO:0007369//gastrulation;GO:0008078//mesodermal cell migration;GO:0044767//single-organism developmental process;GO:0001707//mesoderm formation;GO:0048870//cell motility;GO:0048332//mesoderm morphogenesis;GO:0016477//cell migration;GO:0009653//anatomical structure morphogenesis;GO:0044763//single-organism cellular pr…
TCONS_00060346	0	178.543	0.001	1.32333	10.37	2.37972e-12	1.61031e-09	yes	ABCC5	PREDICTED: multidrug resistance-associated protein 5 [Cynoglossus semilaevis]	Environmental Information Processing	Membrane transport	ko02010//ABC transporters	K05668	-	-	-
TCONS_00062756	0	90.11	0.001	0.663333	9.37359	7.92621e-07	0.000165732	yes	SP5	PREDICTED: transcription factor Sp5 [Cynoglossus semilaevis]	-	-	-	-	-	GO:0043167//ion binding;GO:0005488//binding;GO:0043169//cation binding	-
TCONS_00062782	0.346667	164.2	0.00333333	1.57333	8.88264	4.78268e-05	0.00545049	yes	CSRNP3	PREDICTED: cysteine/serine-rich nuclear protein 3 [Cynoglossus semilaevis]	-	-	-	-	-	-	-
TCONS_00063478	528.53	44.4933	19.75	1.61667	-3.61076	6.60606e-19	9.05507e-16	yes	Pde9a	PREDICTED: high affinity cGMP-specific 3',5'-cyclic phosphodiesterase 9A [Cynoglossus semilaevis]	Metabolism	Nucleotide metabolism	ko00230//Purine metabolism	K13761	-	GO:0042578//phosphoric ester hydrolase activity;GO:0016787//hydrolase activity;GO:0004112//cyclic-nucleotide phosphodiesterase activity;GO:0016788//hydrolase activity, acting on ester bonds;GO:0003824//catalytic activity;GO:0008081//phosphoric diester hydrolase activity	GO:0044763//single-organism cellular process;GO:0009987//cellular process;GO:0044699//single-organism process;GO:0007154//cell communication
TCONS_00064372	53.03	0	0.353333	0.001	-8.46489	0.00014188	0.013062	yes	ARHGAP20	PREDICTED: rho GTPase-activating protein 20-like isoform X1 [Cynoglossus semilaevis]	-	-	-	-	-	-	-
TCONS_00065088	0.186667	84.2733	0.001	0.52	9.02237	7.55396e-06	0.00113646	yes	NCKAP5	PREDICTED: uncharacterized protein LOC103392333 [Cynoglossus semilaevis]	-	-	-	-	-	-	-
TCONS_00065418	162.32	429.72	0.88	2.28	1.37346	0.000246409	0.0197308	yes	FN1	PREDICTED: fibronectin-like [Cynoglossus semilaevis]	Environmental Information Processing;Cellular Processes	Cellular commiunity;Signaling molecules and interaction;Cell motility	ko04510//Focal adhesion;ko04810//Regulation of actin cytoskeleton;ko04512//ECM-receptor interaction	K05717	-	-	-
TCONS_00065444	0	76.4333	0.001	0.696667	9.44432	0.000620516	0.0413205	yes	LRP1B	PREDICTED: LOW QUALITY PROTEIN: low-density lipoprotein receptor-related protein 1B [Cynoglossus semilaevis]	-	-	-	-	-	-	-
TCONS_00065464	0	191.683	0.001	1.28	10.3219	8.97361e-13	6.60913e-10	yes	bzw1a	PREDICTED: basic leucine zipper and W2 domain-containing protein 1-A-like [Stegastes partitus]	-	-	-	-	-	-	-
TCONS_00065853	0	52.9333	0.001	0.24	7.90689	7.49622e-05	0.00793795	yes	Shank1	PREDICTED: SH3 and multiple ankyrin repeat domains protein 1-like isoform X6 [Cynoglossus semilaevis]	-	-	-	-	-	-	-
TCONS_00066216	149.057	0.00333333	0.556667	0.001	-9.12067	4.32758e-10	1.80973e-07	yes	TNRC6C	PREDICTED: trinucleotide repeat-containing gene 6C protein-like isoform X3 [Cynoglossus semilaevis]	-	-	-	-	-	-	-
TCONS_00066327	557.347	0	2.06667	0.001	-11.0131	3.00519e-20	4.63418e-17	yes	Cacna1a	PREDICTED: LOW QUALITY PROTEIN: voltage-dependent P/Q-type calcium channel subunit alpha-1A-like [Cynoglossus semilaevis]	-	-	-	-	-	-	-
TCONS_00066625	0	121.67	0.001	1.02	9.99435	0.00010268	0.0102568	yes	Mrc2	PREDICTED: LOW QUALITY PROTEIN: C-type mannose receptor 2 [Cynoglossus semilaevis]	Cellular Processes	Transport and catabolism	ko04145//Phagosome	K06560	-	-	-
TCONS_00067154	55.04	0	0.24	0.001	-7.90689	4.65563e-05	0.00533032	yes	Lin7b	PREDICTED: protein NLRC3-like [Cynoglossus semilaevis]	-	-	-	-	-	-	-
TCONS_00067821	0.186667	471.693	0.001	4.91333	12.2625	8.00511e-05	0.00838684	yes	LASP1	PREDICTED: LIM and SH3 domain protein 1-like [Cynoglossus semilaevis]	-	-	-	-	-	GO:0005488//binding;GO:0043167//ion binding;GO:0043169//cation binding	-
TCONS_00067834	0	99.7367	0.001	1.31	10.3554	0.000231556	0.0189807	yes	Cacnb1	PREDICTED: voltage-dependent L-type calcium channel subunit beta-1-like isoform X4 [Cynoglossus semilaevis]	Environmental Information Processing;Organismal Systems	Signal transduction;Circulatory system	ko04010//MAPK signaling pathway;ko04261//Adrenergic signaling in cardiomyocytes;ko04260//Cardiac muscle contraction	K04862	GO:0032991//macromolecular complex;GO:0031224//intrinsic component of membrane;GO:0016020//membrane;GO:0044425//membrane part;GO:1902495//transmembrane transporter complex;GO:0034702//ion channel complex;GO:1990351//transporter complex;GO:0098796//membrane protein complex;GO:0043234//protein complex;GO:0016021//integral component of membrane;GO:0034704//calcium channel complex;GO:0034703//cation …	-	GO:0006812//cation transport;GO:0051234//establishment of localization;GO:0044699//single-organism process;GO:0051179//localization;GO:0006816//calcium ion transport;GO:0030001//metal ion transport;GO:0006810//transport;GO:0006811//ion transport;GO:0072511//divalent inorganic cation transport;GO:0070838//divalent metal ion transport;GO:0044765//single-organism transport;GO:1902578//single-organis…
TCONS_00068013	0	77.8667	0.001	0.193333	7.59495	0.000590092	0.0397253	yes	LRRC4B	PREDICTED: leucine-rich repeat-containing protein 4B [Cynoglossus semilaevis]	Environmental Information Processing	Signaling molecules and interaction	ko04514//Cell adhesion molecules (CAMs)	K16360	-	-	-
TCONS_00068648	38.37	0	0.413333	0.001	-8.69116	0.000542325	0.0375922	yes	Clec16a	PREDICTED: protein CLEC16A isoform X3 [Cynoglossus semilaevis]	-	-	-	-	-	-	-
TCONS_00068695	134.197	0	2.18667	0.001	-11.0945	2.06061e-09	8.00651e-07	yes	AP5Z1	PREDICTED: AP-5 complex subunit zeta-1 isoform X2 [Cynoglossus semilaevis]	-	-	-	-	-	-	-
TCONS_00068864	0.19	263.667	0.001	4.76667	12.2188	0.000288979	0.022492	yes	NLRP12	PREDICTED: NACHT, LRR and PYD domains-containing protein 3-like [Cynoglossus semilaevis]	-	-	-	-	-	-	-
TCONS_00069257	15.8333	142.61	0.27	2.36	3.12776	0.000254663	0.0203015	yes	slc44a2	PREDICTED: LOW QUALITY PROTEIN: choline transporter-like protein 2 [Cynoglossus semilaevis]	-	-	-	-	-	-	-
TCONS_00069577	4.96	1065.69	0.0233333	4.77667	7.67747	8.26281e-15	7.69314e-12	yes	AGO4	PREDICTED: LOW QUALITY PROTEIN: protein argonaute-4 [Cynoglossus semilaevis]	-	-	-	-	GO:0005623//cell;GO:1990904//ribonucleoprotein complex;GO:0031332//RNAi effector complex;GO:0030529//intracellular ribonucleoprotein complex;GO:0032991//macromolecular complex;GO:0044424//intracellular part;GO:0005622//intracellular;GO:0044464//cell part	GO:0097159//organic cyclic compound binding;GO:1901363//heterocyclic compound binding;GO:0003723//RNA binding;GO:0005488//binding;GO:0003676//nucleic acid binding	GO:0009890//negative regulation of biosynthetic process;GO:0031324//negative regulation of cellular metabolic process;GO:0044237//cellular metabolic process;GO:0006807//nitrogen compound metabolic process;GO:0010467//gene expression;GO:0009889//regulation of biosynthetic process;GO:0044267//cellular protein metabolic process;GO:0010608//posttranscriptional regulation of gene expression;GO:0051246…
TCONS_00070055	0	132.19	0.001	0.726667	9.50515	2.52541e-09	9.58606e-07	yes	Slc45a4	PREDICTED: solute carrier family 45 member 4 [Cynoglossus semilaevis]	-	-	-	-	-	-	-
TCONS_00070095	100.87	0	0.413333	0.001	-8.69116	0.000190342	0.0162783	yes	vps72	PREDICTED: vacuolar protein sorting-associated protein 72 homolog [Cynoglossus semilaevis]	-	-	-	-	-	-	GO:0034645//cellular macromolecule biosynthetic process;GO:0043170//macromolecule metabolic process;GO:0097659//nucleic acid-templated transcription;GO:0006139//nucleobase-containing compound metabolic process;GO:0006725//cellular aromatic compound metabolic process;GO:0032774//RNA biosynthetic process;GO:1901362//organic cyclic compound biosynthetic process;GO:1901576//organic substance biosynth…
TCONS_00070510	0	119.253	0.001	0.916667	9.84025	9.14172e-05	0.00937853	yes	Rnf19a	PREDICTED: E3 ubiquitin-protein ligase RNF19A-like [Cynoglossus semilaevis]	-	-	-	-	-	-	-
TCONS_00070561	129.43	764.413	0.996667	5.68333	2.51155	1.13504e-07	2.99518e-05	yes	Rapgef5	PREDICTED: rap guanine nucleotide exchange factor 5-like [Cynoglossus semilaevis]	-	-	-	-	-	-	-
TCONS_00070935	359.907	783.833	12.5867	26.7233	1.0862	9.52152e-06	0.00136584	yes	TAPBP	PREDICTED: tapasin-like [Lates calcarifer]	-	-	-	-	-	-	-
TCONS_00071100	86.6733	0	0.783333	0.001	-9.61348	1.47198e-06	0.000279371	yes	ZMYM4	PREDICTED: zinc finger MYM-type protein 4-like isoform X1 [Cynoglossus semilaevis]	-	-	-	-	-	-	-
TCONS_00072013	0	118.84	0.001	0.4	8.64386	0.000136854	0.0127179	yes	znf704	PREDICTED: zinc finger protein 704 isoform X1 [Cynoglossus semilaevis]	-	-	-	-	-	-	-
TCONS_00072568	2022.37	2.08333	14.23	0.0133333	-10.0597	4.36958e-20	6.53398e-17	yes	vamp2	PREDICTED: vesicle-associated membrane protein 2 [Cynoglossus semilaevis]	Genetic Information Processing	Folding, sorting and degradation	ko04130//SNARE interactions in vesicular transport	K13504	GO:0005623//cell;GO:0044425//membrane part;GO:0016020//membrane;GO:0031224//intrinsic component of membrane;GO:0032155//cell division site part;GO:0043226//organelle;GO:0044464//cell part;GO:0032153//cell division site	-	GO:0044699//single-organism process;GO:0006810//transport;GO:0051234//establishment of localization;GO:0051179//localization;GO:0044763//single-organism cellular process;GO:0016192//vesicle-mediated transport;GO:0009987//cellular process
TCONS_00073132	0	179.567	0.001	0.906667	9.82443	1.67401e-10	7.72017e-08	yes	dlg2	PREDICTED: disks large homolog 2-like isoform X11 [Lates calcarifer]	-	-	-	-	-	-	-
TCONS_00073151	0	163.833	0.001	0.776667	9.60115	3.45818e-11	1.83492e-08	yes	VPS11	PREDICTED: vacuolar protein sorting-associated protein 11 homolog [Cynoglossus semilaevis]	Genetic Information Processing	Folding, sorting and degradation	ko04141//Protein processing in endoplasmic reticulum	K09486	-	GO:0005488//binding;GO:0043169//cation binding;GO:0046914//transition metal ion binding;GO:0046872//metal ion binding;GO:0043167//ion binding	GO:0007033//vacuole organization;GO:0048066//developmental pigmentation;GO:0006915//apoptotic process;GO:0033036//macromolecule localization;GO:0048731//system development;GO:0044707//single-multicellular organism process;GO:0001654//eye development;GO:0045184//establishment of protein localization;GO:0097285//cell-type specific apoptotic process;GO:0006996//organelle organization;GO:0051234//est…
TCONS_00073411	9.27667	226.283	0.0833333	1.97333	4.5656	0.00070737	0.0453912	yes	AUTS2	PREDICTED: autism susceptibility gene 2 protein isoform X5 [Cynoglossus semilaevis]	-	-	-	-	-	-	-
TCONS_00074411	35.6067	0	0.376667	0.001	-8.55714	0.000589487	0.0397253	yes	FLRT1	PREDICTED: leucine-rich repeat transmembrane protein FLRT1-like [Cynoglossus semilaevis]	-	-	-	-	-	-	-
TCONS_00075351	808.193	217.257	5.38	1.42	-1.92172	0.000144612	0.0132887	yes	Mink1	PREDICTED: misshapen-like kinase 1 [Cynoglossus semilaevis]	-	-	-	-	-	-	-
TCONS_00075621	592.383	246.703	33.2133	13.53	-1.2956	3.06799e-05	0.00374824	yes	epd	PREDICTED: ependymin-1-like [Cynoglossus semilaevis]	-	-	-	-	-	-	-
TCONS_00075635	45.0933	0	0.256667	0.001	-8.00375	0.000163741	0.0145847	yes	DSCAML1	PREDICTED: Down syndrome cell adhesion molecule-like protein 1 homolog [Cynoglossus semilaevis]	-	-	-	-	-	-	-
TCONS_00075812	668.59	50.6267	6.83333	0.503333	-3.763	2.4043e-15	2.32632e-12	yes	Camk2a	PREDICTED: calcium/calmodulin-dependent protein kinase type II subunit alpha [Cynoglossus semilaevis]	Organismal Systems;Environmental Information Processing;Cellular Processes	Cell growth and death;Signal transduction;Endocrine system;Circulatory system	ko04020//Calcium signaling pathway;ko04261//Adrenergic signaling in cardiomyocytes;ko04310//Wnt signaling pathway;ko04916//Melanogenesis;ko04012//ErbB signaling pathway;ko04912//GnRH signaling pathway;ko04114//Oocyte meiosis	K04515	-	GO:0032550//purine ribonucleoside binding;GO:0003824//catalytic activity;GO:0001883//purine nucleoside binding;GO:0097367//carbohydrate derivative binding;GO:0016301//kinase activity;GO:0016772//transferase activity, transferring phosphorus-containing groups;GO:0004672//protein kinase activity;GO:0004674//protein serine/threonine kinase activity;GO:0036094//small molecule binding;GO:0001882//nucl…	GO:0048167//regulation of synaptic plasticity;GO:0035050//embryonic heart tube development;GO:0065009//regulation of molecular function;GO:0046903//secretion;GO:0048518//positive regulation of biological process;GO:0051252//regulation of RNA metabolic process;GO:0023051//regulation of signaling;GO:0010646//regulation of cell communication;GO:0051254//positive regulation of RNA metabolic process;G…
TCONS_00075813	502.24	113.05	4.35333	0.953333	-2.19107	4.70573e-05	0.00537521	yes	Camk2a	PREDICTED: calcium/calmodulin-dependent protein kinase type II subunit alpha [Cynoglossus semilaevis]	Cellular Processes;Organismal Systems;Environmental Information Processing	Cell growth and death;Signal transduction;Circulatory system;Endocrine system	ko04020//Calcium signaling pathway;ko04261//Adrenergic signaling in cardiomyocytes;ko04310//Wnt signaling pathway;ko04916//Melanogenesis;ko04012//ErbB signaling pathway;ko04912//GnRH signaling pathway;ko04114//Oocyte meiosis	K04515	-	GO:0016773//phosphotransferase activity, alcohol group as acceptor;GO:0016740//transferase activity;GO:0097367//carbohydrate derivative binding;GO:0036094//small molecule binding;GO:0003824//catalytic activity;GO:0032549//ribonucleoside binding;GO:0004672//protein kinase activity;GO:0016772//transferase activity, transferring phosphorus-containing groups;GO:0005488//binding;GO:1901363//heterocycl…	GO:0007269//neurotransmitter secretion;GO:0051649//establishment of localization in cell;GO:0099537//trans-synaptic signaling;GO:0065008//regulation of biological quality;GO:0048729//tissue morphogenesis;GO:1903506//regulation of nucleic acid-templated transcription;GO:0007268//synaptic transmission;GO:0048522//positive regulation of cellular process;GO:0060429//epithelium development;GO:0010628/…
TCONS_00076412	0	69.3333	0.001	0.613333	9.26053	8.7056e-06	0.00128616	yes	Cg25C	PREDICTED: collagen alpha-1(IV) chain-like isoform X1 [Cynoglossus semilaevis]	Cellular Processes;Environmental Information Processing	Signaling molecules and interaction;Cellular commiunity	ko04510//Focal adhesion;ko04512//ECM-receptor interaction	K06237	-	-	-
TCONS_00076805	119.633	0	0.486667	0.001	-8.92679	8.77877e-05	0.00906271	yes	CACNA1E	PREDICTED: voltage-dependent R-type calcium channel subunit alpha-1E-like isoform X3 [Cynoglossus semilaevis]	-	-	-	-	-	-	-
TCONS_00076808	200.733	0	0.803333	0.001	-9.64985	1.0993e-05	0.00153902	yes	CACNA1E	PREDICTED: voltage-dependent R-type calcium channel subunit alpha-1E-like isoform X3 [Cynoglossus semilaevis]	-	-	-	-	-	-	-
TCONS_00079091	0	202.563	0.001	4.13333	12.0131	1.02533e-13	8.03106e-11	yes	-	PREDICTED: uncharacterized protein LOC103396640 [Cynoglossus semilaevis]	-	-	-	-	-	-	-
TCONS_00079535	0.00666667	117.027	0.001	1.01333	9.98489	0.000129429	0.0122012	yes	YPEL1	PREDICTED: protein yippee-like 1 [Paralichthys olivaceus]	-	-	-	-	-	-	GO:0048731//system development;GO:0023052//signaling;GO:0007154//cell communication;GO:0007165//signal transduction;GO:0007399//nervous system development;GO:0032502//developmental process;GO:0044767//single-organism developmental process;GO:0044700//single organism signaling;GO:0035556//intracellular signal transduction;GO:0050789//regulation of biological process;GO:0007272//ensheathment of neu…
TCONS_00079875	90.78	0	0.9	0.001	-9.81378	9.74486e-07	0.000197889	yes	MTMR3	PREDICTED: myotubularin-related protein 3-like [Cynoglossus semilaevis]	Metabolism;Environmental Information Processing	Signal transduction;Global and Overview;Carbohydrate metabolism	ko01100//Metabolic pathways;ko04070//Phosphatidylinositol signaling system;ko00562//Inositol phosphate metabolism	K18082	-	-	GO:0008152//metabolic process;GO:0044237//cellular metabolic process;GO:0006793//phosphorus metabolic process;GO:0009987//cellular process;GO:0006796//phosphate-containing compound metabolic process;GO:0016311//dephosphorylation
TCONS_00081712	171.357	0	2.23667	0.001	-11.1271	6.22126e-12	3.79005e-09	yes	-	PREDICTED: low molecular weight neuronal intermediate filament-like [Cynoglossus semilaevis]	-	-	-	-	-	-	-
TCONS_00081836	0.00333333	93.4967	0.001	0.32	8.32193	0.000279658	0.0219745	yes	FRAS1	PREDICTED: LOW QUALITY PROTEIN: extracellular matrix protein FRAS1 [Cynoglossus semilaevis]	-	-	-	-	-	-	-
TCONS_00082179	0	50.0767	0.001	0.51	8.99435	0.000116792	0.0113673	yes	RASSF2	PREDICTED: ras association domain-containing protein 2 [Cynoglossus semilaevis]	-	-	-	-	-	-	-
TCONS_00082652	272.817	0.04	3.76333	0.001	-11.8778	0.000234312	0.0191113	yes	SDE3	PREDICTED: putative helicase MOV-10 [Cynoglossus semilaevis]	-	-	-	-	-	-	-
TCONS_00082758	0	94.6233	0.001	0.683333	9.41645	0.00029556	0.0228959	yes	Golga3	PREDICTED: golgin subfamily A member 3 isoform X2 [Cynoglossus semilaevis]	-	-	-	-	-	-	-
TCONS_00083042	183.27	0	0.926667	0.001	-9.85591	3.8824e-12	2.48806e-09	yes	MCTP1	PREDICTED: multiple C2 and transmembrane domain-containing protein 1 [Cynoglossus semilaevis]	-	-	-	-	-	-	-
TCONS_00083549	1777.07	312.073	6.44	1.10333	-2.54519	1.7934e-08	5.67288e-06	yes	WDFY3	PREDICTED: WD repeat and FYVE domain-containing protein 3 isoform X5 [Cynoglossus semilaevis]	-	-	-	-	-	-	-
TCONS_00084250	0	63.0333	0.001	0.583333	9.18818	3.06872e-05	0.00374824	yes	Snapc4	PREDICTED: LOW QUALITY PROTEIN: snRNA-activating protein complex subunit 4 [Cynoglossus semilaevis]	-	-	-	-	-	-	-
XM_008307072.2	6.84333	143.51	0.35	7.15667	4.35386	5.22208e-06	0.000831254	yes	-	PREDICTED: nucleolin-like isoform X1 [Haplochromis burtoni]	-	-	-	-	GO:0005623//cell;GO:0044444//cytoplasmic part;GO:0044464//cell part;GO:0044424//intracellular part;GO:0005737//cytoplasm;GO:0005622//intracellular	-	-
XM_008307077.2	178.147	0.03	3.8	0.001	-11.8918	0.000695179	0.0449849	yes	FKBP8	PREDICTED: peptidyl-prolyl cis-trans isomerase FKBP8 [Cynoglossus semilaevis]	-	-	-	-	-	-	-
XM_008307366.2	60.5667	0	0.683333	0.001	-9.41645	2.53129e-05	0.00318646	yes	-	PREDICTED: palmdelphin isoform X1 [Cynoglossus semilaevis]	-	-	-	-	-	-	-
XM_008307497.2	59.8067	312.317	1	5.11333	2.35426	1.6884e-05	0.00221584	yes	CTAGE5	PREDICTED: cTAGE family member 5-like isoform X2 [Cynoglossus semilaevis]	-	-	-	-	-	-	-
XM_008307506.2	41	276.667	0.586667	3.85667	2.71674	2.7396e-06	0.000476016	yes	PCK2	PREDICTED: LOW QUALITY PROTEIN: phosphoenolpyruvate carboxykinase [GTP], mitochondrial [Cynoglossus semilaevis]	Environmental Information Processing;Organismal Systems;Metabolism	Carbohydrate metabolism;Global and Overview;Signal transduction;Endocrine system	ko01100//Metabolic pathways;ko01110//Biosynthesis of secondary metabolites;ko01130//Biosynthesis of antibiotics;ko04910//Insulin signaling pathway;ko04068//FoxO signaling pathway;ko01120//Microbial metabolism in diverse environments;ko04920//Adipocytokine signaling pathway;ko00010//Glycolysis / Gluconeogenesis;ko03320//PPAR signaling pathway;ko00620//Pyruvate metabolism;ko00020//Citrate cycle (TC…	K01596	-	GO:0005488//binding;GO:0097159//organic cyclic compound binding;GO:1901363//heterocyclic compound binding;GO:0001882//nucleoside binding;GO:0036094//small molecule binding;GO:0000166//nucleotide binding;GO:0016831//carboxy-lyase activity;GO:0004611//phosphoenolpyruvate carboxykinase activity;GO:0032549//ribonucleoside binding;GO:0097367//carbohydrate derivative binding;GO:0016830//carbon-carbon l…	GO:0044723//single-organism carbohydrate metabolic process;GO:0044699//single-organism process;GO:0005996//monosaccharide metabolic process;GO:0006006//glucose metabolic process;GO:0019318//hexose metabolic process;GO:0005975//carbohydrate metabolic process;GO:0044238//primary metabolic process;GO:0044710//single-organism metabolic process;GO:0008152//metabolic process;GO:0071704//organic substan…
XM_008307511.2	7	181.333	0.19	4.8	4.65896	1.41063e-07	3.5697e-05	yes	NANOG	PREDICTED: homeobox protein Hox-A10-like [Cynoglossus semilaevis]	-	-	-	-	-	-	-
XM_008307710.2	7.66667	161.667	0.146667	3.03667	4.37188	1.07896e-06	0.000216433	yes	KIF20A	PREDICTED: kinesin-like protein KIF20A [Cynoglossus semilaevis]	-	-	-	-	GO:0043234//protein complex;GO:0043226//organelle;GO:0044430//cytoskeletal part;GO:0043229//intracellular organelle;GO:0044422//organelle part;GO:0005856//cytoskeleton;GO:0005623//cell;GO:0044424//intracellular part;GO:0043232//intracellular non-membrane-bounded organelle;GO:0005875//microtubule associated complex;GO:0044446//intracellular organelle part;GO:0043228//non-membrane-bounded organelle…	GO:1901363//heterocyclic compound binding;GO:0016462//pyrophosphatase activity;GO:0008092//cytoskeletal protein binding;GO:0036094//small molecule binding;GO:0001882//nucleoside binding;GO:0017111//nucleoside-triphosphatase activity;GO:0015631//tubulin binding;GO:0032550//purine ribonucleoside binding;GO:0016818//hydrolase activity, acting on acid anhydrides, in phosphorus-containing anhydrides;G…	GO:0007017//microtubule-based process;GO:0009987//cellular process;GO:0044763//single-organism cellular process;GO:0044699//single-organism process
XM_008307729.2	104.713	362.353	1.82	6.13333	1.75273	4.20121e-05	0.00493002	yes	tacc3	PREDICTED: transforming acidic coiled-coil-containing protein 3 isoform X1 [Cynoglossus semilaevis]	Genetic Information Processing	Translation	ko03013//RNA transport	K14283	-	-	-
XM_008307824.2	150.12	3.32	2.26	0.0466667	-5.59779	6.58138e-05	0.00713769	yes	U2SURP	PREDICTED: U2 snRNP-associated SURP motif-containing protein isoform X2 [Cynoglossus semilaevis]	Genetic Information Processing	Transcription	ko03040//Spliceosome	K12842	-	GO:0003676//nucleic acid binding;GO:0005488//binding;GO:0097159//organic cyclic compound binding;GO:1901363//heterocyclic compound binding	GO:0008152//metabolic process;GO:0010467//gene expression;GO:0071704//organic substance metabolic process;GO:0043170//macromolecule metabolic process
XM_008308332.1	3.33333	104.523	0.0666667	2.10333	4.97957	0.000153286	0.0139683	yes	-	PREDICTED: uncharacterized protein LOC103377497 [Cynoglossus semilaevis]	-	-	-	-	-	-	-
XM_008308422.2	83.7667	0	1.98667	0.001	-10.9561	1.16349e-06	0.000230576	yes	Scn2b	PREDICTED: sodium channel subunit beta-2 isoform X1 [Cynoglossus semilaevis]	-	-	-	-	-	-	-
XM_008308524.2	5.72333	121.95	0.17	3.48667	4.35824	4.47532e-05	0.00517188	yes	CNTD2	PREDICTED: cyclin N-terminal domain-containing protein 2 isoform X2 [Cynoglossus semilaevis]	-	-	-	-	GO:0044464//cell part;GO:0043231//intracellular membrane-bounded organelle;GO:0043226//organelle;GO:0044424//intracellular part;GO:0005622//intracellular;GO:0043227//membrane-bounded organelle;GO:0043229//intracellular organelle;GO:0005623//cell	GO:0005488//binding;GO:0019899//enzyme binding;GO:0005515//protein binding;GO:0019900//kinase binding	GO:0007049//cell cycle;GO:0044763//single-organism cellular process;GO:0009987//cellular process;GO:0044699//single-organism process
XM_008308634.2	5.81	191.61	0.06	1.93	5.00749	0.000208381	0.0174779	yes	Git1	PREDICTED: ARF GTPase-activating protein GIT1 isoform X2 [Cynoglossus semilaevis]	Cellular Processes	Transport and catabolism;Cell motility	ko04144//Endocytosis;ko04810//Regulation of actin cytoskeleton	K05737	-	-	-
XM_008308674.2	68.65	0	0.403333	0.001	-8.65583	0.00040079	0.0295626	yes	USP32	PREDICTED: ubiquitin carboxyl-terminal hydrolase 32 isoform X4 [Cynoglossus semilaevis]	-	-	-	-	-	-	-
XM_008309008.2	163.443	687.55	3.53333	14.4833	2.03529	3.76345e-12	2.44357e-09	yes	TREH	PREDICTED: trehalase [Cynoglossus semilaevis]	Metabolism	Global and Overview;Carbohydrate metabolism	ko01100//Metabolic pathways;ko00500//Starch and sucrose metabolism	K01194	-	GO:0003824//catalytic activity;GO:0015927//trehalase activity;GO:0004553//hydrolase activity, hydrolyzing O-glycosyl compounds;GO:0016798//hydrolase activity, acting on glycosyl bonds;GO:0016787//hydrolase activity	GO:0044699//single-organism process;GO:0008152//metabolic process;GO:0009987//cellular process;GO:0044763//single-organism cellular process;GO:0044237//cellular metabolic process;GO:0071704//organic substance metabolic process;GO:0044262//cellular carbohydrate metabolic process;GO:0044238//primary metabolic process;GO:0044723//single-organism carbohydrate metabolic process;GO:0005984//disaccharid…
XM_008309113.2	5	166	0.416667	13.5833	5.0268	7.06861e-06	0.00107378	yes	HIST1H2AA	PREDICTED: late histone H2A.2.2-like [Cynoglossus semilaevis]	-	-	-	-	GO:0044464//cell part;GO:0043231//intracellular membrane-bounded organelle;GO:0044424//intracellular part;GO:0043229//intracellular organelle;GO:0043227//membrane-bounded organelle;GO:0005623//cell;GO:0005622//intracellular;GO:0043226//organelle;GO:0043232//intracellular non-membrane-bounded organelle;GO:0043228//non-membrane-bounded organelle	GO:0005515//protein binding;GO:0097159//organic cyclic compound binding;GO:0046983//protein dimerization activity;GO:1901363//heterocyclic compound binding;GO:0005488//binding;GO:0003676//nucleic acid binding	GO:0043933//macromolecular complex subunit organization;GO:0009987//cellular process;GO:0006996//organelle organization;GO:0071840//cellular component organization or biogenesis;GO:0006325//chromatin organization;GO:0071824//protein-DNA complex subunit organization;GO:0071822//protein complex subunit organization;GO:0016043//cellular component organization;GO:0034728//nucleosome organization;GO:0…
XM_008309136.2	88.3433	0	1.44667	0.001	-10.4985	0.000287413	0.0224409	yes	SYNCRIP	PREDICTED: heterogeneous nuclear ribonucleoprotein Q isoform X1 [Cynoglossus semilaevis]	-	-	-	-	-	GO:0097159//organic cyclic compound binding;GO:0005488//binding	-
XM_008309160.2	346.403	864.12	6.27667	15.2333	1.27916	1.34732e-07	3.46276e-05	yes	EGLN2	PREDICTED: egl nine homolog 2-like [Cynoglossus semilaevis]	-	-	-	-	-	GO:0016705//oxidoreductase activity, acting on paired donors, with incorporation or reduction of molecular oxygen;GO:0016491//oxidoreductase activity;GO:0003824//catalytic activity	-
XM_008309431.2	0	68.3867	0.001	1.61333	10.6558	9.05955e-06	0.00132656	yes	TRIM25	PREDICTED: tripartite motif-containing protein 65-like isoform X1 [Cynoglossus semilaevis]	-	-	-	-	-	-	-
XM_008309619.2	427.927	905.43	9.83667	20.2167	1.0393	7.60237e-05	0.00803311	yes	Scn3b	PREDICTED: sodium channel subunit beta-3 isoform X2 [Cynoglossus semilaevis]	-	-	-	-	-	-	-
XM_008309768.2	400	1317.67	8.59667	27.5833	1.68195	2.22751e-14	1.99853e-11	yes	ZFP36L1	PREDICTED: zinc finger protein 36, C3H1 type-like 2 [Cynoglossus semilaevis]	-	-	-	-	-	-	-
XM_008310030.2	264.107	548.963	3.12333	6.34	1.0214	0.000637299	0.0420993	yes	COG4	PREDICTED: conserved oligomeric Golgi complex subunit 4 [Cynoglossus semilaevis]	-	-	-	-	-	-	-
XM_008310161.2	24	463	1.54667	28.9667	4.22716	3.73089e-18	4.84486e-15	yes	AGRP	agouti related protein 1 [Platichthys stellatus]	Organismal Systems	Endocrine system	ko04920//Adipocytokine signaling pathway	K05231	-	GO:0005179//hormone activity;GO:0005102//receptor binding;GO:0005488//binding;GO:0005515//protein binding	GO:0065007//biological regulation;GO:0044700//single organism signaling;GO:0050794//regulation of cellular process;GO:0044699//single-organism process;GO:0051716//cellular response to stimulus;GO:0007165//signal transduction;GO:0044763//single-organism cellular process;GO:0040007//growth;GO:0007186//G-protein coupled receptor signaling pathway;GO:0050896//response to stimulus;GO:0023052//signalin…
XM_008310191.2	10	176.667	0.263333	4.50333	4.09603	1.33254e-06	0.000258881	yes	CA7	PREDICTED: carbonic anhydrase 7 [Cynoglossus semilaevis]	Metabolism	Energy metabolism	ko00910//Nitrogen metabolism	K01672	-	GO:0046914//transition metal ion binding;GO:0046872//metal ion binding;GO:0043167//ion binding;GO:0043169//cation binding;GO:0005488//binding	GO:0009987//cellular process;GO:0044237//cellular metabolic process;GO:0008152//metabolic process
XM_008310420.1	10.9833	188.297	0.39	6.47333	4.05296	1.99721e-06	0.000365016	yes	ccnb2	PREDICTED: G2/mitotic-specific cyclin-B2-like [Cynoglossus semilaevis]	Cellular Processes;Environmental Information Processing;Organismal Systems	Endocrine system;Signal transduction;Cell growth and death	ko04068//FoxO signaling pathway;ko04110//Cell cycle;ko04914//Progesterone-mediated oocyte maturation;ko04115//p53 signaling pathway	K05868	GO:0043229//intracellular organelle;GO:0043231//intracellular membrane-bounded organelle;GO:0044424//intracellular part;GO:0005623//cell;GO:0043227//membrane-bounded organelle;GO:0043226//organelle;GO:0044464//cell part;GO:0005622//intracellular	GO:0005515//protein binding;GO:0019900//kinase binding;GO:0019899//enzyme binding;GO:0005488//binding	GO:0044699//single-organism process;GO:0007049//cell cycle;GO:0009987//cellular process;GO:0044763//single-organism cellular process
XM_008310579.2	355	745.333	15.96	32.66	1.03306	2.35634e-05	0.0029968	yes	-	PREDICTED: serglycin [Larimichthys crocea]	-	-	-	-	-	-	-
XM_008310589.2	0	50.8067	0.001	0.593333	9.2127	0.00024205	0.0195167	yes	dna2	PREDICTED: LOW QUALITY PROTEIN: DNA replication ATP-dependent helicase/nuclease DNA2 [Cynoglossus semilaevis]	Genetic Information Processing	Replication and repair	ko03030//DNA replication	K10742	-	GO:0016887//ATPase activity;GO:0016788//hydrolase activity, acting on ester bonds;GO:0004519//endonuclease activity;GO:0016462//pyrophosphatase activity;GO:0008094//DNA-dependent ATPase activity;GO:0016817//hydrolase activity, acting on acid anhydrides;GO:0016787//hydrolase activity;GO:0017111//nucleoside-triphosphatase activity;GO:0003824//catalytic activity;GO:0042623//ATPase activity, coupled;…	GO:0009150//purine ribonucleotide metabolic process;GO:0044248//cellular catabolic process;GO:0046700//heterocycle catabolic process;GO:0071704//organic substance metabolic process;GO:0006139//nucleobase-containing compound metabolic process;GO:0019439//aromatic compound catabolic process;GO:1901361//organic cyclic compound catabolic process;GO:0006753//nucleoside phosphate metabolic process;GO:0…
XM_008310734.2	53.0067	245.65	5.71	25.74	2.17245	0.000216105	0.0179981	yes	-	PREDICTED: histone H2A [Cynoglossus semilaevis]	-	-	-	-	GO:0044464//cell part;GO:0005622//intracellular;GO:0044446//intracellular organelle part;GO:0032991//macromolecular complex;GO:0043232//intracellular non-membrane-bounded organelle;GO:0043226//organelle;GO:0005623//cell;GO:0044422//organelle part;GO:0043229//intracellular organelle;GO:0000785//chromatin;GO:0044424//intracellular part;GO:0043228//non-membrane-bounded organelle;GO:0005694//chromoso…	GO:0003676//nucleic acid binding;GO:0046983//protein dimerization activity;GO:1901363//heterocyclic compound binding;GO:0005515//protein binding;GO:0097159//organic cyclic compound binding;GO:0005488//binding	GO:0009987//cellular process;GO:0034728//nucleosome organization;GO:0006996//organelle organization;GO:0071840//cellular component organization or biogenesis;GO:0071824//protein-DNA complex subunit organization;GO:0006325//chromatin organization;GO:0051276//chromosome organization;GO:0016043//cellular component organization;GO:0071822//protein complex subunit organization;GO:0043933//macromolecul…
XM_008310735.2	143.04	545.723	12.3833	45.9733	1.8924	1.29919e-08	4.33176e-06	yes	-	Histone H3 [Larimichthys crocea]	-	-	-	-	GO:0043226//organelle;GO:0005623//cell;GO:0043231//intracellular membrane-bounded organelle;GO:0005694//chromosome;GO:0043228//non-membrane-bounded organelle;GO:0032991//macromolecular complex;GO:0043227//membrane-bounded organelle;GO:0005622//intracellular;GO:0044424//intracellular part;GO:0044464//cell part;GO:0031982//vesicle;GO:0043232//intracellular non-membrane-bounded organelle;GO:0031988/…	GO:0005488//binding;GO:0097159//organic cyclic compound binding;GO:1901363//heterocyclic compound binding;GO:0005515//protein binding;GO:0003676//nucleic acid binding;GO:0046983//protein dimerization activity	GO:0010468//regulation of gene expression;GO:0022607//cellular component assembly;GO:0051276//chromosome organization;GO:0006334//nucleosome assembly;GO:0006323//DNA packaging;GO:0048519//negative regulation of biological process;GO:0031497//chromatin assembly;GO:0034622//cellular macromolecular complex assembly;GO:0019222//regulation of metabolic process;GO:0010605//negative regulation of macrom…
XM_008310846.2	35.4867	0	0.533333	0.001	-9.05889	0.000557234	0.0381907	yes	Lrrc49	PREDICTED: leucine-rich repeat-containing protein 49 [Cynoglossus semilaevis]	-	-	-	-	-	-	-
XM_008310924.2	1705.67	849.667	59.0167	28.6033	-1.04494	1.99861e-08	6.20273e-06	yes	GNRHR2	PREDICTED: gonadotropin-releasing hormone II receptor-like [Cynoglossus semilaevis]	Organismal Systems;Environmental Information Processing	Endocrine system;Signaling molecules and interaction	ko04080//Neuroactive ligand-receptor interaction;ko04912//GnRH signaling pathway	K04280	-	-	-
XM_008310988.2	0	105.633	0.001	3.83333	11.9044	9.40311e-08	2.53555e-05	yes	CTSH	PREDICTED: pro-cathepsin H [Cynoglossus semilaevis]	Cellular Processes	Transport and catabolism	ko04142//Lysosome	K01366	-	GO:0070011//peptidase activity, acting on L-amino acid peptides;GO:0008233//peptidase activity;GO:0003824//catalytic activity;GO:0016787//hydrolase activity	-
XM_008310993.2	0	34.57	0.001	0.433333	8.75933	0.000737068	0.0468703	yes	SEMA4B	PREDICTED: semaphorin-4B-like [Cynoglossus semilaevis]	-	-	-	-	-	-	GO:0032501//multicellular organismal process;GO:0044699//single-organism process;GO:0044707//single-multicellular organism process
XM_008311058.2	509.11	206.997	22.4233	8.86	-1.33962	3.64241e-05	0.00435202	yes	Calb2	PREDICTED: calretinin [Cynoglossus semilaevis]	-	-	-	-	-	-	-
XM_008311101.2	0	65.0867	0.001	1.24333	10.28	1.54077e-05	0.00203836	yes	Gtse1	PREDICTED: G2 and S phase-expressed protein 1 isoform X1 [Cynoglossus semilaevis]	Cellular Processes	Cell growth and death	ko04115//p53 signaling pathway	K10129	-	-	-
XM_008311107.2	0	69.3267	0.001	1.63667	10.6765	9.41311e-06	0.00135819	yes	depdc7	PREDICTED: DEP domain-containing protein 7-like isoform X1 [Cynoglossus semilaevis]	-	-	-	-	-	-	-
XM_008311140.1	13.3333	232.667	0.463333	7.89667	4.09112	1.31533e-08	4.35611e-06	yes	UMOD	PREDICTED: uromodulin-like [Cynoglossus semilaevis]	-	-	-	-	-	-	-
XM_008311436.2	0	68.3633	0.001	0.98	9.93664	9.11573e-06	0.00133084	yes	RPGRIP1L	PREDICTED: protein fantom-like [Cynoglossus semilaevis]	-	-	-	-	GO:0044422//organelle part;GO:0043228//non-membrane-bounded organelle;GO:0015630//microtubule cytoskeleton;GO:0005856//cytoskeleton;GO:0043229//intracellular organelle;GO:0044424//intracellular part;GO:0005622//intracellular;GO:0043232//intracellular non-membrane-bounded organelle;GO:0044464//cell part;GO:0044430//cytoskeletal part;GO:0005815//microtubule organizing center;GO:0044446//intracellul…	GO:0005488//binding	GO:0050789//regulation of biological process;GO:0032501//multicellular organismal process;GO:0010927//cellular component assembly involved in morphogenesis;GO:0048646//anatomical structure formation involved in morphogenesis;GO:0044763//single-organism cellular process;GO:0048731//system development;GO:0001654//eye development;GO:0009790//embryo development;GO:0022607//cellular component assembly…
XM_008311449.2	0.343333	42.53	0.00666667	0.453333	6.08746	0.000611769	0.0409546	yes	FANCA	PREDICTED: Fanconi anemia group A protein [Cynoglossus semilaevis]	Genetic Information Processing	Replication and repair	ko03460//Fanconi anemia pathway	K10888	-	-	-
XM_008311555.2	148.4	560.997	2.84333	10.5033	1.88519	4.04559e-08	1.16745e-05	yes	-	PREDICTED: uncharacterized protein LOC103379859 [Cynoglossus semilaevis]	-	-	-	-	-	-	-
XM_008311921.2	0	95.92	0.001	0.746667	9.54432	1.47017e-06	0.000279371	yes	Frmd4a	PREDICTED: FERM domain-containing protein 4A isoform X3 [Cynoglossus semilaevis]	-	-	-	-	-	-	-
XM_008311969.2	520.16	151.73	4.39	1.24333	-1.82001	2.84723e-05	0.00352165	yes	ERC1	PREDICTED: ELKS/Rab6-interacting/CAST family member 1-like isoform X3 [Cynoglossus semilaevis]	-	-	-	-	-	-	-
XM_008312059.2	25.3333	451.333	0.683333	11.8033	4.11046	4.47785e-16	4.70136e-13	yes	tph	PREDICTED: tryptophan 5-hydroxylase 1 [Cynoglossus semilaevis]	Metabolism	Amino acid metabolism;Global and Overview	ko01100//Metabolic pathways;ko00380//Tryptophan metabolism	K00502	-	GO:0043168//anion binding;GO:0046872//metal ion binding;GO:0003824//catalytic activity;GO:0016491//oxidoreductase activity;GO:0005488//binding;GO:0031406//carboxylic acid binding;GO:0043177//organic acid binding;GO:0043167//ion binding;GO:0043169//cation binding;GO:0016705//oxidoreductase activity, acting on paired donors, with incorporation or reduction of molecular oxygen;GO:0016714//oxidoreduc…	GO:0044238//primary metabolic process;GO:1901160//primary amino compound metabolic process;GO:0018958//phenol-containing compound metabolic process;GO:0006725//cellular aromatic compound metabolic process;GO:0006520//cellular amino acid metabolic process;GO:0043436//oxoacid metabolic process;GO:1901360//organic cyclic compound metabolic process;GO:0044237//cellular metabolic process;GO:0071704//o…
XM_008312823.2	81	358.667	2.41667	10.4	2.10549	4.01058e-06	0.000659687	yes	CTGF	PREDICTED: connective tissue growth factor [Cynoglossus semilaevis]	-	-	-	-	-	GO:0019838//growth factor binding;GO:0005515//protein binding;GO:0005488//binding	GO:0007275//multicellular organism development;GO:0048856//anatomical structure development;GO:0032501//multicellular organismal process;GO:0048731//system development;GO:0044767//single-organism developmental process;GO:0044707//single-multicellular organism process;GO:0009790//embryo development;GO:0044699//single-organism process;GO:0032502//developmental process;GO:0048568//embryonic organ de…
XM_008312899.2	176.433	652.157	5.35667	19.2533	1.8457	2.64247e-09	9.95384e-07	yes	fos	PREDICTED: proto-oncogene c-Fos-like [Cynoglossus semilaevis]	Organismal Systems;Environmental Information Processing	Signal transduction;Immune system	ko04010//MAPK signaling pathway;ko04620//Toll-like receptor signaling pathway	K04379	GO:0043229//intracellular organelle;GO:0005622//intracellular;GO:0005623//cell;GO:0043227//membrane-bounded organelle;GO:0043231//intracellular membrane-bounded organelle;GO:0044424//intracellular part;GO:0043226//organelle;GO:0044464//cell part	GO:0003676//nucleic acid binding;GO:0097159//organic cyclic compound binding;GO:0003677//DNA binding;GO:0043566//structure-specific DNA binding;GO:0001071//nucleic acid binding transcription factor activity;GO:0005488//binding;GO:1901363//heterocyclic compound binding	GO:0009987//cellular process;GO:0010467//gene expression;GO:0046483//heterocycle metabolic process;GO:0006725//cellular aromatic compound metabolic process;GO:0071704//organic substance metabolic process;GO:0008152//metabolic process;GO:0034645//cellular macromolecule biosynthetic process;GO:0019438//aromatic compound biosynthetic process;GO:0034641//cellular nitrogen compound metabolic process;G…
XM_008313068.2	84.87	0	0.97	0.001	-9.92184	1.44299e-06	0.000277064	yes	ZNF106	PREDICTED: zinc finger protein 106-like isoform X2 [Cynoglossus semilaevis]	-	-	-	-	-	-	-
XM_008313193.2	0	113.473	0.001	2.18	11.0901	0.000110958	0.0109071	yes	-	PREDICTED: uncharacterized protein LOC103381032 [Cynoglossus semilaevis]	-	-	-	-	-	-	-
XM_008313344.2	112.49	0	0.343333	0.001	-8.42347	5.52472e-07	0.000120098	yes	CSF1	PREDICTED: LOW QUALITY PROTEIN: uncharacterized protein KIAA1109 homolog [Cynoglossus semilaevis]	-	-	-	-	-	-	-
XM_008313353.2	96.0367	0	0.686667	0.001	-9.42347	0.000274146	0.0215828	yes	pcnx	PREDICTED: pecanex-like protein 1 isoform X2 [Cynoglossus semilaevis]	-	-	-	-	-	-	-
XM_008313527.2	3.33333	86.6667	0.09	2.31667	4.68598	0.000162265	0.0145001	yes	HCAR2	PREDICTED: hydroxycarboxylic acid receptor 2-like [Cynoglossus semilaevis]	-	-	-	-	GO:0016020//membrane;GO:0044425//membrane part;GO:0031224//intrinsic component of membrane	GO:0038023//signaling receptor activity;GO:0004872//receptor activity;GO:0004888//transmembrane signaling receptor activity;GO:0004871//signal transducer activity;GO:0060089//molecular transducer activity;GO:0099600//transmembrane receptor activity	GO:0044700//single organism signaling;GO:0007154//cell communication;GO:0051716//cellular response to stimulus;GO:0007166//cell surface receptor signaling pathway;GO:0009987//cellular process;GO:0044763//single-organism cellular process;GO:0023052//signaling;GO:0050794//regulation of cellular process;GO:0065007//biological regulation;GO:0050896//response to stimulus;GO:0007165//signal transductio…
XM_008313679.2	129.75	650.547	3.96333	19.4533	2.29523	5.94194e-11	3.02279e-08	yes	rrm2	PREDICTED: ribonucleoside-diphosphate reductase subunit M2 [Cynoglossus semilaevis]	Metabolism;Cellular Processes	Cell growth and death;Metabolism of other amino acids;Nucleotide metabolism;Global and Overview	ko01100//Metabolic pathways;ko00230//Purine metabolism;ko00240//Pyrimidine metabolism;ko04115//p53 signaling pathway;ko00480//Glutathione metabolism	K10808	-	-	-
XM_008313687.2	128.033	0	2.83	0.001	-11.4666	1.50286e-08	4.91127e-06	yes	SLC8A3	PREDICTED: sodium/calcium exchanger 3-like [Cynoglossus semilaevis]	Environmental Information Processing	Signal transduction	ko04020//Calcium signaling pathway	K05849	GO:0031224//intrinsic component of membrane;GO:0016020//membrane;GO:0044425//membrane part	-	GO:0051234//establishment of localization;GO:0072511//divalent inorganic cation transport;GO:0006812//cation transport;GO:0044699//single-organism process;GO:0009987//cellular process;GO:0006811//ion transport;GO:0044763//single-organism cellular process;GO:0044765//single-organism transport;GO:0070838//divalent metal ion transport;GO:0051179//localization;GO:0015672//monovalent inorganic cation …
XM_008313984.2	0	90.4433	0.001	2.33667	11.1902	6.35428e-07	0.00013574	yes	KLHDC1	PREDICTED: kelch domain-containing protein 1-like [Cynoglossus semilaevis]	-	-	-	-	-	-	-
XM_008313997.2	87.7533	0	0.52	0.001	-9.02237	0.000390044	0.028813	yes	TANC2	PREDICTED: protein TANC2 isoform X7 [Cynoglossus semilaevis]	-	-	-	-	-	-	-
XM_008314266.2	64.3333	284	0.506667	2.18333	2.10742	0.000102339	0.0102435	yes	MKI67	PREDICTED: retinoic acid receptor alpha isoform X1 [Cynoglossus semilaevis]	-	-	-	-	-	-	-
XM_008314287.2	263.667	1687	4.75333	29.5667	2.63696	2.50646e-32	1.54605e-28	yes	SOCS3	PREDICTED: suppressor of cytokine signaling 3-like [Cynoglossus semilaevis]	Genetic Information Processing;Organismal Systems;Environmental Information Processing	Folding, sorting and degradation;Endocrine system;Signal transduction	ko04910//Insulin signaling pathway;ko04630//Jak-STAT signaling pathway;ko04120//Ubiquitin mediated proteolysis;ko04920//Adipocytokine signaling pathway	K04696	-	-	GO:0032446//protein modification by small protein conjugation;GO:0044763//single-organism cellular process;GO:0044238//primary metabolic process;GO:0044267//cellular protein metabolic process;GO:0071704//organic substance metabolic process;GO:0044699//single-organism process;GO:0051716//cellular response to stimulus;GO:0019538//protein metabolic process;GO:0006915//apoptotic process;GO:0043412//m…
XM_008314361.2	457.877	1111.4	4.58333	10.86	1.24455	1.83581e-08	5.74078e-06	yes	COL1A1	PREDICTED: collagen alpha-1(I) chain-like [Cynoglossus semilaevis]	Cellular Processes;Environmental Information Processing	Signaling molecules and interaction;Cellular commiunity	ko04510//Focal adhesion;ko04512//ECM-receptor interaction	K06236	-	-	-
XM_008314548.2	168	1250.67	5.75	41.7933	2.86164	1.0514e-28	3.99097e-25	yes	ddit4	PREDICTED: DNA damage-inducible transcript 4 protein [Cynoglossus semilaevis]	Environmental Information Processing	Signal transduction	ko04150//mTOR signaling pathway	K08270	-	-	GO:0044699//single-organism process;GO:0009987//cellular process;GO:0044700//single organism signaling;GO:0044763//single-organism cellular process;GO:0007154//cell communication;GO:0050794//regulation of cellular process;GO:0050789//regulation of biological process;GO:0023052//signaling;GO:0051716//cellular response to stimulus;GO:0050896//response to stimulus;GO:0065007//biological regulation;G…
XM_008315019.1	8.95667	345.74	0.496667	18.5233	5.22092	6.6061e-10	2.73936e-07	yes	-	PREDICTED: extensin-like isoform X2 [Cynoglossus semilaevis]	-	-	-	-	-	-	-
XM_008315111.2	435.823	5.76333	13.6967	0.176667	-6.27665	9.02886e-20	1.27297e-16	yes	-	PREDICTED: parvalbumin, thymic-like [Cynoglossus semilaevis]	-	-	-	-	-	GO:0043167//ion binding;GO:0005488//binding;GO:0043169//cation binding	-
XM_008315232.2	215.967	32.8833	4.48	0.663333	-2.75569	3.27532e-05	0.00396137	yes	NEFL	PREDICTED: neurofilament light polypeptide-like [Cynoglossus semilaevis]	-	-	-	-	GO:0032991//macromolecular complex;GO:0043234//protein complex	-	-
XM_008315314.1	36.6067	262.153	1.16333	8.12333	2.80381	5.96861e-06	0.000929107	yes	EGLN3	PREDICTED: egl nine homolog 3 [Cynoglossus semilaevis]	-	-	-	-	-	GO:0036094//small molecule binding;GO:0016705//oxidoreductase activity, acting on paired donors, with incorporation or reduction of molecular oxygen;GO:0005488//binding;GO:0019842//vitamin binding;GO:0016491//oxidoreductase activity;GO:0003824//catalytic activity	GO:0044710//single-organism metabolic process;GO:0044699//single-organism process;GO:0008152//metabolic process
XM_008315832.2	88.0967	0.106667	1.42667	0.001	-10.4784	9.05286e-07	0.000186913	yes	Klc1	PREDICTED: kinesin light chain 1 isoform X2 [Cynoglossus semilaevis]	-	-	-	-	-	-	-
XM_008316022.2	238.603	562.01	8.66333	19.8933	1.19929	0.000107894	0.010691	yes	Slc25a3	PREDICTED: phosphate carrier protein, mitochondrial-like isoform X2 [Cynoglossus semilaevis]	-	-	-	-	GO:0031224//intrinsic component of membrane;GO:0044425//membrane part;GO:0016020//membrane	-	-
XM_008316051.1	21	149.333	0.293333	2.01667	2.78136	0.000787272	0.0494888	yes	Tecta	PREDICTED: uromodulin-like 1 [Lates calcarifer]	-	-	-	-	-	-	-
XM_008316117.2	163	580.333	4.05	14.06	1.7956	1.78552e-08	5.67288e-06	yes	ZP3	PREDICTED: zona pellucida sperm-binding protein 3-like [Paralichthys olivaceus]	-	-	-	-	-	-	-
XM_008316137.2	2745.51	6510.03	103.71	239.703	1.20869	3.50331e-13	2.70116e-10	yes	Tspan8	PREDICTED: CD63 antigen-like [Cynoglossus semilaevis]	-	-	-	-	-	-	-
XM_008316257.1	124.71	1	6.33333	0.05	-6.98489	1.77724e-07	4.36317e-05	yes	pvalb7	PREDICTED: parvalbumin alpha [Cynoglossus semilaevis]	-	-	-	-	-	GO:0005488//binding;GO:0043167//ion binding;GO:0043169//cation binding	-
XM_008316314.2	42.3033	0	1.82333	0.001	-10.8324	0.000258285	0.020557	yes	-	PREDICTED: arylamine N-acetyltransferase, pineal gland isozyme NAT-10-like [Cynoglossus semilaevis]	Metabolism	Biosynthesis of other secondary metabolites;Global and Overview;Xenobiotics biodegradation and metabolism	ko01100//Metabolic pathways;ko01110//Biosynthesis of secondary metabolites;ko01120//Microbial metabolism in diverse environments;ko00983//Drug metabolism - other enzymes;ko00232//Caffeine metabolism	K00622	-	GO:0016746//transferase activity, transferring acyl groups;GO:0016747//transferase activity, transferring acyl groups other than amino-acyl groups;GO:0003824//catalytic activity;GO:0016740//transferase activity	-
XM_008316543.1	0.00333333	112	0.001	0.403333	8.65583	0.000109889	0.0108669	yes	APOB	PREDICTED: apolipoprotein B-100-like [Cynoglossus semilaevis]	-	-	-	-	-	-	-
XM_008316803.2	0	184.337	0.001	1.46	10.5118	1.2738e-10	5.92991e-08	yes	Fam193a	PREDICTED: protein FAM193A isoform X1 [Cynoglossus semilaevis]	-	-	-	-	-	-	-
XM_008316830.2	1532.54	683.67	9.51667	4.13333	-1.20315	2.21489e-07	5.27999e-05	yes	CACNA1H	PREDICTED: voltage-dependent T-type calcium channel subunit alpha-1H [Cynoglossus semilaevis]	-	-	-	-	GO:0032991//macromolecular complex;GO:0034704//calcium channel complex;GO:0034703//cation channel complex;GO:0044425//membrane part;GO:0043234//protein complex;GO:0016020//membrane;GO:0016021//integral component of membrane;GO:1902495//transmembrane transporter complex;GO:1990351//transporter complex;GO:0031224//intrinsic component of membrane;GO:0034702//ion channel complex;GO:0098796//membrane …	GO:0022857//transmembrane transporter activity;GO:0022803//passive transmembrane transporter activity;GO:0046873//metal ion transmembrane transporter activity;GO:0015267//channel activity;GO:0005261//cation channel activity;GO:0072509//divalent inorganic cation transmembrane transporter activity;GO:0008324//cation transmembrane transporter activity;GO:0015085//calcium ion transmembrane transporte…	GO:0006816//calcium ion transport;GO:1902578//single-organism localization;GO:0051179//localization;GO:0072511//divalent inorganic cation transport;GO:0009987//cellular process;GO:0044699//single-organism process;GO:0051234//establishment of localization;GO:0070838//divalent metal ion transport;GO:0030001//metal ion transport;GO:0006812//cation transport;GO:0044763//single-organism cellular proce…
XM_008316857.2	175.19	0.0466667	3.60333	0.001	-11.8151	0.000665578	0.0434439	yes	tapt1	PREDICTED: transmembrane anterior posterior transformation protein 1 homolog [Cynoglossus semilaevis]	-	-	-	-	-	-	-
XM_008316925.2	457.613	180.713	4.31	1.65	-1.38522	0.000565742	0.0385344	yes	sobpa	PREDICTED: sine oculis-binding protein homolog [Cynoglossus semilaevis]	-	-	-	-	-	-	-
XM_008317376.2	8.33333	305.083	0.26	9.31	5.1622	4.51421e-13	3.42705e-10	yes	ZP3	PREDICTED: zona pellucida sperm-binding protein 3-like [Cynoglossus semilaevis]	-	-	-	-	-	-	-
XM_008317514.1	23.3333	427.333	0.686667	12.2633	4.1586	4.30451e-14	3.54017e-11	yes	kpna1	PREDICTED: importin subunit alpha-5-like [Cynoglossus semilaevis]	-	-	-	-	GO:0044464//cell part;GO:0005622//intracellular;GO:0044424//intracellular part;GO:0005623//cell	GO:0005215//transporter activity;GO:0022892//substrate-specific transporter activity	GO:0045184//establishment of protein localization;GO:0008104//protein localization;GO:0070727//cellular macromolecule localization;GO:0051649//establishment of localization in cell;GO:0046907//intracellular transport;GO:0006886//intracellular protein transport;GO:0051179//localization;GO:0015031//protein transport;GO:0051234//establishment of localization;GO:0034613//cellular protein localization…
XM_008317518.2	15.6667	146.333	0.416667	3.84667	3.20664	0.000342941	0.026035	yes	NANS	PREDICTED: sialic acid synthase-like [Cynoglossus semilaevis]	Metabolism	Carbohydrate metabolism;Global and Overview	ko01100//Metabolic pathways;ko00520//Amino sugar and nucleotide sugar metabolism	K05304	-	-	-
XM_008317588.1	0	34.6167	0.001	0.726667	9.50515	0.000779669	0.0491361	yes	Zglp1	PREDICTED: GATA-type zinc finger protein 1 isoform X1 [Cynoglossus semilaevis]	-	-	-	-	-	-	-
XM_008317630.2	388.287	1029.27	6.01333	15.5133	1.36727	1.17333e-09	4.70725e-07	yes	junb	PREDICTED: transcription factor jun-B isoform X1 [Cynoglossus semilaevis]	-	-	-	-	GO:0044464//cell part;GO:0044424//intracellular part;GO:0043226//organelle;GO:0043231//intracellular membrane-bounded organelle;GO:0005623//cell;GO:0005622//intracellular;GO:0043227//membrane-bounded organelle;GO:0043229//intracellular organelle	GO:0003677//DNA binding;GO:0016705//oxidoreductase activity, acting on paired donors, with incorporation or reduction of molecular oxygen;GO:0001071//nucleic acid binding transcription factor activity;GO:0003676//nucleic acid binding;GO:0097159//organic cyclic compound binding;GO:0005488//binding;GO:0016491//oxidoreductase activity;GO:1901363//heterocyclic compound binding;GO:0003824//catalytic a…	GO:0018130//heterocycle biosynthetic process;GO:0003015//heart process;GO:0010467//gene expression;GO:0071704//organic substance metabolic process;GO:0006139//nucleobase-containing compound metabolic process;GO:0044271//cellular nitrogen compound biosynthetic process;GO:0034641//cellular nitrogen compound metabolic process;GO:0043170//macromolecule metabolic process;GO:0044699//single-organism pr…
XM_008317638.2	40.3667	378.673	1.46667	13.3933	3.1909	7.0789e-11	3.56444e-08	yes	Acp5	PREDICTED: tartrate-resistant acid phosphatase type 5 [Cynoglossus semilaevis]	Cellular Processes;Metabolism	Transport and catabolism;Global and Overview	ko01100//Metabolic pathways;ko04142//Lysosome	K14379	-	GO:0003824//catalytic activity	GO:0044237//cellular metabolic process;GO:0006793//phosphorus metabolic process;GO:0006796//phosphate-containing compound metabolic process;GO:0009987//cellular process;GO:0008152//metabolic process
XM_008318188.2	0	198.83	0.001	4.89	12.2556	9.50668e-14	7.5664e-11	yes	mkrn1	PREDICTED: probable E3 ubiquitin-protein ligase makorin-1 [Cynoglossus semilaevis]	-	-	-	-	-	-	-
XM_008318193.1	235.667	28.6667	3.93667	0.466667	-3.07651	2.27065e-06	0.00041043	yes	PFKM	PREDICTED: ATP-dependent 6-phosphofructokinase, muscle type [Cynoglossus semilaevis]	Genetic Information Processing;Metabolism	Global and Overview;Carbohydrate metabolism;Folding, sorting and degradation	ko01100//Metabolic pathways;ko01110//Biosynthesis of secondary metabolites;ko01130//Biosynthesis of antibiotics;ko01120//Microbial metabolism in diverse environments;ko01200//Carbon metabolism;ko03018//RNA degradation;ko01230//Biosynthesis of amino acids;ko00010//Glycolysis / Gluconeogenesis;ko00051//Fructose and mannose metabolism;ko00052//Galactose metabolism;ko00030//Pentose phosphate pathway	K00850	GO:0005623//cell;GO:0005622//intracellular;GO:0005737//cytoplasm;GO:0044445//cytosolic part;GO:0044464//cell part;GO:0044424//intracellular part;GO:0044444//cytoplasmic part;GO:0005829//cytosol	GO:0008443//phosphofructokinase activity;GO:0036094//small molecule binding;GO:0016740//transferase activity;GO:0032550//purine ribonucleoside binding;GO:0032549//ribonucleoside binding;GO:0097367//carbohydrate derivative binding;GO:0005488//binding;GO:0001882//nucleoside binding;GO:1901363//heterocyclic compound binding;GO:0001883//purine nucleoside binding;GO:0016301//kinase activity;GO:0003824…	GO:0006091//generation of precursor metabolites and energy;GO:0009987//cellular process;GO:0044237//cellular metabolic process;GO:0016310//phosphorylation;GO:0006796//phosphate-containing compound metabolic process;GO:0006793//phosphorus metabolic process;GO:0008152//metabolic process
XM_008318258.2	103.083	393.417	1.06	3.96333	1.90265	0.000208973	0.0174779	yes	CSDE1	PREDICTED: cold shock domain-containing protein E1 isoform X2 [Cynoglossus semilaevis]	-	-	-	-	-	-	-
XM_008318280.2	309.26	105.377	2.48333	0.823333	-1.59273	0.000607852	0.0407541	yes	LAMB1	PREDICTED: laminin subunit beta-1-like [Cynoglossus semilaevis]	Environmental Information Processing;Cellular Processes	Signaling molecules and interaction;Cellular commiunity	ko04510//Focal adhesion;ko04512//ECM-receptor interaction	K06243	-	-	-
XM_008318359.2	933.23	2198.43	4.86667	11.1967	1.20206	5.10751e-09	1.86693e-06	yes	FLNA	PREDICTED: filamin-A-like isoform X2 [Cynoglossus semilaevis]	Cellular Processes;Environmental Information Processing	Signal transduction;Cellular commiunity	ko04010//MAPK signaling pathway;ko04510//Focal adhesion	K04437	-	-	-
XM_008318360.2	582.337	1352.56	18.9667	42.8933	1.17729	5.64877e-09	2.04959e-06	yes	Tuba1c	PREDICTED: tubulin alpha-1C chain-like [Cynoglossus semilaevis]	Cellular Processes	Cellular commiunity;Transport and catabolism	ko04540//Gap junction;ko04145//Phagosome	K07374	GO:0032991//macromolecular complex;GO:0044424//intracellular part;GO:0043232//intracellular non-membrane-bounded organelle;GO:0043226//organelle;GO:0015630//microtubule cytoskeleton;GO:0005622//intracellular;GO:0005856//cytoskeleton;GO:0043229//intracellular organelle;GO:0005623//cell;GO:0043228//non-membrane-bounded organelle;GO:0044464//cell part	GO:1901363//heterocyclic compound binding;GO:0097159//organic cyclic compound binding;GO:0001883//purine nucleoside binding;GO:0016818//hydrolase activity, acting on acid anhydrides, in phosphorus-containing anhydrides;GO:0017111//nucleoside-triphosphatase activity;GO:0016817//hydrolase activity, acting on acid anhydrides;GO:0003824//catalytic activity;GO:0005488//binding;GO:0032550//purine ribon…	GO:0044238//primary metabolic process;GO:0006796//phosphate-containing compound metabolic process;GO:0044712//single-organism catabolic process;GO:0071822//protein complex subunit organization;GO:0006793//phosphorus metabolic process;GO:0065003//macromolecular complex assembly;GO:1901135//carbohydrate derivative metabolic process;GO:1901564//organonitrogen compound metabolic process;GO:0006753//n…
XM_008318400.2	44.7033	0	0.806667	0.001	-9.65583	0.000173607	0.0150559	yes	Itfg3	PREDICTED: protein FAM234A [Cynoglossus semilaevis]	-	-	-	-	-	-	-
XM_008318569.2	15.3333	239.163	0.266667	4.07667	3.93428	3.61981e-08	1.0696e-05	yes	tpx2-b	PREDICTED: targeting protein for Xklp2-like [Cynoglossus semilaevis]	-	-	-	-	-	-	-
XM_008318579.2	802.473	358.947	18.17	7.91333	-1.1992	5.62996e-07	0.000121849	yes	-	PREDICTED: probable glutamate receptor [Cynoglossus semilaevis]	-	-	-	-	GO:0098590//plasma membrane region;GO:0097060//synaptic membrane;GO:0005886//plasma membrane;GO:0045202//synapse;GO:0044459//plasma membrane part;GO:0044464//cell part;GO:0031224//intrinsic component of membrane;GO:0016020//membrane;GO:0071944//cell periphery;GO:0005623//cell;GO:0098805//whole membrane;GO:0044456//synapse part;GO:0098589//membrane region;GO:0044425//membrane part	GO:0005231//excitatory extracellular ligand-gated ion channel activity;GO:0005216//ion channel activity;GO:0005230//extracellular ligand-gated ion channel activity;GO:0015075//ion transmembrane transporter activity;GO:0099600//transmembrane receptor activity;GO:0015267//channel activity;GO:0015276//ligand-gated ion channel activity;GO:0022803//passive transmembrane transporter activity;GO:0022857…	GO:0044765//single-organism transport;GO:0007165//signal transduction;GO:0007154//cell communication;GO:0044700//single organism signaling;GO:0007166//cell surface receptor signaling pathway;GO:0006811//ion transport;GO:0051234//establishment of localization;GO:0065007//biological regulation;GO:0050789//regulation of biological process;GO:0051179//localization;GO:0023052//signaling;GO:0044699//si…
XM_008318595.2	132.817	0	0.663333	0.001	-9.37359	6.54025e-05	0.0071244	yes	MTOR	PREDICTED: serine/threonine-protein kinase mTOR isoform X1 [Cynoglossus semilaevis]	Environmental Information Processing;Organismal Systems	Endocrine system;Signal transduction	ko04910//Insulin signaling pathway;ko04012//ErbB signaling pathway;ko04630//Jak-STAT signaling pathway;ko04920//Adipocytokine signaling pathway;ko04150//mTOR signaling pathway	K07203	-	GO:0097159//organic cyclic compound binding;GO:0016740//transferase activity;GO:0032550//purine ribonucleoside binding;GO:0036094//small molecule binding;GO:0005488//binding;GO:1901363//heterocyclic compound binding;GO:0016772//transferase activity, transferring phosphorus-containing groups;GO:0097367//carbohydrate derivative binding;GO:0003824//catalytic activity;GO:0032549//ribonucleoside bindi…	GO:0006796//phosphate-containing compound metabolic process;GO:0009987//cellular process;GO:0044237//cellular metabolic process;GO:0006793//phosphorus metabolic process;GO:0008152//metabolic process
XM_008319005.2	41	499.667	0.883333	10.4967	3.57083	1.31987e-16	1.44734e-13	yes	IGFBP6	PREDICTED: insulin-like growth factor-binding protein 5 [Cynoglossus semilaevis]	-	-	-	-	-	GO:0019838//growth factor binding;GO:0005515//protein binding;GO:0005488//binding	-
XM_008319044.2	20.0233	189.64	0.276667	2.53667	3.19671	2.34839e-05	0.00299441	yes	SALL4	PREDICTED: sal-like protein 4 [Cynoglossus semilaevis]	-	-	-	-	-	-	-
XM_008319149.2	276.09	638.65	8.76	19.7067	1.16968	2.83997e-05	0.00352165	yes	-	PREDICTED: tubulin alpha chain-like [Cynoglossus semilaevis]	Cellular Processes	Transport and catabolism;Cellular commiunity	ko04540//Gap junction;ko04145//Phagosome	K07374	GO:0043232//intracellular non-membrane-bounded organelle;GO:0043226//organelle;GO:0015630//microtubule cytoskeleton;GO:0044446//intracellular organelle part;GO:0099513//polymeric cytoskeletal fiber;GO:0043228//non-membrane-bounded organelle;GO:0099512//supramolecular fiber;GO:0043229//intracellular organelle;GO:0005874//microtubule;GO:0005622//intracellular;GO:0005856//cytoskeleton;GO:0044430//cy…	GO:0017111//nucleoside-triphosphatase activity;GO:1901363//heterocyclic compound binding;GO:0003723//RNA binding;GO:0005488//binding;GO:0097159//organic cyclic compound binding;GO:0016817//hydrolase activity, acting on acid anhydrides;GO:0001882//nucleoside binding;GO:0005198//structural molecule activity;GO:0016818//hydrolase activity, acting on acid anhydrides, in phosphorus-containing anhydrid…	GO:0009117//nucleotide metabolic process;GO:1901565//organonitrogen compound catabolic process;GO:0043623//cellular protein complex assembly;GO:1901135//carbohydrate derivative metabolic process;GO:0044237//cellular metabolic process;GO:0034097//response to cytokine;GO:0022607//cellular component assembly;GO:0019439//aromatic compound catabolic process;GO:0006139//nucleobase-containing compound m…
XM_008319496.2	0	178.013	0.001	2.01333	10.9754	3.10587e-11	1.6842e-08	yes	PAN2	PREDICTED: PAB-dependent poly(A)-specific ribonuclease subunit PAN2 isoform X2 [Cynoglossus semilaevis]	Genetic Information Processing	Folding, sorting and degradation	ko03018//RNA degradation	K12571	-	-	-
XM_008319500.2	4.69333	99.3767	0.15	3.12333	4.38005	0.000153668	0.0139683	yes	SERPINE1	PREDICTED: plasminogen activator inhibitor 1-like [Cynoglossus semilaevis]	Cellular Processes	Cell growth and death	ko04115//p53 signaling pathway	K03982	GO:0005576//extracellular region;GO:0044421//extracellular region part	-	GO:0045861//negative regulation of proteolysis;GO:0070613//regulation of protein processing;GO:0031324//negative regulation of cellular metabolic process;GO:0048519//negative regulation of biological process;GO:0030162//regulation of proteolysis;GO:0051248//negative regulation of protein metabolic process;GO:0019222//regulation of metabolic process;GO:0051246//regulation of protein metabolic proc…
XM_008319612.2	359.8	969.927	3.06667	8.04333	1.39112	1.18243e-07	3.10363e-05	yes	BRPF3	PREDICTED: bromodomain and PHD finger-containing protein 3-like isoform X1 [Cynoglossus semilaevis]	-	-	-	-	-	-	-
XM_008319817.1	9	365.333	0.44	17.55	5.31782	1.02336e-17	1.29483e-14	yes	H1FOO	PREDICTED: histone H1.1-like [Cynoglossus semilaevis]	-	-	-	-	-	-	-
XM_008320046.2	33.3333	239.333	0.296667	2.05667	2.79339	1.4894e-05	0.00198103	yes	Espl1	PREDICTED: separin [Cynoglossus semilaevis]	Cellular Processes	Cell growth and death	ko04114//Oocyte meiosis;ko04110//Cell cycle	K02365	-	-	-
XM_008320186.1	42.7733	0	0.67	0.001	-9.38802	0.000371046	0.0276581	yes	cmas	PREDICTED: N-acylneuraminate cytidylyltransferase [Cynoglossus semilaevis]	Metabolism	Global and Overview;Carbohydrate metabolism	ko01100//Metabolic pathways;ko00520//Amino sugar and nucleotide sugar metabolism	K00983	-	GO:0016772//transferase activity, transferring phosphorus-containing groups;GO:0016740//transferase activity;GO:0003824//catalytic activity;GO:0016779//nucleotidyltransferase activity;GO:0070567//cytidylyltransferase activity	GO:1901135//carbohydrate derivative metabolic process;GO:0008610//lipid biosynthetic process;GO:0044711//single-organism biosynthetic process;GO:0009058//biosynthetic process;GO:0044238//primary metabolic process;GO:1901576//organic substance biosynthetic process;GO:0006040//amino sugar metabolic process;GO:0006629//lipid metabolic process;GO:0071704//organic substance metabolic process;GO:000815…
XM_008320363.2	52.8567	0	0.61	0.001	-9.25267	0.000347463	0.0262974	yes	Atxn7	PREDICTED: ataxin-7 [Cynoglossus semilaevis]	-	-	-	-	-	-	-
XM_008320373.2	79.4333	352.037	1.00333	4.33	2.10957	8.91294e-05	0.009182	yes	Sdc4	PREDICTED: syndecan-4-like isoform X1 [Cynoglossus semilaevis]	Environmental Information Processing	Signaling molecules and interaction	ko04514//Cell adhesion molecules (CAMs);ko04512//ECM-receptor interaction	K16338	GO:0016020//membrane	-	-
XM_008320374.2	594.233	1266.3	7.5	15.5733	1.05412	2.86271e-07	6.66335e-05	yes	Sdc4	PREDICTED: syndecan-4-like isoform X2 [Cynoglossus semilaevis]	Environmental Information Processing	Signaling molecules and interaction	ko04514//Cell adhesion molecules (CAMs);ko04512//ECM-receptor interaction	K16338	GO:0016020//membrane	-	-
XM_008320534.2	0	38.8133	0.001	0.353333	8.46489	0.000446873	0.0319585	yes	SULF2	PREDICTED: extracellular sulfatase Sulf-2-like isoform X1 [Cynoglossus semilaevis]	-	-	-	-	-	-	-
XM_008320587.2	68.73	0	0.413333	0.001	-8.69116	9.51617e-06	0.00136584	yes	ATP2B2	PREDICTED: plasma membrane calcium-transporting ATPase 2 isoform X5 [Cynoglossus semilaevis]	Organismal Systems;Environmental Information Processing	Circulatory system;Signal transduction	ko04020//Calcium signaling pathway;ko04261//Adrenergic signaling in cardiomyocytes	K05850	-	-	-
XM_008320598.2	542.557	203.737	11.65	4.26667	-1.44915	1.00239e-05	0.0014173	yes	alas1	PREDICTED: 5-aminolevulinate synthase, nonspecific, mitochondrial isoform X2 [Cynoglossus semilaevis]	Metabolism	Global and Overview;Amino acid metabolism;Metabolism of cofactors and vitamins	ko01100//Metabolic pathways;ko01110//Biosynthesis of secondary metabolites;ko00260//Glycine, serine and threonine metabolism;ko00860//Porphyrin and chlorophyll metabolism	K00643	GO:0044424//intracellular part;GO:0005622//intracellular;GO:0005623//cell;GO:0043227//membrane-bounded organelle;GO:0044446//intracellular organelle part;GO:0044429//mitochondrial part;GO:0043231//intracellular membrane-bounded organelle;GO:0005737//cytoplasm;GO:0044464//cell part;GO:0044422//organelle part;GO:0043229//intracellular organelle;GO:0044444//cytoplasmic part;GO:0005739//mitochondrion…	GO:0016746//transferase activity, transferring acyl groups;GO:0043167//ion binding;GO:0016749//N-succinyltransferase activity;GO:0016747//transferase activity, transferring acyl groups other than amino-acyl groups;GO:0016410//N-acyltransferase activity;GO:0043168//anion binding;GO:0005488//binding;GO:0016748//succinyltransferase activity;GO:0016740//transferase activity;GO:0003824//catalytic acti…	GO:1901360//organic cyclic compound metabolic process;GO:0034641//cellular nitrogen compound metabolic process;GO:0033013//tetrapyrrole metabolic process;GO:0051186//cofactor metabolic process;GO:1901576//organic substance biosynthetic process;GO:1901564//organonitrogen compound metabolic process;GO:0044249//cellular biosynthetic process;GO:0008152//metabolic process;GO:1901362//organic cyclic co…
XM_008320613.2	0	91.7767	0.001	2.35	11.1984	4.41839e-06	0.000717203	yes	Pcbp2	PREDICTED: poly(rC)-binding protein 2-like isoform X1 [Cynoglossus semilaevis]	-	-	-	-	-	-	-
XM_008320745.2	255.667	577.333	5.76333	12.7	1.13985	0.000129113	0.0122012	yes	-	PREDICTED: alkaline phosphatase, tissue-nonspecific isozyme [Cynoglossus semilaevis]	Metabolism	Metabolism of cofactors and vitamins;Global and Overview	ko01100//Metabolic pathways;ko00790//Folate biosynthesis	K01077	-	GO:0016791//phosphatase activity;GO:0016788//hydrolase activity, acting on ester bonds;GO:0042578//phosphoric ester hydrolase activity;GO:0016787//hydrolase activity;GO:0003824//catalytic activity	GO:0006796//phosphate-containing compound metabolic process;GO:0006793//phosphorus metabolic process;GO:0044237//cellular metabolic process;GO:0009987//cellular process;GO:0008152//metabolic process
XM_008321013.2	17.23	334.62	0.326667	6.16667	4.2386	2.15002e-12	1.49429e-09	yes	-	PREDICTED: uncharacterized protein LOC103386630 isoform X1 [Cynoglossus semilaevis]	-	-	-	-	-	-	-
XM_008321022.1	6.77	314.713	0.133333	5.96	5.4822	6.0754e-15	5.76532e-12	yes	-	PREDICTED: uncharacterized protein LOC103386630 isoform X2 [Cynoglossus semilaevis]	-	-	-	-	-	-	-
XM_008321049.2	1.13	88.7567	0.0133333	1.07	6.32643	5.98954e-05	0.00661208	yes	Arhgef3	PREDICTED: rho guanine nucleotide exchange factor 3 isoform X1 [Cynoglossus semilaevis]	-	-	-	-	-	GO:0005088//Ras guanyl-nucleotide exchange factor activity;GO:0005085//guanyl-nucleotide exchange factor activity;GO:0098772//molecular function regulator	GO:0023052//signaling;GO:0007165//signal transduction;GO:0051716//cellular response to stimulus;GO:0007154//cell communication;GO:0065009//regulation of molecular function;GO:0050896//response to stimulus;GO:0007265//Ras protein signal transduction;GO:0050790//regulation of catalytic activity;GO:0051336//regulation of hydrolase activity;GO:0050794//regulation of cellular process;GO:0019222//regul…
XM_008321107.1	86.6667	476.333	4.60667	24.6633	2.42057	2.59509e-10	1.15367e-07	yes	-	PREDICTED: elastase-1-like [Cynoglossus semilaevis]	-	-	-	-	-	-	-
XM_008321224.2	154.433	581.96	5.25	19.26	1.87522	3.67971e-09	1.35507e-06	yes	Ms4a4d	PREDICTED: membrane-spanning 4-domains subfamily A member 4D-like [Cynoglossus semilaevis]	-	-	-	-	-	-	-
XM_008321270.2	95	312.667	1.63	5.22	1.67918	0.00033164	0.0252938	yes	mcm2	PREDICTED: DNA replication licensing factor MCM2 [Cynoglossus semilaevis]	Genetic Information Processing;Cellular Processes	Cell growth and death;Replication and repair	ko04110//Cell cycle;ko03030//DNA replication	K02540	GO:0005623//cell;GO:0043234//protein complex;GO:0044464//cell part;GO:0032991//macromolecular complex;GO:0043229//intracellular organelle;GO:0043227//membrane-bounded organelle;GO:0043226//organelle;GO:0005622//intracellular;GO:0043231//intracellular membrane-bounded organelle;GO:0044424//intracellular part	GO:0004386//helicase activity;GO:0016818//hydrolase activity, acting on acid anhydrides, in phosphorus-containing anhydrides;GO:0001882//nucleoside binding;GO:0001883//purine nucleoside binding;GO:0017111//nucleoside-triphosphatase activity;GO:0003824//catalytic activity;GO:0003676//nucleic acid binding;GO:0005488//binding;GO:1901363//heterocyclic compound binding;GO:0097159//organic cyclic compo…	GO:0006725//cellular aromatic compound metabolic process;GO:0044767//single-organism developmental process;GO:0009987//cellular process;GO:0008152//metabolic process;GO:0006139//nucleobase-containing compound metabolic process;GO:0090304//nucleic acid metabolic process;GO:0034641//cellular nitrogen compound metabolic process;GO:0007423//sensory organ development;GO:0048513//animal organ developme…
XM_008321290.2	49.88	0	0.333333	0.001	-8.38082	0.000263154	0.0208437	yes	SLC8A1	PREDICTED: sodium/calcium exchanger 1-like isoform X3 [Cynoglossus semilaevis]	Environmental Information Processing	Signal transduction	ko04020//Calcium signaling pathway	K05849	-	-	-
XM_008321678.2	54.78	276.07	1.46	7.19333	2.30069	5.03915e-05	0.0056902	yes	elovl6	PREDICTED: elongation of very long chain fatty acids protein 6 [Cynoglossus semilaevis]	Metabolism	Lipid metabolism;Global and Overview	ko01110//Biosynthesis of secondary metabolites;ko01212//Fatty acid metabolism;ko00062//Fatty acid elongation;ko01040//Biosynthesis of unsaturated fatty acids	K10203	GO:0044425//membrane part;GO:0031224//intrinsic component of membrane;GO:0016020//membrane	GO:0003824//catalytic activity	GO:0008152//metabolic process;GO:0006631//fatty acid metabolic process;GO:0071704//organic substance metabolic process;GO:0006082//organic acid metabolic process;GO:0044763//single-organism cellular process;GO:0006629//lipid metabolic process;GO:0044699//single-organism process;GO:0019752//carboxylic acid metabolic process;GO:0009987//cellular process;GO:0044281//small molecule metabolic process;…
XM_008321792.2	263.507	743.36	4.25	11.6767	1.45809	3.32934e-08	9.89698e-06	yes	P4HA1	PREDICTED: prolyl 4-hydroxylase subunit alpha-1 isoform X1 [Cynoglossus semilaevis]	Metabolism	Amino acid metabolism;Global and Overview	ko01100//Metabolic pathways;ko00330//Arginine and proline metabolism	K00472	GO:0043229//intracellular organelle;GO:0043231//intracellular membrane-bounded organelle;GO:0044424//intracellular part;GO:0043226//organelle;GO:0005623//cell;GO:0043227//membrane-bounded organelle;GO:0044464//cell part;GO:0005622//intracellular	GO:0016705//oxidoreductase activity, acting on paired donors, with incorporation or reduction of molecular oxygen;GO:0016701//oxidoreductase activity, acting on single donors with incorporation of molecular oxygen;GO:0043167//ion binding;GO:0019842//vitamin binding;GO:0043169//cation binding;GO:0046872//metal ion binding;GO:0005488//binding;GO:0003824//catalytic activity;GO:0016491//oxidoreductas…	GO:0043412//macromolecule modification;GO:0043170//macromolecule metabolic process;GO:0044267//cellular protein metabolic process;GO:0009987//cellular process;GO:0044237//cellular metabolic process;GO:0044260//cellular macromolecule metabolic process;GO:0006464//cellular protein modification process;GO:0044238//primary metabolic process;GO:0036211//protein modification process;GO:0008152//metabol…
XM_008321795.2	2.10667	74.0533	0.113333	3.82	5.07493	0.000425718	0.030848	yes	-	PREDICTED: DNA-directed RNA polymerase II subunit RPB1-like [Larimichthys crocea]	-	-	-	-	-	-	-
XM_008321923.2	856.333	2010	14.0067	32.0333	1.19346	1.48143e-11	8.40263e-09	yes	crtac1	PREDICTED: cartilage acidic protein 1 [Cynoglossus semilaevis]	-	-	-	-	-	-	-
XM_008322049.2	1616.29	821.8	42.5467	21.0133	-1.01774	9.31136e-07	0.000189867	yes	elovl5	PREDICTED: elongation of very long chain fatty acids protein 5 [Cynoglossus semilaevis]	Metabolism	Lipid metabolism;Global and Overview	ko01110//Biosynthesis of secondary metabolites;ko01212//Fatty acid metabolism;ko00062//Fatty acid elongation;ko01040//Biosynthesis of unsaturated fatty acids	K10244	-	-	-
XM_008322165.2	223.333	21	4.97667	0.456667	-3.44597	9.29789e-07	0.000189867	yes	CYP1B1	PREDICTED: cytochrome P450 1B1-like [Cynoglossus semilaevis]	Metabolism	Lipid metabolism;Xenobiotics biodegradation and metabolism;Amino acid metabolism	ko00380//Tryptophan metabolism;ko00140//Steroid hormone biosynthesis;ko00980//Metabolism of xenobiotics by cytochrome P450	K07410	GO:0016020//membrane;GO:0005622//intracellular;GO:0043227//membrane-bounded organelle;GO:0005623//cell;GO:0043226//organelle;GO:0042175//nuclear outer membrane-endoplasmic reticulum membrane network;GO:0012505//endomembrane system;GO:0044424//intracellular part;GO:0043229//intracellular organelle;GO:0044464//cell part;GO:0043231//intracellular membrane-bounded organelle	GO:0046914//transition metal ion binding;GO:0097159//organic cyclic compound binding;GO:0016712//oxidoreductase activity, acting on paired donors, with incorporation or reduction of molecular oxygen, reduced flavin or flavoprotein as one donor, and incorporation of one atom of oxygen;GO:0016705//oxidoreductase activity, acting on paired donors, with incorporation or reduction of molecular oxygen;…	GO:0044710//single-organism metabolic process;GO:0008152//metabolic process;GO:0044699//single-organism process
XM_008322246.2	3.66667	73	0.0866667	1.7	4.29391	0.000733209	0.0467454	yes	MAD2L1BP	PREDICTED: MAD2L1-binding protein isoform X1 [Cynoglossus semilaevis]	-	-	-	-	-	-	-
XM_008322258.2	41.6267	0	1.60667	0.001	-10.6499	0.000446338	0.0319585	yes	FOXN2	PREDICTED: forkhead box protein N2 isoform X3 [Cynoglossus semilaevis]	-	-	-	-	-	-	-
XM_008322443.2	154	1284	2.8	22.7033	3.01941	1.31406e-33	9.26336e-30	yes	PAPSS2	PREDICTED: bifunctional 3'-phosphoadenosine 5'-phosphosulfate synthase 2-like [Cynoglossus semilaevis]	Metabolism	Nucleotide metabolism;Metabolism of other amino acids;Global and Overview;Energy metabolism	ko01100//Metabolic pathways;ko01130//Biosynthesis of antibiotics;ko00230//Purine metabolism;ko01120//Microbial metabolism in diverse environments;ko00450//Selenocompound metabolism;ko00920//Sulfur metabolism	K13811	-	GO:0070566//adenylyltransferase activity;GO:0005488//binding;GO:0016301//kinase activity;GO:0032550//purine ribonucleoside binding;GO:0097367//carbohydrate derivative binding;GO:0097159//organic cyclic compound binding;GO:0001882//nucleoside binding;GO:0004779//sulfate adenylyltransferase activity;GO:0016772//transferase activity, transferring phosphorus-containing groups;GO:0001883//purine nucle…	GO:0044237//cellular metabolic process;GO:0009987//cellular process;GO:0006793//phosphorus metabolic process;GO:0008152//metabolic process;GO:0006796//phosphate-containing compound metabolic process
XM_008322572.2	4.33333	133.667	0.223333	6.73667	4.91476	2.58542e-06	0.000457276	yes	CA12	PREDICTED: carbonic anhydrase 2-like [Cynoglossus semilaevis]	Metabolism	Energy metabolism	ko00910//Nitrogen metabolism	K18246	-	GO:0043167//ion binding;GO:0046872//metal ion binding;GO:0043169//cation binding;GO:0005488//binding	-
XM_008322784.1	747.36	1534.35	25.33	50.9367	1.00786	3.43872e-05	0.00413752	yes	tpi1b	PREDICTED: triosephosphate isomerase [Cynoglossus semilaevis]	Metabolism	Carbohydrate metabolism;Global and Overview	ko01100//Metabolic pathways;ko01110//Biosynthesis of secondary metabolites;ko01130//Biosynthesis of antibiotics;ko01120//Microbial metabolism in diverse environments;ko01200//Carbon metabolism;ko00562//Inositol phosphate metabolism;ko01230//Biosynthesis of amino acids;ko00010//Glycolysis / Gluconeogenesis;ko00051//Fructose and mannose metabolism	K01803	-	GO:0016853//isomerase activity;GO:0016861//intramolecular oxidoreductase activity, interconverting aldoses and ketoses;GO:0003824//catalytic activity;GO:0016860//intramolecular oxidoreductase activity	GO:0044237//cellular metabolic process;GO:0005975//carbohydrate metabolic process;GO:0044281//small molecule metabolic process;GO:0071704//organic substance metabolic process;GO:0044710//single-organism metabolic process;GO:0044238//primary metabolic process;GO:0009987//cellular process;GO:0006091//generation of precursor metabolites and energy;GO:0005996//monosaccharide metabolic process;GO:0044…
XM_008322860.2	258	560.333	4.48	9.49	1.08291	0.000238568	0.0193536	yes	KEL	PREDICTED: kell blood group glycoprotein [Cynoglossus semilaevis]	-	-	-	-	-	-	-
XM_008322888.2	612.533	286.03	12.6933	5.79333	-1.13161	0.000526656	0.0367068	yes	Decr1	PREDICTED: 2,4-dienoyl-CoA reductase, mitochondrial [Cynoglossus semilaevis]	-	-	-	-	-	-	-
XM_008322941.2	2.33333	87	0.136667	5.01667	5.198	5.13829e-05	0.00577572	yes	hamp	PREDICTED: hepcidin-like [Cynoglossus semilaevis]	-	-	-	-	-	-	-
XM_008323050.1	6	254	0.326667	13.4933	5.36828	5.78149e-12	3.61131e-09	yes	PTX2	PREDICTED: jeltraxin-like [Cynoglossus semilaevis]	-	-	-	-	-	-	-
XM_008323230.2	93.3333	3.33333	4.32	0.146667	-4.88042	0.000293598	0.0227797	yes	cck	PREDICTED: cholecystokinin [Cynoglossus semilaevis]	Environmental Information Processing	Signaling molecules and interaction	ko04080//Neuroactive ligand-receptor interaction	K05226	-	-	-
XM_008323255.2	8.33333	160	0.19	3.54333	4.22104	0.00015661	0.0141799	yes	TNFRSF11B	PREDICTED: tumor necrosis factor receptor superfamily member 11B [Cynoglossus semilaevis]	Environmental Information Processing	Signaling molecules and interaction	ko04060//Cytokine-cytokine receptor interaction	K05148	-	-	-
XM_008323335.2	420.117	885.73	9.92667	20.37	1.03706	9.29858e-06	0.00134815	yes	Upp1	PREDICTED: uridine phosphorylase 1 isoform X1 [Cynoglossus semilaevis]	Metabolism	Xenobiotics biodegradation and metabolism;Global and Overview;Nucleotide metabolism	ko01100//Metabolic pathways;ko00240//Pyrimidine metabolism;ko00983//Drug metabolism - other enzymes	K00757	GO:0005622//intracellular;GO:0044424//intracellular part;GO:0044464//cell part;GO:0005623//cell	GO:0016757//transferase activity, transferring glycosyl groups;GO:0016740//transferase activity;GO:0003824//catalytic activity;GO:0016763//transferase activity, transferring pentosyl groups	GO:0044237//cellular metabolic process;GO:0071704//organic substance metabolic process;GO:0046483//heterocycle metabolic process;GO:0008152//metabolic process;GO:0006796//phosphate-containing compound metabolic process;GO:0044763//single-organism cellular process;GO:0006807//nitrogen compound metabolic process;GO:0044699//single-organism process;GO:0009987//cellular process;GO:0044710//single-org…
XM_008323341.2	9.36667	214.667	0.823333	18.51	4.49068	5.20622e-08	1.45969e-05	yes	FABP4	PREDICTED: fatty acid-binding protein, adipocyte-like [Cynoglossus semilaevis]	Organismal Systems	Endocrine system	ko03320//PPAR signaling pathway	K08753	-	GO:0005488//binding	GO:0051179//localization;GO:0051234//establishment of localization
XM_008323480.2	568.743	257.53	4.91667	2.17333	-1.17777	8.53631e-05	0.00886806	yes	COL14A1	PREDICTED: collagen alpha-1(XIV) chain [Cynoglossus semilaevis]	-	-	-	-	-	-	-
XM_008323580.2	33.5233	235.237	0.576667	3.91	2.76136	0.000110433	0.0108989	yes	F13a1	PREDICTED: coagulation factor XIII A chain-like [Cynoglossus semilaevis]	-	-	-	-	-	GO:0005488//binding;GO:0043169//cation binding;GO:0043167//ion binding	GO:0036211//protein modification process;GO:0008152//metabolic process;GO:0043170//macromolecule metabolic process;GO:0044260//cellular macromolecule metabolic process;GO:0044237//cellular metabolic process;GO:0044267//cellular protein metabolic process;GO:0043412//macromolecule modification;GO:0019538//protein metabolic process;GO:0009987//cellular process;GO:0071704//organic substance metabolic…
XM_008323615.2	59.7767	480.86	1.08	8.5	2.97643	2.84162e-11	1.55803e-08	yes	STEAP4	PREDICTED: metalloreductase STEAP4 isoform X1 [Cynoglossus semilaevis]	-	-	-	-	-	-	-
XM_008323651.2	1050.57	2391.49	13.43	29.8033	1.15001	1.86944e-11	1.04829e-08	yes	FAM46A	PREDICTED: protein FAM46A-like [Cynoglossus semilaevis]	-	-	-	-	-	-	-
XM_008323780.2	0.666667	451	0.0633333	40.8467	9.33304	1.23047e-31	6.74655e-28	yes	MSMP	PREDICTED: prostate-associated microseminoprotein [Cynoglossus semilaevis]	-	-	-	-	-	-	-
XM_008323781.2	10.39	594.05	0.213333	12.0533	5.82018	1.01051e-15	1.01764e-12	yes	Sybu	PREDICTED: syntabulin isoform X3 [Cynoglossus semilaevis]	-	-	-	-	-	-	-
XM_008323807.2	343.44	1814.81	9.61333	49.5633	2.36616	6.25797e-29	2.57338e-25	yes	PLD4	PREDICTED: phospholipase D4 [Cynoglossus semilaevis]	Metabolism	Global and Overview;Lipid metabolism	ko01100//Metabolic pathways;ko01110//Biosynthesis of secondary metabolites;ko00564//Glycerophospholipid metabolism;ko00565//Ether lipid metabolism	K16860	-	-	-
XM_008323823.2	140.12	0	1.77333	0.001	-10.7922	4.32499e-10	1.80973e-07	yes	Gyc88E	PREDICTED: soluble guanylate cyclase 88E-like [Cynoglossus semilaevis]	Metabolism	Nucleotide metabolism	ko00230//Purine metabolism	K01769	-	-	-
XM_008323824.1	1286.55	126.667	16.51	1.58333	-3.3823	1.15508e-41	1.13997e-37	yes	Gyc88E	PREDICTED: soluble guanylate cyclase 88E-like [Cynoglossus semilaevis]	Metabolism	Nucleotide metabolism	ko00230//Purine metabolism	K01769	-	-	-
XM_008324118.2	6.54	132.967	0.133333	2.59333	4.2817	0.000140953	0.0130009	yes	fbxo43	PREDICTED: F-box only protein 43 isoform X1 [Cynoglossus semilaevis]	Cellular Processes	Cell growth and death	ko04114//Oocyte meiosis	K10318	-	-	-
XM_008324195.2	188.513	29.43	7.20333	1.09667	-2.71554	0.000174057	0.0150685	yes	SRP14	PREDICTED: signal recognition particle 14 kDa protein [Cynoglossus semilaevis]	Genetic Information Processing	Folding, sorting and degradation	ko03060//Protein export	K03104	GO:0030529//intracellular ribonucleoprotein complex;GO:0005622//intracellular;GO:0044464//cell part;GO:1990904//ribonucleoprotein complex;GO:0032991//macromolecular complex;GO:0044424//intracellular part;GO:0005623//cell	GO:0033218//amide binding;GO:0042277//peptide binding;GO:0097159//organic cyclic compound binding;GO:0005488//binding;GO:0003676//nucleic acid binding;GO:0003723//RNA binding;GO:0005048//signal sequence binding;GO:1901363//heterocyclic compound binding	GO:0044699//single-organism process;GO:0033036//macromolecule localization;GO:1902582//single-organism intracellular transport;GO:0046907//intracellular transport;GO:0006612//protein targeting to membrane;GO:1902580//single-organism cellular localization;GO:0044763//single-organism cellular process;GO:0071840//cellular component organization or biogenesis;GO:0006810//transport;GO:0072657//protein…
XM_008324290.2	32.3333	335.813	1.03667	10.4767	3.33716	2.20761e-08	6.80854e-06	yes	ccnb1	PREDICTED: G2/mitotic-specific cyclin-B1 [Cynoglossus semilaevis]	Cellular Processes;Organismal Systems;Environmental Information Processing	Cell growth and death;Signal transduction;Endocrine system	ko04068//FoxO signaling pathway;ko04110//Cell cycle;ko04914//Progesterone-mediated oocyte maturation;ko04115//p53 signaling pathway	K05868	-	-	-
XM_008324291.2	0	377.853	0.001	11.73	13.5179	1.20733e-25	3.81423e-22	yes	ccnb1	PREDICTED: G2/mitotic-specific cyclin-B1 [Cynoglossus semilaevis]	Cellular Processes;Organismal Systems;Environmental Information Processing	Signal transduction;Endocrine system;Cell growth and death	ko04068//FoxO signaling pathway;ko04110//Cell cycle;ko04914//Progesterone-mediated oocyte maturation;ko04115//p53 signaling pathway	K05868	-	-	-
XM_008324344.2	104.09	658.067	2.36333	14.5233	2.61948	3.03768e-14	2.54063e-11	yes	NT5C2	PREDICTED: cytosolic purine 5'-nucleotidase-like [Cynoglossus semilaevis]	Metabolism	Nucleotide metabolism;Global and Overview;Metabolism of cofactors and vitamins	ko01100//Metabolic pathways;ko01110//Biosynthesis of secondary metabolites;ko00230//Purine metabolism;ko00240//Pyrimidine metabolism;ko00760//Nicotinate and nicotinamide metabolism	K01081	-	-	-
XM_008324527.2	23.3333	297.333	0.426667	5.31667	3.63934	6.88451e-09	2.44405e-06	yes	pou5f1	PREDICTED: POU domain, class 5, transcription factor 1-like [Cynoglossus semilaevis]	-	-	-	-	-	-	-
XM_008324696.2	1.66667	74.6667	0.0366667	1.59333	5.44144	0.000239249	0.0193536	yes	irs2-b	PREDICTED: insulin receptor substrate 2-B-like [Cynoglossus semilaevis]	Environmental Information Processing;Organismal Systems	Endocrine system;Signal transduction	ko04910//Insulin signaling pathway;ko04068//FoxO signaling pathway;ko04920//Adipocytokine signaling pathway	K07187	-	-	-
XM_008324827.2	983.667	426.91	10.2733	4.34	-1.24314	2.62616e-08	7.95033e-06	yes	B3GALT1	PREDICTED: beta-1,3-galactosyltransferase 1-like [Cynoglossus semilaevis]	Metabolism	Global and Overview;Glycan biosynthesis and metabolism	ko01100//Metabolic pathways;ko00601//Glycosphingolipid biosynthesis - lacto and neolacto series	K07819	-	-	-
XM_008324854.2	0	49.2533	0.001	0.573333	9.16323	0.000274236	0.0215828	yes	STK24	PREDICTED: serine/threonine-protein kinase 24-like isoform X1 [Cynoglossus semilaevis]	-	-	-	-	-	-	-
XM_008324882.2	535.767	238.877	7.42333	3.23333	-1.19904	0.000550935	0.037917	yes	GART	PREDICTED: trifunctional purine biosynthetic protein adenosine-3 [Cynoglossus semilaevis]	Metabolism	Global and Overview;Nucleotide metabolism;Metabolism of cofactors and vitamins	ko01100//Metabolic pathways;ko01110//Biosynthesis of secondary metabolites;ko01130//Biosynthesis of antibiotics;ko00230//Purine metabolism;ko00670//One carbon pool by folate	K11787	-	-	-
XM_008324898.2	0	163.39	0.001	0.976667	9.93172	1.46845e-09	5.84371e-07	yes	Lrp2	PREDICTED: low-density lipoprotein receptor-related protein 2-like [Cynoglossus semilaevis]	-	-	-	-	-	-	-
XM_008324965.2	183.71	20.23	7.15	0.763333	-3.22756	3.09325e-05	0.00376887	yes	S100b	PREDICTED: protein S100-B isoform X2 [Cynoglossus semilaevis]	-	-	-	-	-	-	-
XM_008325053.2	0	132.333	0.001	1.56667	10.6135	1.06075e-05	0.00149128	yes	GPD2	PREDICTED: glycerol-3-phosphate dehydrogenase, mitochondrial isoform X1 [Cynoglossus semilaevis]	Metabolism	Global and Overview;Lipid metabolism	ko01110//Biosynthesis of secondary metabolites;ko00564//Glycerophospholipid metabolism	K00111	-	-	-
XM_008325191.1	36.3967	0	0.666667	0.001	-9.38082	0.000501237	0.035284	yes	-	PREDICTED: butyrophilin subfamily 1 member A1-like [Larimichthys crocea]	-	-	-	-	-	-	-
XM_008325226.2	472.49	6579.64	4.78333	64.7567	3.75894	1.6525e-73	8.15441e-69	yes	app	PREDICTED: amyloid beta A4 protein isoform X5 [Cynoglossus semilaevis]	-	-	-	-	-	-	-
XM_008325309.2	67.31	0	0.956667	0.001	-9.90187	1.93945e-05	0.00251192	yes	dzip1	PREDICTED: zinc finger protein Dzip1-like isoform X1 [Cynoglossus semilaevis]	-	-	-	-	-	-	-
XM_008325317.2	18.1533	188.437	0.61	6.15	3.33371	9.26109e-06	0.00134808	yes	hpx	PREDICTED: hemopexin-like [Cynoglossus semilaevis]	-	-	-	-	-	-	-
XM_008325343.2	0	40.9833	0.001	0.556667	9.12067	0.000654517	0.0430637	yes	Trim25	PREDICTED: tripartite motif-containing protein 29-like isoform X3 [Cynoglossus semilaevis]	Organismal Systems	Immune system	ko04622//RIG-I-like receptor signaling pathway	K10652	-	-	-
XM_008325422.2	11799.2	37441.3	407.587	1259.79	1.628	1.27786e-23	2.86625e-20	yes	pomc	PREDICTED: pro-opiomelanocortin-like [Cynoglossus semilaevis]	Organismal Systems	Endocrine system	ko04916//Melanogenesis;ko04920//Adipocytokine signaling pathway	K05228	-	-	-
XM_008325436.2	158.333	12	4.89	0.363333	-3.75047	2.12827e-05	0.00274207	yes	Pde9a	PREDICTED: high affinity cGMP-specific 3',5'-cyclic phosphodiesterase 9A-like [Cynoglossus semilaevis]	Metabolism	Nucleotide metabolism	ko00230//Purine metabolism	K13761	-	-	-
XM_008325512.1	0	50	0.001	1.49	10.5411	9.97136e-05	0.0100418	yes	ZP3	PREDICTED: zona pellucida sperm-binding protein 3-like [Cynoglossus semilaevis]	-	-	-	-	-	-	-
XM_008325695.2	154.333	596.733	1.84667	6.95	1.91209	2.67061e-05	0.00335329	yes	AP3B2	PREDICTED: AP-3 complex subunit beta-1 isoform X1 [Cynoglossus semilaevis]	Cellular Processes	Transport and catabolism	ko04142//Lysosome	K12397	-	-	-
XM_008326091.2	153.47	0	2.06667	0.001	-11.0131	7.55377e-11	3.76513e-08	yes	ADD1	PREDICTED: alpha-adducin isoform X8 [Cynoglossus semilaevis]	-	-	-	-	-	-	-
XM_008326415.2	0	42.6767	0.001	0.926667	9.85591	0.000238817	0.0193536	yes	SASH3	PREDICTED: SAM and SH3 domain-containing protein 3 isoform X1 [Cynoglossus semilaevis]	-	-	-	-	-	-	-
XM_008326437.2	4.75333	142.077	0.163333	4.85	4.89209	1.66428e-06	0.000309908	yes	mid1ip1l	PREDICTED: mid1-interacting protein 1-like [Cynoglossus semilaevis]	-	-	-	-	-	-	-
XM_008326470.2	46.78	0	1.43	0.001	-10.4818	0.000225673	0.0185601	yes	2021-09-06	PREDICTED: septin-6 isoform X2 [Cynoglossus semilaevis]	-	-	-	-	-	-	-
XM_008326537.2	51.2567	258.707	0.923333	4.58667	2.31252	0.000191427	0.0163203	yes	mcm7	PREDICTED: DNA replication licensing factor MCM7 isoform X1 [Cynoglossus semilaevis]	Cellular Processes;Genetic Information Processing	Cell growth and death;Replication and repair	ko04110//Cell cycle;ko03030//DNA replication	K02210	-	-	-
XM_008326660.1	8.33333	230	0.356667	9.64	4.75638	7.08762e-10	2.89046e-07	yes	CTSZ	PREDICTED: cathepsin Z-like [Cynoglossus semilaevis]	Cellular Processes	Transport and catabolism	ko04142//Lysosome	K08568	-	-	-
XM_008326665.2	58.6667	718.667	1.34333	16.01	3.57508	9.87442e-26	3.48045e-22	yes	CCNA2	PREDICTED: cyclin-A2 [Cynoglossus semilaevis]	Organismal Systems;Cellular Processes	Endocrine system;Cell growth and death	ko04110//Cell cycle;ko04914//Progesterone-mediated oocyte maturation	K06627	-	-	-
XM_008326689.2	178.333	427	1.57333	3.66	1.21802	0.000429734	0.0310933	yes	F8	PREDICTED: coagulation factor VIII-like [Cynoglossus semilaevis]	-	-	-	-	-	-	-
XM_008326981.2	11.3333	312.333	0.723333	19.3167	4.73904	1.03382e-11	6.14638e-09	yes	-	PREDICTED: extensin-2-like [Cynoglossus semilaevis]	-	-	-	-	-	-	-
XM_008327131.2	0	90.7833	0.001	2.01333	10.9754	1.71856e-06	0.000318812	yes	Clk4	PREDICTED: dual specificity protein kinase CLK4-like isoform X2 [Cynoglossus semilaevis]	-	-	-	-	-	-	-
XM_008327252.2	164.363	852.303	3.65	18.42	2.3353	1.7539e-17	2.11092e-14	yes	DUSP1	PREDICTED: dual specificity protein phosphatase 1 [Cynoglossus semilaevis]	Environmental Information Processing	Signal transduction	ko04010//MAPK signaling pathway	K04459	-	-	-
XM_008327392.2	4.33333	99	0.0933333	2.05	4.45709	0.000244129	0.0196522	yes	Gdf9	PREDICTED: growth/differentiation factor 9 [Cynoglossus semilaevis]	-	-	-	-	-	-	-
XM_008327410.2	1813.09	847.11	36.0567	16.3933	-1.13716	1.19319e-08	4.03281e-06	yes	AR	PREDICTED: progesterone receptor-like isoform X1 [Cynoglossus semilaevis]	Cellular Processes	Cell growth and death	ko04114//Oocyte meiosis	K08557	-	-	-
XM_008327413.2	819.62	328.883	16.99	6.59333	-1.36561	0.000172967	0.0150268	yes	AR	PREDICTED: androgen receptor-like isoform X4 [Cynoglossus semilaevis]	Cellular Processes	Cell growth and death	ko04114//Oocyte meiosis	K08557	-	-	-
XM_008327717.2	0	36.4	0.001	0.603333	9.23681	0.00063442	0.0420781	yes	Immt	PREDICTED: MICOS complex subunit MIC60 isoform X1 [Cynoglossus semilaevis]	-	-	-	-	-	-	-
XM_008327812.2	499.333	225.333	31.5167	13.8667	-1.18449	0.000157667	0.0142276	yes	Dusp19	PREDICTED: dual specificity protein phosphatase 19-like [Cynoglossus semilaevis]	-	-	-	-	-	-	-
XM_008328071.2	0	175.737	0.001	1.09667	10.0989	9.10547e-12	5.47949e-09	yes	RTN3	PREDICTED: reticulon-1-like isoform X2 [Cynoglossus semilaevis]	-	-	-	-	-	-	-
XM_008328115.1	2.33333	69.3333	0.0466667	1.36333	4.8686	0.000480482	0.034017	yes	Slc9a2	PREDICTED: sodium/hydrogen exchanger 2-like [Cynoglossus semilaevis]	-	-	-	-	-	-	-
XM_008328138.1	17.6667	315.48	0.756667	13.1567	4.11999	3.41446e-11	1.83141e-08	yes	zfp36l2-A	PREDICTED: zinc finger protein 36, C3H1 type-like 2 [Cynoglossus semilaevis]	Cellular Processes	Cell growth and death	ko04114//Oocyte meiosis	K13056	-	-	-
XM_008328472.2	158.927	426.723	2.04	5.33667	1.38737	0.000172838	0.0150268	yes	IL1R1	PREDICTED: interleukin-1 receptor-like 2 isoform X1 [Cynoglossus semilaevis]	Cellular Processes;Environmental Information Processing	Signal transduction;Cell growth and death;Signaling molecules and interaction	ko04010//MAPK signaling pathway;ko04060//Cytokine-cytokine receptor interaction;ko04210//Apoptosis	K04386	-	-	-
XM_008328543.2	445.667	940.667	6.27333	12.9	1.04007	3.25982e-06	0.000550888	yes	PCDH8	PREDICTED: protocadherin-8-like [Cynoglossus semilaevis]	-	-	-	-	-	-	-
XM_008328597.2	9.33333	383	0.483333	19.48	5.33283	1.11293e-14	1.01701e-11	yes	Nqo1	PREDICTED: NAD(P)H dehydrogenase [quinone] 1-like [Cynoglossus semilaevis]	Metabolism	Metabolism of cofactors and vitamins;Global and Overview	ko01110//Biosynthesis of secondary metabolites;ko00130//Ubiquinone and other terpenoid-quinone biosynthesis	K00355	-	-	-
XM_008329103.2	385.347	1054.28	2.35	6.25	1.4112	1.7023e-09	6.72014e-07	yes	FN1	PREDICTED: fibronectin-like [Cynoglossus semilaevis]	Environmental Information Processing;Cellular Processes	Cellular commiunity;Signaling molecules and interaction;Cell motility	ko04510//Focal adhesion;ko04810//Regulation of actin cytoskeleton;ko04512//ECM-receptor interaction	K05717	-	-	-
XM_008329382.2	85.9633	0	0.376667	0.001	-8.55714	1.55056e-06	0.000289825	yes	Shank1	PREDICTED: SH3 and multiple ankyrin repeat domains protein 1-like isoform X5 [Cynoglossus semilaevis]	-	-	-	-	-	-	-
XM_008329530.2	509.667	250.333	14.2067	6.79667	-1.06367	0.000449909	0.0321291	yes	Kcnj2	PREDICTED: inward rectifier potassium channel 2-like [Cynoglossus semilaevis]	-	-	-	-	-	-	-
XM_008329536.1	0	154.977	0.001	3.71333	11.8585	7.83672e-11	3.86711e-08	yes	Otop2	PREDICTED: otopetrin-2-like [Cynoglossus semilaevis]	-	-	-	-	-	-	-
XM_008329544.2	26.6667	261.967	1.58	15.1633	3.26259	2.64489e-07	6.18553e-05	yes	TIMP2	PREDICTED: metalloproteinase inhibitor 2-like [Cynoglossus semilaevis]	-	-	-	-	-	-	-
XM_008329550.1	106.667	876	2.59667	20.7967	3.00162	1.52887e-25	4.19132e-22	yes	SOCS3	PREDICTED: suppressor of cytokine signaling 3 [Cynoglossus semilaevis]	Environmental Information Processing;Genetic Information Processing;Organismal Systems	Folding, sorting and degradation;Signal transduction;Endocrine system	ko04910//Insulin signaling pathway;ko04630//Jak-STAT signaling pathway;ko04120//Ubiquitin mediated proteolysis;ko04920//Adipocytokine signaling pathway	K04696	-	-	-
XM_008329566.2	4.66667	96	0.173333	3.46	4.31915	0.000170039	0.0149036	yes	-	PREDICTED: guanine nucleotide-binding protein G(o) subunit alpha-like [Cynoglossus semilaevis]	-	-	-	-	-	-	-
XM_008329813.1	16	238.667	0.623333	9.09333	3.86673	5.03263e-08	1.41909e-05	yes	-	PREDICTED: uncharacterized protein LOC103393015 [Cynoglossus semilaevis]	-	-	-	-	-	-	-
XM_008329868.2	98.1733	0	0.793333	0.001	-9.63178	0.000182541	0.0157202	yes	ADCY9	PREDICTED: adenylate cyclase type 9 isoform X2 [Cynoglossus semilaevis]	Metabolism;Cellular Processes;Organismal Systems;Environmental Information Processing	Cellular commiunity;Nucleotide metabolism;Signal transduction;Circulatory system;Endocrine system;Cell growth and death	ko04020//Calcium signaling pathway;ko04261//Adrenergic signaling in cardiomyocytes;ko00230//Purine metabolism;ko04916//Melanogenesis;ko04270//Vascular smooth muscle contraction;ko04912//GnRH signaling pathway;ko04114//Oocyte meiosis;ko04540//Gap junction;ko04914//Progesterone-mediated oocyte maturation	K08049	-	-	-
XM_008330566.2	24.3333	257.333	0.24	2.49	3.37504	1.67523e-07	4.17505e-05	yes	THBS1	PREDICTED: thrombospondin-1-like [Cynoglossus semilaevis]	Environmental Information Processing;Cellular Processes	Cellular commiunity;Signal transduction;Transport and catabolism;Cell growth and death;Signaling molecules and interaction	ko04510//Focal adhesion;ko04145//Phagosome;ko04512//ECM-receptor interaction;ko04350//TGF-beta signaling pathway;ko04115//p53 signaling pathway	K16857	-	-	GO:0022610//biological adhesion
XM_008330599.2	527.333	1251.33	21.3533	49.4367	1.21112	7.09286e-09	2.50003e-06	yes	-	PREDICTED: tryptase-2-like [Cynoglossus semilaevis]	-	-	-	-	-	-	-
XM_008330616.1	545.237	1481.5	4.53667	12.0067	1.40413	6.12331e-12	3.77701e-09	yes	COL1A1	PREDICTED: collagen alpha-1(I) chain-like [Cynoglossus semilaevis]	Cellular Processes;Environmental Information Processing	Signaling molecules and interaction;Cellular commiunity	ko04510//Focal adhesion;ko04512//ECM-receptor interaction	K06236	-	-	-
XM_008330626.2	131.393	420.53	5.50667	17.1633	1.64008	0.000117745	0.0114375	yes	Tspan1	PREDICTED: tetraspanin-1-like isoform X2 [Cynoglossus semilaevis]	-	-	-	-	-	-	-
XM_008330688.2	0	74.04	0.001	1.66	10.697	0.000664737	0.0434439	yes	GCDH	PREDICTED: glutaryl-CoA dehydrogenase, mitochondrial [Cynoglossus semilaevis]	Metabolism	Lipid metabolism;Amino acid metabolism;Global and Overview	ko01100//Metabolic pathways;ko01130//Biosynthesis of antibiotics;ko01120//Microbial metabolism in diverse environments;ko00310//Lysine degradation;ko00071//Fatty acid degradation;ko00380//Tryptophan metabolism	K00252	-	-	-
XM_008330774.2	67.6667	280.333	1.81	7.30333	2.01257	0.000185071	0.0159103	yes	Kpna2	PREDICTED: importin subunit alpha-1-like [Cynoglossus semilaevis]	-	-	-	-	-	-	-
XM_008330776.2	0	229.483	0.001	4.32667	12.079	9.24486e-16	9.5041e-13	yes	Ddx5	PREDICTED: probable ATP-dependent RNA helicase DDX5 isoform X1 [Cynoglossus semilaevis]	Genetic Information Processing	Transcription	ko03040//Spliceosome	K12823	-	-	-
XM_008331056.2	23.6667	357.333	0.0866667	1.28333	3.88827	2.38221e-12	1.61031e-09	yes	PKHD1L1	PREDICTED: fibrocystin-L [Cynoglossus semilaevis]	-	-	-	-	-	-	-
XM_008331461.2	3.66667	119.58	0.136667	4.36667	4.9978	6.04524e-05	0.00665867	yes	snx10a	PREDICTED: sorting nexin-10A-like [Cynoglossus semilaevis]	-	-	-	-	-	-	-
XM_008331492.2	58.9067	305.983	2.11667	10.72	2.34044	7.76611e-06	0.00116482	yes	CTSK	PREDICTED: cathepsin L1-like [Cynoglossus semilaevis]	Cellular Processes	Transport and catabolism	ko04145//Phagosome;ko04142//Lysosome	K01368	-	-	-
XM_008331493.2	19.6667	493.667	0.84	20.5767	4.61448	1.2684e-21	2.23538e-18	yes	CTSS	PREDICTED: cathepsin S-like [Cynoglossus semilaevis]	Cellular Processes	Transport and catabolism	ko04145//Phagosome;ko04142//Lysosome	K01368	-	-	-
XM_008331514.2	16.6667	171.667	0.513333	5.13	3.32099	3.19632e-05	0.00387533	yes	ZP4	PREDICTED: zona pellucida sperm-binding protein 4-like [Cynoglossus semilaevis]	-	-	-	-	-	-	-
XM_008331543.2	69.6467	0	0.936667	0.001	-9.87139	0.000774969	0.0489649	yes	RBMS3	PREDICTED: RNA-binding motif, single-stranded-interacting protein 3 isoform X4 [Cynoglossus semilaevis]	-	-	-	-	-	-	-
XM_008331621.2	167.01	0	1.93333	0.001	-10.9169	2.61607e-11	1.45048e-08	yes	UBP1	PREDICTED: upstream-binding protein 1 isoform X3 [Cynoglossus semilaevis]	-	-	-	-	-	-	-
XM_008331677.2	0	307.167	0.001	2.55667	11.32	2.75553e-06	0.000477103	yes	Slc7a7	PREDICTED: Y+L amino acid transporter 2-like isoform X1 [Cynoglossus semilaevis]	-	-	-	-	-	-	-
XM_008331718.2	52.3333	234	1.80333	7.83667	2.11957	0.000324217	0.024766	yes	-	PREDICTED: uncharacterized protein LOC103394419 [Cynoglossus semilaevis]	-	-	-	-	-	-	-
XM_008331796.2	0	268.823	0.001	2.41667	11.2388	1.04966e-17	1.29491e-14	yes	ptprc	PREDICTED: receptor-type tyrosine-protein phosphatase C isoform X1 [Cynoglossus semilaevis]	Environmental Information Processing	Signaling molecules and interaction	ko04514//Cell adhesion molecules (CAMs)	K06478	-	-	-
XM_008331850.2	0	43.81	0.001	0.586667	9.1964	0.000702834	0.0452178	yes	EPB41	PREDICTED: protein 4.1 isoform X11 [Cynoglossus semilaevis]	Cellular Processes	Cellular commiunity	ko04530//Tight junction	K06107	-	-	-
XM_008331994.2	396.543	860.333	7.96	16.8367	1.08077	6.48624e-06	0.00100022	yes	ndrg1	PREDICTED: protein NDRG1-like isoform X1 [Cynoglossus semilaevis]	-	-	-	-	-	-	-
XM_008332087.2	4.33333	391.807	0.156667	13.44	6.42269	4.46888e-11	2.34597e-08	yes	-	PREDICTED: serine/arginine repetitive matrix protein 1-like [Cynoglossus semilaevis]	-	-	-	-	-	-	-
XM_008332539.2	19.6667	349.667	1.27333	22.0933	4.11693	1.09862e-12	7.97242e-10	yes	cldnd	PREDICTED: claudin-like protein ZF-A89 [Cynoglossus semilaevis]	Environmental Information Processing;Cellular Processes	Cellular commiunity;Signaling molecules and interaction	ko04530//Tight junction;ko04514//Cell adhesion molecules (CAMs)	K06087	-	-	-
XM_008332588.2	0	60.2733	0.001	0.786667	9.61961	5.24635e-05	0.00588379	yes	PICALM	PREDICTED: phosphatidylinositol-binding clathrin assembly protein isoform X8 [Cynoglossus semilaevis]	-	-	-	-	-	-	-
XM_008332679.2	1.62667	88.6133	0.01	0.496667	5.63421	0.000307442	0.0236825	yes	MTUS2	PREDICTED: microtubule-associated tumor suppressor candidate 2-like isoform X1 [Cynoglossus semilaevis]	-	-	-	-	-	-	-
XM_008332713.2	518.573	0	11.5067	0.001	-13.4902	2.96999e-08	8.93641e-06	yes	PIGS	PREDICTED: GPI transamidase component PIG-S isoform X1 [Cynoglossus semilaevis]	Metabolism	Global and Overview;Glycan biosynthesis and metabolism	ko01100//Metabolic pathways;ko00563//Glycosylphosphatidylinositol(GPI)-anchor biosynthesis	K05291	-	-	-
XM_008332751.2	8.33333	200.333	0.296667	6.96667	4.55355	6.82856e-08	1.87201e-05	yes	-	PREDICTED: protein BTG4 [Cynoglossus semilaevis]	Genetic Information Processing	Folding, sorting and degradation	ko03018//RNA degradation	K14443	-	-	-
XM_008332804.2	1078.37	222.063	7.91333	1.59333	-2.31224	5.79122e-20	8.40511e-17	yes	ATP2A3	PREDICTED: sarcoplasmic/endoplasmic reticulum calcium ATPase 3 isoform X2 [Cynoglossus semilaevis]	Environmental Information Processing	Signal transduction	ko04020//Calcium signaling pathway	K05853	-	-	-
XM_008332887.2	0.333333	47.6667	0.0133333	1.89667	7.15228	0.000419079	0.0306369	yes	zar1	PREDICTED: ZAR1-like protein [Cynoglossus semilaevis]	-	-	-	-	-	-	-
XM_008333037.2	16.3267	519.157	0.48	14.83	4.94934	2.13006e-10	9.6431e-08	yes	SLC35F2	PREDICTED: solute carrier family 35 member F2-like [Cynoglossus semilaevis]	-	-	-	-	-	-	-
XM_008333195.2	320.137	91.0733	7.05333	1.94667	-1.8573	0.000239231	0.0193536	yes	ATP6V1A	PREDICTED: V-type proton ATPase catalytic subunit A-like [Cynoglossus semilaevis]	Cellular Processes;Metabolism	Transport and catabolism;Global and Overview;Energy metabolism	ko01100//Metabolic pathways;ko04145//Phagosome;ko00190//Oxidative phosphorylation	K02145	-	-	-
XM_008333372.2	71.3333	307.667	0.96	4.02333	2.06728	3.65335e-05	0.00435455	yes	uhrf1	PREDICTED: E3 ubiquitin-protein ligase UHRF1 [Cynoglossus semilaevis]	-	-	-	-	-	GO:0005515//protein binding;GO:0043167//ion binding;GO:0005488//binding;GO:0043169//cation binding	-
XM_008333374.2	77.8367	1.63	2.20333	0.0466667	-5.56115	0.000698946	0.0450852	yes	Camk2a	PREDICTED: calcium/calmodulin-dependent protein kinase type II subunit alpha [Cynoglossus semilaevis]	Environmental Information Processing;Organismal Systems;Cellular Processes	Cell growth and death;Endocrine system;Circulatory system;Signal transduction	ko04020//Calcium signaling pathway;ko04261//Adrenergic signaling in cardiomyocytes;ko04310//Wnt signaling pathway;ko04916//Melanogenesis;ko04012//ErbB signaling pathway;ko04912//GnRH signaling pathway;ko04114//Oocyte meiosis	K04515	-	-	-
XM_008333619.2	0	39.3333	0.001	1.06333	10.0544	0.000379708	0.0281337	yes	NASP	PREDICTED: histone-binding protein N1/N2 isoform X1 [Cynoglossus semilaevis]	-	-	-	-	-	-	-
XM_008333644.2	307.667	58	11.34	2.08333	-2.44446	2.63912e-06	0.000465107	yes	AHSG	PREDICTED: alpha-2-HS-glycoprotein-like [Cynoglossus semilaevis]	-	-	-	-	-	-	-
XM_008333875.2	0	149.1	0.001	0.663333	9.37359	2.82295e-05	0.00352032	yes	Pde4dip	PREDICTED: myomegalin isoform X4 [Cynoglossus semilaevis]	-	-	-	-	-	-	-
XM_008333973.2	0	47.9067	0.001	1.49333	10.5443	0.000127415	0.0120912	yes	-	PREDICTED: adhesive plaque matrix protein-like isoform X1 [Paralichthys olivaceus]	-	-	-	-	-	-	-
XM_008333975.2	0	116.057	0.001	3.30333	11.6897	3.7806e-08	1.10389e-05	yes	bag	PREDICTED: protein app1 isoform X1 [Cynoglossus semilaevis]	-	-	-	-	-	-	-
XM_008334014.2	26.3333	315.333	0.7	8.11667	3.53546	2.72542e-09	1.01119e-06	yes	Cdc20	PREDICTED: cell division cycle protein 20 homolog [Cynoglossus semilaevis]	Genetic Information Processing;Cellular Processes	Cell growth and death;Folding, sorting and degradation	ko04114//Oocyte meiosis;ko04120//Ubiquitin mediated proteolysis;ko04110//Cell cycle	K03363	-	-	-
XM_008334017.2	189.523	0	2.74	0.001	-11.42	0.000695568	0.0449849	yes	ppp1r7	PREDICTED: protein phosphatase 1 regulatory subunit 7 [Cynoglossus semilaevis]	-	-	-	-	-	-	-
XM_008334024.2	14.3333	478.963	0.496667	16.2233	5.02965	9.23411e-22	1.68765e-18	yes	ZP4	PREDICTED: zona pellucida sperm-binding protein 4-like [Cynoglossus semilaevis]	-	-	-	-	-	-	-
XM_008334026.1	4.66667	117.893	0.0733333	1.80667	4.62272	2.91856e-05	0.00360048	yes	slc12a9	PREDICTED: solute carrier family 12 member 9-like [Cynoglossus semilaevis]	-	-	-	-	-	-	-
XM_008334106.2	168.333	531.333	3.80667	11.72	1.62237	5.91759e-07	0.000126961	yes	CYR61	PREDICTED: protein CYR61 [Cynoglossus semilaevis]	-	-	-	-	-	GO:0005515//protein binding;GO:0019838//growth factor binding;GO:0005488//binding	-
XM_008334326.2	54	224.333	0.806667	3.26	2.01483	0.000736872	0.0468703	yes	mcm4-b	PREDICTED: DNA replication licensing factor MCM4 [Cynoglossus semilaevis]	Genetic Information Processing;Cellular Processes	Cell growth and death;Replication and repair	ko04110//Cell cycle;ko03030//DNA replication	K02212	-	-	-
XM_008334327.2	930	2070	30.6933	66.5233	1.11594	3.47205e-10	1.48984e-07	yes	CEBPD	PREDICTED: CCAAT/enhancer-binding protein delta [Cynoglossus semilaevis]	-	-	-	-	-	-	-
XM_008334517.2	491.667	1824.33	5.23333	18.9167	1.85386	2.63775e-22	5.2065e-19	yes	Mrc1	PREDICTED: macrophage mannose receptor 1-like [Cynoglossus semilaevis]	Cellular Processes	Transport and catabolism	ko04145//Phagosome	K06560	-	-	-
XM_008334746.2	7.66667	136.667	0.306667	5.3	4.11125	6.1082e-05	0.00671303	yes	ZP3	Zona pellucida sperm-binding protein 3 [Larimichthys crocea]	-	-	-	-	-	-	-
XM_008334748.1	5.33333	117.603	0.136667	2.96	4.43686	0.000365014	0.0273001	yes	Slc7a8	PREDICTED: large neutral amino acids transporter small subunit 2 isoform X1 [Cynoglossus semilaevis]	-	-	-	-	-	-	-
XM_008334779.2	1750	3910.67	68.69	149.56	1.12255	2.65613e-12	1.77121e-09	yes	Penk	PREDICTED: proenkephalin-A [Cynoglossus semilaevis]	-	-	-	-	-	-	-
XM_008334991.2	558.667	270.667	10.79	5.09333	-1.08301	0.000161992	0.0145001	yes	PDE6D	PREDICTED: retinal rod rhodopsin-sensitive cGMP 3',5'-cyclic phosphodiesterase subunit delta [Oreochromis niloticus]	Metabolism	Nucleotide metabolism	ko00230//Purine metabolism	K13758	-	GO:0003824//catalytic activity;GO:0016787//hydrolase activity;GO:0004112//cyclic-nucleotide phosphodiesterase activity;GO:0042578//phosphoric ester hydrolase activity;GO:0008081//phosphoric diester hydrolase activity;GO:0016788//hydrolase activity, acting on ester bonds	GO:0003008//system process;GO:0032501//multicellular organismal process;GO:0048731//system development;GO:0007600//sensory perception;GO:0048856//anatomical structure development;GO:0048513//animal organ development;GO:0032502//developmental process;GO:0044699//single-organism process;GO:0050953//sensory perception of light stimulus;GO:0007275//multicellular organism development;GO:0007423//senso…
XM_008335435.2	11.6667	228.027	0.143333	2.69667	4.23373	3.73396e-05	0.00443991	yes	Lrp2	PREDICTED: LOW QUALITY PROTEIN: low-density lipoprotein receptor-related protein 1B-like [Cynoglossus semilaevis]	-	-	-	-	-	-	-
XM_008335659.2	0	47.8767	0.001	1.66	10.697	0.000121934	0.0117392	yes	ANXA1	PREDICTED: annexin A1 [Cynoglossus semilaevis]	-	-	-	-	-	-	-
XM_008335724.2	221.643	17.6667	2.90333	0.226667	-3.67907	2.28577e-07	5.39683e-05	yes	-	PREDICTED: low molecular weight neuronal intermediate filament-like [Cynoglossus semilaevis]	-	-	-	-	-	-	-
XM_008335763.1	6.2	248.323	0.0766667	3.06	5.31879	1.61358e-08	5.17037e-06	yes	Lrp2	PREDICTED: low-density lipoprotein receptor-related protein 2-like, partial [Cynoglossus semilaevis]	-	-	-	-	-	-	-
XM_008335890.1	48	314.667	1.25	8.01333	2.68047	5.12753e-07	0.000113463	yes	slc25a25a	PREDICTED: calcium-binding mitochondrial carrier protein SCaMC-2-A-like [Cynoglossus semilaevis]	-	-	-	-	-	-	-
XM_008335988.2	56.98	0	0.603333	0.001	-9.23681	0.000285384	0.0223179	yes	Atxn2	PREDICTED: ataxin-2-like isoform X6 [Cynoglossus semilaevis]	-	-	-	-	-	-	-
XM_008335994.2	0	43.1733	0.001	1.67667	10.7114	0.000217193	0.0180003	yes	GGH	PREDICTED: gamma-glutamyl hydrolase-like [Cynoglossus semilaevis]	Metabolism	Metabolism of cofactors and vitamins	ko00790//Folate biosynthesis	K01307	-	-	-
XM_008336130.2	104.087	0	0.69	0.001	-9.43045	6.63712e-05	0.00715099	yes	CLTC	PREDICTED: clathrin heavy chain 1-like isoform X3 [Cynoglossus semilaevis]	Cellular Processes	Transport and catabolism	ko04144//Endocytosis;ko04142//Lysosome	K04646	-	-	-
XM_008336135.2	11.6667	187.333	0.45	6.99333	3.95798	1.3197e-06	0.000257399	yes	zar1	PREDICTED: zygote arrest protein 1 [Cynoglossus semilaevis]	-	-	-	-	-	-	-
XM_008336187.2	1944.43	602.767	21.7733	6.59667	-1.72275	2.74262e-17	3.14738e-14	yes	KANK1	PREDICTED: KN motif and ankyrin repeat domain-containing protein 1 isoform X2 [Cynoglossus semilaevis]	-	-	-	-	-	-	-
XM_008336250.2	341	874	15.7033	39.26	1.32199	5.57707e-08	1.55484e-05	yes	rasl11b	PREDICTED: ras-like protein family member 11B [Cynoglossus semilaevis]	-	-	-	-	-	GO:0097159//organic cyclic compound binding;GO:1901363//heterocyclic compound binding;GO:0036094//small molecule binding;GO:0097367//carbohydrate derivative binding;GO:0001882//nucleoside binding;GO:0005488//binding;GO:0032549//ribonucleoside binding;GO:0001883//purine nucleoside binding;GO:0032550//purine ribonucleoside binding	GO:0050896//response to stimulus;GO:1901565//organonitrogen compound catabolic process;GO:0007165//signal transduction;GO:0044712//single-organism catabolic process;GO:0046434//organophosphate catabolic process;GO:0006195//purine nucleotide catabolic process;GO:0044700//single organism signaling;GO:1901136//carbohydrate derivative catabolic process;GO:0006139//nucleobase-containing compound metab…
XM_008336345.2	0	49.7733	0.001	0.96	9.90689	0.000114486	0.0112187	yes	Fmo5	PREDICTED: dimethylaniline monooxygenase [N-oxide-forming] 5-like isoform X1 [Cynoglossus semilaevis]	Metabolism	Xenobiotics biodegradation and metabolism;Global and Overview	ko01120//Microbial metabolism in diverse environments;ko00982//Drug metabolism - cytochrome P450	K00485	-	-	-
XM_008338443.2	246.923	0.263333	1.99	0.00333333	-9.22159	1.28851e-11	7.39333e-09	yes	Eps15l1	PREDICTED: epidermal growth factor receptor substrate 15-like 1 isoform X6 [Cynoglossus semilaevis]	Cellular Processes	Transport and catabolism	ko04144//Endocytosis	K12472	-	-	-
XM_008338488.2	36.4233	210.113	1.49	8.39667	2.4945	0.000217408	0.0180003	yes	IGFBP1	PREDICTED: insulin-like growth factor-binding protein 1 [Cynoglossus semilaevis]	-	-	-	-	GO:0044424//intracellular part;GO:0044464//cell part;GO:0005622//intracellular;GO:0005623//cell	GO:0005515//protein binding;GO:0019838//growth factor binding;GO:0005520//insulin-like growth factor binding;GO:0005488//binding	GO:0006950//response to stress;GO:0050896//response to stimulus;GO:0044699//single-organism process;GO:0008283//cell proliferation
XM_017031147.1	1010.12	459.147	15.1767	6.73	-1.17318	2.00871e-06	0.000365764	yes	ivns1abpa	PREDICTED: influenza virus NS1A-binding protein [Cynoglossus semilaevis]	-	-	-	-	-	-	-
XM_017031181.1	0.56	161.41	0.00666667	1.39667	7.71081	0.000716677	0.0458692	yes	Lrrc7	PREDICTED: leucine-rich repeat-containing protein 7 isoform X9 [Cynoglossus semilaevis]	-	-	-	-	-	-	-
XM_017031241.1	244.087	1446.75	7.20333	41.5367	2.52765	1.83415e-23	3.93514e-20	yes	BSG	PREDICTED: basigin isoform X1 [Cynoglossus semilaevis]	-	-	-	-	-	-	-
XM_017031350.1	111.267	0	2.09667	0.001	-11.0339	9.85803e-08	2.62948e-05	yes	Espnl	PREDICTED: espin-like protein isoform X1 [Cynoglossus semilaevis]	-	-	-	-	-	-	-
XM_017031384.1	217.39	541.247	7.17	17.3967	1.27877	5.3122e-05	0.00593067	yes	RNF152	PREDICTED: E3 ubiquitin-protein ligase RNF152 [Cynoglossus semilaevis]	-	-	-	-	-	GO:0043167//ion binding;GO:0005488//binding;GO:0043169//cation binding	-
XM_017031497.1	72.6267	0	1.58667	0.001	-10.6318	5.32671e-06	0.000842729	yes	L3MBTL1	PREDICTED: lethal(3)malignant brain tumor-like protein 4, partial [Cynoglossus semilaevis]	-	-	-	-	-	-	-
XM_017031590.1	158.653	0	1.03333	0.001	-10.0131	9.01057e-11	4.40233e-08	yes	RREB1	PREDICTED: ras-responsive element-binding protein 1 isoform X5 [Cynoglossus semilaevis]	-	-	-	-	-	-	-
XM_017031646.1	0.01	136.553	0.001	1.5	10.5507	3.00099e-06	0.000512411	yes	zgc:66014	PREDICTED: lisH domain and HEAT repeat-containing protein KIAA1468 homolog isoform X2 [Cynoglossus semilaevis]	-	-	-	-	-	-	-
XM_017031707.1	302.7	0	2.29333	0.001	-11.1632	4.54222e-07	0.000101421	yes	ARFGEF1	PREDICTED: brefeldin A-inhibited guanine nucleotide-exchange protein 1 isoform X3 [Cynoglossus semilaevis]	Cellular Processes	Transport and catabolism	ko04144//Endocytosis	K18442	-	-	-
XM_017031899.1	374	141.333	3.25	1.19667	-1.44142	0.000179469	0.0154827	yes	COL4A6	PREDICTED: collagen alpha-4(IV) chain-like [Cynoglossus semilaevis]	Cellular Processes;Environmental Information Processing	Cellular commiunity;Signaling molecules and interaction	ko04510//Focal adhesion;ko04512//ECM-receptor interaction	K06237	-	-	-
XM_017032279.1	103.667	6.42333	3.59333	0.22	-4.02975	0.000216378	0.0179981	yes	PDE9A	PREDICTED: high affinity cGMP-specific 3',5'-cyclic phosphodiesterase 9A-like isoform X2 [Cynoglossus semilaevis]	Metabolism	Nucleotide metabolism	ko00230//Purine metabolism	K13761	-	GO:0016788//hydrolase activity, acting on ester bonds;GO:0043167//ion binding;GO:0005488//binding;GO:0008081//phosphoric diester hydrolase activity;GO:0004112//cyclic-nucleotide phosphodiesterase activity;GO:0043169//cation binding;GO:0003824//catalytic activity;GO:0042578//phosphoric ester hydrolase activity;GO:0016787//hydrolase activity	GO:0007154//cell communication;GO:0044699//single-organism process;GO:0009987//cellular process;GO:0044763//single-organism cellular process
XM_017032280.1	359.053	25.1567	5.06667	0.346667	-3.86942	1.94448e-12	1.37075e-09	yes	Pde9a	PREDICTED: high affinity cGMP-specific 3',5'-cyclic phosphodiesterase 9A-like isoform X2 [Cynoglossus semilaevis]	Metabolism	Nucleotide metabolism	ko00230//Purine metabolism	K13761	-	GO:0042578//phosphoric ester hydrolase activity;GO:0043167//ion binding;GO:0016787//hydrolase activity;GO:0008081//phosphoric diester hydrolase activity;GO:0016788//hydrolase activity, acting on ester bonds;GO:0004112//cyclic-nucleotide phosphodiesterase activity;GO:0043169//cation binding;GO:0003824//catalytic activity;GO:0005488//binding	GO:0044763//single-organism cellular process;GO:0007154//cell communication;GO:0044699//single-organism process;GO:0009987//cellular process
XM_017032573.1	102.047	0	1.2	0.001	-10.2288	0.000162381	0.0145001	yes	fam214a	PREDICTED: protein FAM214A isoform X2 [Cynoglossus semilaevis]	-	-	-	-	-	-	-
XM_017032845.1	79.4467	0	1.03667	0.001	-10.0177	2.69756e-06	0.000472035	yes	NOX5	PREDICTED: NADPH oxidase 5 [Cynoglossus semilaevis]	-	-	-	-	-	-	-
XM_017032998.1	85.92	0	1	0.001	-9.96578	0.000364799	0.0273001	yes	2021-09-07	PREDICTED: septin-7-like isoform X1 [Cynoglossus semilaevis]	-	-	-	-	-	-	-
XM_017033069.1	651.637	279.743	5.58333	2.33333	-1.25873	5.71961e-05	0.00635676	yes	Kif21a	PREDICTED: kinesin-like protein KIF21A [Cynoglossus semilaevis]	-	-	-	-	-	-	-
XM_017033100.1	605.66	2173.88	10.7833	37.7667	1.80831	7.30291e-21	1.16248e-17	yes	-	PREDICTED: early endosome antigen 1-like [Oryzias latipes]	-	-	-	-	-	-	-
XM_017033101.1	950.007	3378.79	19.4033	67.3233	1.7948	3.50968e-25	9.11519e-22	yes	-	PREDICTED: early endosome antigen 1-like [Oryzias latipes]	-	-	-	-	-	-	-
XM_017033589.1	0	96.1033	0.001	1.04667	10.0316	0.000292168	0.0227044	yes	PTBP1	PREDICTED: polypyrimidine tract-binding protein 1 isoform X2 [Cynoglossus semilaevis]	-	-	-	-	-	-	-
XM_017033598.1	88.6367	0	1.38333	0.001	-10.4339	6.89565e-07	0.000146669	yes	TCTE1	PREDICTED: T-complex-associated testis-expressed protein 1 isoform X1 [Cynoglossus semilaevis]	-	-	-	-	-	-	-
XM_017033736.1	72.02	0	0.59	0.001	-9.20457	1.10407e-05	0.00153902	yes	DNMT3A	PREDICTED: DNA (cytosine-5)-methyltransferase 3A-like isoform X6 [Cynoglossus semilaevis]	Metabolism	Amino acid metabolism;Global and Overview	ko01100//Metabolic pathways;ko00270//Cysteine and methionine metabolism	K17398	-	-	-
XM_017033788.1	36.9233	648.697	0.61	10.4233	4.09486	1.23673e-25	3.81423e-22	yes	ZP2	zona pellucida protein AX [Thunnus orientalis]	-	-	-	-	-	-	-
XM_017033843.1	716.817	1481.38	5.24333	10.53	1.00595	4.1265e-05	0.00488312	yes	SYNE2	PREDICTED: nesprin-2-like isoform X1 [Cynoglossus semilaevis]	-	-	-	-	-	-	-
XM_017034122.1	0.143333	128.57	0.00333333	1.51667	8.82972	2.44121e-08	7.43604e-06	yes	PCDH7	PREDICTED: protocadherin-7 isoform X5 [Cynoglossus semilaevis]	-	-	-	-	-	-	-
XM_017034211.1	0	136.59	0.001	0.896667	9.80843	4.14237e-05	0.00488761	yes	Itgb4	PREDICTED: integrin beta-4 isoform X1 [Cynoglossus semilaevis]	Environmental Information Processing;Cellular Processes	Cellular commiunity;Signaling molecules and interaction;Cell motility	ko04510//Focal adhesion;ko04810//Regulation of actin cytoskeleton;ko04512//ECM-receptor interaction	K06525	-	-	-
XM_017034314.1	44.3333	240.333	0.823333	4.32	2.39148	0.000103654	0.0103331	yes	CDC25A	PREDICTED: M-phase inducer phosphatase 2 [Cynoglossus semilaevis]	Cellular Processes;Organismal Systems;Environmental Information Processing	Cell growth and death;Signal transduction;Endocrine system	ko04010//MAPK signaling pathway;ko04110//Cell cycle;ko04914//Progesterone-mediated oocyte maturation	K05866	GO:0005623//cell;GO:0044464//cell part	-	GO:0006796//phosphate-containing compound metabolic process;GO:0008152//metabolic process;GO:0071704//organic substance metabolic process;GO:0044260//cellular macromolecule metabolic process;GO:0051726//regulation of cell cycle;GO:0050794//regulation of cellular process;GO:0036211//protein modification process;GO:0007346//regulation of mitotic cell cycle;GO:0009987//cellular process;GO:0016311//d…
XM_017034721.1	319.66	809.57	5.36667	13.2333	1.30208	1.40227e-07	3.56682e-05	yes	EEF2K	PREDICTED: eukaryotic elongation factor 2 kinase isoform X3 [Cynoglossus semilaevis]	-	-	-	-	-	-	-
XM_017034732.1	149.307	0.23	1.44333	0.00333333	-8.75822	1.54342e-08	4.97789e-06	yes	LRRC4B	PREDICTED: leucine-rich repeat-containing protein 4B-like [Cynoglossus semilaevis]	Environmental Information Processing	Signaling molecules and interaction	ko04514//Cell adhesion molecules (CAMs)	K16360	-	-	-
XM_017034843.1	164.557	0	1.18667	0.001	-10.2127	7.60021e-09	2.65986e-06	yes	PICALM	PREDICTED: phosphatidylinositol-binding clathrin assembly protein-like isoform X3 [Cynoglossus semilaevis]	-	-	-	-	-	-	-
XM_017034845.1	126.54	0	0.94	0.001	-9.87652	1.7045e-07	4.22665e-05	yes	Picalm	PREDICTED: phosphatidylinositol-binding clathrin assembly protein-like isoform X5 [Cynoglossus semilaevis]	-	-	-	-	-	-	-
XM_017034941.1	36.8	0	0.323333	0.001	-8.33688	0.000462566	0.0327957	yes	GRIN2A	PREDICTED: glutamate receptor ionotropic, NMDA 2A-like [Cynoglossus semilaevis]	Environmental Information Processing	Signaling molecules and interaction;Signal transduction	ko04080//Neuroactive ligand-receptor interaction;ko04020//Calcium signaling pathway	K05209	GO:0044425//membrane part;GO:0071944//cell periphery;GO:0031224//intrinsic component of membrane;GO:0045202//synapse;GO:0005623//cell;GO:0097060//synaptic membrane;GO:0005886//plasma membrane;GO:0016020//membrane;GO:0098805//whole membrane;GO:0044464//cell part;GO:0044456//synapse part;GO:0044459//plasma membrane part;GO:0098590//plasma membrane region;GO:0098589//membrane region	GO:0004872//receptor activity;GO:0015075//ion transmembrane transporter activity;GO:0015267//channel activity;GO:0099600//transmembrane receptor activity;GO:0022838//substrate-specific channel activity;GO:0005231//excitatory extracellular ligand-gated ion channel activity;GO:0005215//transporter activity;GO:0015276//ligand-gated ion channel activity;GO:0022892//substrate-specific transporter acti…	GO:0007215//glutamate receptor signaling pathway;GO:0007166//cell surface receptor signaling pathway;GO:0051716//cellular response to stimulus;GO:0050896//response to stimulus;GO:0044763//single-organism cellular process;GO:0007165//signal transduction;GO:0044765//single-organism transport;GO:0006810//transport;GO:1902578//single-organism localization;GO:0051179//localization;GO:0007154//cell com…
XM_017035175.1	0	182.347	0.001	3.86333	11.9156	8.74513e-06	0.00128616	yes	CAPN2	PREDICTED: calpain-2 catalytic subunit-like [Cynoglossus semilaevis]	Genetic Information Processing;Cellular Processes	Cellular commiunity;Folding, sorting and degradation;Cell growth and death	ko04510//Focal adhesion;ko04141//Protein processing in endoplasmic reticulum;ko04210//Apoptosis	K03853	-	-	-
XM_017035295.1	183.457	0	1.38	0.001	-10.4305	4.87752e-12	3.08572e-09	yes	MYH9	PREDICTED: myosin-9-like isoform X2 [Cynoglossus semilaevis]	Cellular Processes	Cellular commiunity	ko04530//Tight junction	K10352	GO:0043229//intracellular organelle;GO:0005623//cell;GO:0043226//organelle;GO:0044464//cell part;GO:0015629//actin cytoskeleton;GO:0043232//intracellular non-membrane-bounded organelle;GO:0044424//intracellular part;GO:0043228//non-membrane-bounded organelle;GO:0005622//intracellular;GO:0005856//cytoskeleton	GO:1901363//heterocyclic compound binding;GO:0097367//carbohydrate derivative binding;GO:0016787//hydrolase activity;GO:0016818//hydrolase activity, acting on acid anhydrides, in phosphorus-containing anhydrides;GO:0008092//cytoskeletal protein binding;GO:0017111//nucleoside-triphosphatase activity;GO:0001883//purine nucleoside binding;GO:0001882//nucleoside binding;GO:0016817//hydrolase activity…	GO:0030154//cell differentiation;GO:0072112//glomerular visceral epithelial cell differentiation;GO:0061005//cell differentiation involved in kidney development;GO:0030855//epithelial cell differentiation;GO:0072006//nephron development;GO:0048869//cellular developmental process;GO:0035850//epithelial cell differentiation involved in kidney development;GO:0009653//anatomical structure morphogenes…
XM_017035516.1	635.857	286.463	2.97	1.30667	-1.18457	1.11428e-05	0.00154452	yes	Dchs1	PREDICTED: protocadherin-23 [Cynoglossus semilaevis]	-	-	-	-	GO:0016020//membrane;GO:0044425//membrane part;GO:0031224//intrinsic component of membrane	-	GO:0022610//biological adhesion;GO:0098609//cell-cell adhesion;GO:0007155//cell adhesion
XM_017035588.1	27.1067	185	0.51	3.41333	2.74261	0.000224817	0.0185206	yes	Plk1	PREDICTED: LOW QUALITY PROTEIN: serine/threonine-protein kinase PLK1 [Cynoglossus semilaevis]	Cellular Processes;Organismal Systems;Environmental Information Processing	Signal transduction;Endocrine system;Cell growth and death	ko04068//FoxO signaling pathway;ko04114//Oocyte meiosis;ko04110//Cell cycle;ko04914//Progesterone-mediated oocyte maturation	K06631	-	GO:0016301//kinase activity;GO:0097367//carbohydrate derivative binding;GO:0004672//protein kinase activity;GO:0032550//purine ribonucleoside binding;GO:0032549//ribonucleoside binding;GO:0003824//catalytic activity;GO:0097159//organic cyclic compound binding;GO:0005488//binding;GO:1901363//heterocyclic compound binding;GO:0016740//transferase activity;GO:0016772//transferase activity, transferri…	GO:0071704//organic substance metabolic process;GO:0036211//protein modification process;GO:0009987//cellular process;GO:0043412//macromolecule modification;GO:0044238//primary metabolic process;GO:0008152//metabolic process;GO:0007049//cell cycle;GO:0043170//macromolecule metabolic process;GO:0044237//cellular metabolic process;GO:0044763//single-organism cellular process;GO:0044267//cellular pr…
XM_017035618.1	98.3333	414	2.70667	11.13	2.03986	7.56138e-07	0.000158776	yes	CEBPB	PREDICTED: CCAAT/enhancer-binding protein beta-like isoform X1 [Cynoglossus semilaevis]	-	-	-	-	-	GO:1901363//heterocyclic compound binding;GO:0097159//organic cyclic compound binding;GO:0003676//nucleic acid binding;GO:0003677//DNA binding;GO:0001071//nucleic acid binding transcription factor activity;GO:0005488//binding	GO:1901362//organic cyclic compound biosynthetic process;GO:0034645//cellular macromolecule biosynthetic process;GO:0043207//response to external biotic stimulus;GO:0008152//metabolic process;GO:0044238//primary metabolic process;GO:0090304//nucleic acid metabolic process;GO:0044237//cellular metabolic process;GO:1901360//organic cyclic compound metabolic process;GO:0016070//RNA metabolic process…
XM_017035620.1	0	157.253	0.001	3	11.5507	5.64891e-11	2.90366e-08	yes	tpx2-b	PREDICTED: targeting protein for Xklp2-like isoform X1 [Cynoglossus semilaevis]	-	-	-	-	GO:0043226//organelle;GO:0044424//intracellular part;GO:0044464//cell part;GO:0043229//intracellular organelle;GO:0043228//non-membrane-bounded organelle;GO:0005623//cell;GO:0043232//intracellular non-membrane-bounded organelle;GO:0005856//cytoskeleton;GO:0015630//microtubule cytoskeleton;GO:0005622//intracellular	-	GO:0044699//single-organism process;GO:0000278//mitotic cell cycle;GO:0009987//cellular process;GO:0007049//cell cycle;GO:0044763//single-organism cellular process
XM_017035733.1	239.597	0	2.62	0.001	-11.3554	5.44055e-17	6.10158e-14	yes	myt1	PREDICTED: myelin transcription factor 1-like isoform X9 [Cynoglossus semilaevis]	-	-	-	-	-	-	-
XM_017035864.1	0	192.363	0.001	1.11	10.1163	8.25314e-06	0.00122827	yes	Iqsec2	PREDICTED: IQ motif and SEC7 domain-containing protein 2-like isoform X1 [Cynoglossus semilaevis]	Cellular Processes	Transport and catabolism	ko04144//Endocytosis	K12495	-	-	-
XM_017036096.1	4394.71	13.0233	99.6	0.283333	-8.4575	6.94326e-14	5.61676e-11	yes	pssA	PREDICTED: CDP-diacylglycerol--serine O-phosphatidyltransferase isoform X1 [Cynoglossus semilaevis]	-	-	-	-	-	GO:0016740//transferase activity;GO:0016772//transferase activity, transferring phosphorus-containing groups;GO:0003824//catalytic activity	-
XM_017036097.1	2865.61	10485.9	51.1967	182.883	1.8368	1.50408e-25	4.19132e-22	yes	pssA	PREDICTED: CDP-diacylglycerol--serine O-phosphatidyltransferase isoform X2 [Cynoglossus semilaevis]	-	-	-	-	-	GO:0016740//transferase activity;GO:0016772//transferase activity, transferring phosphorus-containing groups;GO:0003824//catalytic activity	-
XM_017036283.1	0	86.43	0.001	1.3	10.3443	0.000403332	0.0296173	yes	B4GALT3	PREDICTED: beta-1,4-galactosyltransferase 3-like [Cynoglossus semilaevis]	Metabolism	Glycan biosynthesis and metabolism;Global and Overview	ko01100//Metabolic pathways;ko00510//N-Glycan biosynthesis;ko00514//Other types of O-glycan biosynthesis;ko00601//Glycosphingolipid biosynthesis - lacto and neolacto series;ko00533//Glycosaminoglycan biosynthesis - keratan sulfate	K07968	-	-	-
XM_017036343.1	158.27	594.5	2.06333	7.55667	1.87277	8.88495e-09	3.06599e-06	yes	Itih3	PREDICTED: inter-alpha-trypsin inhibitor heavy chain H3-like isoform X2 [Cynoglossus semilaevis]	-	-	-	-	-	-	-
XM_017036349.1	0	35.55	0.001	0.94	9.87652	0.000636164	0.0420993	yes	GRM3	PREDICTED: metabotropic glutamate receptor 2 [Cynoglossus semilaevis]	Environmental Information Processing	Signaling molecules and interaction	ko04080//Neuroactive ligand-receptor interaction	K04605	GO:0031224//intrinsic component of membrane;GO:0044425//membrane part;GO:0016020//membrane	GO:0004872//receptor activity;GO:0060089//molecular transducer activity;GO:0004888//transmembrane signaling receptor activity;GO:0099600//transmembrane receptor activity;GO:0038023//signaling receptor activity;GO:0004871//signal transducer activity	GO:0007154//cell communication;GO:0051716//cellular response to stimulus;GO:0044763//single-organism cellular process;GO:0044700//single organism signaling;GO:0065007//biological regulation;GO:0007166//cell surface receptor signaling pathway;GO:0044699//single-organism process;GO:0007165//signal transduction;GO:0050789//regulation of biological process;GO:0009987//cellular process;GO:0050794//reg…
XM_017036574.1	0	54.59	0.001	0.323333	8.33688	7.35977e-05	0.00784395	yes	ATP2B2	PREDICTED: plasma membrane calcium-transporting ATPase 2 isoform X1 [Cynoglossus semilaevis]	Organismal Systems;Environmental Information Processing	Circulatory system;Signal transduction	ko04020//Calcium signaling pathway;ko04261//Adrenergic signaling in cardiomyocytes	K05850	GO:0031224//intrinsic component of membrane;GO:0044425//membrane part;GO:0016020//membrane	GO:0003824//catalytic activity;GO:0022804//active transmembrane transporter activity;GO:0032550//purine ribonucleoside binding;GO:0032549//ribonucleoside binding;GO:0017111//nucleoside-triphosphatase activity;GO:0097367//carbohydrate derivative binding;GO:0001882//nucleoside binding;GO:0042626//ATPase activity, coupled to transmembrane movement of substances;GO:0019829//cation-transporting ATPase…	GO:1902578//single-organism localization;GO:0030001//metal ion transport;GO:0070838//divalent metal ion transport;GO:0051234//establishment of localization;GO:0006811//ion transport;GO:0006810//transport;GO:0051179//localization;GO:0006812//cation transport;GO:0006816//calcium ion transport;GO:0044699//single-organism process;GO:0072511//divalent inorganic cation transport;GO:0044765//single-orga…
XM_017036578.1	92.5933	0	1.03667	0.001	-10.0177	0.000232966	0.0190646	yes	atp2b2	PREDICTED: plasma membrane calcium-transporting ATPase 2 isoform X4 [Cynoglossus semilaevis]	Organismal Systems;Environmental Information Processing	Circulatory system;Signal transduction	ko04020//Calcium signaling pathway;ko04261//Adrenergic signaling in cardiomyocytes	K05850	-	-	-
XM_017036680.1	0	108.87	0.001	0.926667	9.85591	0.000216651	0.0179981	yes	CAMTA1	PREDICTED: calmodulin-binding transcription activator 1 isoform X1 [Cynoglossus semilaevis]	-	-	-	-	-	-	-
XM_017036752.1	0	163.347	0.001	0.83	9.69697	1.59841e-05	0.00210896	yes	Nav1	PREDICTED: neuron navigator 1 isoform X2 [Cynoglossus semilaevis]	-	-	-	-	-	-	-
XM_017036793.1	525.74	1359.19	7.21	18.2	1.33587	0.000206571	0.0174226	yes	gnb1	PREDICTED: guanine nucleotide-binding protein G(I)/G(S)/G(T) subunit beta-1-like [Cynoglossus semilaevis]	Organismal Systems	Sensory system	ko04744//Phototransduction	K04536	-	GO:0060089//molecular transducer activity	-
XM_017036838.1	36.86	0	0.466667	0.001	-8.86625	0.000764355	0.0484494	yes	SRPK1	PREDICTED: SRSF protein kinase 1-like isoform X4 [Cynoglossus semilaevis]	-	-	-	-	-	-	-
XM_017037149.1	876.11	384.157	8.28	3.54	-1.22588	4.05572e-07	9.26544e-05	yes	GPATCH8	Dual specificity protein phosphatase 19 [Larimichthys crocea]	-	-	-	-	-	-	-
XM_017037513.1	150.27	0	3.51333	0.001	-11.7786	1.04821e-06	0.000211987	yes	FOXN2	PREDICTED: forkhead box protein N2 isoform X2 [Cynoglossus semilaevis]	-	-	-	-	-	-	-
XM_017037913.1	50.8667	0	0.56	0.001	-9.12928	8.57159e-05	0.008886	yes	Kirrel	PREDICTED: kin of IRRE-like protein 2 isoform X2 [Cynoglossus semilaevis]	-	-	-	-	-	-	-
XM_017038259.1	22.3333	379	0.62	10.2133	4.04204	1.16909e-12	8.36089e-10	yes	-	PREDICTED: mucin-5AC-like [Lates calcarifer]	-	-	-	-	-	-	-
XM_017038321.1	43.89	253.82	0.52	2.92333	2.49103	6.82866e-05	0.00732879	yes	LIFR	PREDICTED: leukemia inhibitory factor receptor-like [Cynoglossus semilaevis]	Environmental Information Processing	Signal transduction;Signaling molecules and interaction	ko04060//Cytokine-cytokine receptor interaction;ko04630//Jak-STAT signaling pathway	K05058	-	-	-
XM_017038337.1	804.33	276.373	3.54	1.18	-1.58496	1.53492e-06	0.000289093	yes	speg	PREDICTED: striated muscle preferentially expressed protein kinase [Cynoglossus semilaevis]	-	-	-	-	-	-	-
XM_017038339.1	0	41.5533	0.001	0.55	9.10329	0.000540478	0.037564	yes	ARHGAP20	PREDICTED: rho GTPase-activating protein 20-like [Cynoglossus semilaevis]	-	-	-	-	-	-	-
XM_017038375.1	0	128.727	0.001	0.876667	9.77588	4.27347e-08	1.22604e-05	yes	KALRN	PREDICTED: kalirin-like isoform X2 [Cynoglossus semilaevis]	-	-	-	-	-	-	-
XM_017038521.1	72.9867	0	0.91	0.001	-9.82972	4.46407e-06	0.000719883	yes	Zbtb7c	PREDICTED: zinc finger and BTB domain-containing protein 7C [Cynoglossus semilaevis]	-	-	-	-	-	-	-
XM_017038576.1	175.077	0	2.48333	0.001	-11.2781	2.93618e-12	1.93185e-09	yes	R3HDM1	PREDICTED: R3H domain-containing protein 1 isoform X6 [Cynoglossus semilaevis]	-	-	-	-	-	-	-
XM_017038714.1	446.457	0.166667	1.87333	0.001	-10.8714	7.39985e-08	2.01742e-05	yes	UNC80	PREDICTED: protein unc-80 homolog isoform X3 [Cynoglossus semilaevis]	-	-	-	-	-	-	-
XM_017038719.1	1262.44	2763.36	5.22333	11.17	1.09659	3.31738e-06	0.000556801	yes	UNC80	PREDICTED: protein unc-80 homolog isoform X8 [Cynoglossus semilaevis]	-	-	-	-	-	-	-
XM_017038765.1	0	106.94	0.001	0.713333	9.47843	0.00014625	0.0134142	yes	Hecw2	PREDICTED: E3 ubiquitin-protein ligase HECW2-like isoform X3 [Cynoglossus semilaevis]	-	-	-	-	-	-	-
XM_017039336.1	8.31333	547.207	0.07	4.31333	5.9453	1.24061e-10	5.84244e-08	yes	ATP8A1	PREDICTED: phospholipid-transporting ATPase IA isoform X1 [Cynoglossus semilaevis]	-	-	-	-	-	-	-
XM_017039338.1	442.567	0	3.7	0.001	-11.8533	4.68709e-31	2.31289e-27	yes	ATP8A1	PREDICTED: phospholipid-transporting ATPase IA isoform X1 [Cynoglossus semilaevis]	-	-	-	-	-	-	-
XM_017039339.1	8.31333	547.207	0.07	4.31333	5.9453	1.24317e-10	5.84244e-08	yes	ATP8A1	PREDICTED: phospholipid-transporting ATPase IA isoform X1 [Cynoglossus semilaevis]	-	-	-	-	-	-	-
XM_017039454.1	1143.89	548.137	9.13	4.26	-1.09976	1.18249e-05	0.00162537	yes	FAM13B	PREDICTED: protein FAM13B [Cynoglossus semilaevis]	-	-	-	-	-	-	-
XM_017039629.1	199.843	0	0.1	0.001	-6.64386	0.000576119	0.0389975	yes	Ttn	PREDICTED: titin-like [Cynoglossus semilaevis]	-	-	-	-	-	-	-
XM_017039992.1	334.333	50.3333	3.63333	0.533333	-2.76818	3.75547e-08	1.10308e-05	yes	Cenpj	PREDICTED: centromere protein J [Cynoglossus semilaevis]	-	-	-	-	-	-	-
XM_017040186.1	159	644.667	9.46333	37.48	1.9857	4.15781e-10	1.76872e-07	yes	Nms	PREDICTED: neuromedin-S [Cynoglossus semilaevis]	-	-	-	-	-	-	-
XM_017040381.1	124	361	2.77333	7.86	1.50291	0.000280695	0.0220042	yes	-	PREDICTED: heat shock 70 kDa protein 1 [Cynoglossus semilaevis]	Cellular Processes;Genetic Information Processing;Environmental Information Processing	Transcription;Transport and catabolism;Folding, sorting and degradation;Signal transduction	ko04010//MAPK signaling pathway;ko04144//Endocytosis;ko04141//Protein processing in endoplasmic reticulum;ko03040//Spliceosome	K03283	-	-	-
XM_017040533.1	104.18	0.126667	2.41	0.00333333	-9.49785	0.000119711	0.0115829	yes	-	PREDICTED: serine/arginine repetitive matrix protein 1-like [Neolamprologus brichardi]	-	-	-	-	-	-	-
XM_017040734.1	1221.3	570.58	7.2	3.28333	-1.13284	6.26635e-08	1.72748e-05	yes	Sdk2	PREDICTED: protein sidekick-2-like isoform X3 [Cynoglossus semilaevis]	-	-	-	-	-	-	-
XM_017040879.1	0	99.4667	0.001	3.43333	11.7454	2.28211e-07	5.39683e-05	yes	mturn	PREDICTED: maturin-like [Cynoglossus semilaevis]	-	-	-	-	-	-	-
XM_017041028.1	0	40.5067	0.001	0.403333	8.65583	0.000421934	0.0307091	yes	anln	PREDICTED: actin-binding protein anillin isoform X5 [Cynoglossus semilaevis]	-	-	-	-	-	-	-
XM_017041070.1	57.1867	0	0.886667	0.001	-9.79225	6.62096e-05	0.00714919	yes	Atxn1	PREDICTED: ataxin-1 isoform X2 [Cynoglossus semilaevis]	-	-	-	-	-	-	-
XM_017041262.1	0	39.9967	0.001	0.41	8.67948	0.000378316	0.0280727	yes	TRIM46	PREDICTED: tripartite motif-containing protein 46-like isoform X1 [Cynoglossus semilaevis]	-	-	-	-	-	-	-
XM_017041267.1	0	86.7333	0.001	1.24333	10.28	0.000352203	0.0265747	yes	efna1	PREDICTED: ephrin-A1-like isoform X1 [Cynoglossus semilaevis]	-	-	-	-	-	-	-
XM_017041353.1	614.017	230.263	7.11667	2.58333	-1.46197	5.80972e-05	0.0064424	yes	UBP1	PREDICTED: upstream-binding protein 1 isoform X2 [Cynoglossus semilaevis]	-	-	-	-	-	-	-
XM_017041636.1	357.277	0	4.89	0.001	-12.2556	4.8103e-24	1.18684e-20	yes	slc12a9	PREDICTED: solute carrier family 12 member 9 [Cynoglossus semilaevis]	-	-	-	-	-	-	-
XM_017041662.1	2072.83	513.337	74.0467	17.8367	-2.05359	3.38455e-23	6.95891e-20	yes	epd1	PREDICTED: ependymin-1-like [Cynoglossus semilaevis]	-	-	-	-	-	-	-
XM_017041779.1	474.93	157.217	4.39667	1.41667	-1.63391	6.15082e-06	0.000951468	yes	PCF11	PREDICTED: pre-mRNA cleavage complex 2 protein Pcf11 isoform X2 [Cynoglossus semilaevis]	Genetic Information Processing	Translation	ko03015//mRNA surveillance pathway	K14400	-	-	-
XM_017042114.1	169.03	0	3.00667	0.001	-11.5539	1.0764e-10	5.15689e-08	yes	Tgs1	PREDICTED: trimethylguanosine synthase [Cynoglossus semilaevis]	Genetic Information Processing	Translation	ko03013//RNA transport	K14292	-	-	-
XM_017042234.1	43.2533	0	0.493333	0.001	-8.94642	0.000262288	0.0208159	yes	Lppr4	PREDICTED: phospholipid phosphatase-related protein type 4-like isoform X2 [Cynoglossus semilaevis]	-	-	-	-	-	-	-
XM_017042335.1	99.6767	0.00333333	0.45	0.001	-8.81378	0.000247105	0.0197308	yes	Piezo2	PREDICTED: piezo-type mechanosensitive ion channel component 2 isoform X5 [Cynoglossus semilaevis]	-	-	-	-	-	-	-
XM_017042394.1	81.28	0	0.486667	0.001	-8.92679	2.10003e-06	0.000380985	yes	Ptprd	PREDICTED: receptor-type tyrosine-protein phosphatase S-like isoform X2 [Cynoglossus semilaevis]	-	-	-	-	-	-	-
XM_017042526.1	1.66667	125.657	0.02	1.32333	6.04803	1.14287e-05	0.00157972	yes	PPP1R9A	PREDICTED: LOW QUALITY PROTEIN: neurabin-1-like [Cynoglossus semilaevis]	-	-	-	-	-	-	-
XM_017042704.1	52.4767	0	0.42	0.001	-8.71425	8.61486e-05	0.00891213	yes	SETBP1	PREDICTED: SET-binding protein-like [Cynoglossus semilaevis]	-	-	-	-	-	-	-
XM_017042871.1	0	64.0167	0.001	0.626667	9.29155	1.73307e-05	0.00225647	yes	Dab2ip	PREDICTED: disabled homolog 2-interacting protein-like [Cynoglossus semilaevis]	-	-	-	-	-	-	-
XM_017042909.1	73.2967	0	0.786667	0.001	-9.61961	4.04691e-06	0.000663452	yes	Atxn2	PREDICTED: ataxin-2-like isoform X4 [Cynoglossus semilaevis]	-	-	-	-	-	-	-
XM_017042912.1	0	64.4933	0.001	0.676667	9.4023	1.72401e-05	0.0022506	yes	Atxn2	PREDICTED: ataxin-2-like isoform X8 [Cynoglossus semilaevis]	-	-	-	-	-	-	-
XM_017042930.1	87.4067	0	1.59667	0.001	-10.6408	0.000315759	0.0242324	yes	TOR1AIP2	PREDICTED: torsin-1A-interacting protein 2-like isoform X1 [Cynoglossus semilaevis]	-	-	-	-	-	-	-
XM_017043098.1	0	94.9933	0.001	0.53	9.04985	1.31067e-06	0.000256651	yes	MYO9B	PREDICTED: unconventional myosin-IXb [Cynoglossus semilaevis]	-	-	-	-	-	-	-
XM_017043160.1	146.557	0	1.36667	0.001	-10.4164	2.34624e-05	0.00299441	yes	Rusc2	PREDICTED: iporin isoform X2 [Cynoglossus semilaevis]	-	-	-	-	-	-	-
XM_017043244.1	0	79.3333	0.001	0.743333	9.53787	0.000502982	0.0353564	yes	Sgsm1	PREDICTED: small G protein signaling modulator 1-like isoform X1 [Cynoglossus semilaevis]	-	-	-	-	-	-	-
XR_001760766.1	1000.57	307.12	8.61333	2.58333	-1.73734	7.98699e-06	0.00119432	yes	-	-	-	-	-	-	-	-	-
XR_001760872.1	0	40.84	0.001	0.903333	9.81911	0.000425687	0.030848	yes	-	-	-	-	-	-	-	-	-
XR_523278.2	199.03	585.047	6.83333	19.5267	1.51478	1.85179e-05	0.0024047	yes	-	-	-	-	-	-	-	-	-

## Sheet: S5b V vs. VI-DEmRNA
Differentially expressed mRNAs between stage V vs.VI
id	P-V_count	P-VI_count	P-V_fpkm	P-VI_fpkm	log2(FC)	Pvalue	FDR	significant	Symbol	Description	KEGG_A_class	KEGG_B_class	Pathway	K_ID	GO Component	GO Function	GO Process
NM_001294183.1	3524.69	209.517	78.37	4.11333	-4.25192	2.50674e-82	4.20104e-79	yes	cyp19a1	aromatase [Cynoglossus semilaevis]	Metabolism	Global and Overview;Lipid metabolism	ko01100//Metabolic pathways;ko00140//Steroid hormone biosynthesis	K07434	-	GO:0046872//metal ion binding;GO:0043167//ion binding;GO:0005488//binding;GO:0097159//organic cyclic compound binding;GO:0016491//oxidoreductase activity;GO:0043169//cation binding;GO:0046914//transition metal ion binding;GO:0046906//tetrapyrrole binding;GO:1901363//heterocyclic compound binding;GO:0003824//catalytic activity	GO:0042221//response to chemical;GO:0048545//response to steroid hormone;GO:0009725//response to hormone;GO:0043627//response to estrogen;GO:0014070//response to organic cyclic compound;GO:0010033//response to organic substance;GO:0050896//response to stimulus;GO:0008152//metabolic process;GO:0044699//single-organism process;GO:0009719//response to endogenous stimulus;GO:0033993//response to lipi…
NM_001294193.1	93.2	1	4.64	0.04	-6.85798	5.51484e-06	0.000115568	yes	Aqp1	PREDICTED: aquaporin-1-like isoform X1 [Cynoglossus semilaevis]	-	-	-	-	-	-	-
NM_001294194.1	2523	508.333	279.48	49.7667	-2.48949	8.7618e-34	2.89814e-31	yes	hba	hemoglobin subunit alpha-like [Cynoglossus semilaevis]	-	-	-	-	GO:0043234//protein complex;GO:0032991//macromolecular complex	GO:0005215//transporter activity;GO:0022892//substrate-specific transporter activity;GO:0005488//binding;GO:0046872//metal ion binding;GO:0043167//ion binding;GO:0043169//cation binding	GO:0044699//single-organism process;GO:0051179//localization;GO:0006810//transport;GO:0015669//gas transport;GO:0044765//single-organism transport;GO:0051234//establishment of localization;GO:1902578//single-organism localization
NM_001294210.1	220.933	736.757	14.43	42.6067	1.56201	3.90139e-07	1.04424e-05	yes	MAPRE1	microtubule-associated protein RP/EB family member 1 [Cynoglossus semilaevis]	-	-	-	-	-	-	-
NM_001294216.1	582233	321702	43252.9	21158.4	-1.03157	3.15385e-10	1.45875e-08	yes	cga	glycoprotein hormones alpha chain precursor [Cynoglossus semilaevis]	Organismal Systems;Environmental Information Processing	Signaling molecules and interaction;Endocrine system	ko04080//Neuroactive ligand-receptor interaction;ko04912//GnRH signaling pathway	K08522	-	-	-
NM_001294225.1	337.873	4	10.0467	0.113333	-6.47	8.53919e-10	3.68519e-08	yes	ZP3	PREDICTED: LOW QUALITY PROTEIN: zona pellucida sperm-binding protein 3-like [Lates calcarifer]	-	-	-	-	-	-	-
NM_001294231.1	1228.79	3940.23	49.3333	140.223	1.50709	8.38796e-15	7.17214e-13	yes	ctsd	cathepsin D precursor [Cynoglossus semilaevis]	Cellular Processes	Transport and catabolism	ko04142//Lysosome	K01379	-	GO:0008233//peptidase activity;GO:0016787//hydrolase activity;GO:0003824//catalytic activity;GO:0070011//peptidase activity, acting on L-amino acid peptides;GO:0004175//endopeptidase activity	GO:0043170//macromolecule metabolic process;GO:0006508//proteolysis;GO:0050896//response to stimulus;GO:0043207//response to external biotic stimulus;GO:0071704//organic substance metabolic process;GO:0051707//response to other organism;GO:0051704//multi-organism process;GO:0044238//primary metabolic process;GO:0008152//metabolic process;GO:0016485//protein processing;GO:0010467//gene expression;…
NM_001294238.1	524.117	96.91	17.6133	2.84667	-2.62932	2.02753e-10	9.69915e-09	yes	IRF1	PREDICTED: interferon regulatory factor 1 isoform X1 [Cynoglossus semilaevis]	-	-	-	-	-	-	-
NM_001294239.1	1663.05	4253.59	79.7167	180.793	1.18139	2.25233e-11	1.2282e-09	yes	CTSB	cathepsin B-like precursor [Cynoglossus semilaevis]	Cellular Processes	Transport and catabolism	ko04142//Lysosome	K01363	-	GO:0008233//peptidase activity;GO:0003824//catalytic activity;GO:0070011//peptidase activity, acting on L-amino acid peptides;GO:0016787//hydrolase activity	GO:0051604//protein maturation;GO:0006950//response to stress;GO:0042060//wound healing;GO:0010467//gene expression;GO:0050896//response to stimulus;GO:0044238//primary metabolic process;GO:0044767//single-organism developmental process;GO:0032502//developmental process;GO:0048589//developmental growth;GO:0019222//regulation of metabolic process;GO:0043170//macromolecule metabolic process;GO:0006…
NM_001294241.1	384.44	122.86	14.9467	4.27333	-1.80639	3.80229e-05	0.000637226	yes	Pabpn1l-b	embryonic polyadenylate-binding protein 2 [Cynoglossus semilaevis]	Genetic Information Processing	Translation	ko03015//mRNA surveillance pathway	K14396	-	GO:0005488//binding;GO:0097159//organic cyclic compound binding	-
NM_001294244.1	401.333	1673.67	8.68667	32.09	1.88525	1.40321e-18	1.71652e-16	yes	tf	PREDICTED: LOW QUALITY PROTEIN: serotransferrin-like [Cyprinodon variegatus]	-	-	-	-	-	-	-
NM_001297582.1	188.333	4	8.33	0.16	-5.70217	1.2604e-09	5.24147e-08	yes	ZP3	PREDICTED: zona pellucida sperm-binding protein 3-like [Lates calcarifer]	-	-	-	-	-	-	-
NM_001297584.1	29.0233	0.333333	2.06667	0.02	-6.69116	0.00323231	0.0279481	yes	birc5.1-a	PREDICTED: baculoviral IAP repeat-containing protein 5.1-A-like [Lates calcarifer]	-	-	-	-	-	-	GO:0098813//nuclear chromosome segregation;GO:0043067//regulation of programmed cell death;GO:0072358//cardiovascular system development;GO:0000003//reproduction;GO:0007067//mitotic nuclear division;GO:0007052//mitotic spindle organization;GO:0022402//cell cycle process;GO:0007056//spindle assembly involved in female meiosis;GO:0044085//cellular component biogenesis;GO:0000070//mitotic sister chr…
NM_001297585.1	653.667	196.667	33.7533	9.01	-1.90543	1.33728e-09	5.53827e-08	yes	NFKBIA	NF-kappa-B inhibitor alpha-like [Cynoglossus semilaevis]	Cellular Processes;Organismal Systems	Endocrine system;Immune system;Cell growth and death	ko04920//Adipocytokine signaling pathway;ko04210//Apoptosis;ko04620//Toll-like receptor signaling pathway;ko04622//RIG-I-like receptor signaling pathway;ko04621//NOD-like receptor signaling pathway;ko04623//Cytosolic DNA-sensing pathway	K04734	-	-	-
NM_001301179.1	335	138.333	13.9033	5.08	-1.45253	0.000974175	0.0104986	yes	GADD45G	PREDICTED: growth arrest and DNA damage-inducible protein GADD45 gamma [Lates calcarifer]	Cellular Processes;Environmental Information Processing	Cell growth and death;Signal transduction	ko04010//MAPK signaling pathway;ko04068//FoxO signaling pathway;ko04110//Cell cycle;ko04115//p53 signaling pathway	K04402	-	-	-
NM_001301180.1	1030	190.333	39.7167	6.51667	-2.60754	1.68355e-23	3.00156e-21	yes	Gadd45g	PREDICTED: growth arrest and DNA damage-inducible protein GADD45 gamma [Lates calcarifer]	Cellular Processes;Environmental Information Processing	Signal transduction;Cell growth and death	ko04010//MAPK signaling pathway;ko04068//FoxO signaling pathway;ko04110//Cell cycle;ko04115//p53 signaling pathway	K04402	-	-	-
NM_001319821.1	1101.79	515.57	25.2367	10.44	-1.2734	2.1177e-08	7.30257e-07	yes	LPL	lipoprotein lipase precursor [Cynoglossus semilaevis]	Metabolism;Organismal Systems	Lipid metabolism;Endocrine system	ko00561//Glycerolipid metabolism;ko03320//PPAR signaling pathway	K01059	-	-	-
TCONS_00000084	22.2567	357.343	0.35	4.94667	3.82103	1.97721e-10	9.48512e-09	yes	KIF6	PREDICTED: kinesin-like protein KIF6 [Cynoglossus semilaevis]	-	-	-	-	-	-	-
TCONS_00000103	192	46.3333	8.27333	1.76	-2.23289	0.00119231	0.0123932	yes	-	-	-	-	-	-	-	-	-
TCONS_00000119	1244.04	145.15	8.90667	0.886667	-3.32842	0.000711805	0.00803851	yes	RALGAPA1	PREDICTED: ral GTPase-activating protein subunit alpha-1 [Cynoglossus semilaevis]	-	-	-	-	-	-	-
TCONS_00000121	850.963	2176.95	6.08667	13.76	1.17676	2.88544e-07	7.90578e-06	yes	RALGAPA1	PREDICTED: ral GTPase-activating protein subunit alpha-1 [Cynoglossus semilaevis]	-	-	-	-	-	-	-
TCONS_00000122	244.557	592.61	1.74333	3.79667	1.12288	0.00223278	0.0207079	yes	RALGAPA1	PREDICTED: ral GTPase-activating protein subunit alpha-1 isoform X6 [Lates calcarifer]	-	-	-	-	-	-	-
TCONS_00000123	0	47.1733	0.001	0.303333	8.24476	0.00482223	0.0384776	yes	RALGAPA1	PREDICTED: ral GTPase-activating protein subunit alpha-1 [Cynoglossus semilaevis]	-	-	-	-	-	-	-
TCONS_00000145	286.45	4795.26	0.833333	12.49	3.90574	5.50386e-29	1.40466e-26	yes	CSF1	PREDICTED: LOW QUALITY PROTEIN: uncharacterized protein KIAA1109 homolog [Cynoglossus semilaevis]	-	-	-	-	-	-	-
TCONS_00000146	3985.98	0	11.7367	0.001	-13.5187	1.81544e-195	9.12751e-191	yes	CSF1	PREDICTED: LOW QUALITY PROTEIN: uncharacterized protein KIAA1109 homolog [Cynoglossus semilaevis]	-	-	-	-	-	-	-
TCONS_00000185	3774.06	920.93	76.0933	16.5067	-2.20472	3.18423e-30	8.74827e-28	yes	-	PREDICTED: arginine/serine-rich protein 1 [Cynoglossus semilaevis]	-	-	-	-	-	-	-
TCONS_00000187	8070.45	2129.04	132.763	31.1733	-2.09047	2.12429e-31	6.24579e-29	yes	-	PREDICTED: arginine/serine-rich protein 1 [Cynoglossus semilaevis]	-	-	-	-	-	-	-
TCONS_00000223	367.167	849.537	1.58333	3.23333	1.03006	0.000109173	0.00160306	yes	Col12a1	PREDICTED: collagen alpha-1(XII) chain [Cynoglossus semilaevis]	-	-	-	-	-	-	-
TCONS_00000226	400.14	112.99	2.51333	0.623333	-2.01153	6.6985e-06	0.00013707	yes	COL12A1	PREDICTED: collagen alpha-1(XII) chain [Cynoglossus semilaevis]	-	-	-	-	-	-	-
TCONS_00000331	0	633.353	0.001	4.88333	12.2537	1.54164e-42	7.99064e-40	yes	KTN1	PREDICTED: kinectin isoform X2 [Cynoglossus semilaevis]	-	-	-	-	-	-	-
TCONS_00000461	654.82	329.387	3.58333	1.58	-1.18138	0.000170468	0.00235069	yes	LTBP2	PREDICTED: latent-transforming growth factor beta-binding protein 2 [Cynoglossus semilaevis]	-	-	-	-	-	-	-
TCONS_00000574	16.9467	170.247	0.0966667	0.87	3.16993	0.00148236	0.0147698	yes	PRKCH	PREDICTED: protein kinase C eta type [Cynoglossus semilaevis]	Cellular Processes;Organismal Systems	Circulatory system;Cellular commiunity	ko04530//Tight junction;ko04270//Vascular smooth muscle contraction	K18051	-	-	-
TCONS_00000605	464.47	145.223	4.64	1.27333	-1.86551	3.06391e-05	0.000526287	yes	RPAP1	PREDICTED: RNA polymerase II-associated protein 1 isoform X2 [Cynoglossus semilaevis]	-	-	-	-	-	-	-
TCONS_00000619	373.467	933.537	2.86667	6.35	1.14738	3.65633e-06	7.95109e-05	yes	Bahd1	PREDICTED: bromo adjacent homology domain-containing 1 protein isoform X1 [Cynoglossus semilaevis]	-	-	-	-	-	-	-
TCONS_00000625	308.353	77.5967	1.9	0.443333	-2.09954	0.00369286	0.031053	yes	Bahd1	PREDICTED: bromo adjacent homology domain-containing 1 protein isoform X2 [Cynoglossus semilaevis]	-	-	-	-	-	-	-
TCONS_00000667	298.077	84.3167	3.89667	0.966667	-2.01115	0.00030761	0.0039293	yes	mboat2	PREDICTED: lysophospholipid acyltransferase 2 isoform X1 [Cynoglossus semilaevis]	Metabolism	Lipid metabolism;Global and Overview	ko01100//Metabolic pathways;ko01110//Biosynthesis of secondary metabolites;ko00564//Glycerophospholipid metabolism;ko00561//Glycerolipid metabolism	K13517	GO:0044425//membrane part;GO:0016020//membrane;GO:0031224//intrinsic component of membrane	-	-
TCONS_00000675	229.453	68.5633	1.98	0.52	-1.92892	0.00146024	0.0145841	yes	kidins220	PREDICTED: kinase D-interacting substrate of 220 kDa isoform X6 [Cynoglossus semilaevis]	-	-	-	-	-	-	-
TCONS_00000724	26.28	159.07	0.906667	4.86	2.42231	0.00325078	0.0280775	yes	TMEM234	PREDICTED: transmembrane protein 234 [Cynoglossus semilaevis]	-	-	-	-	-	-	-
TCONS_00000777	0	103.547	0.001	0.71	9.47168	0.00519372	0.0407944	yes	PPP2R5C	PREDICTED: serine/threonine-protein phosphatase 2A 56 kDa regulatory subunit gamma isoform isoform X3 [Cynoglossus semilaevis]	Genetic Information Processing;Organismal Systems;Cellular Processes	Cell growth and death;Translation;Circulatory system	ko04261//Adrenergic signaling in cardiomyocytes;ko04114//Oocyte meiosis;ko03015//mRNA surveillance pathway	K11584	-	-	-
TCONS_00000810	311.743	792.937	1.79333	4.03	1.16814	3.67157e-05	0.000617376	yes	LUZP1	PREDICTED: leucine zipper protein 1 [Cynoglossus semilaevis]	-	-	-	-	-	-	-
TCONS_00000921	0	110.087	0.001	0.573333	9.16323	2.20463e-07	6.2306e-06	yes	ATR	PREDICTED: serine/threonine-protein kinase ATR isoform X3 [Cynoglossus semilaevis]	Genetic Information Processing;Cellular Processes	Replication and repair;Cell growth and death	ko04110//Cell cycle;ko04115//p53 signaling pathway;ko03460//Fanconi anemia pathway	K06640	-	-	-
TCONS_00001004	1568.28	4924.43	13.6933	38.0933	1.47606	6.00684e-17	6.22693e-15	yes	PTBP1	PREDICTED: polypyrimidine tract-binding protein 1 isoform X1 [Cynoglossus semilaevis]	-	-	-	-	-	-	-
TCONS_00001094	0	100.483	0.001	1.57	10.6165	5.10646e-06	0.000107782	yes	HADHA	PREDICTED: trifunctional enzyme subunit alpha, mitochondrial [Cynoglossus semilaevis]	Metabolism	Amino acid metabolism;Carbohydrate metabolism;Lipid metabolism;Metabolism of other amino acids;Global and Overview	ko01100//Metabolic pathways;ko01110//Biosynthesis of secondary metabolites;ko01130//Biosynthesis of antibiotics;ko01120//Microbial metabolism in diverse environments;ko01200//Carbon metabolism;ko00310//Lysine degradation;ko01212//Fatty acid metabolism;ko00280//Valine, leucine and isoleucine degradation;ko00071//Fatty acid degradation;ko00380//Tryptophan metabolism;ko00062//Fatty acid elongation;k…	K07515	GO:0043233//organelle lumen;GO:0044446//intracellular organelle part;GO:0005623//cell;GO:0044429//mitochondrial part;GO:0044422//organelle part;GO:0043226//organelle;GO:0044444//cytoplasmic part;GO:0005737//cytoplasm;GO:0031974//membrane-enclosed lumen;GO:0044424//intracellular part;GO:0043227//membrane-bounded organelle;GO:0043229//intracellular organelle;GO:0043231//intracellular membrane-bound…	GO:0016829//lyase activity;GO:0016614//oxidoreductase activity, acting on CH-OH group of donors;GO:0016835//carbon-oxygen lyase activity;GO:0048037//cofactor binding;GO:0003824//catalytic activity;GO:0016836//hydro-lyase activity;GO:0005488//binding;GO:0016491//oxidoreductase activity;GO:0016616//oxidoreductase activity, acting on the CH-OH group of donors, NAD or NADP as acceptor	GO:0072329//monocarboxylic acid catabolic process;GO:0032787//monocarboxylic acid metabolic process;GO:0044763//single-organism cellular process;GO:0044710//single-organism metabolic process;GO:0044238//primary metabolic process;GO:0046395//carboxylic acid catabolic process;GO:0009062//fatty acid catabolic process;GO:0044699//single-organism process;GO:0006629//lipid metabolic process;GO:0016042/…
TCONS_00001155	6370.76	1264.29	10.9533	1.97333	-2.47266	7.47738e-06	0.000150376	yes	SYNE1	PREDICTED: nesprin-1 [Cynoglossus semilaevis]	-	-	-	-	-	-	-
TCONS_00001156	2643.42	77.3333	4.59333	0.11	-5.38397	0.000473812	0.00568133	yes	SYNE1	PREDICTED: nesprin-1 [Cynoglossus semilaevis]	-	-	-	-	-	-	-
TCONS_00001157	845.783	161.87	1.48667	0.25	-2.57208	2.09399e-11	1.14559e-09	yes	SYNE1	PREDICTED: nesprin-1 [Cynoglossus semilaevis]	-	-	-	-	-	-	-
TCONS_00001246	0	90.9067	0.001	0.443333	8.79225	0.00063387	0.0072982	yes	-	PREDICTED: trichohyalin-like [Cynoglossus semilaevis]	-	-	-	-	-	-	-
TCONS_00001262	212.343	782.11	2.33667	7.59667	1.70091	1.02279e-06	2.52197e-05	yes	Dcaf5	PREDICTED: DDB1- and CUL4-associated factor 5 [Cynoglossus semilaevis]	-	-	-	-	-	-	-
TCONS_00001269	207.9	624.547	2.96	7.89	1.41443	2.02431e-05	0.000364398	yes	ACTN1	PREDICTED: alpha-actinin-1 isoform X3 [Cynoglossus semilaevis]	Cellular Processes	Cell motility;Cellular commiunity	ko04510//Focal adhesion;ko04810//Regulation of actin cytoskeleton;ko04530//Tight junction;ko04520//Adherens junction	K05699	-	-	-
TCONS_00001329	18.5733	705.293	0.0933333	3.04	5.02554	8.62815e-10	3.71402e-08	yes	ZFYVE26	PREDICTED: zinc finger FYVE domain-containing protein 26 isoform X2 [Cynoglossus semilaevis]	-	-	-	-	-	-	-
TCONS_00001336	865.87	101.123	7.78333	0.856667	-3.18358	0.00433623	0.0354147	yes	RBM25	PREDICTED: RNA-binding protein 25-like [Cynoglossus semilaevis]	Genetic Information Processing	Transcription	ko03040//Spliceosome	K12822	-	-	-
TCONS_00001337	262.277	1299.16	2.18333	9.59333	2.1355	2.74496e-18	3.27811e-16	yes	RBM25	PREDICTED: RNA-binding protein 25-like [Cynoglossus semilaevis]	Genetic Information Processing	Transcription	ko03040//Spliceosome	K12822	-	-	-
TCONS_00001346	328.247	126	5.36333	1.82333	-1.55655	0.00111003	0.0117025	yes	Smoc1	PREDICTED: SPARC-related modular calcium-binding protein 1 isoform X4 [Cynoglossus semilaevis]	-	-	-	-	-	-	-
TCONS_00001402	178.547	10.2067	2.31	0.116667	-4.30743	0.00344019	0.0294038	yes	DCTN1	PREDICTED: dynactin subunit 1 [Cynoglossus semilaevis]	-	-	-	-	-	-	-
TCONS_00001406	752.72	126.753	9.41333	1.37	-2.78053	0.00492683	0.0391136	yes	DCTN1	PREDICTED: dynactin subunit 1 [Cynoglossus semilaevis]	-	-	-	-	-	-	-
TCONS_00001494	230.597	582.76	3.32	7.42667	1.16153	0.00057154	0.00668107	yes	ALMS1	PREDICTED: Alstrom syndrome protein 1 isoform X2 [Cynoglossus semilaevis]	-	-	-	-	-	-	-
TCONS_00001508	381.017	1136.76	2.14	5.73333	1.42176	0.000579511	0.00675854	yes	ARHGAP5	PREDICTED: rho GTPase-activating protein 5 [Cynoglossus semilaevis]	Cellular Processes	Cellular commiunity	ko04510//Focal adhesion	K13709	GO:0044464//cell part;GO:0005623//cell	-	GO:0051716//cellular response to stimulus;GO:0044763//single-organism cellular process;GO:0023052//signaling;GO:0007165//signal transduction;GO:0044700//single organism signaling;GO:0050794//regulation of cellular process;GO:0035556//intracellular signal transduction;GO:0009987//cellular process;GO:0050789//regulation of biological process;GO:0044699//single-organism process;GO:0007154//cell comm…
TCONS_00001547	473.38	2162.43	5.17667	21.0567	2.02418	2.01421e-21	3.01394e-19	yes	vps29	PREDICTED: vacuolar protein sorting-associated protein 29 isoform X1 [Cynoglossus semilaevis]	Cellular Processes	Transport and catabolism	ko04144//Endocytosis	K18467	GO:0043231//intracellular membrane-bounded organelle;GO:0005623//cell;GO:0043229//intracellular organelle;GO:0044422//organelle part;GO:0044444//cytoplasmic part;GO:0012505//endomembrane system;GO:0043227//membrane-bounded organelle;GO:0044446//intracellular organelle part;GO:0043226//organelle;GO:0005622//intracellular;GO:0044424//intracellular part;GO:0044440//endosomal part;GO:0005737//cytopla…	GO:0043167//ion binding;GO:0016788//hydrolase activity, acting on ester bonds;GO:0005488//binding;GO:0003824//catalytic activity;GO:0016787//hydrolase activity;GO:0016791//phosphatase activity;GO:0042578//phosphoric ester hydrolase activity;GO:0043169//cation binding	GO:0033036//macromolecule localization;GO:0008104//protein localization;GO:0045184//establishment of protein localization;GO:0051179//localization;GO:0051234//establishment of localization
TCONS_00001591	0	46.75	0.001	0.426667	8.73697	0.000183857	0.00250849	yes	SLC4A11	PREDICTED: sodium bicarbonate transporter-like protein 11 isoform X2 [Cynoglossus semilaevis]	-	-	-	-	GO:0016020//membrane;GO:0031224//intrinsic component of membrane;GO:0044425//membrane part	GO:0022891//substrate-specific transmembrane transporter activity;GO:0022804//active transmembrane transporter activity;GO:0015291//secondary active transmembrane transporter activity;GO:0005215//transporter activity;GO:0015301//anion:anion antiporter activity;GO:0015297//antiporter activity;GO:0015075//ion transmembrane transporter activity;GO:0022857//transmembrane transporter activity;GO:00228…	GO:0044699//single-organism process;GO:0006811//ion transport;GO:0051234//establishment of localization;GO:0051179//localization;GO:0044765//single-organism transport;GO:0006810//transport;GO:1902578//single-organism localization
TCONS_00001654	398.113	162.007	6.32333	2.27333	-1.47588	0.000237592	0.00314353	yes	CLIP4	PREDICTED: CAP-Gly domain-containing linker protein 4 [Cynoglossus semilaevis]	-	-	-	-	-	-	-
TCONS_00001792	120.667	16.3333	2.49667	0.303333	-3.04103	0.000825975	0.00913295	yes	TRIM21	PREDICTED: uncharacterized protein LOC103384916 [Cynoglossus semilaevis]	-	-	-	-	-	-	-
TCONS_00001874	1042.11	2437.31	16.5433	34.37	1.0549	2.74124e-08	9.2684e-07	yes	Ehbp1l1	PREDICTED: EH domain-binding protein 1-like protein 1 isoform X3 [Cynoglossus semilaevis]	-	-	-	-	-	-	-
TCONS_00001906	0	37.99	0.001	0.513333	9.00375	0.00107286	0.011387	yes	TBC1D14	PREDICTED: TBC1 domain family member 14 isoform X1 [Cynoglossus semilaevis]	-	-	-	-	-	-	-
TCONS_00001941	910.73	480.387	4.85333	2.26333	-1.10053	0.00164526	0.0160869	yes	ARHGEF11	PREDICTED: rho guanine nucleotide exchange factor 11 isoform X8 [Cynoglossus semilaevis]	Organismal Systems	Circulatory system	ko04270//Vascular smooth muscle contraction	K12331	-	-	-
TCONS_00001947	0	438.143	0.001	2.05333	11.0038	1.41728e-26	3.05822e-24	yes	Arhgef11	PREDICTED: rho guanine nucleotide exchange factor 11 isoform X7 [Cynoglossus semilaevis]	Organismal Systems	Circulatory system	ko04270//Vascular smooth muscle contraction	K12331	-	-	-
TCONS_00001950	132.99	0	0.713333	0.001	-9.47843	1.15671e-09	4.85849e-08	yes	Arhgef11	PREDICTED: rho guanine nucleotide exchange factor 11 isoform X7 [Cynoglossus semilaevis]	Organismal Systems	Circulatory system	ko04270//Vascular smooth muscle contraction	K12331	-	-	-
TCONS_00002066	0	141.517	0.001	0.84	9.71425	5.84015e-09	2.19779e-07	yes	NHSL2	PREDICTED: NHS-like protein 2 isoform X1 [Cynoglossus semilaevis]	-	-	-	-	-	-	-
TCONS_00002105	242.9	699.717	2.57667	6.58667	1.35404	1.10082e-05	0.000211164	yes	cmas	PREDICTED: N-acylneuraminate cytidylyltransferase [Cynoglossus semilaevis]	Metabolism	Global and Overview;Carbohydrate metabolism	ko01100//Metabolic pathways;ko00520//Amino sugar and nucleotide sugar metabolism	K00983	-	-	-
TCONS_00002167	164.973	31.38	1.29667	0.216667	-2.58126	0.00110037	0.0116221	yes	Arap2	PREDICTED: arf-GAP with Rho-GAP domain, ANK repeat and PH domain-containing protein 2 [Cynoglossus semilaevis]	Cellular Processes	Transport and catabolism	ko04144//Endocytosis	K18440	-	-	-
TCONS_00002222	0	72.9833	0.001	0.623333	9.28386	0.000905871	0.00986451	yes	DTX4	PREDICTED: E3 ubiquitin-protein ligase DTX4-like isoform X1 [Cynoglossus semilaevis]	Environmental Information Processing	Signal transduction	ko04330//Notch signaling pathway	K06058	-	-	-
TCONS_00002279	248.667	703.333	6.07667	15.2067	1.32335	8.7337e-06	0.00017213	yes	-	hypothetical protein EH28_15995 [Larimichthys crocea]	-	-	-	-	-	-	-
TCONS_00002282	0	100.827	0.001	1.94667	10.9268	5.302e-07	1.38262e-05	yes	mfsd8	PREDICTED: major facilitator superfamily domain-containing protein 8 [Cynoglossus semilaevis]	Cellular Processes	Transport and catabolism	ko04142//Lysosome	K12307	GO:0016020//membrane	-	-
TCONS_00002455	177.57	709.863	0.666667	2.39	1.84197	1.98154e-05	0.000357594	yes	CHD3	PREDICTED: chromodomain-helicase-DNA-binding protein 3 [Cynoglossus semilaevis]	-	-	-	-	-	-	-
TCONS_00002477	0	173.303	0.001	0.976667	9.93172	6.633e-11	3.41338e-09	yes	rbpj	PREDICTED: recombining binding protein suppressor of hairless [Cynoglossus semilaevis]	Environmental Information Processing	Signal transduction	ko04330//Notch signaling pathway	K06053	-	-	-
TCONS_00002564	29.6933	0	0.57	0.001	-9.15482	0.0016358	0.0160182	yes	ZFY	PREDICTED: uncharacterized protein LOC103389091 isoform X1 [Cynoglossus semilaevis]	-	-	-	-	-	-	-
TCONS_00002668	636.767	1877.7	4.10667	10.72	1.38427	1.93576e-11	1.06598e-09	yes	HMGB2	PREDICTED: abnormal long morphology protein 1-like [Cynoglossus semilaevis]	-	-	-	-	-	-	-
TCONS_00002738	0	135.503	0.001	0.79	9.62571	9.24193e-05	0.00139035	yes	MPDZ	PREDICTED: multiple PDZ domain protein isoform X12 [Cynoglossus semilaevis]	Cellular Processes	Cellular commiunity	ko04530//Tight junction	K06095	-	-	-
TCONS_00002741	2011.24	789.497	13.92	4.85	-1.5211	8.26974e-09	3.02384e-07	yes	MPDZ	PREDICTED: multiple PDZ domain protein isoform X14 [Cynoglossus semilaevis]	Cellular Processes	Cellular commiunity	ko04530//Tight junction	K06095	-	-	-
TCONS_00002750	36.43	0	0.176667	0.001	-7.46489	0.00669942	0.0498338	yes	PTPRD	PREDICTED: LOW QUALITY PROTEIN: receptor-type tyrosine-protein phosphatase delta [Cynoglossus semilaevis]	-	-	-	-	-	-	-
TCONS_00002815	940.667	164.333	12.3133	1.90333	-2.69362	1.10649e-22	1.81209e-20	yes	URGCP	PREDICTED: interferon-induced very large GTPase 1-like [Lates calcarifer]	-	-	-	-	-	-	-
TCONS_00002844	4.30667	256.477	0.0266667	1.36	5.67243	1.82598e-07	5.26101e-06	yes	DOCK11	PREDICTED: dedicator of cytokinesis protein 11 [Cynoglossus semilaevis]	-	-	-	-	-	-	-
TCONS_00002950	58.9633	0.06	1.24667	0.001	-10.2839	0.00114582	0.0119992	yes	ACOX3	PREDICTED: peroxisomal acyl-coenzyme A oxidase 3 [Cynoglossus semilaevis]	Cellular Processes;Metabolism;Organismal Systems	Transport and catabolism;Lipid metabolism;Endocrine system;Global and Overview	ko01100//Metabolic pathways;ko01110//Biosynthesis of secondary metabolites;ko04146//Peroxisome;ko03320//PPAR signaling pathway;ko01212//Fatty acid metabolism;ko00071//Fatty acid degradation;ko01040//Biosynthesis of unsaturated fatty acids;ko00592//alpha-Linolenic acid metabolism	K00232	-	GO:0003824//catalytic activity;GO:0016491//oxidoreductase activity;GO:0016627//oxidoreductase activity, acting on the CH-CH group of donors	GO:0071704//organic substance metabolic process;GO:0008152//metabolic process;GO:0043436//oxoacid metabolic process;GO:0006631//fatty acid metabolic process;GO:0044255//cellular lipid metabolic process;GO:0009987//cellular process;GO:0044281//small molecule metabolic process;GO:0006629//lipid metabolic process;GO:0044237//cellular metabolic process;GO:0044699//single-organism process;GO:0006082//…
TCONS_00002951	0	64.83	0.001	1.19333	10.2208	0.001636	0.0160182	yes	ACOX3	PREDICTED: peroxisomal acyl-coenzyme A oxidase 3 [Cynoglossus semilaevis]	Organismal Systems;Metabolism;Cellular Processes	Global and Overview;Endocrine system;Transport and catabolism;Lipid metabolism	ko01100//Metabolic pathways;ko01110//Biosynthesis of secondary metabolites;ko04146//Peroxisome;ko03320//PPAR signaling pathway;ko01212//Fatty acid metabolism;ko00071//Fatty acid degradation;ko01040//Biosynthesis of unsaturated fatty acids;ko00592//alpha-Linolenic acid metabolism	K00232	-	GO:0016627//oxidoreductase activity, acting on the CH-CH group of donors;GO:0016491//oxidoreductase activity;GO:0003824//catalytic activity	GO:0043436//oxoacid metabolic process;GO:0032787//monocarboxylic acid metabolic process;GO:0009987//cellular process;GO:0071704//organic substance metabolic process;GO:0044238//primary metabolic process;GO:0044255//cellular lipid metabolic process;GO:0044763//single-organism cellular process;GO:0006082//organic acid metabolic process;GO:0044710//single-organism metabolic process;GO:0008152//metab…
TCONS_00002973	81.6667	301.667	1.84667	6.03333	1.70803	0.00125008	0.0128924	yes	-	-	-	-	-	-	-	-	-
TCONS_00003010	231.963	560.373	0.963333	2.06	1.09654	0.0021292	0.0199237	yes	TIAM2	PREDICTED: T-lymphoma invasion and metastasis-inducing protein 2 [Cynoglossus semilaevis]	-	-	-	-	-	-	-
TCONS_00003011	857.567	170.327	3.59333	0.663333	-2.43752	0.000664613	0.00758737	yes	TIAM2	PREDICTED: T-lymphoma invasion and metastasis-inducing protein 2 [Cynoglossus semilaevis]	-	-	-	-	-	-	-
TCONS_00003064	350.323	91.82	1.97333	0.456667	-2.11142	0.000171508	0.00236114	yes	Ralgapa2	PREDICTED: ral GTPase-activating protein subunit alpha-2 isoform X2 [Cynoglossus semilaevis]	-	-	-	-	-	-	-
TCONS_00003162	3818.8	1940.9	17.1367	7.64	-1.16544	3.44506e-06	7.53402e-05	yes	AIM1	PREDICTED: LOW QUALITY PROTEIN: absent in melanoma 1 protein [Cynoglossus semilaevis]	-	-	-	-	-	-	-
TCONS_00003164	2459.93	1285.16	12.1633	5.60333	-1.11818	2.12802e-08	7.33313e-07	yes	AIM1	PREDICTED: LOW QUALITY PROTEIN: absent in melanoma 1 protein [Cynoglossus semilaevis]	-	-	-	-	-	-	-
TCONS_00003175	1.85667	74.98	0.106667	3.86	5.17742	0.000676411	0.00770106	yes	calm1	PREDICTED: calmodulin [Tinamus guttatus]	Environmental Information Processing;Organismal Systems;Cellular Processes	Signal transduction;Circulatory system;Endocrine system;Cell growth and death;Sensory system	ko04020//Calcium signaling pathway;ko04261//Adrenergic signaling in cardiomyocytes;ko04910//Insulin signaling pathway;ko04916//Melanogenesis;ko04270//Vascular smooth muscle contraction;ko04070//Phosphatidylinositol signaling system;ko04912//GnRH signaling pathway;ko04114//Oocyte meiosis;ko04744//Phototransduction	K02183	-	-	-
TCONS_00003195	488.6	153.13	10.2133	2.84667	-1.84311	8.64227e-07	2.16388e-05	yes	metap1	PREDICTED: methionine aminopeptidase 1 isoform X1 [Cynoglossus semilaevis]	-	-	-	-	-	GO:0003824//catalytic activity;GO:0070011//peptidase activity, acting on L-amino acid peptides;GO:0005488//binding;GO:0016787//hydrolase activity;GO:0043169//cation binding;GO:0008233//peptidase activity;GO:0008237//metallopeptidase activity;GO:0043167//ion binding	GO:0010467//gene expression;GO:0016485//protein processing;GO:0071704//organic substance metabolic process;GO:0051604//protein maturation;GO:0006508//proteolysis;GO:0044238//primary metabolic process;GO:0043170//macromolecule metabolic process;GO:0008152//metabolic process;GO:0019538//protein metabolic process
TCONS_00003201	84.6433	475.023	1.86667	9.29	2.31521	8.75161e-08	2.68296e-06	yes	Gnmt	PREDICTED: glycine N-methyltransferase [Cynoglossus semilaevis]	Metabolism	Amino acid metabolism	ko00260//Glycine, serine and threonine metabolism	K00552	-	GO:0016741//transferase activity, transferring one-carbon groups;GO:0016740//transferase activity;GO:0008170//N-methyltransferase activity;GO:0008168//methyltransferase activity;GO:0003824//catalytic activity	GO:0008152//metabolic process
TCONS_00003218	626.45	346.68	37.8133	18.5567	-1.02696	0.000352152	0.00441965	yes	NLRP12	Zinc finger protein AEBP2 [Larimichthys crocea]	-	-	-	-	-	-	-
TCONS_00003320	208.147	33.0067	1.58667	0.223333	-2.82873	5.10279e-05	0.000822812	yes	ARID1B	PREDICTED: AT-rich interactive domain-containing protein 1B, partial [Cynoglossus semilaevis]	-	-	-	-	-	-	-
TCONS_00003355	258.013	24.3933	4.44	0.373333	-3.57202	7.92738e-08	2.45271e-06	yes	PLD4	PREDICTED: phospholipase D4 [Cynoglossus semilaevis]	Metabolism	Lipid metabolism;Global and Overview	ko01100//Metabolic pathways;ko01110//Biosynthesis of secondary metabolites;ko00564//Glycerophospholipid metabolism;ko00565//Ether lipid metabolism	K16860	-	-	-
TCONS_00003357	211.21	71.3233	3.29333	0.97	-1.76349	0.00555086	0.0429752	yes	PLD4	PREDICTED: phospholipase D4 [Cynoglossus semilaevis]	Metabolism	Lipid metabolism;Global and Overview	ko01100//Metabolic pathways;ko01110//Biosynthesis of secondary metabolites;ko00564//Glycerophospholipid metabolism;ko00565//Ether lipid metabolism	K16860	-	-	-
TCONS_00003431	0	47.15	0.001	0.356667	8.47843	0.00401187	0.033208	yes	fhaB	PREDICTED: uncharacterized protein KIAA1522 homolog [Cynoglossus semilaevis]	-	-	-	-	-	-	-
TCONS_00003435	108.27	923.463	1.05333	8.06333	2.93641	9.25263e-16	8.72785e-14	yes	Fam179b	PREDICTED: LOW QUALITY PROTEIN: protein FAM179B [Cynoglossus semilaevis]	-	-	-	-	-	-	-
TCONS_00003493	240.8	625.083	2.61	6.01667	1.20491	0.000143648	0.0020327	yes	-	PREDICTED: nutritionally-regulated adipose and cardiac enriched protein homolog isoform X1 [Cynoglossus semilaevis]	-	-	-	-	-	-	-
TCONS_00003541	0	56.14	0.001	0.303333	8.24476	9.84648e-05	0.00146987	yes	ATG2B	PREDICTED: autophagy-related protein 2 homolog B isoform X5 [Cynoglossus semilaevis]	-	-	-	-	-	-	-
TCONS_00003670	58.15	482.197	1.32667	9.76333	2.87957	2.28123e-10	1.08201e-08	yes	Htra2	PREDICTED: serine protease HTRA2, mitochondrial-like [Cynoglossus semilaevis]	-	-	-	-	-	GO:0003824//catalytic activity;GO:0016787//hydrolase activity;GO:0008233//peptidase activity;GO:0004175//endopeptidase activity;GO:0070011//peptidase activity, acting on L-amino acid peptides	GO:0010467//gene expression;GO:0008152//metabolic process;GO:0016485//protein processing;GO:0071704//organic substance metabolic process;GO:0051604//protein maturation;GO:0006508//proteolysis;GO:0019538//protein metabolic process;GO:0044238//primary metabolic process;GO:0043170//macromolecule metabolic process
TCONS_00003736	362.257	130.81	4.44667	1.44	-1.62666	0.000453729	0.00547185	yes	HEBP1	PREDICTED: heme-binding protein 1-like [Cynoglossus semilaevis]	-	-	-	-	-	-	-
TCONS_00003737	416.737	142.043	5.11333	1.52667	-1.74388	4.24498e-05	0.000701133	yes	HEBP1	PREDICTED: heme-binding protein 1-like [Cynoglossus semilaevis]	-	-	-	-	-	-	-
TCONS_00003772	515.37	116.497	1.17	0.233333	-2.32604	2.02359e-09	8.17189e-08	yes	-	-	-	-	-	-	-	-	-
TCONS_00003773	124.963	7.83667	0.293333	0.0166667	-4.1375	0.000448248	0.00542135	yes	-	-	-	-	-	-	-	-	-
TCONS_00003887	1179.99	565.69	24.7167	10.5133	-1.23326	2.3556e-08	8.07312e-07	yes	colec11	PREDICTED: collectin-11 isoform X2 [Cynoglossus semilaevis]	Cellular Processes	Transport and catabolism	ko04145//Phagosome	K10066	-	GO:0005488//binding	-
TCONS_00003901	172.81	0	2.00333	0.001	-10.9682	1.00172e-11	5.72312e-10	yes	SNX14	PREDICTED: sorting nexin-14 isoform X5 [Cynoglossus semilaevis]	-	-	-	-	-	-	-
TCONS_00003918	0	39.7467	0.001	1.54667	10.5949	0.000660078	0.00754587	yes	AKIRIN2	PREDICTED: akirin-2-like [Cynoglossus semilaevis]	-	-	-	-	-	-	-
TCONS_00004003	103.693	0	1.72	0.001	-10.7482	0.00025917	0.00338713	yes	Tra2b	PREDICTED: transformer-2 protein homolog beta-like isoform X3 [Cynoglossus semilaevis]	Genetic Information Processing	Transcription	ko03040//Spliceosome	K12897	-	GO:0097159//organic cyclic compound binding;GO:0005488//binding	-
TCONS_00004004	308.843	1181.55	4.97333	17.0167	1.77466	3.78785e-05	0.000635017	yes	Tra2b	PREDICTED: transformer-2 protein homolog beta-like isoform X1 [Cynoglossus semilaevis]	Genetic Information Processing	Transcription	ko03040//Spliceosome	K12897	-	GO:0097159//organic cyclic compound binding;GO:0005488//binding	-
TCONS_00004073	923.22	465.797	6.27667	2.84667	-1.14073	6.90575e-05	0.00108095	yes	Tnik	PREDICTED: LOW QUALITY PROTEIN: TRAF2 and NCK-interacting protein kinase [Cynoglossus semilaevis]	-	-	-	-	-	GO:0001882//nucleoside binding;GO:0003824//catalytic activity;GO:0036094//small molecule binding;GO:0032550//purine ribonucleoside binding;GO:0001883//purine nucleoside binding;GO:0030695//GTPase regulator activity;GO:0060589//nucleoside-triphosphatase regulator activity;GO:0030234//enzyme regulator activity;GO:1901363//heterocyclic compound binding;GO:0016773//phosphotransferase activity, alcoho…	GO:0044700//single organism signaling;GO:0006950//response to stress;GO:0051403//stress-activated MAPK cascade;GO:1902589//single-organism organelle organization;GO:0071704//organic substance metabolic process;GO:0050896//response to stimulus;GO:0023014//signal transduction by protein phosphorylation;GO:0031098//stress-activated protein kinase signaling cascade;GO:0007165//signal transduction;GO:…
TCONS_00004111	0	110.85	0.001	0.736667	9.52487	1.20887e-07	3.6264e-06	yes	SLC5A6	PREDICTED: adhesion G-protein coupled receptor F1-like isoform X1 [Cynoglossus semilaevis]	-	-	-	-	GO:0031224//intrinsic component of membrane;GO:0016020//membrane;GO:0044425//membrane part	-	GO:0009987//cellular process;GO:0044699//single-organism process;GO:0044763//single-organism cellular process;GO:0051179//localization;GO:0051234//establishment of localization
TCONS_00004127	94.2133	307.707	2.08667	6.05667	1.53732	0.00272486	0.0243855	yes	REEP5	PREDICTED: receptor expression-enhancing protein 5-like [Cynoglossus semilaevis]	-	-	-	-	-	-	-
TCONS_00004270	484.953	109.523	2.56333	0.513333	-2.32005	5.57647e-08	1.77899e-06	yes	Sptbn1	PREDICTED: spectrin beta chain, erythrocytic-like isoform X2 [Cynoglossus semilaevis]	-	-	-	-	-	-	-
TCONS_00004378	6.62667	91.6	0.0333333	0.43	3.6893	0.0018634	0.0178212	yes	Akap12	PREDICTED: A-kinase anchor protein 12 [Cynoglossus semilaevis]	-	-	-	-	-	-	-
TCONS_00004426	0	235.417	0.001	3.71	11.8572	2.4108e-14	1.95182e-12	yes	Mta1	PREDICTED: metastasis-associated protein MTA1 [Cynoglossus semilaevis]	-	-	-	-	-	GO:0003677//DNA binding;GO:0005488//binding;GO:0046872//metal ion binding;GO:0097159//organic cyclic compound binding;GO:0046914//transition metal ion binding;GO:1901363//heterocyclic compound binding;GO:0043167//ion binding;GO:0043169//cation binding;GO:0003676//nucleic acid binding;GO:0001071//nucleic acid binding transcription factor activity	GO:0016070//RNA metabolic process;GO:0090304//nucleic acid metabolic process;GO:0019438//aromatic compound biosynthetic process;GO:0044237//cellular metabolic process;GO:0018130//heterocycle biosynthetic process;GO:0034645//cellular macromolecule biosynthetic process;GO:0044271//cellular nitrogen compound biosynthetic process;GO:0046483//heterocycle metabolic process;GO:0010467//gene expression;G…
TCONS_00004428	150.05	0	2.64	0.001	-11.3663	1.09882e-10	5.46984e-09	yes	Mta1	PREDICTED: metastasis-associated protein MTA1 [Cynoglossus semilaevis]	-	-	-	-	-	GO:0003676//nucleic acid binding;GO:0003677//DNA binding;GO:0043169//cation binding;GO:0046872//metal ion binding;GO:0097159//organic cyclic compound binding;GO:0043167//ion binding;GO:1901363//heterocyclic compound binding;GO:0046914//transition metal ion binding;GO:0005488//binding;GO:0001071//nucleic acid binding transcription factor activity	GO:0006351//transcription, DNA-templated;GO:0016070//RNA metabolic process;GO:0010467//gene expression;GO:1901360//organic cyclic compound metabolic process;GO:0009987//cellular process;GO:0043170//macromolecule metabolic process;GO:0044271//cellular nitrogen compound biosynthetic process;GO:0006807//nitrogen compound metabolic process;GO:0044237//cellular metabolic process;GO:0008152//metabolic …
TCONS_00004505	551.147	309.907	11.4733	5.68333	-1.01348	0.00367485	0.0309326	yes	Galnt16	PREDICTED: polypeptide N-acetylgalactosaminyltransferase 16 [Cynoglossus semilaevis]	Metabolism	Glycan biosynthesis and metabolism;Global and Overview	ko01100//Metabolic pathways;ko00512//Mucin type O-glycan biosynthesis	K00710	-	-	-
TCONS_00004563	95.63	0.823333	0.32	0.00333333	-6.58496	0.00384838	0.0321137	yes	SPTBN5	PREDICTED: spectrin beta chain, non-erythrocytic 5-like [Cynoglossus semilaevis]	-	-	-	-	-	-	-
TCONS_00004566	292.843	892.94	5.30333	14.51	1.45208	0.000186753	0.00254041	yes	EHD4	PREDICTED: EH domain-containing protein 4-like isoform X1 [Cynoglossus semilaevis]	Cellular Processes	Transport and catabolism	ko04144//Endocytosis	K12477	-	GO:0016462//pyrophosphatase activity;GO:0005488//binding;GO:0036094//small molecule binding;GO:1901363//heterocyclic compound binding;GO:0016817//hydrolase activity, acting on acid anhydrides;GO:0001883//purine nucleoside binding;GO:0043169//cation binding;GO:0016787//hydrolase activity;GO:0032549//ribonucleoside binding;GO:0046872//metal ion binding;GO:0016818//hydrolase activity, acting on acid…	GO:0046700//heterocycle catabolic process;GO:0072521//purine-containing compound metabolic process;GO:1901575//organic substance catabolic process;GO:0044712//single-organism catabolic process;GO:0006139//nucleobase-containing compound metabolic process;GO:0044710//single-organism metabolic process;GO:0009150//purine ribonucleotide metabolic process;GO:1901135//carbohydrate derivative metabolic p…
TCONS_00004578	0	453.863	0.001	2.27333	11.1506	2.13154e-07	6.05464e-06	yes	HECTD1	PREDICTED: E3 ubiquitin-protein ligase HECTD1 isoform X3 [Cynoglossus semilaevis]	-	-	-	-	-	-	-
TCONS_00004580	1059.22	4848.82	6.06333	24.6333	2.02243	1.20175e-24	2.26293e-22	yes	HECTD1	PREDICTED: E3 ubiquitin-protein ligase HECTD1 isoform X3 [Cynoglossus semilaevis]	-	-	-	-	-	-	-
TCONS_00004591	355.123	859.79	2.48	5.32	1.10109	2.4771e-05	0.000436222	yes	MDGA2	PREDICTED: MAM domain-containing glycosylphosphatidylinositol anchor protein 2-like [Cynoglossus semilaevis]	-	-	-	-	-	-	-
TCONS_00004632	0	76.3133	0.001	0.743333	9.53787	0.000899275	0.00980072	yes	TTC31	PREDICTED: uncharacterized protein LOC103382405 isoform X1 [Cynoglossus semilaevis]	-	-	-	-	-	-	-
TCONS_00004647	1108.45	375.04	2.76333	0.833333	-1.72944	9.12563e-13	5.99751e-11	yes	SYNE2	PREDICTED: nesprin-2-like isoform X3 [Cynoglossus semilaevis]	-	-	-	-	-	-	-
TCONS_00004648	452.393	145.127	1.20333	0.336667	-1.83764	3.53329e-05	0.00059692	yes	Syne2	PREDICTED: nesprin-2-like isoform X2 [Cynoglossus semilaevis]	-	-	-	-	-	-	-
TCONS_00004653	0	245.027	0.001	1.11	10.1163	4.37697e-14	3.43845e-12	yes	SYNE2	PREDICTED: nesprin-2-like [Cynoglossus semilaevis]	-	-	-	-	-	-	-
TCONS_00004687	254.18	23.73	13.18	1.09667	-3.58715	1.87781e-07	5.39491e-06	yes	EGLN3	PREDICTED: egl nine homolog 3 [Cynoglossus semilaevis]	-	-	-	-	-	-	-
TCONS_00004764	542.78	242.61	1.76667	0.696667	-1.34249	7.57795e-05	0.0011705	yes	AHNAK	PREDICTED: protein AHNAK2 [Cynoglossus semilaevis]	-	-	-	-	-	-	-
TCONS_00005013	34.6767	0	0.533333	0.001	-9.05889	0.00626483	0.04723	yes	PLCB3	PREDICTED: 1-phosphatidylinositol 4,5-bisphosphate phosphodiesterase beta-3-like isoform X2 [Lates calcarifer]	Metabolism;Cellular Processes;Environmental Information Processing;Organismal Systems	Signal transduction;Endocrine system;Circulatory system;Global and Overview;Cellular commiunity;Carbohydrate metabolism	ko01100//Metabolic pathways;ko04020//Calcium signaling pathway;ko04261//Adrenergic signaling in cardiomyocytes;ko04310//Wnt signaling pathway;ko04916//Melanogenesis;ko04270//Vascular smooth muscle contraction;ko04070//Phosphatidylinositol signaling system;ko04912//GnRH signaling pathway;ko04540//Gap junction;ko00562//Inositol phosphate metabolism	K05858	-	-	GO:0009987//cellular process;GO:0007154//cell communication;GO:0044699//single-organism process;GO:0023052//signaling;GO:0044700//single organism signaling;GO:0044763//single-organism cellular process
TCONS_00005078	322.98	146.383	4	1.62333	-1.30104	0.00632795	0.0475988	yes	tox4	PREDICTED: TOX high mobility group box family member 4 [Cynoglossus semilaevis]	-	-	-	-	-	-	-
TCONS_00005131	62.08	1.08667	1.05667	0.0166667	-5.98641	0.000434683	0.0052827	yes	Trim39	PREDICTED: E3 ubiquitin-protein ligase TRIM39-like [Cynoglossus semilaevis]	-	-	-	-	-	-	-
TCONS_00005164	1.22667	124.35	0.00333333	0.45	7.07682	9.34748e-05	0.00140329	yes	Ank2	PREDICTED: ankyrin-2-like isoform X15 [Cynoglossus semilaevis]	-	-	-	-	-	-	-
TCONS_00005166	0	854.383	0.001	2.80667	11.4546	4.25708e-57	3.69023e-54	yes	Ank2	PREDICTED: ankyrin-2-like isoform X9 [Cynoglossus semilaevis]	-	-	-	-	-	-	-
TCONS_00005167	2156.76	0	8.24	0.001	-13.0084	2.30348e-148	1.65446e-144	yes	ANK2	PREDICTED: ankyrin-2-like isoform X9 [Cynoglossus semilaevis]	-	-	-	-	-	-	-
TCONS_00005169	609.17	0	2.33	0.001	-11.1861	4.57742e-33	1.47525e-30	yes	Ank2	PREDICTED: ankyrin-2-like isoform X9 [Cynoglossus semilaevis]	-	-	-	-	-	-	-
TCONS_00005236	36.49	0	0.283333	0.001	-8.14636	0.000399828	0.00492941	yes	Ap1s1	PREDICTED: AP-1 complex subunit sigma-1A [Cynoglossus semilaevis]	Cellular Processes	Transport and catabolism	ko04142//Lysosome	K12394	GO:0032991//macromolecular complex;GO:0043234//protein complex	GO:0005215//transporter activity;GO:0022892//substrate-specific transporter activity	GO:0015031//protein transport;GO:0071702//organic substance transport;GO:0006810//transport;GO:0051179//localization;GO:0045184//establishment of protein localization;GO:0051234//establishment of localization;GO:0033036//macromolecule localization;GO:0008104//protein localization
TCONS_00005250	207.123	1.36667	0.616667	0.00333333	-7.53138	1.18846e-09	4.97522e-08	yes	Map3k11	PREDICTED: mitogen-activated protein kinase kinase kinase 11 isoform X2 [Takifugu rubripes]	Environmental Information Processing	Signal transduction	ko04010//MAPK signaling pathway	K04419	-	-	-
TCONS_00005271	123.01	640.84	2.05	9.56	2.22139	7.05666e-09	2.61292e-07	yes	HNRNPCL1	PREDICTED: heterogeneous nuclear ribonucleoprotein C [Cynoglossus semilaevis]	Genetic Information Processing	Transcription	ko03040//Spliceosome	K12884	-	-	-
TCONS_00005272	600.88	1659.18	11.8133	28.9133	1.29132	8.18531e-10	3.5569e-08	yes	hnrnpc	PREDICTED: heterogeneous nuclear ribonucleoprotein C [Cynoglossus semilaevis]	Genetic Information Processing	Transcription	ko03040//Spliceosome	K12884	-	-	-
TCONS_00005399	212.913	5563.95	1.67667	38.5867	4.52443	3.27528e-43	1.77066e-40	yes	PER2	PREDICTED: LOW QUALITY PROTEIN: period circadian protein homolog 1 [Cynoglossus semilaevis]	-	-	-	-	-	-	GO:0050896//response to stimulus
TCONS_00005405	628.21	171.377	3.08	0.74	-2.05733	4.19048e-09	1.60951e-07	yes	NWD2	PREDICTED: NACHT and WD repeat domain-containing protein 2 isoform X2 [Cynoglossus semilaevis]	-	-	-	-	-	-	-
TCONS_00005477	628.433	215	12.6867	3.83333	-1.72664	5.38609e-08	1.72197e-06	yes	Btn2a2	PREDICTED: butyrophilin subfamily 2 member A2-like [Cynoglossus semilaevis]	-	-	-	-	-	-	-
TCONS_00005503	237.763	565.66	7.18	15.1833	1.08043	0.00141853	0.0142782	yes	-	PREDICTED: uncharacterized protein LOC103387629 isoform X1 [Cynoglossus semilaevis]	-	-	-	-	-	-	-
TCONS_00005550	39.85	340.277	1.88333	14.2267	2.91724	4.28581e-05	0.000706916	yes	vrk1	PREDICTED: serine/threonine-protein kinase VRK1 [Cynoglossus semilaevis]	-	-	-	-	-	GO:0016740//transferase activity;GO:0097159//organic cyclic compound binding;GO:0001882//nucleoside binding;GO:0003824//catalytic activity;GO:0003676//nucleic acid binding;GO:0004672//protein kinase activity;GO:0016772//transferase activity, transferring phosphorus-containing groups;GO:0016773//phosphotransferase activity, alcohol group as acceptor;GO:0032549//ribonucleoside binding;GO:0016301//k…	GO:0036211//protein modification process;GO:0006464//cellular protein modification process;GO:0006796//phosphate-containing compound metabolic process;GO:0043412//macromolecule modification;GO:0009987//cellular process;GO:0006793//phosphorus metabolic process;GO:0044237//cellular metabolic process;GO:0008152//metabolic process;GO:0071704//organic substance metabolic process;GO:0044260//cellular m…
TCONS_00005584	41.1367	0	0.503333	0.001	-8.97537	0.0040227	0.0332756	yes	Gba2	PREDICTED: LOW QUALITY PROTEIN: non-lysosomal glucosylceramidase [Cynoglossus semilaevis]	Metabolism	Global and Overview;Glycan biosynthesis and metabolism;Lipid metabolism	ko01100//Metabolic pathways;ko00600//Sphingolipid metabolism;ko00511//Other glycan degradation	K17108	GO:0016020//membrane;GO:0031224//intrinsic component of membrane;GO:0044425//membrane part	GO:0003824//catalytic activity;GO:0016798//hydrolase activity, acting on glycosyl bonds;GO:0016787//hydrolase activity;GO:0004553//hydrolase activity, hydrolyzing O-glycosyl compounds	GO:0016043//cellular component organization;GO:0048856//anatomical structure development;GO:0044238//primary metabolic process;GO:0009987//cellular process;GO:0006665//sphingolipid metabolic process;GO:0022008//neurogenesis;GO:0009653//anatomical structure morphogenesis;GO:0048468//cell development;GO:0044710//single-organism metabolic process;GO:0044767//single-organism developmental process;GO:…
TCONS_00005585	0	195.663	0.001	2.18333	11.0923	1.07583e-10	5.3767e-09	yes	Gba2	PREDICTED: LOW QUALITY PROTEIN: non-lysosomal glucosylceramidase [Cynoglossus semilaevis]	Metabolism	Global and Overview;Glycan biosynthesis and metabolism;Lipid metabolism	ko01100//Metabolic pathways;ko00600//Sphingolipid metabolism;ko00511//Other glycan degradation	K17108	GO:0016020//membrane;GO:0031224//intrinsic component of membrane;GO:0044425//membrane part	GO:0003824//catalytic activity;GO:0016787//hydrolase activity;GO:0016798//hydrolase activity, acting on glycosyl bonds;GO:0004553//hydrolase activity, hydrolyzing O-glycosyl compounds	GO:0044699//single-organism process;GO:0000902//cell morphogenesis;GO:0016043//cellular component organization;GO:0007399//nervous system development;GO:0048666//neuron development;GO:0006672//ceramide metabolic process;GO:1901564//organonitrogen compound metabolic process;GO:0006643//membrane lipid metabolic process;GO:0032501//multicellular organismal process;GO:0032502//developmental process;G…
TCONS_00005589	55.9933	331.653	0.696667	3.67667	2.39986	5.52025e-05	0.000884453	yes	Znf250	PREDICTED: zinc finger protein OZF-like [Cynoglossus semilaevis]	-	-	-	-	-	-	-
TCONS_00005617	0.0466667	79.24	0.001	0.433333	8.75933	0.00627282	0.0472763	yes	nat8l	PREDICTED: N-acetylaspartate synthetase [Cynoglossus semilaevis]	Metabolism	Global and Overview;Amino acid metabolism	ko01100//Metabolic pathways;ko00250//Alanine, aspartate and glutamate metabolism	K18309	-	-	-
TCONS_00005655	40.61	0	0.676667	0.001	-9.4023	0.00551603	0.042762	yes	AFAP1	PREDICTED: actin filament-associated protein 1 isoform X3 [Cynoglossus semilaevis]	-	-	-	-	-	-	-
TCONS_00005702	331.877	83.5467	2.01667	0.466667	-2.11151	0.00120401	0.0124786	yes	RBM20	PREDICTED: zinc finger protein 638 isoform X1 [Cynoglossus semilaevis]	-	-	-	-	-	-	-
TCONS_00005708	430.95	1725.85	1.82333	6.55667	1.84638	9.49287e-05	0.00142257	yes	ZNF638	PREDICTED: uncharacterized protein LOC103388940 isoform X2 [Cynoglossus semilaevis]	-	-	-	-	-	-	-
TCONS_00005722	0	209.093	0.001	3.61	11.8178	1.64455e-12	1.04135e-10	yes	Frmd7	PREDICTED: FERM domain-containing protein 7 [Cynoglossus semilaevis]	-	-	-	-	-	-	-
TCONS_00005762	11.9267	349.703	0.173333	4.42	4.67243	0.000460736	0.00554142	yes	srrt-a	PREDICTED: serrate RNA effector molecule homolog [Cynoglossus semilaevis]	-	-	-	-	-	-	-
TCONS_00005768	1.14667	319.027	0.00666667	2.07	8.27845	1.33572e-14	1.11555e-12	yes	CORIN	PREDICTED: atrial natriuretic peptide-converting enzyme isoform X1 [Cynoglossus semilaevis]	-	-	-	-	-	-	-
TCONS_00005795	194	40.3333	3.65333	0.67	-2.44698	0.000443323	0.00537213	yes	egr1-b	PREDICTED: early growth response protein 4-like [Cynoglossus semilaevis]	-	-	-	-	-	-	-
TCONS_00005804	186.647	18.6333	0.82	0.07	-3.5502	1.8519e-05	0.000336982	yes	NPNT	PREDICTED: nephronectin-like isoform X2 [Cynoglossus semilaevis]	-	-	-	-	-	-	-
TCONS_00006045	0	65.7467	0.001	0.553333	9.11201	7.64036e-05	0.00117941	yes	SLC24A2	PREDICTED: sodium/potassium/calcium exchanger 2 [Cynoglossus semilaevis]	-	-	-	-	-	-	-
TCONS_00006051	71.7733	0	0.546667	0.001	-9.09452	0.000627454	0.00723377	yes	COL25A1	PREDICTED: collagen alpha-1(XXV) chain isoform X6 [Cynoglossus semilaevis]	-	-	-	-	-	-	-
TCONS_00006052	0	225.367	0.001	1.51667	10.5667	5.45057e-13	3.65872e-11	yes	COL25A1	PREDICTED: collagen alpha-1(XXV) chain isoform X6 [Cynoglossus semilaevis]	-	-	-	-	-	-	-
TCONS_00006053	2695.67	993.027	20.19	6.59333	-1.61456	6.88471e-16	6.58066e-14	yes	COL25A1	PREDICTED: collagen alpha-1(XXV) chain isoform X6 [Cynoglossus semilaevis]	-	-	-	-	-	-	-
TCONS_00006084	1258.56	311.26	7.61333	1.68667	-2.17435	3.29434e-14	2.61658e-12	yes	Dennd4c	PREDICTED: DENN domain-containing protein 4C isoform X3 [Cynoglossus semilaevis]	-	-	-	-	-	-	-
TCONS_00006110	214.817	517.63	0.403333	0.863333	1.09795	0.00302009	0.0264967	yes	Dnah2	PREDICTED: dynein heavy chain 2, axonemal [Cynoglossus semilaevis]	-	-	-	-	-	-	-
TCONS_00006145	344.897	148	2.64333	1.00333	-1.39756	0.00133237	0.0135877	yes	SERPINH1	PREDICTED: serpin H1-like [Cynoglossus semilaevis]	-	-	-	-	-	-	-
TCONS_00006154	92.9667	0	0.656667	0.001	-9.35902	0.00311001	0.0270851	yes	EFNB2	PREDICTED: ephrin-B3 isoform X1 [Cynoglossus semilaevis]	-	-	-	-	-	-	-
TCONS_00006155	156.403	0	1.13	0.001	-10.1421	4.97681e-05	0.000806119	yes	EFNB2	PREDICTED: ephrin-B3 isoform X1 [Cynoglossus semilaevis]	-	-	-	-	-	-	-
TCONS_00006270	91.8233	0	1.95667	0.001	-10.9342	5.1197e-07	1.33994e-05	yes	L3MBTL1	PREDICTED: lethal(3)malignant brain tumor-like protein 4, partial [Cynoglossus semilaevis]	-	-	-	-	-	-	-
TCONS_00006276	0	44.3267	0.001	1.14667	10.1632	0.00550429	0.0427105	yes	mat2b	PREDICTED: methionine adenosyltransferase 2 subunit beta isoform X2 [Cynoglossus semilaevis]	Metabolism	Amino acid metabolism;Global and Overview	ko01100//Metabolic pathways;ko01110//Biosynthesis of secondary metabolites;ko01230//Biosynthesis of amino acids;ko00270//Cysteine and methionine metabolism	K00789	-	-	GO:0008152//metabolic process;GO:0044710//single-organism metabolic process;GO:0044699//single-organism process
TCONS_00006304	492.377	242.873	5.52667	2.44	-1.17953	0.00160881	0.0158197	yes	CDKL5	PREDICTED: cyclin-dependent kinase-like 5 [Cynoglossus semilaevis]	-	-	-	-	-	-	-
TCONS_00006403	286.197	0.6	1.47333	0.001	-10.5249	0.000130989	0.00188164	yes	PRKACB	PREDICTED: cAMP-dependent protein kinase catalytic subunit beta isoform X3 [Cynoglossus semilaevis]	Organismal Systems;Environmental Information Processing;Cellular Processes	Cellular commiunity;Signal transduction;Circulatory system;Endocrine system;Cell growth and death	ko04010//MAPK signaling pathway;ko04020//Calcium signaling pathway;ko04261//Adrenergic signaling in cardiomyocytes;ko04310//Wnt signaling pathway;ko04910//Insulin signaling pathway;ko04916//Melanogenesis;ko04270//Vascular smooth muscle contraction;ko04912//GnRH signaling pathway;ko04114//Oocyte meiosis;ko04540//Gap junction;ko04914//Progesterone-mediated oocyte maturation;ko04210//Apoptosis;ko043…	K04345	-	GO:0036094//small molecule binding;GO:0016301//kinase activity;GO:0032550//purine ribonucleoside binding;GO:0032549//ribonucleoside binding;GO:0097367//carbohydrate derivative binding;GO:0097159//organic cyclic compound binding;GO:0001882//nucleoside binding;GO:0016773//phosphotransferase activity, alcohol group as acceptor;GO:1901363//heterocyclic compound binding;GO:0016772//transferase activit…	GO:0009987//cellular process;GO:0044267//cellular protein metabolic process;GO:0044238//primary metabolic process;GO:0044260//cellular macromolecule metabolic process;GO:0043170//macromolecule metabolic process;GO:0006796//phosphate-containing compound metabolic process;GO:0043412//macromolecule modification;GO:0044237//cellular metabolic process;GO:0006793//phosphorus metabolic process;GO:007170…
TCONS_00006426	2517.79	878.253	15.2867	4.71333	-1.69745	4.39884e-18	5.10763e-16	yes	-	PREDICTED: voltage-dependent R-type calcium channel subunit alpha-1E-like isoform X3 [Cynoglossus semilaevis]	Environmental Information Processing	Signal transduction	ko04010//MAPK signaling pathway;ko04020//Calcium signaling pathway	K04852	-	-	-
TCONS_00006427	586.62	226.743	3.44333	1.17667	-1.5491	9.70388e-05	0.00145003	yes	-	PREDICTED: voltage-dependent R-type calcium channel subunit alpha-1E-like isoform X2 [Cynoglossus semilaevis]	Environmental Information Processing	Signal transduction	ko04010//MAPK signaling pathway;ko04020//Calcium signaling pathway	K04852	-	-	-
TCONS_00006493	277.35	96.1767	1.09	0.33	-1.72379	0.00417919	0.0343385	yes	CEP350	PREDICTED: LOW QUALITY PROTEIN: centrosome-associated protein 350 [Cynoglossus semilaevis]	-	-	-	-	-	-	-
TCONS_00006526	526.333	1784.1	3.78333	11.4033	1.59173	3.7691e-14	2.97955e-12	yes	Cers1	PREDICTED: ceramide synthase 1 [Cynoglossus semilaevis]	Metabolism	Lipid metabolism;Global and Overview	ko01100//Metabolic pathways;ko00600//Sphingolipid metabolism	K04710	GO:0044425//membrane part;GO:0031224//intrinsic component of membrane;GO:0016020//membrane	-	-
TCONS_00006549	0	93.85	0.001	0.356667	8.47843	2.9914e-06	6.63718e-05	yes	MYO9B	PREDICTED: unconventional myosin-IXb [Cynoglossus semilaevis]	-	-	-	-	-	-	-
TCONS_00006553	271.533	61.0033	1.51	0.306667	-2.29981	0.000324898	0.00411977	yes	MYO9B	PREDICTED: unconventional myosin-IXb [Cynoglossus semilaevis]	-	-	-	-	-	-	-
TCONS_00006576	0	214.677	0.001	1.25	10.2877	0.000868953	0.00953686	yes	ARHGEF18	PREDICTED: rho guanine nucleotide exchange factor 18-like [Cynoglossus semilaevis]	-	-	-	-	-	-	-
TCONS_00006649	32.3967	478.553	0.53	6.97333	3.71778	3.92e-13	2.69243e-11	yes	MFSD8	PREDICTED: major facilitator superfamily domain-containing protein 8-like [Cynoglossus semilaevis]	Cellular Processes	Transport and catabolism	ko04142//Lysosome	K12307	GO:0016020//membrane	-	-
TCONS_00006733	62.3433	363.423	0.863333	4.48333	2.37658	1.30307e-05	0.000245557	yes	WDR47	PREDICTED: WD repeat-containing protein 47-like [Cynoglossus semilaevis]	-	-	-	-	-	-	-
TCONS_00006770	517.457	195.567	22.4467	7.51667	-1.57834	4.23568e-06	9.05045e-05	yes	IFI44L	PREDICTED: interferon-induced protein 44-like isoform X1 [Cynoglossus semilaevis]	Cellular Processes	Cellular commiunity;Transport and catabolism	ko04540//Gap junction;ko04145//Phagosome	K07374	-	-	-
TCONS_00006873	119.517	3.50333	0.756667	0.02	-5.24159	0.000311624	0.00397653	yes	LURAP1	PREDICTED: leucine rich adaptor protein 1 [Cynoglossus semilaevis]	-	-	-	-	-	-	-
TCONS_00006892	38.3	0	0.27	0.001	-8.07682	0.00485968	0.0387149	yes	DOCK7	PREDICTED: dedicator of cytokinesis protein 7 isoform X8 [Cynoglossus semilaevis]	-	-	-	-	-	-	GO:0050896//response to stimulus;GO:0009987//cellular process;GO:0051716//cellular response to stimulus;GO:0007154//cell communication;GO:0050789//regulation of biological process;GO:0035556//intracellular signal transduction;GO:0044763//single-organism cellular process;GO:0044699//single-organism process;GO:0050794//regulation of cellular process;GO:0044700//single organism signaling;GO:0023052/…
TCONS_00006941	561.417	253.713	4.9	1.98333	-1.30485	0.000552192	0.00649568	yes	Kdm4c	PREDICTED: lysine-specific demethylase 4C [Cynoglossus semilaevis]	-	-	-	-	-	-	-
TCONS_00006984	132.913	0	3.76667	0.001	-11.8791	2.08654e-09	8.3991e-08	yes	NASP	PREDICTED: histone-binding protein N1/N2-like isoform X2 [Cynoglossus semilaevis]	-	-	-	-	-	-	-
TCONS_00007025	146.93	0	0.506667	0.001	-8.98489	3.51256e-10	1.61279e-08	yes	CNTNAP4	PREDICTED: contactin-associated protein-like 4 isoform X2 [Cynoglossus semilaevis]	-	-	-	-	-	-	-
TCONS_00007097	1017.59	274.553	7.58667	1.82333	-2.05689	3.20453e-07	8.68539e-06	yes	Ap3d1	PREDICTED: AP-3 complex subunit delta-1 isoform X5 [Cynoglossus semilaevis]	Cellular Processes	Transport and catabolism	ko04142//Lysosome	K12396	-	-	-
TCONS_00007104	54.25	0.203333	1.06333	0.00333333	-8.31741	0.00411191	0.033902	yes	C2cd4cC2CD4	PREDICTED: C2 calcium-dependent domain-containing protein 4C-like isoform X2 [Cynoglossus semilaevis]	-	-	-	-	-	-	-
TCONS_00007144	370.667	192	7.73	3.57667	-1.11185	0.00525832	0.0412116	yes	-	PREDICTED: uncharacterized protein LOC107081968 [Cyprinodon variegatus]	-	-	-	-	-	-	-
TCONS_00007175	1028.24	470.687	4.98333	2.02667	-1.298	1.47621e-06	3.51585e-05	yes	Bend5	PREDICTED: BEN domain-containing protein 5 isoform X1 [Poecilia reticulata]	-	-	-	-	-	-	-
TCONS_00007178	0	296.583	0.001	1.26333	10.303	4.12253e-17	4.38199e-15	yes	Bend5	PREDICTED: BEN domain-containing protein 5 isoform X1 [Cynoglossus semilaevis]	-	-	-	-	-	-	-
TCONS_00007182	263.677	84.52	5.43333	1.56	-1.80029	0.000981614	0.0105607	yes	Agbl4	PREDICTED: cytosolic carboxypeptidase 6 [Cynoglossus semilaevis]	-	-	-	-	-	-	-
TCONS_00007238	0	59.1933	0.001	0.846667	9.72565	0.000201861	0.00272163	yes	YJEFN3	PREDICTED: yjeF N-terminal domain-containing protein 3-like isoform X1 [Cynoglossus semilaevis]	-	-	-	-	-	-	-
TCONS_00007276	96.96	16.2767	1.63	0.24	-2.76377	0.00492884	0.0391233	yes	LPXN	PREDICTED: leupaxin [Cynoglossus semilaevis]	-	-	-	-	-	GO:0043167//ion binding;GO:0043169//cation binding;GO:0005488//binding	-
TCONS_00007303	175.463	0	2.24667	0.001	-11.1336	1.59292e-05	0.000294981	yes	Shc2	PREDICTED: SHC-transforming protein 2 isoform X1 [Cynoglossus semilaevis]	Environmental Information Processing;Organismal Systems;Cellular Processes	Endocrine system;Signal transduction;Cellular commiunity	ko04510//Focal adhesion;ko04910//Insulin signaling pathway;ko04012//ErbB signaling pathway;ko04370//VEGF signaling pathway	K17447	-	-	-
TCONS_00007463	142.05	576.593	0.933333	3.37333	1.85371	0.000143909	0.00203467	yes	Inadl	PREDICTED: inaD-like protein isoform X4 [Cynoglossus semilaevis]	Cellular Processes	Cellular commiunity	ko04530//Tight junction	K06092	-	-	-
TCONS_00007532	138.4	16.2767	0.466667	0.0466667	-3.32193	0.000415899	0.00509506	yes	DSP	PREDICTED: desmoplakin-like isoform X2 [Cynoglossus semilaevis]	-	-	-	-	-	-	-
TCONS_00007551	508.807	287.4	3.70333	1.85	-1.0013	0.00266874	0.0239643	yes	Adcy1	PREDICTED: adenylate cyclase type 1-like [Cynoglossus semilaevis]	Environmental Information Processing;Organismal Systems;Cellular Processes;Metabolism	Signal transduction;Nucleotide metabolism;Endocrine system;Circulatory system;Cellular commiunity;Cell growth and death	ko04020//Calcium signaling pathway;ko04261//Adrenergic signaling in cardiomyocytes;ko00230//Purine metabolism;ko04916//Melanogenesis;ko04270//Vascular smooth muscle contraction;ko04912//GnRH signaling pathway;ko04114//Oocyte meiosis;ko04540//Gap junction;ko04914//Progesterone-mediated oocyte maturation	K08041	-	-	-
TCONS_00007558	194.01	20.87	2.91667	0.29	-3.3302	0.00241791	0.0220962	yes	IGFBP1	PREDICTED: insulin-like growth factor-binding protein 1 [Cynoglossus semilaevis]	-	-	-	-	-	GO:0005520//insulin-like growth factor binding;GO:0019838//growth factor binding;GO:0005515//protein binding;GO:0005488//binding	-
TCONS_00007695	190.32	30.4833	1.72333	0.246667	-2.80457	0.000113828	0.00166557	yes	creb3l3b	PREDICTED: cyclic AMP-responsive element-binding protein 3-like protein 3-B [Cynoglossus semilaevis]	Organismal Systems	Endocrine system;Circulatory system	ko04261//Adrenergic signaling in cardiomyocytes;ko04916//Melanogenesis	K09048	-	-	-
TCONS_00007760	245.237	16.9033	2.17	0.143333	-3.92025	0.00644407	0.0483276	yes	MCF2L	PREDICTED: guanine nucleotide exchange factor DBS-like isoform X4 [Cynoglossus semilaevis]	-	-	-	-	-	-	-
TCONS_00007763	44	0	0.336667	0.001	-8.39518	0.000239295	0.0031629	yes	Ect2	PREDICTED: protein ECT2 [Cynoglossus semilaevis]	-	-	-	-	-	-	GO:0019222//regulation of metabolic process;GO:1902531//regulation of intracellular signal transduction;GO:0046578//regulation of Ras protein signal transduction;GO:0010646//regulation of cell communication;GO:0050790//regulation of catalytic activity;GO:0048583//regulation of response to stimulus;GO:0023051//regulation of signaling;GO:0043087//regulation of GTPase activity;GO:0050794//regulation…
TCONS_00007822	0	454.28	0.001	3.2	11.6439	7.29592e-28	1.7141e-25	yes	pdgfra	PREDICTED: platelet-derived growth factor receptor alpha isoform X4 [Cynoglossus semilaevis]	Environmental Information Processing;Cellular Processes	Signaling molecules and interaction;Cell motility;Signal transduction;Cellular commiunity	ko04010//MAPK signaling pathway;ko04020//Calcium signaling pathway;ko04510//Focal adhesion;ko04810//Regulation of actin cytoskeleton;ko04060//Cytokine-cytokine receptor interaction;ko04540//Gap junction	K05089	GO:0016020//membrane;GO:0031224//intrinsic component of membrane;GO:0044425//membrane part	GO:0004672//protein kinase activity;GO:0016773//phosphotransferase activity, alcohol group as acceptor;GO:0004888//transmembrane signaling receptor activity;GO:0001883//purine nucleoside binding;GO:0099600//transmembrane receptor activity;GO:0005488//binding;GO:0032549//ribonucleoside binding;GO:0001882//nucleoside binding;GO:0005017//platelet-derived growth factor-activated receptor activity;GO:…	GO:0007167//enzyme linked receptor protein signaling pathway;GO:0036211//protein modification process;GO:0050789//regulation of biological process;GO:0044267//cellular protein metabolic process;GO:0019538//protein metabolic process;GO:0006468//protein phosphorylation;GO:0007154//cell communication;GO:0006793//phosphorus metabolic process;GO:0023052//signaling;GO:0044238//primary metabolic process…
TCONS_00007837	146.287	523.473	2.34333	7.41333	1.66156	3.82607e-05	0.000640357	yes	TMEM165	PREDICTED: transmembrane protein 165 [Cynoglossus semilaevis]	-	-	-	-	-	-	-
TCONS_00007873	0	199.057	0.001	1.92667	10.9119	2.39034e-12	1.49291e-10	yes	RABGGTA	PREDICTED: geranylgeranyl transferase type-2 subunit alpha [Cynoglossus semilaevis]	-	-	-	-	-	GO:0016765//transferase activity, transferring alkyl or aryl (other than methyl) groups;GO:0004659//prenyltransferase activity;GO:0016740//transferase activity;GO:0043167//ion binding;GO:0046914//transition metal ion binding;GO:0003824//catalytic activity;GO:0005488//binding;GO:0043169//cation binding;GO:0046872//metal ion binding	GO:0009987//cellular process;GO:0008152//metabolic process;GO:0044260//cellular macromolecule metabolic process;GO:0044267//cellular protein metabolic process;GO:0071704//organic substance metabolic process;GO:0044237//cellular metabolic process;GO:0036211//protein modification process;GO:0043412//macromolecule modification;GO:0006464//cellular protein modification process;GO:0019538//protein met…
TCONS_00007876	0	147.143	0.001	1.63667	10.6765	2.7515e-09	1.08841e-07	yes	RABGGTA	PREDICTED: geranylgeranyl transferase type-2 subunit alpha [Cynoglossus semilaevis]	-	-	-	-	-	GO:0004659//prenyltransferase activity;GO:0043167//ion binding;GO:0016765//transferase activity, transferring alkyl or aryl (other than methyl) groups;GO:0043169//cation binding;GO:0003824//catalytic activity;GO:0005488//binding;GO:0046872//metal ion binding;GO:0046914//transition metal ion binding;GO:0016740//transferase activity	GO:0071704//organic substance metabolic process;GO:0044237//cellular metabolic process;GO:0006464//cellular protein modification process;GO:0044260//cellular macromolecule metabolic process;GO:0036211//protein modification process;GO:0043170//macromolecule metabolic process;GO:0008152//metabolic process;GO:0009987//cellular process;GO:0019538//protein metabolic process;GO:0044267//cellular protei…
TCONS_00007916	52.2567	482.96	0.263333	2.19667	3.06035	0.00171865	0.0166917	yes	mettl13	PREDICTED: SUN domain-containing ossification factor [Cynoglossus semilaevis]	-	-	-	-	-	-	-
TCONS_00007923	1347.6	505.463	8.10333	2.7	-1.58556	5.9722e-13	3.99819e-11	yes	Suco	PREDICTED: SUN domain-containing ossification factor [Cynoglossus semilaevis]	-	-	-	-	-	-	-
TCONS_00008046	497.667	2049.54	5.03333	18.3467	1.86593	8.48002e-17	8.70102e-15	yes	tcf3	PREDICTED: transcription factor E2-alpha-like isoform X2 [Cynoglossus semilaevis]	-	-	-	-	-	-	-
TCONS_00008047	42.53	363.243	0.426667	3.30667	2.9542	0.00166913	0.0162822	yes	tcf3	PREDICTED: transcription factor E2-alpha-like isoform X4 [Cynoglossus semilaevis]	-	-	-	-	-	-	-
TCONS_00008061	0	28.3133	0.001	0.473333	8.88671	0.00170745	0.0166077	yes	MBD3	PREDICTED: methyl-CpG-binding domain protein 3-like isoform X6 [Cynoglossus semilaevis]	-	-	-	-	GO:0005622//intracellular;GO:0044424//intracellular part;GO:0044464//cell part;GO:0005623//cell;GO:0043231//intracellular membrane-bounded organelle;GO:0043227//membrane-bounded organelle;GO:0043229//intracellular organelle;GO:0043226//organelle	-	-
TCONS_00008068	0	21.4133	0.001	0.33	8.36632	0.00508581	0.0400981	yes	MBD3	PREDICTED: methyl-CpG-binding domain protein 3-like isoform X3 [Cynoglossus semilaevis]	-	-	-	-	-	-	-
TCONS_00008075	30.78	0	0.156667	0.001	-7.29155	0.00130813	0.0133894	yes	Ncan	PREDICTED: neurocan core protein [Cynoglossus semilaevis]	-	-	-	-	-	-	-
TCONS_00008089	251.873	1875.28	1.42667	9.47333	2.73122	3.73526e-09	1.44682e-07	yes	SBNO2	PREDICTED: protein strawberry notch homolog 2 [Cynoglossus semilaevis]	-	-	-	-	-	-	-
TCONS_00008091	1476.7	200.673	8.38	1.05333	-2.99199	1.87259e-06	4.33813e-05	yes	SBNO2	PREDICTED: protein strawberry notch homolog 2 [Cynoglossus semilaevis]	-	-	-	-	-	-	-
TCONS_00008092	2342.31	462.267	13.62	2.38667	-2.51266	4.34589e-28	1.04047e-25	yes	SBNO2	PREDICTED: protein strawberry notch homolog 2 [Cynoglossus semilaevis]	-	-	-	-	-	-	-
TCONS_00008136	56.5267	0	0.596667	0.001	-9.22078	0.00155515	0.0153672	yes	Ddr2	PREDICTED: discoidin domain-containing receptor 2 isoform X2 [Cynoglossus semilaevis]	-	-	-	-	-	-	-
TCONS_00008173	0	241.91	0.001	1.69333	10.7257	5.23769e-06	0.000110321	yes	RALGPS2	PREDICTED: ras-specific guanine nucleotide-releasing factor RalGPS2 isoform X1 [Cynoglossus semilaevis]	-	-	-	-	-	-	-
TCONS_00008187	314.79	0	4.54	0.001	-12.1485	7.75103e-21	1.11661e-18	yes	hook1	PREDICTED: protein Hook homolog 1 isoform X1 [Cynoglossus semilaevis]	-	-	-	-	-	-	-
TCONS_00008222	0	93.1833	0.001	0.943333	9.88162	9.32483e-07	2.31871e-05	yes	EVI5	PREDICTED: ecotropic viral integration site 5 protein homolog [Cynoglossus semilaevis]	-	-	-	-	-	-	-
TCONS_00008259	50.7967	238.293	1.35667	5.64667	2.05733	0.00135578	0.0137706	yes	HS2ST1	PREDICTED: heparan sulfate 2-O-sulfotransferase 1-like [Cynoglossus semilaevis]	Metabolism	Glycan biosynthesis and metabolism	ko00534//Glycosaminoglycan biosynthesis - heparan sulfate / heparin	K02513	GO:0016020//membrane;GO:0031224//intrinsic component of membrane;GO:0044425//membrane part	-	-
TCONS_00008309	316.357	775.09	3.14667	6.87333	1.12719	0.00104939	0.0111804	yes	tbc1d23	PREDICTED: LOW QUALITY PROTEIN: TBC1 domain family member 23 [Cynoglossus semilaevis]	-	-	-	-	-	-	GO:0050789//regulation of biological process;GO:0051336//regulation of hydrolase activity;GO:0043087//regulation of GTPase activity;GO:0065007//biological regulation;GO:0019222//regulation of metabolic process;GO:0065009//regulation of molecular function;GO:0050790//regulation of catalytic activity
TCONS_00008317	752.15	351.29	3.59333	1.49333	-1.26679	1.74224e-06	4.07607e-05	yes	jade3	PREDICTED: LOW QUALITY PROTEIN: protein Jade-3 [Cynoglossus semilaevis]	-	-	-	-	-	GO:0043167//ion binding;GO:0005488//binding;GO:0043169//cation binding	-
TCONS_00008320	529.347	136.543	3.74667	0.86	-2.1232	1.56939e-08	5.51009e-07	yes	RP2	PREDICTED: LOW QUALITY PROTEIN: putative GTP-binding protein 6 [Cynoglossus semilaevis]	-	-	-	-	-	-	-
TCONS_00008372	0	24.49	0.001	0.276667	8.11201	0.00289685	0.0256508	yes	Xxylt1	PREDICTED: xyloside xylosyltransferase 1 [Cynoglossus semilaevis]	-	-	-	-	-	-	-
TCONS_00008386	82.7167	363.963	1.49333	5.87667	1.97646	0.000174768	0.00240011	yes	ZRANB2	PREDICTED: zinc finger Ran-binding domain-containing protein 2 isoform X1 [Poecilia formosa]	-	-	-	-	-	-	-
TCONS_00008387	875.437	404.583	11.5467	4.73333	-1.28655	1.80465e-07	5.20852e-06	yes	ZRANB2	PREDICTED: zinc finger Ran-binding domain-containing protein 2 isoform X1 [Poecilia formosa]	-	-	-	-	-	-	-
TCONS_00008479	491.357	264.06	14.57	6.93667	-1.07069	0.00115806	0.0120997	yes	CACNA1E	PREDICTED: voltage-dependent R-type calcium channel subunit alpha-1E [Cynoglossus semilaevis]	Environmental Information Processing	Signal transduction	ko04010//MAPK signaling pathway;ko04020//Calcium signaling pathway	K04852	-	-	-
TCONS_00008512	231.473	678.22	2.31667	6.03	1.38011	0.00017951	0.00245384	yes	zfr	PREDICTED: LOW QUALITY PROTEIN: zinc finger RNA-binding protein [Cynoglossus semilaevis]	-	-	-	-	-	-	-
TCONS_00008741	588.54	0	2.77333	0.001	-11.4374	3.75444e-44	2.07431e-41	yes	PTPRS	PREDICTED: receptor-type tyrosine-protein phosphatase S-like isoform X7 [Cynoglossus semilaevis]	-	-	-	-	-	-	-
TCONS_00008742	438.707	1930.77	2.03333	7.94333	1.9659	1.12011e-17	1.26268e-15	yes	PTPRS	PREDICTED: receptor-type tyrosine-protein phosphatase S-like isoform X6 [Cynoglossus semilaevis]	-	-	-	-	-	-	-
TCONS_00008744	1368.15	768.613	6.24333	3.10333	-1.0085	0.000500945	0.00595978	yes	PTPRS	PREDICTED: receptor-type tyrosine-protein phosphatase S-like isoform X7 [Cynoglossus semilaevis]	-	-	-	-	-	-	-
TCONS_00008777	0	52.3267	0.001	0.783333	9.61348	0.00310348	0.0270375	yes	mpv17l2	PREDICTED: mpv17-like protein 2 [Cynoglossus semilaevis]	Cellular Processes	Transport and catabolism	ko04146//Peroxisome	K13348	-	-	-
TCONS_00008873	0	89.5033	0.001	0.216667	7.75933	0.000448212	0.00542135	yes	HMCN1	PREDICTED: LOW QUALITY PROTEIN: hemicentin-1 [Cynoglossus semilaevis]	-	-	-	-	-	-	-
TCONS_00008911	36.49	291.477	0.456667	3.24333	2.82826	7.89634e-05	0.00121408	yes	RAVER2	PREDICTED: ribonucleoprotein PTB-binding 2 [Cynoglossus semilaevis]	-	-	-	-	-	-	-
TCONS_00009058	0	64.3233	0.001	0.976667	9.93172	0.00167477	0.016331	yes	WDR63	PREDICTED: WD repeat-containing protein 63 [Cynoglossus semilaevis]	-	-	-	-	-	-	-
TCONS_00009124	2901.38	1225.97	10.9633	4.09	-1.42251	3.949e-13	2.70865e-11	yes	NFIC	PREDICTED: nuclear factor 1 C-type isoform X2 [Cynoglossus semilaevis]	-	-	-	-	GO:0005622//intracellular;GO:0043226//organelle;GO:0005623//cell;GO:0044464//cell part;GO:0043229//intracellular organelle;GO:0044424//intracellular part;GO:0043227//membrane-bounded organelle;GO:0043231//intracellular membrane-bounded organelle	GO:0001071//nucleic acid binding transcription factor activity	GO:0018130//heterocycle biosynthetic process;GO:0009058//biosynthetic process;GO:0006725//cellular aromatic compound metabolic process;GO:0006139//nucleobase-containing compound metabolic process;GO:0044238//primary metabolic process;GO:0019438//aromatic compound biosynthetic process;GO:0008152//metabolic process;GO:0006351//transcription, DNA-templated;GO:0006259//DNA metabolic process;GO:003465…
TCONS_00009126	1740.53	4786.9	6.61333	16.1267	1.286	4.35824e-09	1.66757e-07	yes	NFIC	PREDICTED: nuclear factor 1 C-type isoform X2 [Cynoglossus semilaevis]	-	-	-	-	GO:0044424//intracellular part;GO:0043227//membrane-bounded organelle;GO:0043229//intracellular organelle;GO:0043231//intracellular membrane-bounded organelle;GO:0005622//intracellular;GO:0005623//cell;GO:0044464//cell part;GO:0043226//organelle	GO:0001071//nucleic acid binding transcription factor activity	GO:1901360//organic cyclic compound metabolic process;GO:1901576//organic substance biosynthetic process;GO:0097659//nucleic acid-templated transcription;GO:0006259//DNA metabolic process;GO:0044237//cellular metabolic process;GO:0019438//aromatic compound biosynthetic process;GO:0046483//heterocycle metabolic process;GO:0034645//cellular macromolecule biosynthetic process;GO:0010467//gene expres…
TCONS_00009161	92.28	409.153	0.956667	3.78667	1.98484	1.54515e-05	0.00028698	yes	SLC1A3	PREDICTED: excitatory amino acid transporter 1-like isoform X1 [Cynoglossus semilaevis]	-	-	-	-	-	-	-
TCONS_00009185	371.627	34.2	2.89667	0.243333	-3.57339	0.000375985	0.00467327	yes	SAFB2	PREDICTED: LOW QUALITY PROTEIN: scaffold attachment factor B2-like [Cynoglossus semilaevis]	-	-	-	-	-	GO:0097159//organic cyclic compound binding;GO:0005488//binding	-
TCONS_00009268	510.613	181.883	3.66333	1.17	-1.64665	8.63946e-06	0.000170913	yes	SLAIN2	PREDICTED: SLAIN motif-containing protein 2 isoform X1 [Cynoglossus semilaevis]	-	-	-	-	-	-	-
TCONS_00009269	463.63	206.24	3.61	1.42333	-1.34273	0.000206482	0.00277797	yes	SLAIN2	PREDICTED: SLAIN motif-containing protein 2 isoform X2 [Cynoglossus semilaevis]	-	-	-	-	-	-	-
TCONS_00009276	421.227	160.807	1.76	0.596667	-1.56058	0.000161225	0.00224292	yes	FYCO1	PREDICTED: FYVE and coiled-coil domain-containing protein 1-like [Cynoglossus semilaevis]	-	-	-	-	-	-	-
TCONS_00009319	169.29	418.69	1.73	3.79333	1.13269	0.00393401	0.0326818	yes	ANKRD24	PREDICTED: ankyrin repeat domain-containing protein 24 [Cynoglossus semilaevis]	-	-	-	-	-	-	-
TCONS_00009337	1435.72	3446.06	18.9533	40.2567	1.08678	2.73015e-09	1.08167e-07	yes	AES	PREDICTED: amino-terminal enhancer of split-like [Cynoglossus semilaevis]	-	-	-	-	-	-	-
TCONS_00009389	0	42.3333	0.001	0.37	8.53138	0.00033984	0.00427688	yes	-	PREDICTED: microtubule-associated protein 1S isoform X2 [Cynoglossus semilaevis]	-	-	-	-	-	-	-
TCONS_00009456	496.43	1793.8	3.33	10.7333	1.6885	2.97285e-10	1.38266e-08	yes	MAST2	PREDICTED: microtubule-associated serine/threonine-protein kinase 2 [Cynoglossus semilaevis]	-	-	-	-	-	-	-
TCONS_00009460	0	71.7767	0.001	0.333333	8.38082	2.4887e-05	0.000437958	yes	PDE4DIP	PREDICTED: myomegalin-like [Cynoglossus semilaevis]	-	-	-	-	-	-	-
TCONS_00009493	0	55.2433	0.001	0.303333	8.24476	0.00320936	0.0278058	yes	FREM1	PREDICTED: FRAS1-related extracellular matrix protein 1-like isoform X2 [Cynoglossus semilaevis]	-	-	-	-	-	-	-
TCONS_00009494	0	75.87	0.001	0.44	8.78136	1.01111e-05	0.000195974	yes	FREM1	PREDICTED: FRAS1-related extracellular matrix protein 1-like isoform X2 [Cynoglossus semilaevis]	-	-	-	-	-	-	-
TCONS_00009558	13.9233	256.653	0.15	2.42333	4.01396	1.44971e-07	4.27489e-06	yes	HPS3	PREDICTED: Hermansky-Pudlak syndrome 3 protein isoform X2 [Cynoglossus semilaevis]	-	-	-	-	-	-	-
TCONS_00009637	21.6567	878.163	0.19	6.93667	5.19017	7.7619e-05	0.0011967	yes	Kdm4c	PREDICTED: lysine-specific demethylase 4A isoform X2 [Cynoglossus semilaevis]	-	-	-	-	-	-	-
TCONS_00009641	188.96	998.293	1.10667	5.21333	2.23599	2.94625e-12	1.81043e-10	yes	ptprf	PREDICTED: receptor-type tyrosine-protein phosphatase F [Cynoglossus semilaevis]	Environmental Information Processing;Organismal Systems;Cellular Processes	Cellular commiunity;Endocrine system;Signaling molecules and interaction	ko04514//Cell adhesion molecules (CAMs);ko04910//Insulin signaling pathway;ko04520//Adherens junction	K05695	-	-	-
TCONS_00009642	485.57	2584.02	2.51667	11.8233	2.23205	3.31113e-23	5.76033e-21	yes	ptprf	PREDICTED: receptor-type tyrosine-protein phosphatase F [Cynoglossus semilaevis]	Cellular Processes;Organismal Systems;Environmental Information Processing	Signaling molecules and interaction;Endocrine system;Cellular commiunity	ko04514//Cell adhesion molecules (CAMs);ko04910//Insulin signaling pathway;ko04520//Adherens junction	K05695	-	-	-
TCONS_00009643	759.49	0	3.94667	0.001	-11.9464	1.21148e-60	1.21819e-57	yes	ptprf	PREDICTED: receptor-type tyrosine-protein phosphatase F [Cynoglossus semilaevis]	Cellular Processes;Environmental Information Processing;Organismal Systems	Endocrine system;Cellular commiunity;Signaling molecules and interaction	ko04514//Cell adhesion molecules (CAMs);ko04910//Insulin signaling pathway;ko04520//Adherens junction	K05695	-	-	-
TCONS_00009685	0	231.59	0.001	2.25	11.1357	5.20251e-06	0.000109625	yes	B4galt6	PREDICTED: beta-1,4-galactosyltransferase 6 [Cynoglossus semilaevis]	Metabolism	Lipid metabolism;Global and Overview	ko01100//Metabolic pathways;ko00600//Sphingolipid metabolism	K07553	-	GO:0016758//transferase activity, transferring hexosyl groups;GO:0016740//transferase activity;GO:0008194//UDP-glycosyltransferase activity;GO:0003824//catalytic activity;GO:0016757//transferase activity, transferring glycosyl groups;GO:0008378//galactosyltransferase activity;GO:0035250//UDP-galactosyltransferase activity	GO:0044699//single-organism process;GO:0006643//membrane lipid metabolic process;GO:0044763//single-organism cellular process;GO:1903509//liposaccharide metabolic process;GO:0006664//glycolipid metabolic process;GO:1901135//carbohydrate derivative metabolic process;GO:0044255//cellular lipid metabolic process;GO:0008152//metabolic process;GO:0044238//primary metabolic process;GO:0071704//organic …
TCONS_00009726	528.12	1243.56	5.32	11.1033	1.06149	1.27968e-06	3.08727e-05	yes	-	PREDICTED: LOW QUALITY PROTEIN: 1-phosphatidylinositol 4,5-bisphosphate phosphodiesterase gamma-1-like [Cynoglossus semilaevis]	-	-	-	-	-	-	-
TCONS_00009751	579.753	165.613	5.39333	1.39333	-1.95264	2.9215e-06	6.49069e-05	yes	Rfesd	PREDICTED: Rieske domain-containing protein-like [Cynoglossus semilaevis]	-	-	-	-	-	GO:0051536//iron-sulfur cluster binding;GO:0043169//cation binding;GO:0043167//ion binding;GO:0005488//binding;GO:0051540//metal cluster binding	GO:0044710//single-organism metabolic process;GO:0044699//single-organism process;GO:0008152//metabolic process
TCONS_00009869	109.743	0	0.613333	0.001	-9.26053	0.000112598	0.00164854	yes	Kif1b	PREDICTED: LOW QUALITY PROTEIN: kinesin-like protein KIF1A [Cynoglossus semilaevis]	-	-	-	-	-	-	-
TCONS_00009871	2178.56	4932.82	12.6	25.25	1.00286	1.17932e-08	4.2352e-07	yes	Kif1a	PREDICTED: LOW QUALITY PROTEIN: kinesin-like protein KIF1A [Cynoglossus semilaevis]	-	-	-	-	-	-	-
TCONS_00009873	170.32	0	0.976667	0.001	-9.93172	2.40634e-11	1.30793e-09	yes	Kif1a	PREDICTED: LOW QUALITY PROTEIN: kinesin-like protein KIF1A [Cynoglossus semilaevis]	-	-	-	-	-	-	-
TCONS_00010041	150	396.723	3.32333	7.80333	1.23146	0.0031007	0.027018	yes	SLC35D2	PREDICTED: UDP-glucuronic acid/UDP-N-acetylgalactosamine transporter [Cynoglossus semilaevis]	-	-	-	-	GO:0031224//intrinsic component of membrane;GO:0044425//membrane part;GO:0016020//membrane	-	-
TCONS_00010064	745.207	406.983	8.28333	4.03	-1.03943	0.000126218	0.00181934	yes	GATAD2A	PREDICTED: transcriptional repressor p66-alpha isoform X3 [Cynoglossus semilaevis]	-	-	-	-	-	GO:0003676//nucleic acid binding;GO:0097159//organic cyclic compound binding;GO:0046914//transition metal ion binding;GO:0043167//ion binding;GO:0003677//DNA binding;GO:0005488//binding;GO:0043169//cation binding;GO:0046872//metal ion binding;GO:1901363//heterocyclic compound binding	GO:0032774//RNA biosynthetic process;GO:0006807//nitrogen compound metabolic process;GO:0043170//macromolecule metabolic process;GO:0009987//cellular process;GO:1901360//organic cyclic compound metabolic process;GO:0044249//cellular biosynthetic process;GO:0008152//metabolic process;GO:0016070//RNA metabolic process;GO:1901576//organic substance biosynthetic process;GO:0044271//cellular nitrogen …
TCONS_00010112	433.723	143.19	11.0633	3.24667	-1.76875	6.90787e-06	0.000140553	yes	JUN	PREDICTED: transcription factor AP-1 [Cynoglossus semilaevis]	Cellular Processes;Environmental Information Processing;Organismal Systems	Immune system;Cellular commiunity;Signal transduction;Endocrine system	ko04010//MAPK signaling pathway;ko04510//Focal adhesion;ko04310//Wnt signaling pathway;ko04012//ErbB signaling pathway;ko04912//GnRH signaling pathway;ko04620//Toll-like receptor signaling pathway	K04448	GO:0005623//cell;GO:0043231//intracellular membrane-bounded organelle;GO:0044464//cell part;GO:0005622//intracellular;GO:0043229//intracellular organelle;GO:0044424//intracellular part;GO:0043226//organelle;GO:0043227//membrane-bounded organelle	GO:1901363//heterocyclic compound binding;GO:0003677//DNA binding;GO:0097159//organic cyclic compound binding;GO:0005488//binding;GO:0003676//nucleic acid binding;GO:0001071//nucleic acid binding transcription factor activity	GO:0043170//macromolecule metabolic process;GO:0071704//organic substance metabolic process;GO:0016070//RNA metabolic process;GO:0019438//aromatic compound biosynthetic process;GO:1901362//organic cyclic compound biosynthetic process;GO:0044249//cellular biosynthetic process;GO:0090304//nucleic acid metabolic process;GO:0044237//cellular metabolic process;GO:0006351//transcription, DNA-templated;…
TCONS_00010115	1225.61	3211.72	52.6633	122.19	1.21426	1.39406e-10	6.85136e-09	yes	PRDX6	PREDICTED: peroxiredoxin-6 [Cynoglossus semilaevis]	-	-	-	-	-	GO:0003824//catalytic activity;GO:0016491//oxidoreductase activity;GO:0016705//oxidoreductase activity, acting on paired donors, with incorporation or reduction of molecular oxygen	GO:0044710//single-organism metabolic process;GO:0008152//metabolic process;GO:0044699//single-organism process
TCONS_00010137	35.5667	505.433	0.49	6.19333	3.65986	0.000361308	0.00451429	yes	PRR36	PREDICTED: uncharacterized protein KIAA1107 homolog isoform X2 [Cynoglossus semilaevis]	-	-	-	-	-	-	-
TCONS_00010304	10.4833	186.7	0.38	6.1	4.00474	6.41005e-06	0.00013219	yes	HECW1	PREDICTED: E3 ubiquitin-protein ligase HECW1 [Cynoglossus semilaevis]	-	-	-	-	-	GO:0003824//catalytic activity	GO:0044267//cellular protein metabolic process;GO:0008152//metabolic process;GO:0044238//primary metabolic process;GO:0019538//protein metabolic process;GO:0044260//cellular macromolecule metabolic process;GO:0070647//protein modification by small protein conjugation or removal;GO:0036211//protein modification process;GO:0032446//protein modification by small protein conjugation;GO:0043170//macro…
TCONS_00010307	881.85	0	3.45333	0.001	-11.7538	1.15583e-68	1.52925e-65	yes	HECW1	PREDICTED: E3 ubiquitin-protein ligase HECW1 [Cynoglossus semilaevis]	-	-	-	-	-	-	-
TCONS_00010308	76.7067	793.247	0.296667	2.71667	3.19492	7.79108e-10	3.40028e-08	yes	HECW1	PREDICTED: E3 ubiquitin-protein ligase HECW1 [Cynoglossus semilaevis]	-	-	-	-	-	-	-
TCONS_00010466	62.1933	0.00666667	0.59	0.001	-9.20457	1.2667e-05	0.000239602	yes	NETO1	PREDICTED: neuropilin and tolloid-like protein 1 isoform X1 [Cynoglossus semilaevis]	-	-	-	-	-	-	-
TCONS_00010534	358.93	69.0933	1.79	0.306667	-2.54522	9.09331e-05	0.00137087	yes	MLLT10	PREDICTED: protein AF-10 isoform X4 [Cynoglossus semilaevis]	-	-	-	-	-	-	-
TCONS_00010561	0	22.0133	0.001	0.273333	8.09452	0.0049416	0.0392061	yes	NSMAF	PREDICTED: protein FAN [Cynoglossus semilaevis]	-	-	-	-	-	-	GO:0006955//immune response;GO:0009987//cellular process;GO:0030595//leukocyte chemotaxis;GO:0097530//granulocyte migration;GO:0009605//response to external stimulus;GO:0002522//leukocyte migration involved in immune response;GO:0051179//localization;GO:0050896//response to stimulus;GO:0048870//cell motility;GO:0040011//locomotion;GO:0051674//localization of cell;GO:0051716//cellular response to …
TCONS_00010851	15.0633	182.977	0.953333	10.0567	3.39903	0.00631049	0.0475101	yes	SAT1	PREDICTED: diamine acetyltransferase 1 [Cynoglossus semilaevis]	Metabolism	Amino acid metabolism;Global and Overview	ko01100//Metabolic pathways;ko00330//Arginine and proline metabolism	K00657	-	GO:0003824//catalytic activity;GO:0008080//N-acetyltransferase activity;GO:0016740//transferase activity;GO:0016747//transferase activity, transferring acyl groups other than amino-acyl groups;GO:0016410//N-acyltransferase activity;GO:0016746//transferase activity, transferring acyl groups;GO:0016407//acetyltransferase activity	-
TCONS_00010880	9.21	381.783	0.0866667	3.18	5.19741	9.65883e-09	3.5012e-07	yes	Cul1	PREDICTED: cullin-1 [Cynoglossus semilaevis]	Environmental Information Processing;Genetic Information Processing;Cellular Processes	Signal transduction;Cell growth and death;Folding, sorting and degradation	ko04310//Wnt signaling pathway;ko04141//Protein processing in endoplasmic reticulum;ko04114//Oocyte meiosis;ko04120//Ubiquitin mediated proteolysis;ko04110//Cell cycle;ko04350//TGF-beta signaling pathway	K03347	GO:1990234//transferase complex;GO:0032991//macromolecular complex;GO:0000151//ubiquitin ligase complex;GO:0005622//intracellular;GO:0044464//cell part;GO:1902494//catalytic complex;GO:0044424//intracellular part;GO:0005623//cell;GO:0043234//protein complex	GO:0019899//enzyme binding;GO:0005515//protein binding;GO:0044389//ubiquitin-like protein ligase binding;GO:0005488//binding	-
TCONS_00010899	905.37	0	3.27	0.001	-11.6751	1.92268e-30	5.42069e-28	yes	SCN1A	PREDICTED: LOW QUALITY PROTEIN: sodium channel protein type 4 subunit alpha-like [Cynoglossus semilaevis]	-	-	-	-	-	-	-
TCONS_00010900	4113.84	1181.36	14.9333	3.81333	-1.96941	8.693e-21	1.24518e-18	yes	SCN1A	PREDICTED: LOW QUALITY PROTEIN: sodium channel protein type 4 subunit alpha-like [Cynoglossus semilaevis]	-	-	-	-	-	-	-
TCONS_00010902	0	2898.15	0.001	9.40333	13.199	2.96629e-162	3.72841e-158	yes	SCN1A	PREDICTED: LOW QUALITY PROTEIN: sodium channel protein type 4 subunit alpha-like [Cynoglossus semilaevis]	-	-	-	-	-	-	-
TCONS_00010903	0	134.07	0.001	0.44	8.78136	8.08667e-05	0.00123918	yes	SCN1A	PREDICTED: LOW QUALITY PROTEIN: sodium channel protein type 4 subunit alpha-like [Cynoglossus semilaevis]	-	-	-	-	-	-	-
TCONS_00010937	377.937	168.757	5.33	2.13333	-1.32103	0.00561635	0.043362	yes	Lnx2	PREDICTED: ligand of Numb protein X 2 [Cynoglossus semilaevis]	-	-	-	-	-	GO:0005488//binding;GO:0043169//cation binding;GO:0043167//ion binding	-
TCONS_00010951	0	215.42	0.001	1.93333	10.9169	3.46165e-13	2.39068e-11	yes	Rnf6	PREDICTED: LOW QUALITY PROTEIN: E3 ubiquitin-protein ligase RNF6 [Cynoglossus semilaevis]	-	-	-	-	-	-	-
TCONS_00011002	955.783	321.77	12.0167	3.65333	-1.71775	5.17027e-07	1.35247e-05	yes	vipr1	PREDICTED: vasoactive intestinal polypeptide receptor 1 isoform X1 [Cynoglossus semilaevis]	Environmental Information Processing	Signaling molecules and interaction	ko04080//Neuroactive ligand-receptor interaction	K04589	-	-	-
TCONS_00011007	1236.53	607.66	8.77667	3.84667	-1.19006	8.44917e-06	0.000168037	yes	Nktr	PREDICTED: NK-tumor recognition protein isoform X2 [Cynoglossus semilaevis]	-	-	-	-	-	-	-
TCONS_00011028	0	25.6267	0.001	0.206667	7.69116	0.00258108	0.0233104	yes	DLEC1	PREDICTED: deleted in lung and esophageal cancer protein 1 isoform X2 [Cynoglossus semilaevis]	-	-	-	-	-	-	-
TCONS_00011069	657.333	128	5.49667	0.946667	-2.53763	5.43291e-14	4.20231e-12	yes	-	-	-	-	-	-	-	-	-
TCONS_00011072	276.857	36.1867	7.65667	0.866667	-3.14317	1.14276e-06	2.78366e-05	yes	Slc35g2	PREDICTED: solute carrier family 35 member G2 [Cynoglossus semilaevis]	-	-	-	-	-	-	-
TCONS_00011074	687.333	104.333	6.63	0.89	-2.89713	3.53815e-17	3.80067e-15	yes	-	-	-	-	-	-	-	-	-
TCONS_00011126	2051.13	15.9333	36.1633	0.25	-7.17646	1.014e-114	2.99888e-111	yes	F13A1	PREDICTED: coagulation factor XIII A chain [Cynoglossus semilaevis]	-	-	-	-	-	-	-
TCONS_00011289	154.083	8.44667	1.52	0.0733333	-4.37346	0.00365899	0.0308456	yes	Smarcd3	PREDICTED: SWI/SNF-related matrix-associated actin-dependent regulator of chromatin subfamily D member 3 isoform X6 [Cynoglossus semilaevis]	-	-	-	-	-	-	-
TCONS_00011319	649.31	323.91	4.77	2.13667	-1.15863	0.00021398	0.00286505	yes	SLC4A2	PREDICTED: anion exchange protein 2 isoform X3 [Cynoglossus semilaevis]	-	-	-	-	GO:0031224//intrinsic component of membrane;GO:0044425//membrane part;GO:0016020//membrane	GO:0015075//ion transmembrane transporter activity;GO:0008509//anion transmembrane transporter activity;GO:0015301//anion:anion antiporter activity;GO:0005215//transporter activity;GO:0099516//ion antiporter activity;GO:0022804//active transmembrane transporter activity;GO:0022892//substrate-specific transporter activity;GO:0022857//transmembrane transporter activity;GO:0022891//substrate-specifi…	GO:0051179//localization;GO:0006811//ion transport;GO:0044699//single-organism process;GO:1902578//single-organism localization;GO:0006810//transport;GO:0051234//establishment of localization;GO:0044765//single-organism transport
TCONS_00011323	1458.48	761.327	8.66	4.03	-1.10359	8.43076e-05	0.00128408	yes	Nrbp2	PREDICTED: nuclear receptor-binding protein 2 isoform X2 [Cynoglossus semilaevis]	-	-	-	-	-	-	-
TCONS_00011334	383.963	0	8.90333	0.001	-13.1201	4.34941e-23	7.41273e-21	yes	Puf60	PREDICTED: poly(U)-binding-splicing factor PUF60-like isoform X3 [Cynoglossus semilaevis]	Genetic Information Processing	Transcription	ko03040//Spliceosome	K12838	-	GO:0005488//binding;GO:0097159//organic cyclic compound binding	-
TCONS_00011338	859.447	3142.02	15.8767	51.6433	1.70167	1.75002e-18	2.12014e-16	yes	PUF60	PREDICTED: poly(U)-binding-splicing factor PUF60-like isoform X1 [Cynoglossus semilaevis]	Genetic Information Processing	Transcription	ko03040//Spliceosome	K12838	-	-	-
TCONS_00011542	5533.49	13339.7	54.6333	116.74	1.09545	7.28406e-11	3.73437e-09	yes	DPP6	PREDICTED: dipeptidyl aminopeptidase-like protein 6 [Cynoglossus semilaevis]	-	-	-	-	-	GO:0003824//catalytic activity;GO:0016787//hydrolase activity;GO:0070011//peptidase activity, acting on L-amino acid peptides;GO:0008233//peptidase activity	-
TCONS_00011573	95.2233	357.46	1.41	4.70333	1.73799	0.00122658	0.0126734	yes	dlgap1	PREDICTED: LOW QUALITY PROTEIN: disks large-associated protein 1 [Cynoglossus semilaevis]	-	-	-	-	-	-	-
TCONS_00011590	3081.4	1093.14	17.71	5.59667	-1.66192	4.31444e-11	2.26191e-09	yes	Skt	PREDICTED: sickle tail protein homolog [Cynoglossus semilaevis]	-	-	-	-	-	-	-
TCONS_00011591	544.827	3185.51	3.24667	16.7967	2.37114	1.49871e-31	4.48515e-29	yes	Skt	PREDICTED: sickle tail protein homolog [Cynoglossus semilaevis]	-	-	-	-	-	-	-
TCONS_00011612	67	1	1.05333	0.0133333	-6.30378	5.631e-05	0.000900522	yes	-	Uncharacterized protein DLA_XVIII04450 [Dicentrarchus labrax]	-	-	-	-	-	-	-
TCONS_00011625	563.6	135.777	3.37667	0.75	-2.17064	0.000334288	0.00421968	yes	DROSHA	PREDICTED: ribonuclease 3 [Cynoglossus semilaevis]	Genetic Information Processing	Translation	ko03008//Ribosome biogenesis in eukaryotes	K03685	-	-	-
TCONS_00011627	846.587	247.72	5.09667	1.30333	-1.96735	1.55691e-08	5.47775e-07	yes	DROSHA	PREDICTED: ribonuclease 3 [Cynoglossus semilaevis]	Genetic Information Processing	Translation	ko03008//Ribosome biogenesis in eukaryotes	K03685	-	-	-
TCONS_00011628	571.097	184.217	2.99333	0.866667	-1.7882	1.49083e-06	3.54395e-05	yes	DROSHA	PREDICTED: ribonuclease 3 [Cynoglossus semilaevis]	Genetic Information Processing	Translation	ko03008//Ribosome biogenesis in eukaryotes	K03685	-	-	-
TCONS_00011727	0	39.8433	0.001	0.236667	7.88671	0.000450154	0.00543917	yes	Map4	PREDICTED: microtubule-associated protein 4-like, partial [Stegastes partitus]	-	-	-	-	-	-	-
TCONS_00011729	100.263	739.457	0.78	5.09667	2.70801	5.2217e-12	3.0886e-10	yes	Map4	PREDICTED: microtubule-associated protein 4 isoform X4 [Cynoglossus semilaevis]	-	-	-	-	-	-	-
TCONS_00011730	265.403	0	1.72333	0.001	-10.751	3.54539e-17	3.80067e-15	yes	Map4	PREDICTED: microtubule-associated protein 4 isoform X1 [Oreochromis niloticus]	-	-	-	-	-	-	-
TCONS_00011795	3.37667	90.9367	0.06	1.46667	4.61143	0.000942816	0.0102093	yes	RDH11	PREDICTED: retinol dehydrogenase 12-like [Cynoglossus semilaevis]	Metabolism	Global and Overview;Metabolism of cofactors and vitamins	ko01100//Metabolic pathways;ko00830//Retinol metabolism	K11153	-	GO:0003824//catalytic activity	GO:0008152//metabolic process;GO:0044710//single-organism metabolic process;GO:0044699//single-organism process
TCONS_00011869	80.1633	0	0.513333	0.001	-9.00375	0.000481322	0.00576177	yes	Svil	PREDICTED: supervillin-like isoform X10 [Cynoglossus semilaevis]	-	-	-	-	-	-	-
TCONS_00011889	0	57.7733	0.001	0.4	8.64386	0.00211312	0.0197953	yes	Phldb2	PREDICTED: pleckstrin homology-like domain family B member 2 isoform X4 [Cynoglossus semilaevis]	-	-	-	-	-	-	-
TCONS_00012011	286.3	903.913	4.96333	13.9333	1.48916	1.59307e-08	5.58541e-07	yes	JPH1	PREDICTED: junctophilin-1 isoform X1 [Cynoglossus semilaevis]	-	-	-	-	-	-	-
TCONS_00012179	0	19.8633	0.001	0.27	8.07682	0.00591028	0.0451652	yes	PFKP	PREDICTED: ATP-dependent 6-phosphofructokinase, platelet type isoform X7 [Cynoglossus semilaevis]	Genetic Information Processing;Metabolism	Global and Overview;Folding, sorting and degradation;Carbohydrate metabolism	ko01100//Metabolic pathways;ko01110//Biosynthesis of secondary metabolites;ko01130//Biosynthesis of antibiotics;ko01120//Microbial metabolism in diverse environments;ko01200//Carbon metabolism;ko03018//RNA degradation;ko01230//Biosynthesis of amino acids;ko00010//Glycolysis / Gluconeogenesis;ko00051//Fructose and mannose metabolism;ko00052//Galactose metabolism;ko00030//Pentose phosphate pathway	K00850	GO:0044445//cytosolic part;GO:0005737//cytoplasm;GO:0044444//cytoplasmic part;GO:0005829//cytosol;GO:0044424//intracellular part;GO:0005622//intracellular;GO:0044464//cell part;GO:0005623//cell	GO:0032550//purine ribonucleoside binding;GO:0036094//small molecule binding;GO:0097159//organic cyclic compound binding;GO:0001882//nucleoside binding;GO:0019200//carbohydrate kinase activity;GO:0032549//ribonucleoside binding;GO:0097367//carbohydrate derivative binding;GO:0005488//binding;GO:0016301//kinase activity;GO:0016772//transferase activity, transferring phosphorus-containing groups;GO:…	GO:0008152//metabolic process;GO:0016310//phosphorylation;GO:0006796//phosphate-containing compound metabolic process;GO:0044237//cellular metabolic process;GO:0009987//cellular process;GO:0006091//generation of precursor metabolites and energy;GO:0006793//phosphorus metabolic process
TCONS_00012318	0	31.0733	0.001	0.273333	8.09452	0.00122255	0.0126369	yes	Sgk3	PREDICTED: MCM domain-containing protein 2 isoform X1 [Cynoglossus semilaevis]	Environmental Information Processing	Signal transduction	ko04068//FoxO signaling pathway	K13304	-	GO:0043168//anion binding;GO:0032550//purine ribonucleoside binding;GO:0032549//ribonucleoside binding;GO:0016301//kinase activity;GO:0003824//catalytic activity;GO:0016772//transferase activity, transferring phosphorus-containing groups;GO:0005488//binding;GO:0097159//organic cyclic compound binding;GO:0016740//transferase activity;GO:0005543//phospholipid binding;GO:0008289//lipid binding;GO:00…	GO:0006796//phosphate-containing compound metabolic process;GO:0036211//protein modification process;GO:0008152//metabolic process;GO:0071704//organic substance metabolic process;GO:0019538//protein metabolic process;GO:0043170//macromolecule metabolic process;GO:0044237//cellular metabolic process;GO:0044238//primary metabolic process;GO:0043412//macromolecule modification;GO:0006793//phosphorus…
TCONS_00012355	577.263	311.033	3.63333	1.73	-1.07052	0.000671958	0.00765904	yes	Rnf31	PREDICTED: E3 ubiquitin-protein ligase RNF31 [Cynoglossus semilaevis]	-	-	-	-	-	-	-
TCONS_00012364	48.8367	453.95	0.45	3.70667	3.04213	4.21036e-07	1.12121e-05	yes	CXorf23	PREDICTED: uncharacterized protein CXorf23 homolog [Cynoglossus semilaevis]	-	-	-	-	-	-	-
TCONS_00012365	0	164.49	0.001	1.30667	10.3517	3.8567e-10	1.76276e-08	yes	THRAP3	PREDICTED: uncharacterized protein CXorf23 homolog [Cynoglossus semilaevis]	-	-	-	-	-	-	-
TCONS_00012366	0	23.33	0.001	0.196667	7.61961	0.00338563	0.0290328	yes	THRAP3	PREDICTED: uncharacterized protein CXorf23 homolog [Cynoglossus semilaevis]	-	-	-	-	-	-	-
TCONS_00012367	602.257	265.187	6.46	2.58	-1.32416	0.0033955	0.0290927	yes	THRAP3	PREDICTED: uncharacterized protein CXorf23 homolog [Cynoglossus semilaevis]	-	-	-	-	-	-	-
TCONS_00012394	2037.34	1038.89	16.8767	7.61667	-1.1478	4.31706e-09	1.65423e-07	yes	RPS6KA3	PREDICTED: ribosomal protein S6 kinase alpha-3 isoform X2 [Cynoglossus semilaevis]	Organismal Systems;Environmental Information Processing;Cellular Processes	Signal transduction;Endocrine system;Cell growth and death	ko04010//MAPK signaling pathway;ko04114//Oocyte meiosis;ko04914//Progesterone-mediated oocyte maturation;ko04150//mTOR signaling pathway	K04373	-	GO:1901363//heterocyclic compound binding;GO:0001883//purine nucleoside binding;GO:0036094//small molecule binding;GO:0097367//carbohydrate derivative binding;GO:0003824//catalytic activity;GO:0004672//protein kinase activity;GO:0001882//nucleoside binding;GO:0043169//cation binding;GO:0016773//phosphotransferase activity, alcohol group as acceptor;GO:0097159//organic cyclic compound binding;GO:0…	GO:0044267//cellular protein metabolic process;GO:0044699//single-organism process;GO:0044260//cellular macromolecule metabolic process;GO:0044238//primary metabolic process;GO:0023052//signaling;GO:0007165//signal transduction;GO:0043412//macromolecule modification;GO:0051716//cellular response to stimulus;GO:0036211//protein modification process;GO:0019538//protein metabolic process;GO:0007154/…
TCONS_00012420	416.01	185.58	5.88667	2.34	-1.33094	0.000577304	0.00674062	yes	MYNN	PREDICTED: myoneurin [Cynoglossus semilaevis]	-	-	-	-	-	-	-
TCONS_00012438	1305.9	560.647	16.5433	6.28667	-1.39588	1.15878e-10	5.72859e-09	yes	NLRC3	PREDICTED: protein NLRC3-like [Cynoglossus semilaevis]	-	-	-	-	-	-	-
TCONS_00012535	1333.59	691.893	5.99	2.77667	-1.1092	1.39321e-06	3.33395e-05	yes	NLRC3	PREDICTED: NACHT, LRR and PYD domains-containing protein 14-like [Cynoglossus semilaevis]	-	-	-	-	-	-	-
TCONS_00012564	267.597	753.41	4.09333	10.2467	1.32381	4.67933e-06	9.93927e-05	yes	lyrm4b	PREDICTED: LYR motif-containing protein 4 [Cynoglossus semilaevis]	-	-	-	-	-	-	-
TCONS_00012609	48.9167	0	0.686667	0.001	-9.42347	8.41578e-05	0.00128296	yes	ZNF71	PREDICTED: zinc finger protein 708-like isoform X3 [Cynoglossus semilaevis]	-	-	-	-	-	-	-
TCONS_00012658	2084.21	916.063	12.4933	4.86	-1.36213	3.99608e-12	2.3975e-10	yes	ARHGAP21	PREDICTED: rho GTPase-activating protein 21 isoform X3 [Cynoglossus semilaevis]	-	-	-	-	-	-	-
TCONS_00012662	163.163	1283.68	0.996667	6.98	2.80804	7.20123e-17	7.41919e-15	yes	ARHGAP21	PREDICTED: rho GTPase-activating protein 21 isoform X3 [Cynoglossus semilaevis]	-	-	-	-	-	-	-
TCONS_00012679	226.953	3.82	2.95667	0.0433333	-6.09235	7.04436e-08	2.20529e-06	yes	ABI1	PREDICTED: abl interactor 1 isoform X1 [Cynoglossus semilaevis]	-	-	-	-	-	-	-
TCONS_00012706	199.613	775.51	2.32667	8.08667	1.79728	0.00544921	0.0423782	yes	Ralyl	PREDICTED: RNA-binding Raly-like protein [Cynoglossus semilaevis]	-	-	-	-	-	-	-
TCONS_00012762	40.1733	0	0.526667	0.001	-9.04075	0.00458671	0.037007	yes	Tmem108	PREDICTED: transmembrane protein 108 [Cynoglossus semilaevis]	-	-	-	-	-	-	-
TCONS_00012772	37.79	1045.65	0.216667	5.31333	4.61607	7.59215e-08	2.35769e-06	yes	DNAJC13	PREDICTED: LOW QUALITY PROTEIN: dnaJ homolog subfamily C member 13 [Cynoglossus semilaevis]	-	-	-	-	-	-	-
TCONS_00012789	254.997	0	1.23	0.001	-10.2644	1.02999e-15	9.69749e-14	yes	scrib	PREDICTED: LOW QUALITY PROTEIN: protein scribble homolog [Cynoglossus semilaevis]	-	-	-	-	-	-	-
TCONS_00012790	129.31	18.6567	0.61	0.08	-2.93074	0.00259566	0.0234295	yes	scrib	PREDICTED: LOW QUALITY PROTEIN: protein scribble homolog [Cynoglossus semilaevis]	-	-	-	-	-	-	-
TCONS_00012794	0	49.3767	0.001	0.206667	7.69116	0.00384287	0.032089	yes	scrib	PREDICTED: LOW QUALITY PROTEIN: protein scribble homolog [Cynoglossus semilaevis]	-	-	-	-	-	-	GO:0001764//neuron migration;GO:0030154//cell differentiation;GO:0048731//system development;GO:0007275//multicellular organism development;GO:0006928//movement of cell or subcellular component;GO:0040011//locomotion;GO:0048699//generation of neurons;GO:0051179//localization;GO:0009888//tissue development;GO:0032501//multicellular organismal process;GO:0044699//single-organism process;GO:0048856/…
TCONS_00012798	624.677	1999.89	3.07333	8.69	1.49955	2.86776e-13	2.00532e-11	yes	scrib	PREDICTED: LOW QUALITY PROTEIN: protein scribble homolog [Cynoglossus semilaevis]	-	-	-	-	-	-	GO:0007399//nervous system development;GO:0048646//anatomical structure formation involved in morphogenesis;GO:0022008//neurogenesis;GO:0009888//tissue development;GO:0060429//epithelium development;GO:0051674//localization of cell;GO:0048870//cell motility;GO:0048729//tissue morphogenesis;GO:0040011//locomotion;GO:0044707//single-multicellular organism process;GO:0002009//morphogenesis of an epi…
TCONS_00012805	0	482.807	0.001	2.10667	11.0407	4.51537e-30	1.22713e-27	yes	scrib	PREDICTED: LOW QUALITY PROTEIN: protein scribble homolog [Cynoglossus semilaevis]	-	-	-	-	-	-	GO:0016477//cell migration;GO:0048856//anatomical structure development;GO:0048869//cellular developmental process;GO:0048598//embryonic morphogenesis;GO:0032501//multicellular organismal process;GO:0009790//embryo development;GO:0051674//localization of cell;GO:0048870//cell motility;GO:0032502//developmental process;GO:0009987//cellular process;GO:0009888//tissue development;GO:0007275//multice…
TCONS_00012942	309.313	73.59	1.45	0.31	-2.22571	4.52859e-05	0.000742125	yes	SMCHD1	PREDICTED: structural maintenance of chromosomes flexible hinge domain-containing protein 1 isoform X1 [Cynoglossus semilaevis]	-	-	-	-	-	-	-
TCONS_00013118	165.44	659.737	1.41333	5.01667	1.82763	4.38556e-07	1.16294e-05	yes	sphkap	PREDICTED: A-kinase anchor protein SPHKAP isoform X3 [Cynoglossus semilaevis]	-	-	-	-	-	-	-
TCONS_00013156	0	62.5033	0.001	0.463333	8.85591	0.00167798	0.0163527	yes	veph	PREDICTED: ventricular zone-expressed PH domain-containing protein homolog 1 isoform X3 [Cynoglossus semilaevis]	-	-	-	-	-	-	-
TCONS_00013209	74.6633	0	1.36	0.001	-10.4094	0.000563137	0.00659964	yes	Kirrel3	PREDICTED: kin of IRRE-like protein 3 [Cynoglossus semilaevis]	-	-	-	-	-	-	-
TCONS_00013224	108.783	8.99333	2.05	0.153333	-3.74088	0.00335894	0.0288384	yes	GRAMD1B	PREDICTED: GRAM domain-containing protein 1B [Cynoglossus semilaevis]	-	-	-	-	-	-	-
TCONS_00013241	457.537	169.543	3.23333	1.04333	-1.63182	0.000136124	0.00194098	yes	Cltc	PREDICTED: clathrin heavy chain 1-like [Cynoglossus semilaevis]	Cellular Processes	Transport and catabolism	ko04144//Endocytosis;ko04142//Lysosome	K04646	GO:0005798//Golgi-associated vesicle;GO:0012506//vesicle membrane;GO:0043229//intracellular organelle;GO:0098805//whole membrane;GO:0016020//membrane;GO:0044422//organelle part;GO:0005794//Golgi apparatus;GO:0030659//cytoplasmic vesicle membrane;GO:0044431//Golgi apparatus part;GO:0030662//coated vesicle membrane;GO:0031988//membrane-bounded vesicle;GO:0031410//cytoplasmic vesicle;GO:0044424//int…	-	GO:0015031//protein transport;GO:0033036//macromolecule localization;GO:0051234//establishment of localization;GO:0006810//transport;GO:0008104//protein localization;GO:0045184//establishment of protein localization;GO:0051179//localization;GO:0071702//organic substance transport
TCONS_00013242	0	1448.28	0.001	9.85333	13.2664	4.84832e-102	1.28294e-98	yes	Cltc	PREDICTED: clathrin heavy chain 1-like [Cynoglossus semilaevis]	Cellular Processes	Transport and catabolism	ko04144//Endocytosis;ko04142//Lysosome	K04646	GO:0044464//cell part;GO:0005905//coated pit;GO:0044431//Golgi apparatus part;GO:0044446//intracellular organelle part;GO:0030136//clathrin-coated vesicle;GO:0031090//organelle membrane;GO:0005622//intracellular;GO:0012505//endomembrane system;GO:0030662//coated vesicle membrane;GO:0012510//trans-Golgi network transport vesicle membrane;GO:0098588//bounding membrane of organelle;GO:0043226//organ…	-	GO:0015031//protein transport;GO:0051234//establishment of localization;GO:0045184//establishment of protein localization;GO:0071702//organic substance transport;GO:0008104//protein localization;GO:0033036//macromolecule localization;GO:0006810//transport;GO:0051179//localization
TCONS_00013243	204.71	0	1.59667	0.001	-10.6408	9.84672e-07	2.43634e-05	yes	Cltc	PREDICTED: clathrin heavy chain 1-like [Cynoglossus semilaevis]	Cellular Processes	Transport and catabolism	ko04144//Endocytosis;ko04142//Lysosome	K04646	GO:0044444//cytoplasmic part;GO:0031090//organelle membrane;GO:0030665//clathrin-coated vesicle membrane;GO:0012506//vesicle membrane;GO:0000139//Golgi membrane;GO:0044446//intracellular organelle part;GO:0044464//cell part;GO:0012510//trans-Golgi network transport vesicle membrane;GO:0030135//coated vesicle;GO:0031410//cytoplasmic vesicle;GO:0016023//cytoplasmic, membrane-bounded vesicle;GO:0043…	-	GO:0033036//macromolecule localization;GO:0045184//establishment of protein localization;GO:0008104//protein localization;GO:0071702//organic substance transport;GO:0015031//protein transport;GO:0051234//establishment of localization;GO:0006810//transport;GO:0051179//localization
TCONS_00013326	0	284.57	0.001	2.75667	11.4287	1.90434e-15	1.74716e-13	yes	RAP1GAP2	PREDICTED: rap1 GTPase-activating protein 2 [Cynoglossus semilaevis]	-	-	-	-	-	-	-
TCONS_00013327	183.883	708.753	2.31667	7.97667	1.78374	4.24612e-08	1.38805e-06	yes	RAP1GAP2	PREDICTED: rap1 GTPase-activating protein 2 [Cynoglossus semilaevis]	-	-	-	-	-	-	-
TCONS_00013329	281.78	789.85	1.88	4.63	1.30028	6.23207e-05	0.000987176	yes	ULK2	PREDICTED: serine/threonine-protein kinase ULK2 [Cynoglossus semilaevis]	Cellular Processes;Environmental Information Processing	Transport and catabolism;Signal transduction	ko04150//mTOR signaling pathway;ko04140//Regulation of autophagy	K08269	-	GO:0036094//small molecule binding;GO:0003824//catalytic activity;GO:0016772//transferase activity, transferring phosphorus-containing groups;GO:0016740//transferase activity;GO:0032549//ribonucleoside binding;GO:0032550//purine ribonucleoside binding;GO:0001882//nucleoside binding;GO:0001883//purine nucleoside binding;GO:0097159//organic cyclic compound binding;GO:0016301//kinase activity;GO:001…	GO:0044237//cellular metabolic process;GO:0019538//protein metabolic process;GO:0009987//cellular process;GO:0006464//cellular protein modification process;GO:0071704//organic substance metabolic process;GO:0044267//cellular protein metabolic process;GO:0043412//macromolecule modification;GO:0008152//metabolic process;GO:0044260//cellular macromolecule metabolic process;GO:0036211//protein modifi…
TCONS_00013409	293.343	1331.22	1.94333	7.81	2.00679	9.32518e-07	2.31871e-05	yes	zgc:66101	PREDICTED: serine/threonine-protein kinase SIK3 [Cynoglossus semilaevis]	-	-	-	-	-	-	-
TCONS_00013432	52.55	0.103333	0.806667	0.001	-9.65583	0.0063462	0.0477076	yes	gap43	PREDICTED: neuromodulin [Cynoglossus semilaevis]	-	-	-	-	-	-	GO:0048856//anatomical structure development;GO:0009888//tissue development;GO:0032502//developmental process
TCONS_00013730	401.06	165.397	4.84333	1.78333	-1.44142	0.00040537	0.00498918	yes	tyw1	PREDICTED: S-adenosyl-L-methionine-dependent tRNA 4-demethylwyosine synthase [Cynoglossus semilaevis]	-	-	-	-	-	GO:0051540//metal cluster binding;GO:0032553//ribonucleotide binding;GO:0043169//cation binding;GO:0097367//carbohydrate derivative binding;GO:0003824//catalytic activity;GO:1901363//heterocyclic compound binding;GO:0046914//transition metal ion binding;GO:0097159//organic cyclic compound binding;GO:0005488//binding;GO:0046872//metal ion binding;GO:0036094//small molecule binding;GO:1901265//nucl…	GO:0044699//single-organism process;GO:0008152//metabolic process;GO:0044710//single-organism metabolic process
TCONS_00013750	0	31.5767	0.001	0.44	8.78136	0.00115608	0.0120869	yes	GPR4	PREDICTED: G-protein coupled receptor 4 [Cynoglossus semilaevis]	-	-	-	-	-	-	-
TCONS_00013807	288.133	10.64	1.11667	0.0333333	-5.06609	0.000164512	0.00228234	yes	ZNF235	PREDICTED: uncharacterized protein LOC103377901 [Cynoglossus semilaevis]	-	-	-	-	-	-	-
TCONS_00013836	71.47	291.29	0.576667	2.09	1.85769	0.000831435	0.00918524	yes	WDR20	PREDICTED: LOW QUALITY PROTEIN: WD repeat-containing protein 20-like [Cynoglossus semilaevis]	-	-	-	-	-	-	-
TCONS_00013862	89.91	0	0.563333	0.001	-9.13785	0.000304543	0.00389309	yes	Slc8a2	PREDICTED: sodium/calcium exchanger 2 [Cynoglossus semilaevis]	Environmental Information Processing	Signal transduction	ko04020//Calcium signaling pathway	K05849	-	-	-
TCONS_00013864	7.94667	180.953	0.09	1.75333	4.28403	0.000136532	0.00194515	yes	Srsf7	PREDICTED: serine/arginine-rich splicing factor 7 [Cynoglossus semilaevis]	Genetic Information Processing	Transcription	ko03040//Spliceosome	K12896	-	GO:0046872//metal ion binding;GO:0043167//ion binding;GO:0097159//organic cyclic compound binding;GO:0005488//binding;GO:0043169//cation binding;GO:0046914//transition metal ion binding	-
TCONS_00013940	4.27667	119.253	0.0466667	1.16	4.63559	0.00385533	0.0321557	yes	Aplp2	PREDICTED: amyloid-like protein 2 isoform X4 [Cynoglossus semilaevis]	-	-	-	-	-	-	-
TCONS_00013959	0	236.467	0.001	0.86	9.74819	1.73194e-14	1.42282e-12	yes	FAT4	PREDICTED: protocadherin Fat 4-like isoform X1 [Lates calcarifer]	-	-	-	-	-	-	-
TCONS_00013962	531.01	152.043	2.45	0.623333	-1.97471	1.19541e-05	0.000227312	yes	FAT4	PREDICTED: protocadherin Fat 4-like isoform X1 [Lates calcarifer]	-	-	-	-	-	-	-
TCONS_00013967	0	51.9733	0.001	0.74	9.53138	0.00278683	0.024856	yes	STIM1	PREDICTED: stromal interaction molecule 1-like isoform X1 [Cynoglossus semilaevis]	Environmental Information Processing	Signal transduction	ko04020//Calcium signaling pathway	K16059	-	-	-
TCONS_00014038	3729.48	1786.99	22.57	9.63	-1.2288	4.03873e-09	1.55479e-07	yes	FNDC3A	PREDICTED: fibronectin type-III domain-containing protein 3A isoform X2 [Cynoglossus semilaevis]	-	-	-	-	-	-	-
TCONS_00014040	7958.57	20628.5	46.0567	105.803	1.1999	4.44674e-13	3.0212e-11	yes	FNDC3A	PREDICTED: fibronectin type-III domain-containing protein 3A isoform X2 [Cynoglossus semilaevis]	-	-	-	-	-	-	-
TCONS_00014130	1011.33	3316.13	26.3067	76.3333	1.53688	7.43547e-16	7.06678e-14	yes	Tbcb	PREDICTED: tubulin-folding cofactor B [Cynoglossus semilaevis]	-	-	-	-	-	-	-
TCONS_00014191	278.687	59.5133	1.12	0.21	-2.41504	1.79835e-05	0.000327949	yes	EGLN2	PREDICTED: egl nine homolog 2-like [Cynoglossus semilaevis]	-	-	-	-	-	-	-
TCONS_00014192	121.207	0	0.613333	0.001	-9.26053	0.00219065	0.0203962	yes	EGLN2	PREDICTED: egl nine homolog 2-like [Cynoglossus semilaevis]	-	-	-	-	-	-	-
TCONS_00014213	239.007	0	1.73333	0.001	-10.7593	2.41757e-06	5.45548e-05	yes	MBNL1	PREDICTED: muscleblind-like protein 1 isoform X2 [Cynoglossus semilaevis]	-	-	-	-	-	-	-
TCONS_00014240	39.3567	0	0.333333	0.001	-8.38082	0.00514597	0.0404889	yes	atg16	PREDICTED: autophagy-related protein 16-1 isoform X2 [Cynoglossus semilaevis]	Cellular Processes	Transport and catabolism	ko04140//Regulation of autophagy	K17890	-	-	-
TCONS_00014242	42.33	0	0.356667	0.001	-8.47843	0.00295352	0.0260425	yes	atg16	PREDICTED: autophagy-related protein 16-1 isoform X1 [Cynoglossus semilaevis]	Cellular Processes	Transport and catabolism	ko04140//Regulation of autophagy	K17890	-	-	-
TCONS_00014272	425.523	76.8367	4.91	0.756667	-2.69799	0.00646506	0.0484201	yes	Mcam	PREDICTED: cell surface glycoprotein MUC18 [Cynoglossus semilaevis]	-	-	-	-	-	-	-
TCONS_00014312	0	68.3467	0.001	0.91	9.82972	0.00115709	0.0120946	yes	SPG20	PREDICTED: spartin-like isoform X1 [Cynoglossus semilaevis]	Cellular Processes	Transport and catabolism	ko04144//Endocytosis	K19366	-	-	-
TCONS_00014380	1105.55	184.47	12.55	1.85333	-2.75949	4.1137e-21	5.99491e-19	yes	Arfip2	PREDICTED: arfaptin-2-like isoform X2 [Cynoglossus semilaevis]	-	-	-	-	-	-	-
TCONS_00014423	2.69333	147.137	0.0233333	1.10667	5.56768	9.39435e-05	0.00140865	yes	Pik3cb	PREDICTED: phosphatidylinositol 4,5-bisphosphate 3-kinase catalytic subunit beta isoform isoform X4 [Cynoglossus semilaevis]	Environmental Information Processing;Organismal Systems;Cellular Processes;Metabolism	Immune system;Cell motility;Carbohydrate metabolism;Cellular commiunity;Cell growth and death;Signal transduction;Circulatory system;Endocrine system	ko04510//Focal adhesion;ko04810//Regulation of actin cytoskeleton;ko04261//Adrenergic signaling in cardiomyocytes;ko04910//Insulin signaling pathway;ko04068//FoxO signaling pathway;ko04012//ErbB signaling pathway;ko04070//Phosphatidylinositol signaling system;ko04630//Jak-STAT signaling pathway;ko04914//Progesterone-mediated oocyte maturation;ko00562//Inositol phosphate metabolism;ko04210//Apopto…	K00922	-	-	-
TCONS_00014451	0	22.09	0.001	1.23333	10.2683	0.00557687	0.0431234	yes	aamdc	PREDICTED: mth938 domain-containing protein [Cynoglossus semilaevis]	-	-	-	-	-	-	-
TCONS_00014489	815.33	117.79	5.37333	0.686667	-2.96814	3.38903e-20	4.65547e-18	yes	TAGLN	PREDICTED: transgelin isoform X1 [Cynoglossus semilaevis]	-	-	-	-	-	-	-
TCONS_00014533	1227.15	111.893	9.07333	0.716667	-3.66226	2.94525e-18	3.50066e-16	yes	Ncam1	PREDICTED: neural cell adhesion molecule 1 isoform X1 [Cynoglossus semilaevis]	Environmental Information Processing	Signaling molecules and interaction	ko04514//Cell adhesion molecules (CAMs)	K06491	-	-	-
TCONS_00014534	56.7767	1020.77	0.426667	6.80333	3.99506	3.95835e-13	2.71136e-11	yes	NCAM1	PREDICTED: neural cell adhesion molecule 1 isoform X2 [Cynoglossus semilaevis]	Environmental Information Processing	Signaling molecules and interaction	ko04514//Cell adhesion molecules (CAMs)	K06491	-	-	-
TCONS_00014580	1380.21	638.333	10.9633	4.51	-1.28149	2.99227e-09	1.17441e-07	yes	supt5h	PREDICTED: transcription elongation factor SPT5 isoform X2 [Cynoglossus semilaevis]	-	-	-	-	-	-	GO:1901576//organic substance biosynthetic process;GO:0032774//RNA biosynthetic process;GO:1901362//organic cyclic compound biosynthetic process;GO:0044249//cellular biosynthetic process;GO:0034641//cellular nitrogen compound metabolic process;GO:0044237//cellular metabolic process;GO:0008152//metabolic process;GO:0044260//cellular macromolecule metabolic process;GO:0006139//nucleobase-containing…
TCONS_00014599	101.29	303.787	1.48	3.92333	1.40648	0.00611489	0.0463498	yes	dlc	PREDICTED: delta-like protein 3 [Cynoglossus semilaevis]	Environmental Information Processing	Signal transduction	ko04330//Notch signaling pathway	K06051	GO:0016020//membrane	-	GO:0007154//cell communication;GO:0044699//single-organism process;GO:0044763//single-organism cellular process;GO:0009987//cellular process
TCONS_00014611	109.107	0	0.94	0.001	-9.87652	0.00015047	0.00211669	yes	snap25	PREDICTED: uncharacterized protein LOC103378361 isoform X1 [Cynoglossus semilaevis]	-	-	-	-	-	-	-
TCONS_00014613	15.5033	152.437	0.133333	1.14667	3.10434	0.00234866	0.0215875	yes	snap25	PREDICTED: uncharacterized protein LOC103378361 isoform X1 [Cynoglossus semilaevis]	-	-	-	-	-	-	-
TCONS_00014619	1479.16	3833.89	18.43	42.2433	1.19667	9.61101e-11	4.83213e-09	yes	alcam	PREDICTED: LOW QUALITY PROTEIN: CD166 antigen homolog A-like [Cynoglossus semilaevis]	Environmental Information Processing	Signaling molecules and interaction	ko04514//Cell adhesion molecules (CAMs)	K06547	-	-	-
TCONS_00014620	4375.44	1329.79	54.3533	14.8567	-1.87126	6.07234e-08	1.92133e-06	yes	alcama	PREDICTED: LOW QUALITY PROTEIN: CD166 antigen homolog A-like [Cynoglossus semilaevis]	Environmental Information Processing	Signaling molecules and interaction	ko04514//Cell adhesion molecules (CAMs)	K06547	-	-	-
TCONS_00014622	972.053	542.973	5.94333	2.9	-1.03522	0.0014438	0.0144515	yes	Dyrk1a	PREDICTED: dual specificity tyrosine-phosphorylation-regulated kinase 1A [Cynoglossus semilaevis]	-	-	-	-	-	-	-
TCONS_00014628	0	104.687	0.001	1.27333	10.3144	0.000264801	0.00344728	yes	MAP6	PREDICTED: microtubule-associated protein 6-like isoform X3 [Cynoglossus semilaevis]	-	-	-	-	-	-	-
TCONS_00014659	601.19	334.997	51.6467	25.44	-1.02158	0.000580249	0.00676558	yes	EIF4H	PREDICTED: eukaryotic translation initiation factor 4H isoform X1 [Cynoglossus semilaevis]	-	-	-	-	-	GO:0097159//organic cyclic compound binding;GO:0005488//binding	-
TCONS_00014683	218.677	5.06667	2.02	0.04	-5.65821	6.36604e-06	0.000131444	yes	Fgf12	PREDICTED: fibroblast growth factor 12 isoform X2 [Cynoglossus semilaevis]	Environmental Information Processing;Cellular Processes	Cell motility;Signal transduction	ko04010//MAPK signaling pathway;ko04810//Regulation of actin cytoskeleton	K04358	-	GO:0005102//receptor binding;GO:0005488//binding;GO:0005515//protein binding	GO:0050789//regulation of biological process;GO:0051716//cellular response to stimulus;GO:0044699//single-organism process;GO:0007165//signal transduction;GO:0007166//cell surface receptor signaling pathway;GO:0007169//transmembrane receptor protein tyrosine kinase signaling pathway;GO:0007154//cell communication;GO:0065007//biological regulation;GO:0050896//response to stimulus;GO:0050794//regul…
TCONS_00014771	459.907	96.0633	4.53333	0.85	-2.41504	8.23948e-08	2.53833e-06	yes	CLASRP	PREDICTED: CLK4-associating serine/arginine rich protein [Cynoglossus semilaevis]	-	-	-	-	-	-	-
TCONS_00014773	0	86.9967	0.001	0.893333	9.80305	1.93016e-06	4.44334e-05	yes	CLASRP	PREDICTED: CLK4-associating serine/arginine rich protein [Cynoglossus semilaevis]	-	-	-	-	-	-	-
TCONS_00014782	405.797	33.7567	2.85333	0.206667	-3.78727	4.04878e-12	2.42334e-10	yes	fos	PREDICTED: protein fosB isoform X3 [Cynoglossus semilaevis]	-	-	-	-	-	-	-
TCONS_00014802	0	71.5133	0.001	0.34	8.40939	0.00113727	0.011933	yes	SIPA1L3	PREDICTED: signal-induced proliferation-associated 1-like protein 3 [Cynoglossus semilaevis]	-	-	-	-	-	-	GO:0050794//regulation of cellular process;GO:0050789//regulation of biological process;GO:0009987//cellular process;GO:0065007//biological regulation;GO:0044699//single-organism process;GO:0044763//single-organism cellular process
TCONS_00014835	361.317	1175.12	2.85667	8.23667	1.52773	0.000192697	0.00261138	yes	cluh	PREDICTED: clustered mitochondria protein homolog isoform X3 [Cynoglossus semilaevis]	-	-	-	-	-	-	-
TCONS_00015029	1055.4	266.28	7.69	1.78667	-2.10571	6.60205e-05	0.00103826	yes	trip12	PREDICTED: E3 ubiquitin-protein ligase TRIP12 [Cynoglossus semilaevis]	Genetic Information Processing	Folding, sorting and degradation	ko04120//Ubiquitin mediated proteolysis	K10590	-	GO:0003824//catalytic activity	GO:0032446//protein modification by small protein conjugation;GO:0036211//protein modification process;GO:0070647//protein modification by small protein conjugation or removal;GO:0009987//cellular process;GO:0043412//macromolecule modification;GO:0006464//cellular protein modification process;GO:0044238//primary metabolic process;GO:0043170//macromolecule metabolic process;GO:0044260//cellular ma…
TCONS_00015072	28.9067	0	0.22	0.001	-7.78136	0.00109269	0.0115584	yes	MECOM	PREDICTED: LOW QUALITY PROTEIN: MDS1 and EVI1 complex locus protein EVI1 [Cynoglossus semilaevis]	Environmental Information Processing	Signal transduction	ko04010//MAPK signaling pathway	K04462	-	-	-
TCONS_00015147	49.5033	746.163	1.02667	13.6233	3.73004	5.82476e-05	0.000929098	yes	Ccnl1	PREDICTED: cyclin-L1 isoform X1 [Cynoglossus semilaevis]	-	-	-	-	GO:0005623//cell;GO:0043231//intracellular membrane-bounded organelle;GO:0043226//organelle;GO:0044464//cell part;GO:0043229//intracellular organelle;GO:0043227//membrane-bounded organelle;GO:0005622//intracellular;GO:0044424//intracellular part	GO:0019899//enzyme binding;GO:0005515//protein binding;GO:0019900//kinase binding;GO:0005488//binding	GO:0034641//cellular nitrogen compound metabolic process;GO:0034645//cellular macromolecule biosynthetic process;GO:0006807//nitrogen compound metabolic process;GO:0006351//transcription, DNA-templated;GO:0044249//cellular biosynthetic process;GO:0008152//metabolic process;GO:0019438//aromatic compound biosynthetic process;GO:0009059//macromolecule biosynthetic process;GO:0071704//organic substan…
TCONS_00015282	88.3667	418.247	1.97333	8.34	2.07941	9.68017e-05	0.00144762	yes	TBRG1	PREDICTED: transforming growth factor beta regulator 1 isoform X2 [Cynoglossus semilaevis]	-	-	-	-	-	-	-
TCONS_00015285	202.5	0	4.36333	0.001	-12.0912	6.10866e-14	4.71051e-12	yes	TBRG1	PREDICTED: transforming growth factor beta regulator 1 isoform X1 [Cynoglossus semilaevis]	-	-	-	-	-	-	-
TCONS_00015298	221.543	28.3333	5.80667	0.663333	-3.1299	0.00325983	0.0281364	yes	SERPINH1	PREDICTED: serpin H1 [Cynoglossus semilaevis]	-	-	-	-	-	-	-
TCONS_00015370	76.02	309.61	2.22	7.95667	1.8416	0.000635015	0.00730587	yes	-	PREDICTED: limbic system-associated membrane protein isoform X3 [Cynoglossus semilaevis]	-	-	-	-	-	-	-
TCONS_00015395	0	49.22	0.001	0.516667	9.01309	0.00383749	0.0320667	yes	SLC6A4	PREDICTED: sodium-dependent serotonin transporter [Cynoglossus semilaevis]	-	-	-	-	GO:0031224//intrinsic component of membrane;GO:0016020//membrane;GO:0044425//membrane part	GO:0022804//active transmembrane transporter activity;GO:0022891//substrate-specific transmembrane transporter activity;GO:0005215//transporter activity;GO:0015075//ion transmembrane transporter activity;GO:0008324//cation transmembrane transporter activity;GO:0015291//secondary active transmembrane transporter activity;GO:0005488//binding;GO:0022857//transmembrane transporter activity;GO:0022892…	GO:0051234//establishment of localization;GO:0044699//single-organism process;GO:0006812//cation transport;GO:0009987//cellular process;GO:0006811//ion transport;GO:0044763//single-organism cellular process;GO:1902578//single-organism localization;GO:0051179//localization;GO:0006810//transport;GO:0044765//single-organism transport
TCONS_00015511	0	27.54	0.001	0.466667	8.86625	0.00224114	0.0207739	yes	GLCAK2	PREDICTED: glucuronokinase 1-like [Cynoglossus semilaevis]	Metabolism	Global and Overview;Carbohydrate metabolism	ko01100//Metabolic pathways;ko00520//Amino sugar and nucleotide sugar metabolism;ko00040//Pentose and glucuronate interconversions;ko00053//Ascorbate and aldarate metabolism	K16190	-	-	-
TCONS_00015534	0	126.91	0.001	0.9	9.81378	0.00287298	0.0254663	yes	SLC43A2	PREDICTED: large neutral amino acids transporter small subunit 4-like isoform X1 [Cynoglossus semilaevis]	-	-	-	-	-	-	GO:0009987//cellular process;GO:0044699//single-organism process;GO:0044763//single-organism cellular process
TCONS_00015535	291.663	9186.04	2.28667	63.7967	4.80216	2.46892e-121	8.27531e-118	yes	SLC43A2	PREDICTED: large neutral amino acids transporter small subunit 4-like isoform X1 [Cynoglossus semilaevis]	-	-	-	-	-	-	GO:0044763//single-organism cellular process;GO:0009987//cellular process;GO:0044699//single-organism process
TCONS_00015536	331.75	2183.71	2.41333	14.0767	2.54421	8.5546e-25	1.6416e-22	yes	SLC43A2	PREDICTED: large neutral amino acids transporter small subunit 4-like isoform X2 [Cynoglossus semilaevis]	-	-	-	-	-	-	GO:0044699//single-organism process;GO:0009987//cellular process;GO:0044763//single-organism cellular process
TCONS_00015537	108.77	632.817	0.813333	4.16667	2.35698	9.86448e-09	3.56803e-07	yes	SLC43A2	PREDICTED: large neutral amino acids transporter small subunit 4-like isoform X2 [Cynoglossus semilaevis]	-	-	-	-	-	-	GO:0044699//single-organism process;GO:0009987//cellular process;GO:0044763//single-organism cellular process
TCONS_00015539	153.803	4.52333	1.14	0.03	-5.24793	0.000192189	0.00260661	yes	SLC43A2	PREDICTED: large neutral amino acids transporter small subunit 4-like isoform X2 [Cynoglossus semilaevis]	-	-	-	-	-	-	GO:0044699//single-organism process;GO:0044763//single-organism cellular process;GO:0009987//cellular process
TCONS_00015607	7.70333	106.21	0.0566667	0.693333	3.61298	0.00618387	0.046781	yes	GAB2	PREDICTED: GRB2-associated-binding protein 2 isoform X2 [Cynoglossus semilaevis]	-	-	-	-	-	-	-
TCONS_00015620	319.4	0	1.11	0.001	-10.1163	1.19934e-21	1.8328e-19	yes	tenm4	PREDICTED: LOW QUALITY PROTEIN: teneurin-4 [Cynoglossus semilaevis]	-	-	-	-	-	-	-
TCONS_00015651	130.763	0.226667	0.353333	0.001	-8.46489	0.00372933	0.0313021	yes	RYR2	PREDICTED: ryanodine receptor 1-like [Cynoglossus semilaevis]	Environmental Information Processing	Signal transduction	ko04020//Calcium signaling pathway	K04961	-	-	-
TCONS_00015723	47.4067	0	0.726667	0.001	-9.50515	0.00284376	0.0252521	yes	Pak1	PREDICTED: serine/threonine-protein kinase PAK 1 [Cynoglossus semilaevis]	Cellular Processes;Environmental Information Processing	Cell motility;Signal transduction;Cellular commiunity	ko04010//MAPK signaling pathway;ko04510//Focal adhesion;ko04810//Regulation of actin cytoskeleton;ko04012//ErbB signaling pathway	K04409	-	GO:0016772//transferase activity, transferring phosphorus-containing groups;GO:1901363//heterocyclic compound binding;GO:0032549//ribonucleoside binding;GO:0032550//purine ribonucleoside binding;GO:0097367//carbohydrate derivative binding;GO:0036094//small molecule binding;GO:0097159//organic cyclic compound binding;GO:0004672//protein kinase activity;GO:0016773//phosphotransferase activity, alco…	GO:0043412//macromolecule modification;GO:0044238//primary metabolic process;GO:0019538//protein metabolic process;GO:0044237//cellular metabolic process;GO:0044260//cellular macromolecule metabolic process;GO:0043170//macromolecule metabolic process;GO:0006793//phosphorus metabolic process;GO:0008152//metabolic process;GO:0036211//protein modification process;GO:0071704//organic substance metabo…
TCONS_00015749	38.8733	0	0.3	0.001	-8.22882	0.00476418	0.0381659	yes	EPHA4	PREDICTED: ephrin type-A receptor 4 isoform X2 [Cynoglossus semilaevis]	-	-	-	-	-	-	-
TCONS_00015900	98.34	374.98	1.44333	4.79667	1.73263	0.00202267	0.0190774	yes	Sarm1	PREDICTED: sterile alpha and TIR motif-containing protein 1 [Cynoglossus semilaevis]	-	-	-	-	-	-	-
TCONS_00015903	0	31.2733	0.001	0.33	8.36632	0.00161393	0.0158483	yes	Sarm1	PREDICTED: sterile alpha and TIR motif-containing protein 1 [Cynoglossus semilaevis]	-	-	-	-	-	-	-
TCONS_00015904	54.9833	248.427	0.603333	2.39667	1.99	0.001291	0.0132437	yes	Sarm1	PREDICTED: sterile alpha and TIR motif-containing protein 1 [Cynoglossus semilaevis]	-	-	-	-	-	-	-
TCONS_00016013	0	89.75	0.001	0.216667	7.75933	0.00529837	0.0414351	yes	foxo1a	PREDICTED: forkhead box protein O1 [Cynoglossus semilaevis]	Environmental Information Processing;Organismal Systems	Endocrine system;Signal transduction	ko04910//Insulin signaling pathway;ko04068//FoxO signaling pathway	K07201	GO:0005622//intracellular;GO:0043231//intracellular membrane-bounded organelle;GO:0043227//membrane-bounded organelle;GO:0043226//organelle;GO:0043229//intracellular organelle;GO:0005623//cell;GO:0044424//intracellular part;GO:0044464//cell part	GO:0003676//nucleic acid binding;GO:1901363//heterocyclic compound binding;GO:0097159//organic cyclic compound binding;GO:0003677//DNA binding;GO:0001071//nucleic acid binding transcription factor activity;GO:0005488//binding	GO:0006139//nucleobase-containing compound metabolic process;GO:0009059//macromolecule biosynthetic process;GO:0019438//aromatic compound biosynthetic process;GO:0006807//nitrogen compound metabolic process;GO:0016070//RNA metabolic process;GO:1901360//organic cyclic compound metabolic process;GO:0034654//nucleobase-containing compound biosynthetic process;GO:0043170//macromolecule metabolic proc…
TCONS_00016054	0	178.993	0.001	0.72	9.49185	4.20933e-06	9.0018e-05	yes	FRY	PREDICTED: protein furry homolog isoform X3 [Cynoglossus semilaevis]	-	-	-	-	-	-	-
TCONS_00016176	750.197	1779.01	2.85333	5.99	1.06991	3.62281e-05	0.00060979	yes	KIAA0100	PREDICTED: protein KIAA0100 homolog isoform X6 [Cynoglossus semilaevis]	-	-	-	-	-	-	-
TCONS_00016229	376.333	1004.01	1.58667	3.76333	1.24601	6.25042e-06	0.000129216	yes	PICALM	PREDICTED: synaptotagmin-like protein 2 [Cynoglossus semilaevis]	-	-	-	-	-	-	-
TCONS_00016231	20.81	149.457	0.0966667	0.603333	2.64186	0.00184284	0.0176481	yes	PICALM	PREDICTED: synaptotagmin-like protein 2 [Cynoglossus semilaevis]	-	-	-	-	-	GO:0043167//ion binding;GO:0005543//phospholipid binding;GO:0043168//anion binding;GO:0005488//binding;GO:0008289//lipid binding	-
TCONS_00016239	55.76	277.233	0.55	2.44	2.14938	0.0052768	0.041305	yes	lrfn1l	PREDICTED: leucine-rich repeat and fibronectin type III domain-containing protein 1-like protein [Cynoglossus semilaevis]	-	-	-	-	-	-	-
TCONS_00016300	347.367	1855.54	3.41	16.11	2.24011	4.15669e-22	6.53081e-20	yes	Synrg	PREDICTED: synergin gamma isoform X6 [Cynoglossus semilaevis]	-	-	-	-	-	-	-
TCONS_00016301	134.947	888.52	1.33	7.75	2.54277	9.43601e-12	5.3972e-10	yes	Synrg	PREDICTED: synergin gamma isoform X7 [Cynoglossus semilaevis]	-	-	-	-	-	-	-
TCONS_00016317	413.993	165.85	2.26667	0.813333	-1.47865	0.000254386	0.00333435	yes	CADM1	PREDICTED: cell adhesion molecule 1-like isoform X1 [Cynoglossus semilaevis]	Environmental Information Processing	Signaling molecules and interaction	ko04514//Cell adhesion molecules (CAMs)	K06781	GO:0031224//intrinsic component of membrane;GO:0044425//membrane part;GO:0016020//membrane	-	-
TCONS_00016323	314.47	102.14	4.68	1.34667	-1.79712	0.000249474	0.00328518	yes	dixdc1a	PREDICTED: dixin-A-like isoform X2 [Cynoglossus semilaevis]	-	-	-	-	-	-	-
TCONS_00016403	0	19.3633	0.001	0.12	6.90689	0.00667445	0.0497142	yes	GRIK4	PREDICTED: glutamate receptor ionotropic, kainate 4 [Cynoglossus semilaevis]	Environmental Information Processing	Signaling molecules and interaction	ko04080//Neuroactive ligand-receptor interaction	K05204	-	-	-
TCONS_00016454	307.603	56.7067	2.18	0.353333	-2.62523	1.35002e-06	3.23522e-05	yes	-	PREDICTED: uncharacterized protein LOC102302588 [Haplochromis burtoni]	-	-	-	-	-	-	-
TCONS_00016461	825.053	87.4133	4.68667	0.44	-3.41299	3.50817e-25	6.91687e-23	yes	Prlhr	PREDICTED: interferon-induced very large GTPase 1-like [Cynoglossus semilaevis]	-	-	-	-	-	-	-
TCONS_00016469	333.36	1151.67	1.29667	3.98667	1.62038	4.7172e-10	2.13279e-08	yes	DSCAML1	PREDICTED: Down syndrome cell adhesion molecule-like protein 1 homolog [Cynoglossus semilaevis]	-	-	-	-	-	-	-
TCONS_00016472	150.933	0	0.61	0.001	-9.25267	1.36879e-07	4.05338e-06	yes	DSCAML1	PREDICTED: Down syndrome cell adhesion molecule-like protein 1 homolog [Cynoglossus semilaevis]	-	-	-	-	-	-	-
TCONS_00016492	703.96	360.093	12.43	5.66667	-1.13325	6.95579e-05	0.00108743	yes	rrm1	PREDICTED: ribonucleoside-diphosphate reductase large subunit [Cynoglossus semilaevis]	Metabolism	Global and Overview;Nucleotide metabolism;Metabolism of other amino acids	ko01100//Metabolic pathways;ko00230//Purine metabolism;ko00240//Pyrimidine metabolism;ko00480//Glutathione metabolism	K10807	GO:0005623//cell;GO:0005737//cytoplasm;GO:0005622//intracellular;GO:0044424//intracellular part;GO:0044464//cell part;GO:0044444//cytoplasmic part	GO:0032550//purine ribonucleoside binding;GO:0032549//ribonucleoside binding;GO:0001882//nucleoside binding;GO:0001883//purine nucleoside binding;GO:1901363//heterocyclic compound binding;GO:0005488//binding;GO:0097159//organic cyclic compound binding;GO:0097367//carbohydrate derivative binding;GO:0003824//catalytic activity;GO:0036094//small molecule binding	GO:0006725//cellular aromatic compound metabolic process;GO:0006259//DNA metabolic process;GO:0044260//cellular macromolecule metabolic process;GO:0071704//organic substance metabolic process;GO:0044238//primary metabolic process;GO:0008152//metabolic process;GO:0044699//single-organism process;GO:0044237//cellular metabolic process;GO:0009987//cellular process;GO:0034641//cellular nitrogen compo…
TCONS_00016534	0	24.2033	0.001	0.683333	9.41645	0.00308541	0.02691	yes	med29	PREDICTED: mediator of RNA polymerase II transcription subunit 29 [Cynoglossus semilaevis]	-	-	-	-	-	-	-
TCONS_00016589	799.773	439.31	6.09	2.97667	-1.03274	3.3262e-05	0.000565735	yes	Arhgef17	PREDICTED: rho guanine nucleotide exchange factor 17 [Cynoglossus semilaevis]	-	-	-	-	-	-	-
TCONS_00016590	140.993	418.973	1.06667	2.81667	1.40088	0.00219525	0.0204277	yes	Arhgef17	PREDICTED: rho guanine nucleotide exchange factor 17 [Cynoglossus semilaevis]	-	-	-	-	-	-	-
TCONS_00016597	528.723	2005.23	3.81	12.8233	1.75091	3.60583e-16	3.57575e-14	yes	Fam168a	PREDICTED: protein FAM168A isoform X1 [Cynoglossus semilaevis]	-	-	-	-	-	-	-
TCONS_00016667	496.877	1163.62	9.70333	20.12	1.05208	2.56225e-06	5.74587e-05	yes	Lamtor1	PREDICTED: LOW QUALITY PROTEIN: ragulator complex protein LAMTOR1 [Cynoglossus semilaevis]	-	-	-	-	GO:0043227//membrane-bounded organelle;GO:0044425//membrane part;GO:0043226//organelle;GO:0044446//intracellular organelle part;GO:0012505//endomembrane system;GO:0005737//cytoplasm;GO:0010008//endosome membrane;GO:0098805//whole membrane;GO:0005623//cell;GO:0098588//bounding membrane of organelle;GO:0005770//late endosome;GO:0043231//intracellular membrane-bounded organelle;GO:0031090//organelle…	-	GO:0050789//regulation of biological process;GO:0044763//single-organism cellular process;GO:0035556//intracellular signal transduction;GO:0051716//cellular response to stimulus;GO:0050896//response to stimulus;GO:0050794//regulation of cellular process;GO:0007154//cell communication;GO:0044700//single organism signaling;GO:0007165//signal transduction;GO:0065007//biological regulation;GO:0009987…
TCONS_00016695	8.54	110.337	0.07	0.806667	3.52655	0.0067052	0.049862	yes	Rasa2	PREDICTED: ras GTPase-activating protein 2 [Cynoglossus semilaevis]	Environmental Information Processing	Signal transduction	ko04010//MAPK signaling pathway	K08053	GO:0005623//cell;GO:0044464//cell part	-	GO:0007264//small GTPase mediated signal transduction;GO:0050790//regulation of catalytic activity;GO:0065009//regulation of molecular function;GO:0050896//response to stimulus;GO:0019222//regulation of metabolic process;GO:0007154//cell communication;GO:0050794//regulation of cellular process;GO:0065007//biological regulation;GO:0035556//intracellular signal transduction;GO:0007165//signal trans…
TCONS_00017083	0	96.9467	0.001	0.81	9.66178	9.75101e-07	2.41384e-05	yes	FAM63B	PREDICTED: protein FAM63B [Cynoglossus semilaevis]	-	-	-	-	-	-	-
TCONS_00017207	0	834.89	0.001	4.90333	12.2595	1.04317e-46	6.31896e-44	yes	TJP1	PREDICTED: tight junction protein ZO-1-like isoform X8 [Cynoglossus semilaevis]	Cellular Processes	Cellular commiunity	ko04530//Tight junction;ko04520//Adherens junction;ko04540//Gap junction	K05701	-	-	-
TCONS_00017208	174.523	0	1.12	0.001	-10.1293	0.000943556	0.0102152	yes	TJP1	PREDICTED: tight junction protein ZO-1-like isoform X10 [Cynoglossus semilaevis]	Cellular Processes	Cellular commiunity	ko04530//Tight junction;ko04520//Adherens junction;ko04540//Gap junction	K05701	-	-	-
TCONS_00017210	568.333	0	3.74333	0.001	-11.8701	8.8823e-41	4.09702e-38	yes	TJP1	PREDICTED: tight junction protein ZO-1-like isoform X11 [Cynoglossus semilaevis]	Cellular Processes	Cellular commiunity	ko04530//Tight junction;ko04520//Adherens junction;ko04540//Gap junction	K05701	-	-	-
TCONS_00017228	23.4267	477.69	0.96	17.3333	4.17437	1.93741e-14	1.57872e-12	yes	eif3ja	PREDICTED: eukaryotic translation initiation factor 3 subunit J [Cynoglossus semilaevis]	Genetic Information Processing	Translation	ko03013//RNA transport	K03245	GO:0005623//cell;GO:1990904//ribonucleoprotein complex;GO:0044424//intracellular part;GO:0044464//cell part;GO:0030529//intracellular ribonucleoprotein complex;GO:0044444//cytoplasmic part;GO:0070993//translation preinitiation complex;GO:0032991//macromolecular complex;GO:0005737//cytoplasm;GO:0005622//intracellular	-	GO:0006413//translational initiation;GO:0009059//macromolecule biosynthetic process;GO:0043604//amide biosynthetic process;GO:0043043//peptide biosynthetic process;GO:0006412//translation;GO:0006518//peptide metabolic process;GO:0071704//organic substance metabolic process;GO:0044237//cellular metabolic process;GO:1901576//organic substance biosynthetic process;GO:0044249//cellular biosynthetic p…
TCONS_00017336	40.6767	0	0.546667	0.001	-9.09452	0.00423124	0.0346755	yes	nsun4	PREDICTED: putative methyltransferase NSUN3 [Cynoglossus semilaevis]	-	-	-	-	-	-	-
TCONS_00017356	889.387	2318.76	26.0233	59.9633	1.20427	1.78802e-09	7.26729e-08	yes	ctsd	cathepsin D precursor [Cynoglossus semilaevis]	Cellular Processes	Transport and catabolism	ko04142//Lysosome	K01379	-	GO:0016787//hydrolase activity;GO:0008233//peptidase activity;GO:0003824//catalytic activity;GO:0004175//endopeptidase activity;GO:0070011//peptidase activity, acting on L-amino acid peptides	GO:0009607//response to biotic stimulus;GO:0043207//response to external biotic stimulus;GO:0051704//multi-organism process;GO:0008152//metabolic process;GO:0050896//response to stimulus;GO:0044238//primary metabolic process;GO:0071704//organic substance metabolic process;GO:0009605//response to external stimulus;GO:0051707//response to other organism;GO:0016485//protein processing;GO:0006508//pr…
TCONS_00017358	767.833	2106.01	27.8633	67.7633	1.28214	4.11488e-10	1.87103e-08	yes	ctsd	cathepsin D precursor [Cynoglossus semilaevis]	Cellular Processes	Transport and catabolism	ko04142//Lysosome	K01379	-	GO:0016787//hydrolase activity;GO:0070011//peptidase activity, acting on L-amino acid peptides;GO:0004175//endopeptidase activity;GO:0008233//peptidase activity;GO:0003824//catalytic activity	GO:0071704//organic substance metabolic process;GO:0016485//protein processing;GO:0008152//metabolic process;GO:0006508//proteolysis;GO:0019538//protein metabolic process;GO:0044238//primary metabolic process;GO:0051707//response to other organism;GO:0043207//response to external biotic stimulus;GO:0051604//protein maturation;GO:0051704//multi-organism process;GO:0009607//response to biotic stimu…
TCONS_00017367	23.3233	159.873	0.516667	3.18333	2.62323	0.00236254	0.0216873	yes	-	PREDICTED: casein kinase II subunit alpha'-like isoform X1 [Pundamilia nyererei]	Cellular Processes;Environmental Information Processing;Genetic Information Processing	Cellular commiunity;Signal transduction;Translation	ko04530//Tight junction;ko04310//Wnt signaling pathway;ko04520//Adherens junction;ko03008//Ribosome biogenesis in eukaryotes	K03097	-	GO:0016301//kinase activity;GO:0001882//nucleoside binding;GO:0097159//organic cyclic compound binding;GO:0016773//phosphotransferase activity, alcohol group as acceptor;GO:0003824//catalytic activity;GO:0016740//transferase activity;GO:0005488//binding;GO:0097367//carbohydrate derivative binding;GO:0032549//ribonucleoside binding;GO:0016772//transferase activity, transferring phosphorus-containi…	GO:0006464//cellular protein modification process;GO:0008152//metabolic process;GO:0006793//phosphorus metabolic process;GO:0044237//cellular metabolic process;GO:0044238//primary metabolic process;GO:0036211//protein modification process;GO:0009987//cellular process;GO:0006796//phosphate-containing compound metabolic process;GO:0019538//protein metabolic process;GO:0043170//macromolecule metabol…
TCONS_00017405	0	56.2767	0.001	0.35	8.45121	0.00278794	0.0248616	yes	STRC	PREDICTED: stereocilin-like [Cynoglossus semilaevis]	-	-	-	-	-	-	-
TCONS_00017406	888.293	2601.92	7.03333	18.2533	1.37588	2.95465e-13	2.06321e-11	yes	STRC	PREDICTED: stereocilin-like [Cynoglossus semilaevis]	-	-	-	-	-	-	-
TCONS_00017445	58.3333	3.83667	2.14333	0.116667	-4.19939	0.00593569	0.0453126	yes	LMO7	PREDICTED: LIM domain only protein 7-like, partial [Cynoglossus semilaevis]	-	-	-	-	-	-	-
TCONS_00017492	628.64	1728.9	5.74333	14.0833	1.29403	7.76536e-07	1.96388e-05	yes	arnt2	PREDICTED: aryl hydrocarbon receptor nuclear translocator 2 isoform X13 [Cynoglossus semilaevis]	-	-	-	-	-	-	-
TCONS_00017549	10.4167	169.95	0.11	1.58333	3.84739	3.97256e-05	0.000662229	yes	CDH8	PREDICTED: cadherin-8 [Cynoglossus semilaevis]	-	-	-	-	GO:0044425//membrane part;GO:0031224//intrinsic component of membrane;GO:0016020//membrane	-	GO:0007155//cell adhesion;GO:0022610//biological adhesion;GO:0098609//cell-cell adhesion
TCONS_00017632	0	20.2233	0.001	0.463333	8.85591	0.00550479	0.0427105	yes	-	PREDICTED: uncharacterized protein LOC103379013 [Cynoglossus semilaevis]	-	-	-	-	-	-	-
TCONS_00017644	971.33	14.3333	6.23	0.0866667	-6.16761	1.6779e-07	4.88477e-06	yes	celf1	PREDICTED: CUGBP Elav-like family member 1 isoform X2 [Cynoglossus semilaevis]	-	-	-	-	-	GO:0003676//nucleic acid binding;GO:0005488//binding;GO:1901363//heterocyclic compound binding;GO:0097159//organic cyclic compound binding	-
TCONS_00017650	213.183	1240.15	1.38333	7.12667	2.36508	4.16967e-16	4.08652e-14	yes	celf1	PREDICTED: CUGBP Elav-like family member 1 isoform X1 [Cynoglossus semilaevis]	-	-	-	-	-	GO:0005488//binding;GO:0003676//nucleic acid binding;GO:1901363//heterocyclic compound binding;GO:0097159//organic cyclic compound binding	-
TCONS_00017680	0	53.4933	0.001	0.28	8.12928	0.000176599	0.00242195	yes	PKP3	PREDICTED: LOW QUALITY PROTEIN: plakophilin-3-like [Cynoglossus semilaevis]	-	-	-	-	-	-	-
TCONS_00017738	5481.47	2022.99	48.1633	15.7033	-1.61686	5.60999e-17	5.83962e-15	yes	Sall1	PREDICTED: sal-like protein 1 [Cynoglossus semilaevis]	-	-	-	-	-	GO:0005488//binding;GO:0043167//ion binding;GO:0043169//cation binding	GO:0032501//multicellular organismal process;GO:0023052//signaling;GO:0007167//enzyme linked receptor protein signaling pathway;GO:0044699//single-organism process;GO:0044767//single-organism developmental process;GO:0007166//cell surface receptor signaling pathway;GO:0050896//response to stimulus;GO:0051716//cellular response to stimulus;GO:0044700//single organism signaling;GO:0044707//single-m…
TCONS_00017808	82.4667	318.847	1.49	5.08667	1.77141	0.00350362	0.0298157	yes	Edil3	PREDICTED: EGF-like repeat and discoidin I-like domain-containing protein 3 isoform X1 [Cynoglossus semilaevis]	-	-	-	-	-	-	GO:0022610//biological adhesion
TCONS_00017837	272.787	0	1.94	0.001	-10.9218	1.39108e-16	1.42154e-14	yes	SECISBP2L	PREDICTED: selenocysteine insertion sequence-binding protein 2-like [Cynoglossus semilaevis]	-	-	-	-	-	-	-
TCONS_00017838	101.723	917.79	0.703333	5.67667	3.01276	0.00339766	0.0291043	yes	SECISBP2L	PREDICTED: selenocysteine insertion sequence-binding protein 2-like [Cynoglossus semilaevis]	-	-	-	-	-	-	-
TCONS_00017841	438.387	237.623	11.7333	5.62333	-1.06112	0.00474182	0.0380049	yes	SHC3	PREDICTED: SHC-transforming protein 4 [Cynoglossus semilaevis]	Environmental Information Processing;Organismal Systems;Cellular Processes	Endocrine system;Signal transduction;Cellular commiunity	ko04510//Focal adhesion;ko04910//Insulin signaling pathway;ko04012//ErbB signaling pathway	K17449	-	-	-
TCONS_00017870	1000.43	423.52	10.9967	4.13667	-1.41053	3.31577e-08	1.10329e-06	yes	skor1b	PREDICTED: SKI family transcriptional corepressor 1 homolog-B [Cynoglossus semilaevis]	-	-	-	-	-	-	-
TCONS_00017872	152.583	40.8767	1.81667	0.436667	-2.05669	0.00658901	0.0491872	yes	PIAS1	unnamed protein product, partial [Tetraodon nigroviridis]	Genetic Information Processing;Environmental Information Processing	Folding, sorting and degradation;Signal transduction	ko04630//Jak-STAT signaling pathway;ko04120//Ubiquitin mediated proteolysis	K04706	-	-	-
TCONS_00018087	45.25	0	0.123333	0.001	-6.94642	0.00300979	0.026432	yes	GOLGB1	PREDICTED: golgin subfamily B member 1-like isoform X4 [Cynoglossus semilaevis]	-	-	-	-	-	-	-
TCONS_00018092	426.297	0	1.16333	0.001	-10.184	3.87696e-27	8.6632e-25	yes	GOLGB1	PREDICTED: golgin subfamily B member 1-like isoform X4 [Cynoglossus semilaevis]	-	-	-	-	-	-	-
TCONS_00018117	629.977	249.487	5.43667	1.94	-1.48667	0.000269645	0.00350399	yes	Trim66	PREDICTED: tripartite motif-containing protein 66 isoform X2 [Cynoglossus semilaevis]	-	-	-	-	-	-	-
TCONS_00018121	26.52	212.273	0.236667	1.68333	2.83039	0.000167379	0.00231413	yes	Trim66	PREDICTED: tripartite motif-containing protein 66 isoform X2 [Cynoglossus semilaevis]	-	-	-	-	-	-	-
TCONS_00018180	3314.59	1319.74	53.76	18.98	-1.50205	6.87212e-17	7.09466e-15	yes	snap25a	PREDICTED: synaptosomal-associated protein 25-A-like isoform X1 [Cynoglossus semilaevis]	-	-	-	-	GO:0005737//cytoplasm;GO:0005622//intracellular;GO:0042995//cell projection;GO:0005623//cell;GO:0032991//macromolecular complex;GO:0016020//membrane;GO:0043234//protein complex;GO:0031082//BLOC complex;GO:0044424//intracellular part;GO:0005829//cytosol;GO:0044444//cytoplasmic part;GO:0044464//cell part;GO:0044445//cytosolic part	-	-
TCONS_00018185	89.16	0	1.32333	0.001	-10.37	4.32535e-07	1.14879e-05	yes	Fam219b	PREDICTED: protein FAM219B [Cynoglossus semilaevis]	-	-	-	-	-	-	-
TCONS_00018186	0	166.4	0.001	2.25667	11.14	2.16624e-10	1.02941e-08	yes	Fam219b	PREDICTED: protein FAM219B [Cynoglossus semilaevis]	-	-	-	-	-	-	-
TCONS_00018481	238.657	554.047	9.64	19.87	1.04349	0.0022595	0.0209095	yes	GPN1	PREDICTED: GPN-loop GTPase 1 [Cynoglossus semilaevis]	-	-	-	-	-	-	-
TCONS_00018506	0	32.7833	0.001	0.563333	9.13785	0.00146304	0.0146079	yes	smyd2a	PREDICTED: N-lysine methyltransferase SMYD2-A-like [Cynoglossus semilaevis]	-	-	-	-	-	-	-
TCONS_00018529	74.6	0	0.496667	0.001	-8.95613	2.5083e-06	5.63998e-05	yes	CadN	PREDICTED: neural-cadherin-like [Cynoglossus semilaevis]	-	-	-	-	-	-	-
TCONS_00018589	0	125.35	0.001	1.40667	10.4581	1.3341e-06	3.20164e-05	yes	BAZ2B	PREDICTED: bromodomain adjacent to zinc finger domain protein 2B-like [Cynoglossus semilaevis]	-	-	-	-	-	-	-
TCONS_00018595	0	364.253	0.001	3.31667	11.6955	2.32971e-20	3.27181e-18	yes	BAZ2B	PREDICTED: bromodomain adjacent to zinc finger domain protein 2B-like [Cynoglossus semilaevis]	-	-	-	-	-	-	-
TCONS_00018598	294.573	812.72	3.56333	8.69	1.28613	9.02023e-06	0.00017736	yes	BAZ2B	PREDICTED: bromodomain adjacent to zinc finger domain protein 2B-like [Cynoglossus semilaevis]	-	-	-	-	-	-	-
TCONS_00018725	614.49	175.313	7.37333	1.82	-2.01838	0.000206541	0.00277803	yes	COG4	PREDICTED: conserved oligomeric Golgi complex subunit 4 [Cynoglossus semilaevis]	-	-	-	-	-	-	-
TCONS_00018796	25.1933	387.913	0.63	8.56333	3.76475	2.91553e-10	1.35726e-08	yes	Cpsf7	PREDICTED: cleavage and polyadenylation specificity factor subunit 7 isoform X4 [Cynoglossus semilaevis]	Genetic Information Processing	Translation	ko03015//mRNA surveillance pathway	K14398	-	-	-
TCONS_00018948	88.9933	0	2.06667	0.001	-11.0131	0.00032679	0.00413646	yes	Myef2	PREDICTED: myelin expression factor 2 [Cynoglossus semilaevis]	-	-	-	-	-	-	-
TCONS_00018969	448.327	164.443	5.50333	1.80333	-1.60964	4.49881e-05	0.000737726	yes	mesdc2	PREDICTED: LDLR chaperone MESD [Cynoglossus semilaevis]	-	-	-	-	-	-	-
TCONS_00019057	573.987	36.7133	3.44667	0.193333	-4.15604	0.00398281	0.0330054	yes	PLEKHG4B	PREDICTED: pleckstrin homology domain-containing family G member 4B-like isoform X2 [Cynoglossus semilaevis]	-	-	-	-	-	-	-
TCONS_00019068	102.58	539.337	0.973333	4.56	2.22803	1.50988e-06	3.58076e-05	yes	SLC9A5	PREDICTED: sodium/hydrogen exchanger 5 [Cynoglossus semilaevis]	-	-	-	-	-	-	-
TCONS_00019072	227.317	577.003	2.36333	5.32333	1.17151	0.00047632	0.00570733	yes	FHOD3	PREDICTED: FH1/FH2 domain-containing protein 1 isoform X2 [Cynoglossus semilaevis]	-	-	-	-	-	-	-
TCONS_00019106	0	25.61	0.001	0.346667	8.43741	0.0036457	0.0307425	yes	PROS1	PREDICTED: vitamin K-dependent protein S [Cynoglossus semilaevis]	-	-	-	-	-	-	-
TCONS_00019169	93.81	0	1.38667	0.001	-10.4374	0.00383405	0.0320473	yes	slc7a6	PREDICTED: Y+L amino acid transporter 2 [Cynoglossus semilaevis]	-	-	-	-	GO:0016020//membrane;GO:0044425//membrane part;GO:0031224//intrinsic component of membrane	GO:0005342//organic acid transmembrane transporter activity;GO:0022892//substrate-specific transporter activity;GO:0005215//transporter activity;GO:0022857//transmembrane transporter activity;GO:0008514//organic anion transmembrane transporter activity;GO:0022891//substrate-specific transmembrane transporter activity;GO:0008509//anion transmembrane transporter activity;GO:0015075//ion transmembra…	-
TCONS_00019170	10.8967	104.483	0.136667	1.13	3.04759	0.0050118	0.0395944	yes	slc7a6	PREDICTED: Y+L amino acid transporter 2 [Cynoglossus semilaevis]	-	-	-	-	GO:0031224//intrinsic component of membrane;GO:0016020//membrane;GO:0044425//membrane part	GO:0008509//anion transmembrane transporter activity;GO:0022857//transmembrane transporter activity;GO:0022891//substrate-specific transmembrane transporter activity;GO:0005215//transporter activity;GO:0008514//organic anion transmembrane transporter activity;GO:0005342//organic acid transmembrane transporter activity;GO:0022892//substrate-specific transporter activity;GO:0046943//carboxylic acid…	-
TCONS_00019282	481.51	154.69	2.6	0.743333	-1.80643	2.16091e-06	4.92058e-05	yes	tnrc4-a	PREDICTED: CUGBP Elav-like family member 6 isoform X1 [Cynoglossus semilaevis]	-	-	-	-	-	-	-
TCONS_00019294	1761.57	569.463	20.2933	5.77667	-1.8127	1.06943e-11	6.0549e-10	yes	PARP6	PREDICTED: poly [ADP-ribose] polymerase 6 [Cynoglossus semilaevis]	-	-	-	-	-	-	-
TCONS_00019321	69.07	389.133	1.36	6.82333	2.32687	4.05958e-06	8.7261e-05	yes	Tfb2m	PREDICTED: dimethyladenosine transferase 2, mitochondrial [Cynoglossus semilaevis]	-	-	-	-	-	-	-
TCONS_00019323	190.077	501.073	1.16	2.72333	1.23125	0.000982549	0.0105622	yes	ITSN2	PREDICTED: LOW QUALITY PROTEIN: intersectin-2-like [Cynoglossus semilaevis]	-	-	-	-	-	-	-
TCONS_00019324	0	491.467	0.001	3.11	11.6027	2.43147e-31	7.10739e-29	yes	ITSN2	PREDICTED: LOW QUALITY PROTEIN: intersectin-2-like [Cynoglossus semilaevis]	-	-	-	-	-	-	-
TCONS_00019326	477.217	179.483	3.15333	1.06333	-1.56828	3.39146e-05	0.000575473	yes	ITSN2	PREDICTED: LOW QUALITY PROTEIN: intersectin-2-like [Cynoglossus semilaevis]	-	-	-	-	-	-	-
TCONS_00019344	65.9733	0.05	0.44	0.001	-8.78136	1.3802e-05	0.000259216	yes	Esrrg	PREDICTED: estrogen-related receptor gamma [Cynoglossus semilaevis]	-	-	-	-	-	-	-
TCONS_00019390	205.013	590.56	2.74333	7.01667	1.35486	0.000116201	0.00169587	yes	VPS35	PREDICTED: vacuolar protein sorting-associated protein 35 [Cynoglossus semilaevis]	Cellular Processes	Transport and catabolism	ko04144//Endocytosis	K18468	GO:0012505//endomembrane system;GO:0005623//cell;GO:0044464//cell part	-	GO:0006810//transport;GO:0008104//protein localization;GO:0016192//vesicle-mediated transport;GO:0051179//localization;GO:0045184//establishment of protein localization;GO:0051234//establishment of localization;GO:0033036//macromolecule localization
TCONS_00019391	0	71.35	0.001	0.786667	9.61961	9.49414e-06	0.00018559	yes	VPS35	PREDICTED: vacuolar protein sorting-associated protein 35 [Cynoglossus semilaevis]	Cellular Processes	Transport and catabolism	ko04144//Endocytosis	K18468	GO:0044464//cell part;GO:0005623//cell;GO:0012505//endomembrane system	-	GO:0033036//macromolecule localization;GO:0008104//protein localization;GO:0051179//localization;GO:0045184//establishment of protein localization;GO:0006810//transport;GO:0051234//establishment of localization;GO:0016192//vesicle-mediated transport
TCONS_00019394	0	46.84	0.001	0.52	9.02237	0.0040821	0.0337005	yes	VPS35	PREDICTED: vacuolar protein sorting-associated protein 35 [Cynoglossus semilaevis]	Cellular Processes	Transport and catabolism	ko04144//Endocytosis	K18468	GO:0044464//cell part;GO:0005623//cell;GO:0012505//endomembrane system	-	GO:0045184//establishment of protein localization;GO:0016192//vesicle-mediated transport;GO:0006810//transport;GO:0033036//macromolecule localization;GO:0008104//protein localization;GO:0051179//localization;GO:0051234//establishment of localization
TCONS_00019400	0	56.6333	0.001	0.326667	8.35168	0.00232466	0.021396	yes	LRRK1	PREDICTED: leucine-rich repeat serine/threonine-protein kinase 1 isoform X2 [Cynoglossus semilaevis]	-	-	-	-	-	-	-
TCONS_00019401	0	82.9933	0.001	0.446667	8.80305	0.000691329	0.00784958	yes	LRRK1	PREDICTED: leucine-rich repeat serine/threonine-protein kinase 1 isoform X2 [Cynoglossus semilaevis]	-	-	-	-	-	-	-
TCONS_00019419	272.933	94.13	6.57	1.99	-1.72312	0.00114488	0.0119919	yes	fto	PREDICTED: alpha-ketoglutarate-dependent dioxygenase FTO [Cynoglossus semilaevis]	-	-	-	-	-	-	-
TCONS_00019465	290.493	53.9833	2.73	0.44	-2.63333	3.45672e-05	0.000585523	yes	RCJMB04_7l9	PREDICTED: UPF0469 protein KIAA0907 homolog [Cynoglossus semilaevis]	-	-	-	-	-	-	-
TCONS_00019509	187.11	1200.39	4.43333	25.4533	2.52139	6.9944e-10	3.08742e-08	yes	abhd2a	PREDICTED: monoacylglycerol lipase ABHD2-A isoform X1 [Cynoglossus semilaevis]	-	-	-	-	-	-	-
TCONS_00019587	0	41.6267	0.001	0.85	9.73132	0.000426996	0.0052006	yes	rcn1	PREDICTED: reticulocalbin-1 [Cynoglossus semilaevis]	-	-	-	-	-	-	-
TCONS_00019650	22.83	0	0.333333	0.001	-8.38082	0.00370272	0.0311203	yes	-	PREDICTED: genetic suppressor element 1 isoform X1 [Lates calcarifer]	-	-	-	-	-	-	-
TCONS_00019658	139.707	0	1.64333	0.001	-10.6824	6.34048e-05	0.00100127	yes	Ppp1r3e	PREDICTED: protein phosphatase 1 regulatory subunit 3E-like [Cynoglossus semilaevis]	Organismal Systems	Endocrine system	ko04910//Insulin signaling pathway	K07189	-	-	GO:0044262//cellular carbohydrate metabolic process;GO:0005976//polysaccharide metabolic process;GO:0005975//carbohydrate metabolic process;GO:0009987//cellular process;GO:0044238//primary metabolic process;GO:0006073//cellular glucan metabolic process;GO:0043170//macromolecule metabolic process;GO:0044042//glucan metabolic process;GO:0044237//cellular metabolic process;GO:0044260//cellular macro…
TCONS_00019708	135.7	428.877	1.33667	3.74	1.4844	0.000622075	0.0071767	yes	mthfsd	PREDICTED: methenyltetrahydrofolate synthase domain-containing protein isoform X2 [Cynoglossus semilaevis]	-	-	-	-	-	-	-
TCONS_00019758	519.91	1251.49	6.76667	14.4533	1.09489	5.68328e-07	1.47212e-05	yes	TXLNG	PREDICTED: gamma-taxilin-like [Cynoglossus semilaevis]	-	-	-	-	-	-	-
TCONS_00019760	206.77	50.6767	3.08333	0.663333	-2.21668	0.00194393	0.0184326	yes	Cttn	PREDICTED: src substrate cortactin [Cynoglossus semilaevis]	Cellular Processes	Cellular commiunity	ko04530//Tight junction	K06106	-	-	-
TCONS_00019761	310.867	717.897	4.42667	9.09	1.03806	0.000735182	0.00827131	yes	Cttn	PREDICTED: src substrate cortactin [Cynoglossus semilaevis]	Cellular Processes	Cellular commiunity	ko04530//Tight junction	K06106	-	-	-
TCONS_00019773	0	412.737	0.001	2.77333	11.4374	5.82369e-26	1.19509e-23	yes	PPFIA1	PREDICTED: liprin-alpha-1 [Cynoglossus semilaevis]	-	-	-	-	-	-	-
TCONS_00019774	341.54	34.9867	2.59	0.223333	-3.53568	0.000620922	0.00716998	yes	PPFIA1	PREDICTED: liprin-alpha-1 [Cynoglossus semilaevis]	-	-	-	-	-	-	-
TCONS_00019792	70.12	256.617	1.47	4.78667	1.70321	0.00609538	0.0462359	yes	-	PREDICTED: lamin-L(III)-like, partial [Cynoglossus semilaevis]	-	-	-	-	-	-	-
TCONS_00019824	640.083	1557.6	14.2867	30.7667	1.1067	1.35574e-07	4.02378e-06	yes	DNAJA2	PREDICTED: dnaJ homolog subfamily A member 2 [Cynoglossus semilaevis]	Genetic Information Processing	Folding, sorting and degradation	ko04141//Protein processing in endoplasmic reticulum	K09503	-	GO:1901363//heterocyclic compound binding;GO:0005488//binding;GO:0097367//carbohydrate derivative binding;GO:0043169//cation binding;GO:0001882//nucleoside binding;GO:0043167//ion binding;GO:0036094//small molecule binding;GO:0097159//organic cyclic compound binding;GO:0032549//ribonucleoside binding;GO:0001883//purine nucleoside binding;GO:0032550//purine ribonucleoside binding;GO:0005515//prote…	GO:0050896//response to stimulus;GO:0044260//cellular macromolecule metabolic process;GO:0044237//cellular metabolic process;GO:0044238//primary metabolic process;GO:0019538//protein metabolic process;GO:0043170//macromolecule metabolic process;GO:0008152//metabolic process;GO:0071704//organic substance metabolic process;GO:0006950//response to stress;GO:0009987//cellular process;GO:0044267//cell…
TCONS_00019838	462.943	39.4067	29.1933	2.21	-3.72352	2.57491e-15	2.34103e-13	yes	-	PREDICTED: LOW QUALITY PROTEIN: uncharacterized protein LOC106000001 [Dipodomys ordii]	-	-	-	-	GO:0005622//intracellular;GO:0044424//intracellular part;GO:0043227//membrane-bounded organelle;GO:0005623//cell;GO:0043232//intracellular non-membrane-bounded organelle;GO:0043231//intracellular membrane-bounded organelle;GO:0044464//cell part;GO:0043228//non-membrane-bounded organelle;GO:0043226//organelle;GO:0043229//intracellular organelle	GO:0005515//protein binding;GO:0046983//protein dimerization activity;GO:0097159//organic cyclic compound binding;GO:0003676//nucleic acid binding;GO:0005488//binding;GO:1901363//heterocyclic compound binding	GO:0071824//protein-DNA complex subunit organization;GO:0016043//cellular component organization;GO:0043933//macromolecular complex subunit organization;GO:0071822//protein complex subunit organization;GO:0006996//organelle organization;GO:0009987//cellular process;GO:0006325//chromatin organization;GO:0034728//nucleosome organization;GO:0051276//chromosome organization;GO:0071840//cellular compo…
TCONS_00019883	1039.49	3036.12	8.71667	22.4767	1.36658	5.00483e-08	1.60784e-06	yes	Eprs	PREDICTED: bifunctional glutamate/proline--tRNA ligase isoform X3 [Cynoglossus semilaevis]	Metabolism;Genetic Information Processing	Translation;Metabolism of cofactors and vitamins;Global and Overview	ko01100//Metabolic pathways;ko01110//Biosynthesis of secondary metabolites;ko01120//Microbial metabolism in diverse environments;ko00860//Porphyrin and chlorophyll metabolism;ko00970//Aminoacyl-tRNA biosynthesis	K14163	GO:0005623//cell;GO:0005622//intracellular;GO:0044464//cell part;GO:0044424//intracellular part	GO:0004812//aminoacyl-tRNA ligase activity;GO:1901363//heterocyclic compound binding;GO:0001883//purine nucleoside binding;GO:0001882//nucleoside binding;GO:0005488//binding;GO:0016876//ligase activity, forming aminoacyl-tRNA and related compounds;GO:0032549//ribonucleoside binding;GO:0097159//organic cyclic compound binding;GO:0097367//carbohydrate derivative binding;GO:0003824//catalytic activi…	GO:0044710//single-organism metabolic process;GO:0008152//metabolic process;GO:0071704//organic substance metabolic process;GO:0090304//nucleic acid metabolic process;GO:0043436//oxoacid metabolic process;GO:0043043//peptide biosynthetic process;GO:1901564//organonitrogen compound metabolic process;GO:0046483//heterocycle metabolic process;GO:0043604//amide biosynthetic process;GO:0043603//cellul…
TCONS_00019887	0	479.073	0.001	1.88	10.8765	1.18147e-22	1.91615e-20	yes	KIF13B	PREDICTED: kinesin-like protein KIF13B [Cynoglossus semilaevis]	-	-	-	-	GO:0005623//cell;GO:0044430//cytoskeletal part;GO:0043234//protein complex;GO:0043228//non-membrane-bounded organelle;GO:0032991//macromolecular complex;GO:0043226//organelle;GO:0015630//microtubule cytoskeleton;GO:0044446//intracellular organelle part;GO:0044464//cell part;GO:0005622//intracellular;GO:0044422//organelle part;GO:0005856//cytoskeleton;GO:0044424//intracellular part;GO:0043232//int…	GO:0016462//pyrophosphatase activity;GO:0032550//purine ribonucleoside binding;GO:1901363//heterocyclic compound binding;GO:0001882//nucleoside binding;GO:0036094//small molecule binding;GO:0097159//organic cyclic compound binding;GO:0017111//nucleoside-triphosphatase activity;GO:0005515//protein binding;GO:0016817//hydrolase activity, acting on acid anhydrides;GO:0003774//motor activity;GO:00325…	GO:0044699//single-organism process;GO:0009987//cellular process;GO:0007017//microtubule-based process;GO:0044763//single-organism cellular process
TCONS_00019891	206.37	0	0.9	0.001	-9.81378	3.77598e-14	2.9803e-12	yes	KIF13B	PREDICTED: kinesin-like protein KIF13B [Cynoglossus semilaevis]	-	-	-	-	GO:0043229//intracellular organelle;GO:0043226//organelle;GO:0005623//cell;GO:0005875//microtubule associated complex;GO:0043228//non-membrane-bounded organelle;GO:0044446//intracellular organelle part;GO:0043234//protein complex;GO:0005622//intracellular;GO:0043232//intracellular non-membrane-bounded organelle;GO:0044422//organelle part;GO:0044424//intracellular part;GO:0015630//microtubule cyto…	GO:0016818//hydrolase activity, acting on acid anhydrides, in phosphorus-containing anhydrides;GO:0003774//motor activity;GO:0005488//binding;GO:0036094//small molecule binding;GO:0016462//pyrophosphatase activity;GO:0003824//catalytic activity;GO:0008092//cytoskeletal protein binding;GO:0017111//nucleoside-triphosphatase activity;GO:0001882//nucleoside binding;GO:0097367//carbohydrate derivative…	GO:0007017//microtubule-based process;GO:0044763//single-organism cellular process;GO:0044699//single-organism process;GO:0009987//cellular process
TCONS_00019992	0	672.323	0.001	2.95	11.5265	0.00010176	0.00150831	yes	TLN2	PREDICTED: talin-2-like [Cynoglossus semilaevis]	Cellular Processes	Cellular commiunity	ko04510//Focal adhesion	K06271	-	-	-
TCONS_00020014	0.253333	192.65	0.001	0.86	9.74819	0.000136727	0.00194738	yes	TRPM7	PREDICTED: transient receptor potential cation channel subfamily M member 7 [Cynoglossus semilaevis]	-	-	-	-	-	-	-
TCONS_00020148	394.27	153.303	2.57333	0.876667	-1.55354	0.000275082	0.00356634	yes	Ankrd34c	PREDICTED: ankyrin repeat domain-containing protein 34C [Cynoglossus semilaevis]	-	-	-	-	-	-	-
TCONS_00020149	382.973	148.333	2.46333	0.856667	-1.52381	0.00197471	0.0186902	yes	Ankrd34c	PREDICTED: ankyrin repeat domain-containing protein 34C [Cynoglossus semilaevis]	-	-	-	-	-	-	-
TCONS_00020221	4186.67	1838.33	28.5033	11.1333	-1.35625	4.53129e-14	3.54859e-12	yes	-	-	-	-	-	-	-	-	-
TCONS_00020243	0	137.967	0.001	1.26667	10.3068	8.63897e-05	0.00131181	yes	MBTPS1	PREDICTED: membrane-bound transcription factor site-1 protease [Cynoglossus semilaevis]	Genetic Information Processing	Folding, sorting and degradation	ko04141//Protein processing in endoplasmic reticulum	K08653	-	-	-
TCONS_00020254	560.15	223.05	1.95	0.683333	-1.51281	0.00115276	0.0120619	yes	HYDIN	PREDICTED: hydrocephalus-inducing protein homolog [Cynoglossus semilaevis]	-	-	-	-	-	-	-
TCONS_00020404	370.15	845.513	6.38667	13.0367	1.02944	0.00401115	0.033208	yes	DUSP6	PREDICTED: dual specificity protein phosphatase 6 [Cynoglossus semilaevis]	Environmental Information Processing	Signal transduction	ko04010//MAPK signaling pathway	K04459	-	GO:0016791//phosphatase activity;GO:0004721//phosphoprotein phosphatase activity;GO:0016788//hydrolase activity, acting on ester bonds;GO:0003824//catalytic activity;GO:0008138//protein tyrosine/serine/threonine phosphatase activity;GO:0042578//phosphoric ester hydrolase activity;GO:0016787//hydrolase activity	GO:0032501//multicellular organismal process;GO:0019538//protein metabolic process;GO:0036211//protein modification process;GO:0030154//cell differentiation;GO:0044237//cellular metabolic process;GO:0050789//regulation of biological process;GO:0001708//cell fate specification;GO:0006796//phosphate-containing compound metabolic process;GO:0045165//cell fate commitment;GO:0001714//endodermal cell f…
TCONS_00020472	0	109.11	0.001	1.41333	10.4649	1.37691e-06	3.29809e-05	yes	Cbln1	PREDICTED: cerebellin-1 [Cynoglossus semilaevis]	-	-	-	-	-	-	-
TCONS_00020649	0	33.1967	0.001	0.303333	8.24476	0.00099805	0.0107014	yes	VPS9D1	PREDICTED: VPS9 domain-containing protein 1 [Cynoglossus semilaevis]	-	-	-	-	-	-	-
TCONS_00020650	21.4	0	0.2	0.001	-7.64386	0.00344852	0.0294516	yes	Vps9d1	PREDICTED: VPS9 domain-containing protein 1 [Cynoglossus semilaevis]	-	-	-	-	-	-	-
TCONS_00020664	87.3867	625.067	1.33333	8.40333	2.65592	1.18597e-09	4.9689e-08	yes	Gan	PREDICTED: gigaxonin [Cynoglossus semilaevis]	-	-	-	-	-	-	-
TCONS_00020686	345.513	874.827	2.37667	5.35	1.1706	0.00279944	0.0249522	yes	zfpm1	PREDICTED: zinc finger protein ZFPM1 [Cynoglossus semilaevis]	-	-	-	-	-	-	-
TCONS_00020688	357.32	136.167	3.93333	1.31333	-1.58252	0.00358809	0.0303804	yes	ZC3H18	PREDICTED: zinc finger CCCH domain-containing protein 18 [Cynoglossus semilaevis]	-	-	-	-	-	-	-
TCONS_00020689	1083.33	436.583	11.4567	4.11667	-1.47664	5.22601e-09	1.98151e-07	yes	ZC3H18	PREDICTED: zinc finger CCCH domain-containing protein 18 [Cynoglossus semilaevis]	-	-	-	-	-	-	-
TCONS_00020690	34.66	1448.24	0.383333	14.17	5.2081	8.25503e-61	8.47017e-58	yes	ZC3H18	PREDICTED: zinc finger CCCH domain-containing protein 18 [Cynoglossus semilaevis]	-	-	-	-	-	-	-
TCONS_00020749	0	46.7333	0.001	0.4	8.64386	0.00459944	0.0370932	yes	plekha7	PREDICTED: pleckstrin homology domain-containing family A member 7 isoform X7 [Cynoglossus semilaevis]	-	-	-	-	-	-	-
TCONS_00020790	0	121.393	0.001	2.34333	11.1943	0.000108304	0.0015917	yes	znf143	PREDICTED: zinc finger protein 143 isoform X2 [Cynoglossus semilaevis]	-	-	-	-	-	GO:0043167//ion binding;GO:0005488//binding;GO:0043169//cation binding	-
TCONS_00020791	0	144.257	0.001	2.56667	11.3257	8.85375e-07	2.21573e-05	yes	znf143	PREDICTED: zinc finger protein 143 isoform X1 [Cynoglossus semilaevis]	-	-	-	-	-	GO:0043167//ion binding;GO:0043169//cation binding;GO:0005488//binding	-
TCONS_00020812	79.8567	0	0.57	0.001	-9.15482	0.00017074	0.00235316	yes	BCAR1	PREDICTED: breast cancer anti-estrogen resistance protein 1 isoform X2 [Cynoglossus semilaevis]	Cellular Processes	Cellular commiunity;Cell motility	ko04510//Focal adhesion;ko04810//Regulation of actin cytoskeleton	K05726	-	-	-
TCONS_00020815	0	126.807	0.001	0.973333	9.92679	0.000122302	0.00177255	yes	BCAR1	PREDICTED: breast cancer anti-estrogen resistance protein 1 isoform X1 [Cynoglossus semilaevis]	Cellular Processes	Cell motility;Cellular commiunity	ko04510//Focal adhesion;ko04810//Regulation of actin cytoskeleton	K05726	-	-	-
TCONS_00020825	1335.7	468.333	10.89	3.38667	-1.68507	1.62088e-14	1.33815e-12	yes	NTRK3	PREDICTED: NT-3 growth factor receptor-like [Cynoglossus semilaevis]	-	-	-	-	GO:0031224//intrinsic component of membrane;GO:0016020//membrane;GO:0016021//integral component of membrane;GO:0044425//membrane part	GO:0004713//protein tyrosine kinase activity;GO:0003824//catalytic activity;GO:0016301//kinase activity;GO:0032550//purine ribonucleoside binding;GO:0001882//nucleoside binding;GO:1901363//heterocyclic compound binding;GO:0097159//organic cyclic compound binding;GO:0036094//small molecule binding;GO:0032549//ribonucleoside binding;GO:0097367//carbohydrate derivative binding;GO:0016740//transferas…	GO:0007154//cell communication;GO:0008219//cell death;GO:0044700//single organism signaling;GO:0071704//organic substance metabolic process;GO:0007166//cell surface receptor signaling pathway;GO:0051716//cellular response to stimulus;GO:0044237//cellular metabolic process;GO:0007167//enzyme linked receptor protein signaling pathway;GO:0016265//death;GO:0044267//cellular protein metabolic process;…
TCONS_00020844	96.94	332.917	1.00333	3.04333	1.60085	0.00121311	0.0125523	yes	GPR37	PREDICTED: protection of telomeres protein 1 [Cynoglossus semilaevis]	-	-	-	-	-	-	-
TCONS_00020854	18.12	0	0.233333	0.001	-7.86625	0.0054623	0.042453	yes	IQUB	PREDICTED: IQ and ubiquitin-like domain-containing protein isoform X2 [Cynoglossus semilaevis]	-	-	-	-	-	-	-
TCONS_00020870	670.257	0	4.31333	0.001	-12.0746	2.02045e-50	1.47221e-47	yes	Cadps2	PREDICTED: calcium-dependent secretion activator 2 isoform X5 [Cynoglossus semilaevis]	-	-	-	-	-	-	-
TCONS_00020896	72.9333	300.527	0.3	1.10333	1.87883	0.000673852	0.00767541	yes	Ankrd27	PREDICTED: ankyrin repeat domain-containing protein 27 isoform X1 [Cynoglossus semilaevis]	-	-	-	-	-	-	-
TCONS_00020918	373.183	45.7033	4.81667	0.54	-3.157	0.00126958	0.0130639	yes	MPI	PREDICTED: mannose-6-phosphate isomerase [Cynoglossus semilaevis]	Metabolism	Carbohydrate metabolism;Global and Overview	ko01100//Metabolic pathways;ko01110//Biosynthesis of secondary metabolites;ko01130//Biosynthesis of antibiotics;ko00520//Amino sugar and nucleotide sugar metabolism;ko00051//Fructose and mannose metabolism	K01809	-	GO:0046914//transition metal ion binding;GO:0046872//metal ion binding;GO:0043169//cation binding;GO:0003824//catalytic activity;GO:0005488//binding;GO:0016861//intramolecular oxidoreductase activity, interconverting aldoses and ketoses;GO:0016853//isomerase activity;GO:0016860//intramolecular oxidoreductase activity;GO:0043167//ion binding	GO:0044767//single-organism developmental process;GO:0006807//nitrogen compound metabolic process;GO:0000904//cell morphogenesis involved in differentiation;GO:0044238//primary metabolic process;GO:0071840//cellular component organization or biogenesis;GO:0030154//cell differentiation;GO:0000902//cell morphogenesis;GO:0032989//cellular component morphogenesis;GO:1901576//organic substance biosynt…
TCONS_00020920	43.67	337.563	0.613333	4.17333	2.76646	1.73822e-06	4.06854e-05	yes	MPI	PREDICTED: mannose-6-phosphate isomerase [Cynoglossus semilaevis]	Metabolism	Global and Overview;Carbohydrate metabolism	ko01100//Metabolic pathways;ko01110//Biosynthesis of secondary metabolites;ko01130//Biosynthesis of antibiotics;ko00520//Amino sugar and nucleotide sugar metabolism;ko00051//Fructose and mannose metabolism	K01809	-	GO:0016861//intramolecular oxidoreductase activity, interconverting aldoses and ketoses;GO:0016860//intramolecular oxidoreductase activity;GO:0005488//binding;GO:0016853//isomerase activity;GO:0043167//ion binding;GO:0043169//cation binding;GO:0046914//transition metal ion binding;GO:0046872//metal ion binding;GO:0003824//catalytic activity	GO:0009225//nucleotide-sugar metabolic process;GO:1901137//carbohydrate derivative biosynthetic process;GO:1901576//organic substance biosynthetic process;GO:0034654//nucleobase-containing compound biosynthetic process;GO:0032501//multicellular organismal process;GO:0007275//multicellular organism development;GO:0030154//cell differentiation;GO:0019438//aromatic compound biosynthetic process;GO:0…
TCONS_00020942	2016.37	4638.68	12.92	26.2933	1.02509	4.26579e-07	1.13477e-05	yes	Kif21a	PREDICTED: kinesin-like protein KIF21A [Cynoglossus semilaevis]	-	-	-	-	-	-	-
TCONS_00020953	1315.77	330.22	8.57667	1.89667	-2.17695	7.07051e-13	4.69596e-11	yes	KIF21A	PREDICTED: kinesin-like protein KIF21A [Cynoglossus semilaevis]	-	-	-	-	-	-	-
TCONS_00021034	500.16	182.52	8.17667	2.62333	-1.64011	2.02785e-05	0.000364905	yes	cat	PREDICTED: catalase [Cynoglossus semilaevis]	Cellular Processes;Metabolism;Environmental Information Processing	Global and Overview;Signal transduction;Transport and catabolism;Carbohydrate metabolism;Amino acid metabolism	ko01110//Biosynthesis of secondary metabolites;ko01130//Biosynthesis of antibiotics;ko04068//FoxO signaling pathway;ko01200//Carbon metabolism;ko04146//Peroxisome;ko00380//Tryptophan metabolism;ko00630//Glyoxylate and dicarboxylate metabolism	K03781	-	-	-
TCONS_00021177	54.9533	300.263	0.353333	1.71333	2.2777	9.70492e-05	0.00145003	yes	OTUD7A	PREDICTED: OTU domain-containing protein 7A [Cynoglossus semilaevis]	-	-	-	-	-	-	-
TCONS_00021184	23.2333	0	0.273333	0.001	-8.09452	0.00434938	0.0354932	yes	GALNT8	PREDICTED: probable polypeptide N-acetylgalactosaminyltransferase 8 isoform X1 [Cynoglossus semilaevis]	Metabolism	Glycan biosynthesis and metabolism;Global and Overview	ko01100//Metabolic pathways;ko00512//Mucin type O-glycan biosynthesis	K00710	-	-	-
TCONS_00021206	737.007	321.973	3.81667	1.43333	-1.41294	0.00183897	0.0176177	yes	tspan9	PREDICTED: tetraspanin-33-like [Cynoglossus semilaevis]	-	-	-	-	GO:0031224//intrinsic component of membrane;GO:0016020//membrane;GO:0044425//membrane part	-	-
TCONS_00021237	66.4067	440.703	0.536667	3.12333	2.54099	5.39611e-06	0.000113276	yes	C2CD5	PREDICTED: C2 domain-containing protein 5 [Cynoglossus semilaevis]	-	-	-	-	-	-	-
TCONS_00021239	9.20667	306.377	0.0733333	2.16333	4.88264	3.48457e-07	9.40384e-06	yes	C2CD5	PREDICTED: C2 domain-containing protein 5 isoform X5 [Larimichthys crocea]	-	-	-	-	-	-	-
TCONS_00021257	51.82	0	0.46	0.001	-8.84549	0.0022237	0.0206351	yes	tmem53-a	PREDICTED: transmembrane protein 53-A-like [Cynoglossus semilaevis]	-	-	-	-	-	-	-
TCONS_00021337	61.8367	400.433	0.74	4.23667	2.51733	0.000123664	0.00178919	yes	PPFIBP1	PREDICTED: liprin-beta-1 isoform X4 [Cynoglossus semilaevis]	-	-	-	-	-	-	-
TCONS_00021386	120.427	0	0.556667	0.001	-9.12067	7.10333e-05	0.00110739	yes	Ano3	PREDICTED: anoctamin-3 isoform X1 [Lates calcarifer]	-	-	-	-	-	-	-
TCONS_00021423	471.767	1149.74	3.94333	8.53667	1.11426	1.96561e-06	4.51874e-05	yes	arih1	PREDICTED: E3 ubiquitin-protein ligase ARIH1 [Cynoglossus semilaevis]	-	-	-	-	-	GO:0043167//ion binding;GO:0005488//binding;GO:0043169//cation binding	-
TCONS_00021471	89.43	328.82	1.73	5.61333	1.69809	0.00447435	0.0362951	yes	PPP1R12B	PREDICTED: protein phosphatase 1 regulatory subunit 12A-like isoform X6 [Cynoglossus semilaevis]	Cellular Processes;Organismal Systems	Cell motility;Cellular commiunity;Circulatory system	ko04510//Focal adhesion;ko04810//Regulation of actin cytoskeleton;ko04270//Vascular smooth muscle contraction	K12329	-	-	-
TCONS_00021575	50.93	0	0.956667	0.001	-9.90187	9.39177e-05	0.00140865	yes	PUS7	PREDICTED: pseudouridylate synthase 7 homolog isoform X3 [Cynoglossus semilaevis]	-	-	-	-	-	GO:0003824//catalytic activity;GO:1901363//heterocyclic compound binding;GO:0016866//intramolecular transferase activity;GO:0005488//binding;GO:0003676//nucleic acid binding;GO:0097159//organic cyclic compound binding;GO:0016853//isomerase activity	GO:0044260//cellular macromolecule metabolic process;GO:0006725//cellular aromatic compound metabolic process;GO:0090304//nucleic acid metabolic process;GO:0044238//primary metabolic process;GO:0071704//organic substance metabolic process;GO:0016070//RNA metabolic process;GO:0046483//heterocycle metabolic process;GO:0006807//nitrogen compound metabolic process;GO:0044237//cellular metabolic proce…
TCONS_00021603	45.43	0	0.376667	0.001	-8.55714	0.00305549	0.0267332	yes	TUBGCP6	PREDICTED: gamma-tubulin complex component 6 isoform X3 [Cynoglossus semilaevis]	-	-	-	-	-	-	-
TCONS_00021625	20.9267	436.947	0.17	3.06	4.16993	4.79922e-12	2.84876e-10	yes	nell2	PREDICTED: protein kinase C-binding protein NELL2 [Cynoglossus semilaevis]	-	-	-	-	-	-	-
TCONS_00021749	202.747	0	1.20333	0.001	-10.2328	6.29902e-14	4.83505e-12	yes	ZNF536	PREDICTED: uncharacterized protein LOC108875120 [Lates calcarifer]	-	-	-	-	-	-	-
TCONS_00021751	259.087	799.8	0.963333	2.63667	1.45261	1.82258e-07	5.25424e-06	yes	ZNF536	PREDICTED: zinc finger protein 536-like, partial [Cynoglossus semilaevis]	-	-	-	-	-	-	-
TCONS_00021756	144.24	442.8	2.86333	7.81	1.44763	0.000392117	0.00484742	yes	CRY1	PREDICTED: cryptochrome-1-like isoform X1 [Cynoglossus semilaevis]	-	-	-	-	-	-	GO:0006725//cellular aromatic compound metabolic process;GO:0009987//cellular process;GO:0006139//nucleobase-containing compound metabolic process;GO:0044237//cellular metabolic process;GO:0090304//nucleic acid metabolic process;GO:0034641//cellular nitrogen compound metabolic process;GO:0044238//primary metabolic process;GO:0043170//macromolecule metabolic process;GO:0071704//organic substance m…
TCONS_00021788	0	19.3767	0.001	0.43	8.74819	0.00623711	0.0471129	yes	Nptn	PREDICTED: neuroplastin-like isoform X1 [Stegastes partitus]	-	-	-	-	-	-	-
TCONS_00021807	2092.31	19.57	10.8367	0.0966667	-6.80869	1.16072e-07	3.49866e-06	yes	lhfpl3	PREDICTED: tripartite motif-containing protein 16-like isoform X3 [Cynoglossus semilaevis]	-	-	-	-	-	-	-
TCONS_00021810	1513.51	4637.84	5.25667	14.3233	1.44615	1.44533e-14	1.20309e-12	yes	Trp53i11	PREDICTED: tripartite motif-containing protein 16-like isoform X3 [Cynoglossus semilaevis]	-	-	-	-	-	-	-
TCONS_00021836	178.63	901.827	0.713333	3.14333	2.13965	7.57563e-08	2.35481e-06	yes	RELN	PREDICTED: reelin [Cynoglossus semilaevis]	Cellular Processes;Environmental Information Processing	Cellular commiunity;Signaling molecules and interaction	ko04510//Focal adhesion;ko04512//ECM-receptor interaction	K06249	-	-	-
TCONS_00021839	196.007	842.397	0.79	3.01333	1.93144	2.81213e-05	0.000488378	yes	RELN	PREDICTED: reelin [Cynoglossus semilaevis]	Environmental Information Processing;Cellular Processes	Cellular commiunity;Signaling molecules and interaction	ko04510//Focal adhesion;ko04512//ECM-receptor interaction	K06249	-	-	-
TCONS_00021863	402.41	115.237	2.4	0.606667	-1.98406	6.81522e-06	0.000139119	yes	SLCO1C1	PREDICTED: solute carrier organic anion transporter family member 1C1 isoform X1 [Cynoglossus semilaevis]	Metabolism	Nucleotide metabolism	ko00230//Purine metabolism	K19021	-	-	-
TCONS_00021902	826.667	174.333	1.11667	0.206667	-2.43382	5.16771e-17	5.41285e-15	yes	-	PREDICTED: LOW QUALITY PROTEIN: tetratricopeptide repeat protein 28-like [Cynoglossus semilaevis]	-	-	-	-	-	-	-
TCONS_00021959	0	69.2267	0.001	1.29333	10.3369	2.25105e-05	0.000399916	yes	eif3i	PREDICTED: eukaryotic translation initiation factor 3 subunit I isoform X1 [Fundulus heteroclitus]	Genetic Information Processing	Translation	ko03013//RNA transport	K03246	GO:0030529//intracellular ribonucleoprotein complex;GO:0005737//cytoplasm;GO:0032991//macromolecular complex;GO:0005623//cell;GO:0070993//translation preinitiation complex;GO:0044464//cell part;GO:1990904//ribonucleoprotein complex;GO:0044424//intracellular part;GO:0043234//protein complex;GO:0044444//cytoplasmic part;GO:0005622//intracellular	GO:0008135//translation factor activity, RNA binding;GO:0003723//RNA binding;GO:0097159//organic cyclic compound binding;GO:0005488//binding;GO:1901363//heterocyclic compound binding;GO:0003676//nucleic acid binding	GO:0034645//cellular macromolecule biosynthetic process;GO:0006413//translational initiation;GO:0044249//cellular biosynthetic process;GO:0043603//cellular amide metabolic process;GO:0009058//biosynthetic process;GO:0034641//cellular nitrogen compound metabolic process;GO:0044260//cellular macromolecule metabolic process;GO:0043604//amide biosynthetic process;GO:0008152//metabolic process;GO:0043…
TCONS_00022009	446.29	30.5267	8.02333	0.486667	-4.0432	2.80298e-16	2.80728e-14	yes	CHCHD3	PREDICTED: leucine-rich repeat extensin-like protein 3 [Cynoglossus semilaevis]	-	-	-	-	-	-	-
TCONS_00022033	95.2367	708.853	2.39	15.79	2.72393	2.96003e-09	1.16449e-07	yes	celf2	PREDICTED: CUGBP Elav-like family member 2 isoform X2 [Cynoglossus semilaevis]	-	-	-	-	-	-	-
TCONS_00022037	461.363	179.927	2.46667	0.84	-1.5541	0.00213418	0.0199628	yes	dhtkd1	PREDICTED: probable 2-oxoglutarate dehydrogenase E1 component DHKTD1, mitochondrial [Cynoglossus semilaevis]	-	-	-	-	-	GO:0036094//small molecule binding;GO:0016491//oxidoreductase activity;GO:0005488//binding;GO:0019842//vitamin binding;GO:0016903//oxidoreductase activity, acting on the aldehyde or oxo group of donors;GO:0003824//catalytic activity	GO:0006091//generation of precursor metabolites and energy;GO:0045333//cellular respiration;GO:0044699//single-organism process;GO:0044237//cellular metabolic process;GO:0055114//oxidation-reduction process;GO:0008152//metabolic process;GO:0009987//cellular process;GO:0044710//single-organism metabolic process;GO:0015980//energy derivation by oxidation of organic compounds;GO:0044763//single-orga…
TCONS_00022089	591.477	275.273	2.79	1.16333	-1.262	0.000156923	0.00219338	yes	ALPK3	PREDICTED: alpha-protein kinase 3-like [Cynoglossus semilaevis]	-	-	-	-	-	-	-
TCONS_00022209	505.54	210.26	3.02667	1.12667	-1.42567	7.9215e-05	0.00121646	yes	nlrc5	PREDICTED: protein NLRC5 [Cynoglossus semilaevis]	-	-	-	-	-	-	-
TCONS_00022233	0	34.2767	0.001	0.243333	7.92679	0.00108504	0.0114944	yes	LRRC16A	PREDICTED: F-actin-uncapping protein RLTPR [Cynoglossus semilaevis]	-	-	-	-	-	-	-
TCONS_00022239	565.427	233.563	6.96667	2.57333	-1.43683	1.93579e-05	0.000350344	yes	CTCF	PREDICTED: LOW QUALITY PROTEIN: transcriptional repressor CTCF-like [Cynoglossus semilaevis]	-	-	-	-	-	-	-
TCONS_00022311	21.0367	0	0.286667	0.001	-8.16323	0.00383979	0.0320686	yes	Cbfb	PREDICTED: core-binding factor subunit beta isoform X1 [Cynoglossus semilaevis]	-	-	-	-	GO:0030017//sarcomere;GO:0044424//intracellular part;GO:0043234//protein complex;GO:0031674//I band;GO:0043227//membrane-bounded organelle;GO:0030016//myofibril;GO:0044444//cytoplasmic part;GO:0043231//intracellular membrane-bounded organelle;GO:0044449//contractile fiber part;GO:0032991//macromolecular complex;GO:0044422//organelle part;GO:0044464//cell part;GO:0005737//cytoplasm;GO:0044446//int…	GO:0003712//transcription cofactor activity;GO:1901363//heterocyclic compound binding;GO:0097159//organic cyclic compound binding;GO:0005488//binding;GO:0046983//protein dimerization activity;GO:0000989//transcription factor activity, transcription factor binding;GO:0000988//transcription factor activity, protein binding;GO:0005515//protein binding;GO:0003676//nucleic acid binding	GO:0044238//primary metabolic process;GO:0044260//cellular macromolecule metabolic process;GO:0046483//heterocycle metabolic process;GO:1901362//organic cyclic compound biosynthetic process;GO:0003008//system process;GO:0032502//developmental process;GO:0061061//muscle structure development;GO:0048468//cell development;GO:1901576//organic substance biosynthetic process;GO:0044249//cellular biosyn…
TCONS_00022346	22.2967	224.097	0.583333	5.23333	3.16534	2.10693e-05	0.000376842	yes	zgc:103499	PREDICTED: uncharacterized protein C12orf29 homolog [Cynoglossus semilaevis]	-	-	-	-	-	-	-
TCONS_00022349	177.007	3305.12	1.94	32.28	4.05651	1.02333e-41	4.9471e-39	yes	EIF4G2	PREDICTED: eukaryotic translation initiation factor 4 gamma 2-like [Cynoglossus semilaevis]	Genetic Information Processing	Translation	ko03013//RNA transport	K03260	-	-	GO:0048856//anatomical structure development;GO:0032502//developmental process;GO:0009888//tissue development
TCONS_00022358	380.2	0	2.95	0.001	-11.5265	2.46415e-07	6.85992e-06	yes	CFTR	PREDICTED: cystic fibrosis transmembrane conductance regulator [Cynoglossus semilaevis]	Environmental Information Processing	Membrane transport	ko02010//ABC transporters	K05031	GO:0016020//membrane;GO:0044425//membrane part;GO:0031224//intrinsic component of membrane	GO:0022892//substrate-specific transporter activity;GO:0022804//active transmembrane transporter activity;GO:0036094//small molecule binding;GO:0022803//passive transmembrane transporter activity;GO:1901363//heterocyclic compound binding;GO:0015405//P-P-bond-hydrolysis-driven transmembrane transporter activity;GO:0016818//hydrolase activity, acting on acid anhydrides, in phosphorus-containing anh…	GO:0009987//cellular process;GO:0072523//purine-containing compound catabolic process;GO:0019693//ribose phosphate metabolic process;GO:0019637//organophosphate metabolic process;GO:1901575//organic substance catabolic process;GO:0055086//nucleobase-containing small molecule metabolic process;GO:0071704//organic substance metabolic process;GO:0044712//single-organism catabolic process;GO:0009150/…
TCONS_00022370	36.2167	0	0.91	0.001	-9.82972	0.00576506	0.0442519	yes	CAPZA2	PREDICTED: F-actin-capping protein subunit alpha-2 [Fundulus heteroclitus]	Cellular Processes	Transport and catabolism	ko04144//Endocytosis	K10364	GO:0043228//non-membrane-bounded organelle;GO:0043234//protein complex;GO:0005623//cell;GO:0032991//macromolecular complex;GO:0005622//intracellular;GO:0043232//intracellular non-membrane-bounded organelle;GO:0043229//intracellular organelle;GO:0005856//cytoskeleton;GO:0044424//intracellular part;GO:0044464//cell part;GO:0043226//organelle;GO:0015629//actin cytoskeleton	-	GO:0007010//cytoskeleton organization;GO:0009987//cellular process;GO:0016043//cellular component organization;GO:0071840//cellular component organization or biogenesis;GO:0006996//organelle organization
TCONS_00022385	4.22	96.8933	0.0866667	1.8	4.37638	0.00138746	0.0140356	yes	cep41	PREDICTED: centrosomal protein of 41 kDa [Cynoglossus semilaevis]	-	-	-	-	-	-	-
TCONS_00022461	350.713	1467.54	8.62	31.8467	1.88538	4.40828e-14	3.45765e-12	yes	SPON1	PREDICTED: spondin-1-like [Cynoglossus semilaevis]	-	-	-	-	-	-	-
[truncated: 4,452 more rows]

## Sheet: S5c DE mRNA in both stages
Differentially expressed mRNAs in both stage IV vs.V and stage V vs. VI
[truncated: 309 more rows]

[truncated: 3 more sheets: S5d IV vs. V-DElncRNA, S5e V vs. VI-DElncRNA, S5g DE lncRNAs in both stages]
