# Supplementary material for: Brain and Pituitary Transcriptome Analyses Reveal the Differential Regulation of Reproduction-Related LncRNAs and mRNAs in Cynoglossus semilaevis
Source: Front Genet. 2021 Dec 9;12:802953. doi: 10.3389/fgene.2021.802953 (PMC8696122; doi:10.3389/fgene.2021.802953)
Supplement: Supplementary file 3 [file DataSheet2.ZIP › Supplementary Tables/Supplementary Table 6 Significantly enriched GO KEGG DE mRNA .xlsx]

## Sheet: B-IV vs. V GO term 
Significantly enriched GO term of stage IV vs. V
Cellular Component
GO ID	Description	GeneRatio (24)	BgRatio (5953)	pvalue	p.adjust	geneID
GO:0044421	extracellular region part	3	59	0.00161434	0.0316751	XM_008319500.2;XM_008321541.2;XM_008325128.2
GO:0005576	extracellular region	3	62	0.00186324	0.0316751	XM_008319500.2;XM_008321541.2;XM_008325128.2
GO:0038201	TOR complex	1	2	0.00804758	0.0912059	TCONS_00084402
GO:0005615	extracellular space	1	4	0.0160331	0.136281	XM_008325128.2
GO:0032153	cell division site	1	9	0.0357282	0.20246	TCONS_00072568
GO:0032155	cell division site part	1	9	0.0357282	0.20246	TCONS_00072568
Molecular Function
GO ID	Description	GeneRatio (47)	BgRatio (9525)	pvalue	p.adjust	geneID
GO:0008746	NAD(P)+ transhydrogenase activity	2	9	0.000839249	0.0432213	TCONS_00053380;XM_017032510.1
GO:0016652	oxidoreductase activity, acting on NAD(P)H, NAD(P) as acceptor	2	9	0.000839249	0.0432213	TCONS_00053380;XM_017032510.1
GO:0016651	oxidoreductase activity, acting on NAD(P)H	2	26	0.00718271	0.126754	TCONS_00053380;XM_017032510.1
GO:0005102	receptor binding	4	166	0.00886312	0.126754	NM_001294211.1;TCONS_00033525;TCONS_00075814;XM_008308504.2
GO:0035173	histone kinase activity	1	2	0.00984493	0.126754	TCONS_00033525
GO:0035184	histone threonine kinase activity	1	2	0.00984493	0.126754	TCONS_00033525
GO:0035257	nuclear hormone receptor binding	1	2	0.00984493	0.126754	TCONS_00033525
GO:0035258	steroid hormone receptor binding	1	2	0.00984493	0.126754	TCONS_00033525
GO:0051427	hormone receptor binding	1	3	0.0147318	0.168597	TCONS_00033525
GO:0003713	transcription coactivator activity	1	5	0.0244347	0.251678	TCONS_00033525
GO:0015399	primary active transmembrane transporter activity	2	60	0.0351885	0.302035	TCONS_00061441;XM_008320728.2
GO:0015405	P-P-bond-hydrolysis-driven transmembrane transporter activity	2	60	0.0351885	0.302035	TCONS_00061441;XM_008320728.2
Biological Process
GO ID	Description	GeneRatio (50)	BgRatio (10297)	pvalue	p.adjust	geneID
GO:0016477	cell migration	4	134	0.0039745	0.301405	TCONS_00012798;TCONS_00026020;TCONS_00054285;XM_008312997.2
GO:0001667	ameboidal-type cell migration	3	70	0.0046926	0.301405	TCONS_00026020;TCONS_00054285;XM_008312997.2
GO:0010755	regulation of plasminogen activation	1	1	0.00485578	0.301405	XM_008319500.2
GO:0048870	cell motility	4	142	0.0048845	0.301405	TCONS_00012798;TCONS_00026020;TCONS_00054285;XM_008312997.2
GO:0051674	localization of cell	4	142	0.0048845	0.301405	TCONS_00012798;TCONS_00026020;TCONS_00054285;XM_008312997.2
GO:0016572	histone phosphorylation	1	2	0.00968846	0.301405	TCONS_00033525
GO:0018107	peptidyl-threonine phosphorylation	1	2	0.00968846	0.301405	TCONS_00033525
GO:0018210	peptidyl-threonine modification	1	2	0.00968846	0.301405	TCONS_00033525
GO:0035405	histone-threonine phosphorylation	1	2	0.00968846	0.301405	TCONS_00033525
GO:0070613	regulation of protein processing	1	2	0.00968846	0.301405	XM_008319500.2
GO:1903317	regulation of protein maturation	1	2	0.00968846	0.301405	XM_008319500.2
GO:0040011	locomotion	4	173	0.00971791	0.301405	TCONS_00012798;TCONS_00026020;TCONS_00054285;XM_008312997.2
GO:0009064	glutamine family amino acid metabolic process	2	31	0.00982217	0.301405	TCONS_00066100;XM_008313581.2
GO:0001775	cell activation	2	32	0.0104447	0.301405	TCONS_00033525;XM_008325128.2
GO:0006928	movement of cell or subcellular component	4	194	0.0143243	0.363728	TCONS_00012798;TCONS_00026020;TCONS_00054285;XM_008312997.2
GO:0032269	negative regulation of cellular protein metabolic process	2	43	0.0183823	0.363728	TCONS_00069577;XM_008319500.2
GO:0051248	negative regulation of protein metabolic process	2	43	0.0183823	0.363728	TCONS_00069577;XM_008319500.2
GO:0010468	regulation of gene expression	3	130	0.0250458	0.363728	TCONS_00069577;TCONS_00075814;XM_008319500.2
GO:0051179	localization	16	2046	0.0288153	0.363728	TCONS_00006751;TCONS_00007198;TCONS_00007433;TCONS_00012798;TCONS_00026020;TCONS_00038842;TCONS_00053318;TCONS_00053380;TCONS_00054285;TCONS_00061441;TCONS_00072568;TCONS_00073202;TCONS_00075814;XM_008312997.2;XM_008320728.2;XM_017032510.1
GO:0010605	negative regulation of macromolecule metabolic process	2	55	0.029138	0.363728	TCONS_00069577;XM_008319500.2
GO:0031324	negative regulation of cellular metabolic process	2	55	0.029138	0.363728	TCONS_00069577;XM_008319500.2
GO:0060562	epithelial tube morphogenesis	2	59	0.0331643	0.363728	TCONS_00012798;TCONS_00075814
GO:0001881	receptor recycling	1	7	0.0335089	0.363728	TCONS_00014698
GO:0043112	receptor metabolic process	1	7	0.0335089	0.363728	TCONS_00014698
GO:0006818	hydrogen transport	2	61	0.0352549	0.363728	TCONS_00053380;XM_017032510.1
GO:0001838	embryonic epithelial tube formation	1	8	0.0382052	0.363728	TCONS_00012798
GO:0016331	morphogenesis of embryonic epithelium	1	8	0.0382052	0.363728	TCONS_00012798
GO:0035148	tube formation	1	8	0.0382052	0.363728	TCONS_00012798
GO:0072175	epithelial tube formation	1	8	0.0382052	0.363728	TCONS_00012798
GO:0035239	tube morphogenesis	2	66	0.0406978	0.363728	TCONS_00012798;TCONS_00075814
GO:0001837	epithelial to mesenchymal transition	1	9	0.0428791	0.363728	TCONS_00054285
GO:0006836	neurotransmitter transport	1	9	0.0428791	0.363728	TCONS_00075814
GO:0007269	neurotransmitter secretion	1	9	0.0428791	0.363728	TCONS_00075814
GO:0099531	presynaptic process involved in synaptic transmission	1	9	0.0428791	0.363728	TCONS_00075814
GO:0044763	single-organism cellular process	29	4635	0.0441668	0.363728	TCONS_00006751;TCONS_00006892;TCONS_00007433;TCONS_00012798;TCONS_00014698;TCONS_00021080;TCONS_00022037;TCONS_00026020;TCONS_00028870;TCONS_00033525;TCONS_00038842;TCONS_00040337;TCONS_00054285;TCONS_00057383;TCONS_00061441;TCONS_00063597;TCONS_00066100;TCONS_00069577;TCONS_00072568;TCONS_00075814;TCONS_00076106;TCONS_00078358;TCONS_00080950;XM_008312997.2;XM_008313581.2;XM_008314287.2;XM_008314…
GO:0001764	neuron migration	1	10	0.0475307	0.363728	TCONS_00012798
GO:0006222	UMP biosynthetic process	1	10	0.0475307	0.363728	TCONS_00076106
GO:0046049	UMP metabolic process	1	10	0.0475307	0.363728	TCONS_00076106
GO:0006082	organic acid metabolic process	4	283	0.0479448	0.363728	TCONS_00066100;TCONS_00078358;XM_008313581.2;XM_017031210.1
GO:0043436	oxoacid metabolic process	4	283	0.0479448	0.363728	TCONS_00066100;TCONS_00078358;XM_008313581.2;XM_017031210.1
GO:0035556	intracellular signal transduction	5	415	0.0498584	0.363728	TCONS_00006751;TCONS_00006892;TCONS_00007433;TCONS_00033525;TCONS_00057383

## Sheet: B- V vs. VI GO term
Significantly enriched GO term of stage V vs. VI
Cellular Component
GO ID	Description	GeneRatio (424)	BgRatio (5953)	pvalue	p.adjust	geneID
GO:0005829	cytosol	7	21	0.000427772	0.0357189	TCONS_00018180;TCONS_00043735;TCONS_00077700;TCONS_00082638;XM_008307665.2;XM_008307666.2;XM_008318193.1
GO:0044445	cytosolic part	7	21	0.000427772	0.0357189	TCONS_00018180;TCONS_00043735;TCONS_00077700;TCONS_00082638;XM_008307665.2;XM_008307666.2;XM_008318193.1
GO:0030133	transport vesicle	6	19	0.00153754	0.0855898	TCONS_00013241;TCONS_00013242;TCONS_00013243;TCONS_00021781;TCONS_00053008;XM_008317389.2
GO:0030658	transport vesicle membrane	5	16	0.0040497	0.103838	TCONS_00013241;TCONS_00013242;TCONS_00013243;TCONS_00053008;XM_008317389.2
GO:0038201	TOR complex	2	2	0.00506183	0.103838	TCONS_00084400;TCONS_00084402
GO:0012510	trans-Golgi network transport vesicle membrane	4	11	0.00559607	0.103838	TCONS_00013241;TCONS_00013242;TCONS_00013243;TCONS_00053008
GO:0030140	trans-Golgi network transport vesicle	4	11	0.00559607	0.103838	TCONS_00013241;TCONS_00013242;TCONS_00013243;TCONS_00053008
GO:0030660	Golgi-associated vesicle membrane	4	11	0.00559607	0.103838	TCONS_00013241;TCONS_00013242;TCONS_00013243;TCONS_00053008
GO:0030665	clathrin-coated vesicle membrane	4	11	0.00559607	0.103838	TCONS_00013241;TCONS_00013242;TCONS_00013243;TCONS_00053008
GO:0043231	intracellular membrane-bounded organelle	154	1835	0.00693326	0.115786	TCONS_00001094;TCONS_00001547;TCONS_00004000;TCONS_00008042;TCONS_00009126;TCONS_00010112;TCONS_00013241;TCONS_00013242;TCONS_00013243;TCONS_00013494;TCONS_00015147;TCONS_00015634;TCONS_00016014;TCONS_00018800;TCONS_00019838;TCONS_00021781;TCONS_00023359;TCONS_00025020;TCONS_00025021;TCONS_00027171;TCONS_00027536;TCONS_00027966;TCONS_00028397;TCONS_00029915;TCONS_00030837;TCONS_00031349;TCONS_000…
GO:0005623	cell	264	3380	0.0100146	0.139369	TCONS_00001094;TCONS_00001508;TCONS_00001547;TCONS_00004000;TCONS_00004121;TCONS_00008042;TCONS_00009126;TCONS_00010112;TCONS_00010880;TCONS_00013089;TCONS_00013241;TCONS_00013242;TCONS_00013243;TCONS_00013494;TCONS_00013710;TCONS_00015147;TCONS_00015634;TCONS_00015829;TCONS_00016014;TCONS_00016695;TCONS_00017228;TCONS_00018180;TCONS_00018800;TCONS_00019390;TCONS_00019391;TCONS_00019838;TCONS_000…
GO:0044464	cell part	264	3380	0.0100146	0.139369	TCONS_00001094;TCONS_00001508;TCONS_00001547;TCONS_00004000;TCONS_00004121;TCONS_00008042;TCONS_00009126;TCONS_00010112;TCONS_00010880;TCONS_00013089;TCONS_00013241;TCONS_00013242;TCONS_00013243;TCONS_00013494;TCONS_00013710;TCONS_00015147;TCONS_00015634;TCONS_00015829;TCONS_00016014;TCONS_00016695;TCONS_00017228;TCONS_00018180;TCONS_00018800;TCONS_00019390;TCONS_00019391;TCONS_00019838;TCONS_000…
GO:0030662	coated vesicle membrane	5	20	0.0113474	0.145771	TCONS_00013241;TCONS_00013242;TCONS_00013243;TCONS_00053008;XM_008317389.2
GO:0043227	membrane-bounded organelle	156	1896	0.01415	0.16879	TCONS_00001094;TCONS_00001547;TCONS_00004000;TCONS_00008042;TCONS_00009126;TCONS_00010112;TCONS_00012405;TCONS_00013241;TCONS_00013242;TCONS_00013243;TCONS_00013494;TCONS_00015147;TCONS_00015634;TCONS_00016014;TCONS_00018800;TCONS_00019838;TCONS_00021781;TCONS_00023359;TCONS_00025020;TCONS_00025021;TCONS_00027171;TCONS_00027536;TCONS_00027966;TCONS_00028397;TCONS_00029915;TCONS_00030837;TCONS_000…
GO:0005905	coated pit	3	8	0.0153356	0.170737	TCONS_00013241;TCONS_00013242;TCONS_00013243
GO:0005798	Golgi-associated vesicle	5	22	0.0171375	0.178872	TCONS_00013241;TCONS_00013242;TCONS_00013243;TCONS_00053008;XM_008319942.2
GO:0043229	intracellular organelle	177	2200	0.019873	0.192379	TCONS_00001094;TCONS_00001547;TCONS_00004000;TCONS_00008042;TCONS_00009126;TCONS_00010112;TCONS_00013241;TCONS_00013242;TCONS_00013243;TCONS_00013494;TCONS_00015147;TCONS_00015634;TCONS_00016014;TCONS_00018800;TCONS_00019838;TCONS_00019887;TCONS_00019891;TCONS_00021781;TCONS_00023359;TCONS_00025020;TCONS_00025021;TCONS_00027171;TCONS_00027536;TCONS_00027966;TCONS_00028397;TCONS_00029915;TCONS_000…
GO:0098805	whole membrane	18	151	0.0207354	0.192379	TCONS_00013089;TCONS_00013241;TCONS_00013242;TCONS_00013243;TCONS_00021781;TCONS_00027171;TCONS_00034696;TCONS_00036186;TCONS_00053008;TCONS_00059493;TCONS_00068656;TCONS_00075360;TCONS_00075412;TCONS_00081331;XM_008309809.2;XM_008317389.2;XM_017034966.1;XM_017037833.1
GO:0043226	organelle	178	2239	0.0309418	0.257298	TCONS_00001094;TCONS_00001547;TCONS_00004000;TCONS_00008042;TCONS_00009126;TCONS_00010112;TCONS_00012405;TCONS_00013241;TCONS_00013242;TCONS_00013243;TCONS_00013494;TCONS_00015147;TCONS_00015634;TCONS_00016014;TCONS_00018800;TCONS_00019838;TCONS_00019887;TCONS_00019891;TCONS_00021781;TCONS_00023359;TCONS_00025020;TCONS_00025021;TCONS_00027171;TCONS_00027536;TCONS_00027966;TCONS_00028397;TCONS_000…
GO:0016021	integral component of membrane	32	323	0.0337459	0.257298	TCONS_00021406;TCONS_00025534;TCONS_00027902;TCONS_00027904;TCONS_00027905;TCONS_00027908;TCONS_00035396;TCONS_00035398;TCONS_00038844;TCONS_00040337;TCONS_00040890;TCONS_00042535;TCONS_00050302;TCONS_00063774;TCONS_00075693;TCONS_00075695;XM_008308283.2;XM_008308284.2;XM_008308286.2;XM_008309967.2;XM_008312184.2;XM_008314771.2;XM_008318465.2;XM_008319444.2;XM_008319667.2;XM_008319725.2;XM_008320…
GO:0030659	cytoplasmic vesicle membrane	5	26	0.0338956	0.257298	TCONS_00013241;TCONS_00013242;TCONS_00013243;TCONS_00053008;XM_008317389.2
GO:0044433	cytoplasmic vesicle part	5	26	0.0338956	0.257298	TCONS_00013241;TCONS_00013242;TCONS_00013243;TCONS_00053008;XM_008317389.2
GO:0098588	bounding membrane of organelle	12	97	0.0416416	0.300221	TCONS_00013241;TCONS_00013242;TCONS_00013243;TCONS_00021781;TCONS_00039808;TCONS_00053008;XM_008308559.2;XM_008309687.2;XM_008309809.2;XM_008317389.2;XM_008320554.2;XM_017032368.1
GO:0044424	intracellular part	221	2857	0.0431455	0.300221	TCONS_00001094;TCONS_00001547;TCONS_00004000;TCONS_00004121;TCONS_00008042;TCONS_00009126;TCONS_00010112;TCONS_00010880;TCONS_00013241;TCONS_00013242;TCONS_00013243;TCONS_00013494;TCONS_00015147;TCONS_00015634;TCONS_00016014;TCONS_00017228;TCONS_00018180;TCONS_00018800;TCONS_00019838;TCONS_00019887;TCONS_00019891;TCONS_00021781;TCONS_00023359;TCONS_00025020;TCONS_00025021;TCONS_00027171;TCONS_000…
GO:0005622	intracellular	221	2861	0.0458474	0.306261	TCONS_00001094;TCONS_00001547;TCONS_00004000;TCONS_00004121;TCONS_00008042;TCONS_00009126;TCONS_00010112;TCONS_00010880;TCONS_00013241;TCONS_00013242;TCONS_00013243;TCONS_00013494;TCONS_00015147;TCONS_00015634;TCONS_00016014;TCONS_00017228;TCONS_00018180;TCONS_00018800;TCONS_00019838;TCONS_00019887;TCONS_00019891;TCONS_00021781;TCONS_00023359;TCONS_00025020;TCONS_00025021;TCONS_00027171;TCONS_000…
Molecular Function
GO ID	Description	GeneRatio (719)	BgRatio (9525)	pvalue	p.adjust	geneID
GO:0016705	oxidoreductase activity, acting on paired donors, with incorporation or reduction of molecular oxygen	18	101	0.000495	0.0854773	TCONS_00010115;TCONS_00028397;TCONS_00038967;TCONS_00038968;TCONS_00039725;TCONS_00039808;TCONS_00047895;TCONS_00075140;TCONS_00076099;XM_008310138.2;XM_008310139.1;XM_008310140.1;XM_008314545.2;XM_008314546.2;XM_008317630.2;XM_008321778.2;XM_008329798.2;XM_017036059.1
GO:0005085	guanyl-nucleotide exchange factor activity	8	28	0.000808934	0.0854773	TCONS_00026295;TCONS_00033050;TCONS_00039389;TCONS_00039390;TCONS_00039391;XM_017031749.1;XM_017035273.1;XM_017035683.1
GO:0005088	Ras guanyl-nucleotide exchange factor activity	8	28	0.000808934	0.0854773	TCONS_00026295;TCONS_00033050;TCONS_00039389;TCONS_00039390;TCONS_00039391;XM_017031749.1;XM_017035273.1;XM_017035683.1
GO:0004312	fatty acid synthase activity	2	2	0.00569074	0.360793	TCONS_00027606;XM_008314383.2
GO:0016297	acyl-[acyl-carrier-protein] hydrolase activity	2	2	0.00569074	0.360793	TCONS_00027606;XM_008314383.2
GO:0043169	cation binding	184	2089	0.00851255	0.406994	NM_001294183.1;NM_001294194.1;TCONS_00001547;TCONS_00002927;TCONS_00003195;TCONS_00004426;TCONS_00007276;TCONS_00007603;TCONS_00007874;TCONS_00007876;TCONS_00008042;TCONS_00008317;TCONS_00009751;TCONS_00010938;TCONS_00012394;TCONS_00013710;TCONS_00013731;TCONS_00013866;TCONS_00015634;TCONS_00015829;TCONS_00016147;TCONS_00016148;TCONS_00019962;TCONS_00020791;TCONS_00021076;TCONS_00021423;TCONS_000…
GO:0016747	transferase activity, transferring acyl groups other than amino-acyl groups	12	75	0.00994198	0.406994	TCONS_00018305;TCONS_00019962;TCONS_00027606;TCONS_00037866;TCONS_00058357;TCONS_00067467;TCONS_00070149;XM_008310856.2;XM_008313870.2;XM_008314383.2;XM_008318630.1;XM_017033952.1
GO:0008170	N-methyltransferase activity	6	26	0.0112933	0.406994	TCONS_00061792;TCONS_00061793;TCONS_00067104;XM_008312993.2;XM_008316534.2;XM_008323197.2
GO:0005488	binding	474	5900	0.0119209	0.406994	NM_001294183.1;NM_001294194.1;TCONS_00001094;TCONS_00001547;TCONS_00002823;TCONS_00002824;TCONS_00002927;TCONS_00003195;TCONS_00003363;TCONS_00004000;TCONS_00004004;TCONS_00004071;TCONS_00004073;TCONS_00004426;TCONS_00006352;TCONS_00007276;TCONS_00007433;TCONS_00007603;TCONS_00007874;TCONS_00007876;TCONS_00008042;TCONS_00008317;TCONS_00009183;TCONS_00009751;TCONS_00010063;TCONS_00010112;TCONS_000…
GO:0043167	ion binding	197	2284	0.0151925	0.406994	NM_001294183.1;NM_001294194.1;TCONS_00001547;TCONS_00002927;TCONS_00003195;TCONS_00004426;TCONS_00007276;TCONS_00007603;TCONS_00007874;TCONS_00007876;TCONS_00008042;TCONS_00008317;TCONS_00009751;TCONS_00010938;TCONS_00012394;TCONS_00013710;TCONS_00013731;TCONS_00013866;TCONS_00015634;TCONS_00015829;TCONS_00016147;TCONS_00016148;TCONS_00019962;TCONS_00020791;TCONS_00021076;TCONS_00021423;TCONS_000…
GO:0016790	thiolester hydrolase activity	2	3	0.0162153	0.406994	TCONS_00027606;XM_008314383.2
GO:0016746	transferase activity, transferring acyl groups	15	113	0.0224197	0.406994	TCONS_00018305;TCONS_00019962;TCONS_00027606;TCONS_00030075;TCONS_00037866;TCONS_00058357;TCONS_00067467;TCONS_00070149;TCONS_00082770;XM_008310170.2;XM_008310856.2;XM_008313870.2;XM_008314383.2;XM_008318630.1;XM_017033952.1
GO:0098772	molecular function regulator	19	154	0.0227163	0.406994	TCONS_00004071;TCONS_00004073;TCONS_00026295;TCONS_00033050;TCONS_00039389;TCONS_00039390;TCONS_00039391;TCONS_00076239;TCONS_00076928;TCONS_00077700;TCONS_00082638;XM_008308146.2;XM_008314292.2;XM_008315463.2;XM_008318294.2;XM_008337773.2;XM_017031749.1;XM_017035273.1;XM_017035683.1
GO:0042623	ATPase activity, coupled	18	146	0.0262839	0.406994	TCONS_00035102;TCONS_00042495;TCONS_00045347;TCONS_00081755;XM_008314265.2;XM_008314415.2;XM_008316760.2;XM_008318962.2;XM_008319288.2;XM_008320728.2;XM_008322770.2;XM_017033938.1;XM_017033951.1;XM_017036574.1;XM_017038033.1;XM_017038034.1;XM_017038035.1;XM_017038105.1
GO:0016887	ATPase activity	18	147	0.0279286	0.406994	TCONS_00035102;TCONS_00042495;TCONS_00045347;TCONS_00081755;XM_008314265.2;XM_008314415.2;XM_008316760.2;XM_008318962.2;XM_008319288.2;XM_008320728.2;XM_008322770.2;XM_017033938.1;XM_017033951.1;XM_017036574.1;XM_017038033.1;XM_017038034.1;XM_017038035.1;XM_017038105.1
GO:0004386	helicase activity	4	16	0.0281981	0.406994	TCONS_00027966;XM_008314415.2;XM_008321270.2;XM_017031813.1
GO:0019829	cation-transporting ATPase activity	7	40	0.028345	0.406994	TCONS_00035102;TCONS_00042495;TCONS_00081755;XM_008318962.2;XM_008320728.2;XM_017036574.1;XM_017038105.1
GO:0042625	ATPase coupled ion transmembrane transporter activity	7	40	0.028345	0.406994	TCONS_00035102;TCONS_00042495;TCONS_00081755;XM_008318962.2;XM_008320728.2;XM_017036574.1;XM_017038105.1
GO:0004779	sulfate adenylyltransferase activity	2	4	0.0308134	0.406994	TCONS_00033372;XM_008316661.2
GO:0005451	monovalent cation:proton antiporter activity	2	4	0.0308134	0.406994	TCONS_00060167;XM_017032618.1
GO:0015298	solute:cation antiporter activity	2	4	0.0308134	0.406994	TCONS_00060167;XM_017032618.1
GO:0015299	solute:proton antiporter activity	2	4	0.0308134	0.406994	TCONS_00060167;XM_017032618.1
GO:0015491	cation:cation antiporter activity	2	4	0.0308134	0.406994	TCONS_00060167;XM_017032618.1
GO:0016778	diphosphotransferase activity	2	4	0.0308134	0.406994	TCONS_00056723;TCONS_00069287
GO:0016820	hydrolase activity, acting on acid anhydrides, catalyzing transmembrane movement of substances	7	44	0.0449941	0.493515	TCONS_00035102;TCONS_00042495;TCONS_00081755;XM_008318962.2;XM_008320728.2;XM_017036574.1;XM_017038105.1
GO:0042626	ATPase activity, coupled to transmembrane movement of substances	7	44	0.0449941	0.493515	TCONS_00035102;TCONS_00042495;TCONS_00081755;XM_008318962.2;XM_008320728.2;XM_017036574.1;XM_017038105.1
GO:0043492	ATPase activity, coupled to movement of substances	7	44	0.0449941	0.493515	TCONS_00035102;TCONS_00042495;TCONS_00081755;XM_008318962.2;XM_008320728.2;XM_017036574.1;XM_017038105.1
GO:0008443	phosphofructokinase activity	5	27	0.048693	0.493515	TCONS_00043735;XM_008307665.2;XM_008307666.2;XM_008318193.1;XM_008319064.2
GO:0019200	carbohydrate kinase activity	5	27	0.048693	0.493515	TCONS_00043735;XM_008307665.2;XM_008307666.2;XM_008318193.1;XM_008319064.2
GO:0003713	transcription coactivator activity	2	5	0.0488117	0.493515	XM_008333416.2;XM_008333424.2
GO:0009055	electron carrier activity	2	5	0.0488117	0.493515	XM_008314255.2;XM_008318296.2
Biological Process
GO ID	Description	GeneRatio (745)	BgRatio (10297)	pvalue	p.adjust	geneID
GO:0032924	activin receptor signaling pathway	4	4	2.71977e-05	0.0299719	TCONS_00039389;TCONS_00039390;TCONS_00039391;XM_017035683.1
GO:0006577	amino-acid betaine metabolic process	3	4	0.0014277	0.412178	XM_008310138.2;XM_008310139.1;XM_008310140.1
GO:0006578	amino-acid betaine biosynthetic process	3	4	0.0014277	0.412178	XM_008310138.2;XM_008310139.1;XM_008310140.1
GO:0043933	macromolecular complex subunit organization	40	340	0.00149611	0.412178	TCONS_00004000;TCONS_00019838;TCONS_00021406;TCONS_00025020;TCONS_00025021;TCONS_00027171;TCONS_00032673;TCONS_00032681;TCONS_00044128;TCONS_00050302;TCONS_00061792;TCONS_00061793;TCONS_00067104;TCONS_00067467;TCONS_00070149;TCONS_00080872;XM_008310444.2;XM_008312184.2;XM_008313350.2;XM_008314193.2;XM_008314248.2;XM_008314251.2;XM_008315045.2;XM_008315633.2;XM_008316425.2;XM_008317290.2;XM_008318…
GO:0007266	Rho protein signal transduction	10	49	0.00229081	0.465182	TCONS_00026295;TCONS_00033050;TCONS_00039389;TCONS_00039390;TCONS_00039391;XM_008307344.2;XM_008318001.2;XM_017031749.1;XM_017035273.1;XM_017035683.1
GO:0006325	chromatin organization	19	133	0.00322403	0.465182	TCONS_00004000;TCONS_00019838;TCONS_00025020;TCONS_00025021;TCONS_00032673;TCONS_00032681;TCONS_00061792;TCONS_00061793;TCONS_00067104;TCONS_00067467;TCONS_00070149;TCONS_00080872;XM_008313350.2;XM_008314193.2;XM_008316425.2;XM_008323197.2;XM_017031474.1;XM_017037589.1;XM_017037632.1
GO:0046552	photoreceptor cell fate commitment	3	5	0.003377	0.465182	TCONS_00013494;XM_008308646.2;XM_008308647.2
GO:0048663	neuron fate commitment	3	5	0.003377	0.465182	TCONS_00013494;XM_008308646.2;XM_008308647.2
GO:0000338	protein deneddylation	2	2	0.00522817	0.640161	XM_008310529.2;XM_008310530.2
GO:0071822	protein complex subunit organization	28	239	0.0076424	0.793237	TCONS_00019838;TCONS_00021406;TCONS_00025020;TCONS_00025021;TCONS_00027171;TCONS_00032673;TCONS_00032681;TCONS_00044128;TCONS_00050302;XM_008310444.2;XM_008312184.2;XM_008313350.2;XM_008314193.2;XM_008315045.2;XM_008315633.2;XM_008317290.2;XM_008318325.1;XM_008318326.2;XM_008319725.2;XM_008321101.2;XM_008325128.2;XM_008333416.2;XM_008333424.2;XM_017031474.1;XM_017032928.1;XM_017036733.1;XM_017037…
GO:0006816	calcium ion transport	15	106	0.00908846	0.793237	TCONS_00023359;TCONS_00027902;TCONS_00027904;TCONS_00027905;TCONS_00027908;TCONS_00035102;TCONS_00040890;TCONS_00042495;TCONS_00081755;XM_008308283.2;XM_008308284.2;XM_008308286.2;XM_008320728.2;XM_017036574.1;XM_017038105.1
GO:0007264	small GTPase mediated signal transduction	16	117	0.00993252	0.793237	TCONS_00013710;TCONS_00016695;TCONS_00026295;TCONS_00033050;TCONS_00039389;TCONS_00039390;TCONS_00039391;TCONS_00061562;TCONS_00076239;TCONS_00083133;XM_008307344.2;XM_008315326.2;XM_008318001.2;XM_017031749.1;XM_017035273.1;XM_017035683.1
GO:0070647	protein modification by small protein conjugation or removal	18	140	0.0120757	0.793237	TCONS_00015028;TCONS_00015029;TCONS_00015829;TCONS_00029915;TCONS_00053285;TCONS_00073685;TCONS_00080222;XM_008307608.2;XM_008307609.2;XM_008308093.2;XM_008309029.2;XM_008310529.2;XM_008310530.2;XM_008311314.2;XM_008313712.2;XM_008316381.2;XM_008316386.2;XM_017033840.1
GO:0034728	nucleosome organization	9	53	0.0129045	0.793237	TCONS_00019838;TCONS_00025020;TCONS_00025021;TCONS_00032673;TCONS_00032681;XM_008313350.2;XM_008314193.2;XM_017031474.1;XM_017037589.1
GO:0051276	chromosome organization	22	185	0.0143073	0.793237	TCONS_00004000;TCONS_00019838;TCONS_00025020;TCONS_00025021;TCONS_00027966;TCONS_00032673;TCONS_00032681;TCONS_00061792;TCONS_00061793;TCONS_00067104;TCONS_00067467;TCONS_00070149;TCONS_00080872;XM_008313350.2;XM_008314193.2;XM_008314265.2;XM_008316425.2;XM_008323197.2;XM_017031474.1;XM_017031813.1;XM_017037589.1;XM_017037632.1
GO:0071824	protein-DNA complex subunit organization	9	54	0.0145233	0.793237	TCONS_00019838;TCONS_00025020;TCONS_00025021;TCONS_00032673;TCONS_00032681;XM_008313350.2;XM_008314193.2;XM_017031474.1;XM_017037589.1
GO:0006678	glucosylceramide metabolic process	2	3	0.0149299	0.793237	TCONS_00005585;XM_008323509.2
GO:0035966	response to topologically incorrect protein	2	3	0.0149299	0.793237	XM_008307608.2;XM_008307609.2
GO:0035967	cellular response to topologically incorrect protein	2	3	0.0149299	0.793237	XM_008307608.2;XM_008307609.2
GO:0001654	eye development	16	123	0.0156334	0.793237	TCONS_00006096;TCONS_00013494;TCONS_00041340;TCONS_00069202;TCONS_00069204;TCONS_00073152;XM_008307510.2;XM_008308646.2;XM_008308647.2;XM_008315720.2;XM_008316425.2;XM_008317949.2;XM_008318962.2;XM_008319942.2;XM_008321270.2;XM_017032526.1
GO:0007265	Ras protein signal transduction	12	83	0.0157872	0.793237	TCONS_00026295;TCONS_00033050;TCONS_00039389;TCONS_00039390;TCONS_00039391;TCONS_00061562;XM_008307344.2;XM_008315326.2;XM_008318001.2;XM_017031749.1;XM_017035273.1;XM_017035683.1
GO:0044255	cellular lipid metabolic process	18	144	0.0158359	0.793237	TCONS_00001094;TCONS_00005585;TCONS_00011763;TCONS_00011765;TCONS_00047895;XM_008311407.2;XM_008312860.2;XM_008314545.2;XM_008314546.2;XM_008317067.2;XM_008319006.2;XM_008321778.2;XM_008322290.2;XM_008322445.2;XM_008323509.2;XM_008335521.2;XM_008338472.2;XM_017031210.1
GO:0031323	regulation of cellular metabolic process	27	250	0.0233923	0.827489	TCONS_00004000;TCONS_00027171;TCONS_00028356;TCONS_00040899;TCONS_00050037;TCONS_00064792;TCONS_00069575;TCONS_00069577;TCONS_00076239;TCONS_00076928;TCONS_00077045;TCONS_00077047;TCONS_00077700;TCONS_00082638;XM_008308146.2;XM_008308986.2;XM_008309299.2;XM_008312724.2;XM_008314292.2;XM_008318376.2;XM_008319500.2;XM_008330474.2;XM_008333416.2;XM_008333424.2;XM_008337773.2;XM_017037632.1;XM_017041…
GO:0006479	protein methylation	4	16	0.0245463	0.827489	TCONS_00061792;TCONS_00061793;TCONS_00067104;XM_008323197.2
GO:0006631	fatty acid metabolic process	9	59	0.0249274	0.827489	TCONS_00001094;TCONS_00047895;XM_008312860.2;XM_008314545.2;XM_008314546.2;XM_008317067.2;XM_008321778.2;XM_008335521.2;XM_017031210.1
GO:0043412	macromolecule modification	119	1393	0.0262109	0.827489	TCONS_00003363;TCONS_00004000;TCONS_00004071;TCONS_00004073;TCONS_00007874;TCONS_00007876;TCONS_00012394;TCONS_00015028;TCONS_00015029;TCONS_00015634;TCONS_00015829;TCONS_00017367;TCONS_00018637;TCONS_00025534;TCONS_00028397;TCONS_00029915;TCONS_00030867;TCONS_00030868;TCONS_00032521;TCONS_00036851;TCONS_00036857;TCONS_00036954;TCONS_00039810;TCONS_00039889;TCONS_00039891;TCONS_00042535;TCONS_000…
GO:0000394	RNA splicing, via endonucleolytic cleavage and ligation	2	4	0.0284321	0.827489	XM_008315299.2;XM_008315501.1
GO:0006167	AMP biosynthetic process	2	4	0.0284321	0.827489	TCONS_00047650;TCONS_00047651
GO:0030838	positive regulation of actin filament polymerization	2	4	0.0284321	0.827489	TCONS_00027171;TCONS_00044128
GO:0031334	positive regulation of protein complex assembly	2	4	0.0284321	0.827489	TCONS_00027171;TCONS_00044128
GO:0031365	N-terminal protein amino acid modification	2	4	0.0284321	0.827489	TCONS_00067467;XM_008323077.2
GO:0031929	TOR signaling	2	4	0.0284321	0.827489	TCONS_00080684;XM_008309809.2
GO:0032273	positive regulation of protein polymerization	2	4	0.0284321	0.827489	TCONS_00027171;TCONS_00044128
GO:0045010	actin nucleation	2	4	0.0284321	0.827489	TCONS_00027171;TCONS_00044128
GO:0046033	AMP metabolic process	2	4	0.0284321	0.827489	TCONS_00047650;TCONS_00047651
GO:0036211	protein modification process	115	1348	0.0297228	0.827489	TCONS_00003363;TCONS_00004000;TCONS_00004071;TCONS_00004073;TCONS_00007874;TCONS_00007876;TCONS_00012394;TCONS_00015028;TCONS_00015029;TCONS_00015634;TCONS_00015829;TCONS_00017367;TCONS_00018637;TCONS_00025534;TCONS_00028397;TCONS_00029915;TCONS_00030867;TCONS_00030868;TCONS_00032521;TCONS_00036851;TCONS_00036857;TCONS_00036954;TCONS_00039810;TCONS_00039889;TCONS_00039891;TCONS_00042535;TCONS_000…
GO:0001764	neuron migration	3	10	0.0308265	0.827489	TCONS_00012794;TCONS_00012798;TCONS_00012799
GO:0016311	dephosphorylation	20	178	0.0324963	0.827489	TCONS_00030867;TCONS_00030868;TCONS_00046854;TCONS_00046866;TCONS_00049962;TCONS_00053027;TCONS_00061316;TCONS_00065370;TCONS_00079875;TCONS_00079876;TCONS_00079877;TCONS_00079878;TCONS_00081775;XM_008308381.2;XM_008311192.2;XM_008312287.2;XM_008321015.2;XM_008322445.2;XM_008323418.2;XM_017042368.1
GO:0007423	sensory organ development	20	179	0.0342068	0.827489	TCONS_00006096;TCONS_00013494;TCONS_00041340;TCONS_00068580;TCONS_00069202;TCONS_00069204;TCONS_00073152;TCONS_00076972;TCONS_00081401;XM_008307510.2;XM_008308646.2;XM_008308647.2;XM_008315720.2;XM_008316425.2;XM_008317949.2;XM_008318962.2;XM_008319942.2;XM_008321270.2;XM_017032526.1;XM_017034745.1
GO:0032446	protein modification by small protein conjugation	16	135	0.034275	0.827489	TCONS_00015028;TCONS_00015029;TCONS_00015829;TCONS_00029915;TCONS_00053285;TCONS_00073685;TCONS_00080222;XM_008307608.2;XM_008307609.2;XM_008308093.2;XM_008309029.2;XM_008311314.2;XM_008313712.2;XM_008316381.2;XM_008316386.2;XM_017033840.1
GO:0019222	regulation of metabolic process	49	522	0.0348891	0.827489	NM_001294239.1;TCONS_00004000;TCONS_00004071;TCONS_00004073;TCONS_00010214;TCONS_00016695;TCONS_00026295;TCONS_00027171;TCONS_00028356;TCONS_00029263;TCONS_00033050;TCONS_00033221;TCONS_00039389;TCONS_00039390;TCONS_00039391;TCONS_00040899;TCONS_00050037;TCONS_00064792;TCONS_00069575;TCONS_00069577;TCONS_00071419;TCONS_00076239;TCONS_00076928;TCONS_00077045;TCONS_00077047;TCONS_00077700;TCONS_000…
GO:0001754	eye photoreceptor cell differentiation	5	26	0.0360909	0.827489	TCONS_00006096;TCONS_00013494;XM_008308646.2;XM_008308647.2;XM_008317949.2
GO:0065009	regulation of molecular function	33	332	0.0384121	0.827489	TCONS_00010214;TCONS_00016695;TCONS_00026295;TCONS_00028356;TCONS_00033050;TCONS_00033221;TCONS_00039389;TCONS_00039390;TCONS_00039391;TCONS_00056095;TCONS_00071419;TCONS_00076564;TCONS_00077700;TCONS_00081401;TCONS_00082638;TCONS_00083133;XM_008307344.2;XM_008308146.2;XM_008308986.2;XM_008309299.2;XM_008312724.2;XM_008314292.2;XM_008318001.2;XM_008318376.2;XM_008319500.2;XM_008321956.2;XM_008333…
GO:0032787	monocarboxylic acid metabolic process	9	64	0.0397598	0.827489	TCONS_00001094;TCONS_00047895;XM_008312860.2;XM_008314545.2;XM_008314546.2;XM_008317067.2;XM_008321778.2;XM_008335521.2;XM_017031210.1
GO:0016571	histone methylation	3	11	0.0401572	0.827489	TCONS_00061792;TCONS_00067104;XM_008323197.2
GO:0042461	photoreceptor cell development	3	11	0.0401572	0.827489	TCONS_00013494;XM_008308646.2;XM_008308647.2
GO:0042462	eye photoreceptor cell development	3	11	0.0401572	0.827489	TCONS_00013494;XM_008308646.2;XM_008308647.2
GO:0010565	regulation of cellular ketone metabolic process	2	5	0.0451354	0.827489	TCONS_00004000;XM_017037632.1
GO:0031124	mRNA 3'-end processing	2	5	0.0451354	0.827489	TCONS_00069882;XM_008315705.2
GO:0044089	positive regulation of cellular component biogenesis	2	5	0.0451354	0.827489	TCONS_00027171;TCONS_00044128
GO:0048893	afferent axon development in lateral line nerve	2	5	0.0451354	0.827489	TCONS_00069202;TCONS_00069204
GO:0048894	efferent axon development in a lateral line nerve	2	5	0.0451354	0.827489	TCONS_00069202;TCONS_00069204
GO:0051260	protein homooligomerization	2	5	0.0451354	0.827489	XM_008333416.2;XM_008333424.2
GO:0070646	protein modification by small protein removal	2	5	0.0451354	0.827489	XM_008310529.2;XM_008310530.2
GO:0010941	regulation of cell death	5	28	0.0479153	0.827489	TCONS_00029915;TCONS_00037078;XM_008321788.2;XM_017036320.1;XM_017036321.1
GO:0042981	regulation of apoptotic process	5	28	0.0479153	0.827489	TCONS_00029915;TCONS_00037078;XM_008321788.2;XM_017036320.1;XM_017036321.1
GO:0043067	regulation of programmed cell death	5	28	0.0479153	0.827489	TCONS_00029915;TCONS_00037078;XM_008321788.2;XM_017036320.1;XM_017036321.1
GO:0048925	lateral line system development	5	28	0.0479153	0.827489	TCONS_00068580;TCONS_00069202;TCONS_00069204;TCONS_00076972;XM_017034745.1
GO:0006464	cellular protein modification process	112	1336	0.0484809	0.827489	TCONS_00003363;TCONS_00004000;TCONS_00004071;TCONS_00004073;TCONS_00007874;TCONS_00007876;TCONS_00012394;TCONS_00015028;TCONS_00015029;TCONS_00015634;TCONS_00015829;TCONS_00017367;TCONS_00018637;TCONS_00025534;TCONS_00028397;TCONS_00029915;TCONS_00030867;TCONS_00030868;TCONS_00032521;TCONS_00036851;TCONS_00036857;TCONS_00036954;TCONS_00039810;TCONS_00042535;TCONS_00044749;TCONS_00046093;TCONS_000…

## Sheet: P-IV vs. V GO term
Significantly enriched GO term of stage IV vs. V
Cellular Component
GO ID	Description	GeneRatio (67)	BgRatio (5953)	pvalue	p.adjust	geneID
GO:0043228	non-membrane-bounded organelle	16	475	5.1687e-05	0.00214501	TCONS_00019838;TCONS_00019891;TCONS_00028244;TCONS_00033838;TCONS_00039335;TCONS_00049602;TCONS_00049603;XM_008307710.2;XM_008309113.2;XM_008310734.2;XM_008310735.2;XM_008311436.2;XM_008318360.2;XM_008319149.2;XM_017035295.1;XM_017035620.1
GO:0043232	intracellular non-membrane-bounded organelle	16	475	5.1687e-05	0.00214501	TCONS_00019838;TCONS_00019891;TCONS_00028244;TCONS_00033838;TCONS_00039335;TCONS_00049602;TCONS_00049603;XM_008307710.2;XM_008309113.2;XM_008310734.2;XM_008310735.2;XM_008311436.2;XM_008318360.2;XM_008319149.2;XM_017035295.1;XM_017035620.1
GO:0005856	cytoskeleton	11	270	0.000181676	0.00502636	TCONS_00019891;TCONS_00028244;TCONS_00033838;TCONS_00049602;TCONS_00049603;XM_008307710.2;XM_008311436.2;XM_008318360.2;XM_008319149.2;XM_017035295.1;XM_017035620.1
GO:0015630	microtubule cytoskeleton	6	140	0.00467148	0.0969333	TCONS_00019891;XM_008307710.2;XM_008311436.2;XM_008318360.2;XM_008319149.2;XM_017035620.1
GO:0005623	cell	48	3380	0.00851706	0.103334	TCONS_00000387;TCONS_00008041;TCONS_00016492;TCONS_00019838;TCONS_00019891;TCONS_00026655;TCONS_00027544;TCONS_00028244;TCONS_00030074;TCONS_00032674;TCONS_00033838;TCONS_00034692;TCONS_00039335;TCONS_00039725;TCONS_00049185;TCONS_00049602;TCONS_00049603;TCONS_00055353;TCONS_00059627;TCONS_00060281;TCONS_00069577;TCONS_00072568;XM_008307072.2;XM_008307710.2;XM_008308524.2;XM_008309113.2;XM_008310…
GO:0044464	cell part	48	3380	0.00851706	0.103334	TCONS_00000387;TCONS_00008041;TCONS_00016492;TCONS_00019838;TCONS_00019891;TCONS_00026655;TCONS_00027544;TCONS_00028244;TCONS_00030074;TCONS_00032674;TCONS_00033838;TCONS_00034692;TCONS_00039335;TCONS_00039725;TCONS_00049185;TCONS_00049602;TCONS_00049603;TCONS_00055353;TCONS_00059627;TCONS_00060281;TCONS_00069577;TCONS_00072568;XM_008307072.2;XM_008307710.2;XM_008308524.2;XM_008309113.2;XM_008310…
GO:0044424	intracellular part	42	2857	0.0106309	0.103334	TCONS_00000387;TCONS_00008041;TCONS_00016492;TCONS_00019838;TCONS_00019891;TCONS_00026655;TCONS_00027544;TCONS_00028244;TCONS_00030074;TCONS_00032674;TCONS_00033838;TCONS_00039335;TCONS_00039725;TCONS_00049185;TCONS_00049602;TCONS_00049603;TCONS_00059627;TCONS_00060281;TCONS_00069577;XM_008307072.2;XM_008307710.2;XM_008308524.2;XM_008309113.2;XM_008310420.1;XM_008310734.2;XM_008310735.2;XM_008311…
GO:0005622	intracellular	42	2861	0.0109465	0.103334	TCONS_00000387;TCONS_00008041;TCONS_00016492;TCONS_00019838;TCONS_00019891;TCONS_00026655;TCONS_00027544;TCONS_00028244;TCONS_00030074;TCONS_00032674;TCONS_00033838;TCONS_00039335;TCONS_00039725;TCONS_00049185;TCONS_00049602;TCONS_00049603;TCONS_00059627;TCONS_00060281;TCONS_00069577;XM_008307072.2;XM_008307710.2;XM_008308524.2;XM_008309113.2;XM_008310420.1;XM_008310734.2;XM_008310735.2;XM_008311…
GO:0015629	actin cytoskeleton	4	78	0.0112049	0.103334	TCONS_00033838;TCONS_00049602;TCONS_00049603;XM_017035295.1
GO:0032991	macromolecular complex	15	831	0.040066	0.332548	TCONS_00008624;TCONS_00019891;TCONS_00028244;TCONS_00039335;TCONS_00060281;TCONS_00067834;TCONS_00069577;XM_008307710.2;XM_008310734.2;XM_008310735.2;XM_008315232.2;XM_008316830.2;XM_008318360.2;XM_008321270.2;XM_008324195.2
Molecular Function
GO ID	Description	GeneRatio (110)	BgRatio (9525)	pvalue	p.adjust	geneID
GO:0019838	growth factor binding	5	21	3.29254e-06	0.000553146	TCONS_00007558;XM_008312823.2;XM_008319005.2;XM_008334106.2;XM_008338488.2
GO:0004112	cyclic-nucleotide phosphodiesterase activity	5	35	4.61815e-05	0.00387924	TCONS_00028513;TCONS_00063478;XM_008334991.2;XM_017032279.1;XM_017032280.1
GO:0016705	oxidoreductase activity, acting on paired donors, with incorporation or reduction of molecular oxygen	7	101	0.000159375	0.00892501	TCONS_00039725;XM_008309160.2;XM_008312059.2;XM_008315314.1;XM_008317630.2;XM_008321792.2;XM_008322165.2
GO:0008081	phosphoric diester hydrolase activity	5	52	0.000316366	0.0132874	TCONS_00028513;TCONS_00063478;XM_008334991.2;XM_017032279.1;XM_017032280.1
GO:0005515	protein binding	22	955	0.00117419	0.0394529	TCONS_00007558;TCONS_00019838;TCONS_00019891;TCONS_00033838;TCONS_00049602;TCONS_00049603;TCONS_00060281;TCONS_00075812;TCONS_00075813;XM_008307710.2;XM_008308524.2;XM_008309113.2;XM_008310161.2;XM_008310420.1;XM_008310734.2;XM_008310735.2;XM_008312823.2;XM_008319005.2;XM_008333372.2;XM_008334106.2;XM_008338488.2;XM_017035295.1
GO:0005520	insulin-like growth factor binding	2	6	0.00192335	0.0538539	TCONS_00007558;XM_008338488.2
GO:0008092	cytoskeletal protein binding	6	132	0.00417655	0.100237	TCONS_00019891;TCONS_00033838;TCONS_00049602;TCONS_00049603;XM_008307710.2;XM_017035295.1
GO:0017111	nucleoside-triphosphatase activity	13	519	0.0066659	0.139984	TCONS_00019891;TCONS_00022358;TCONS_00033838;TCONS_00049602;TCONS_00049603;TCONS_00059567;XM_008307710.2;XM_008310589.2;XM_008318360.2;XM_008319149.2;XM_008321270.2;XM_017035295.1;XM_017036574.1
GO:0005179	hormone activity	1	1	0.0115486	0.197125	XM_008310161.2
GO:0016820	hydrolase activity, acting on acid anhydrides, catalyzing transmembrane movement of substances	3	44	0.0140804	0.197125	TCONS_00022358;TCONS_00059567;XM_017036574.1
GO:0042626	ATPase activity, coupled to transmembrane movement of substances	3	44	0.0140804	0.197125	TCONS_00022358;TCONS_00059567;XM_017036574.1
GO:0043492	ATPase activity, coupled to movement of substances	3	44	0.0140804	0.197125	TCONS_00022358;TCONS_00059567;XM_017036574.1
GO:0016462	pyrophosphatase activity	13	605	0.0218359	0.216394	TCONS_00019891;TCONS_00022358;TCONS_00033838;TCONS_00049602;TCONS_00049603;TCONS_00059567;XM_008307710.2;XM_008310589.2;XM_008318360.2;XM_008319149.2;XM_008321270.2;XM_017035295.1;XM_017036574.1
GO:0016818	hydrolase activity, acting on acid anhydrides, in phosphorus-containing anhydrides	13	609	0.0229103	0.216394	TCONS_00019891;TCONS_00022358;TCONS_00033838;TCONS_00049602;TCONS_00049603;TCONS_00059567;XM_008307710.2;XM_008310589.2;XM_008318360.2;XM_008319149.2;XM_008321270.2;XM_017035295.1;XM_017036574.1
GO:0015927	trehalase activity	1	2	0.0229649	0.216394	XM_008309008.2
GO:0016712	oxidoreductase activity, acting on paired donors, with incorporation or reduction of molecular oxygen, reduced flavin or flavoprotein as one donor, and incorporation of one atom of oxygen	1	2	0.0229649	0.216394	XM_008322165.2
GO:0016888	endodeoxyribonuclease activity, producing 5'-phosphomonoesters	1	2	0.0229649	0.216394	XM_008310589.2
GO:0016817	hydrolase activity, acting on acid anhydrides	13	610	0.023185	0.216394	TCONS_00019891;TCONS_00022358;TCONS_00033838;TCONS_00049602;TCONS_00049603;TCONS_00059567;XM_008307710.2;XM_008310589.2;XM_008318360.2;XM_008319149.2;XM_008321270.2;XM_017035295.1;XM_017036574.1
GO:0019842	vitamin binding	3	56	0.0266892	0.235989	TCONS_00039725;XM_008315314.1;XM_008321792.2
GO:0005231	excitatory extracellular ligand-gated ion channel activity	3	59	0.0305371	0.239755	TCONS_00034692;XM_008318579.2;XM_017034941.1
GO:0015399	primary active transmembrane transporter activity	3	60	0.0318813	0.239755	TCONS_00022358;TCONS_00059567;XM_017036574.1
GO:0015405	P-P-bond-hydrolysis-driven transmembrane transporter activity	3	60	0.0318813	0.239755	TCONS_00022358;TCONS_00059567;XM_017036574.1
GO:0005198	structural molecule activity	3	61	0.0332561	0.239755	TCONS_00039335;XM_008318360.2;XM_008319149.2
GO:0004611	phosphoenolpyruvate carboxykinase activity	1	3	0.0342507	0.239755	XM_008307506.2
GO:0008509	anion transmembrane transporter activity	5	158	0.0359412	0.241525	TCONS_00000987;TCONS_00000989;TCONS_00001591;TCONS_00021875;TCONS_00022358
GO:0005230	extracellular ligand-gated ion channel activity	3	67	0.042142	0.255477	TCONS_00034692;XM_008318579.2;XM_017034941.1
GO:0004779	sulfate adenylyltransferase activity	1	4	0.0454072	0.255477	XM_008322443.2
GO:0016778	diphosphotransferase activity	1	4	0.0454072	0.255477	TCONS_00056723
GO:0046921	alpha-(1->6)-fucosyltransferase activity	1	4	0.0454072	0.255477	TCONS_00026655
GO:0046983	protein dimerization activity	4	118	0.0474881	0.255477	TCONS_00019838;XM_008309113.2;XM_008310734.2;XM_008310735.2
GO:0008514	organic anion transmembrane transporter activity	3	71	0.0486624	0.255477	TCONS_00000987;TCONS_00000989;TCONS_00021875
GO:0046943	carboxylic acid transmembrane transporter activity	3	71	0.0486624	0.255477	TCONS_00000987;TCONS_00000989;TCONS_00021875
Biological Process
GO ID	Description	GeneRatio (106)	BgRatio (10297)	pvalue	p.adjust	geneID
GO:0034728	nucleosome organization	5	53	0.000203768	0.0551279	TCONS_00019838;TCONS_00032674;XM_008309113.2;XM_008310734.2;XM_008310735.2
GO:0071824	protein-DNA complex subunit organization	5	54	0.000222739	0.0551279	TCONS_00019838;TCONS_00032674;XM_008309113.2;XM_008310734.2;XM_008310735.2
GO:0005975	carbohydrate metabolic process	7	138	0.000539105	0.0889524	TCONS_00019659;TCONS_00026655;TCONS_00030074;TCONS_00049643;XM_008307506.2;XM_008309008.2;XM_008322784.1
GO:0001654	eye development	6	123	0.0016579	0.162232	TCONS_00006096;TCONS_00006097;TCONS_00042064;TCONS_00073151;XM_008311436.2;XM_008321270.2
GO:0007423	sensory organ development	7	179	0.00244964	0.162232	TCONS_00006096;TCONS_00006097;TCONS_00042064;TCONS_00073151;XM_008311436.2;XM_008321270.2;XM_008334991.2
GO:0070838	divalent metal ion transport	6	133	0.00246326	0.162232	TCONS_00067834;TCONS_00075812;TCONS_00075813;XM_008313687.2;XM_008316830.2;XM_017036574.1
GO:0072511	divalent inorganic cation transport	6	133	0.00246326	0.162232	TCONS_00067834;TCONS_00075812;TCONS_00075813;XM_008313687.2;XM_008316830.2;XM_017036574.1
GO:0006836	neurotransmitter transport	2	9	0.00360515	0.162232	TCONS_00075812;TCONS_00075813
GO:0007269	neurotransmitter secretion	2	9	0.00360515	0.162232	TCONS_00075812;TCONS_00075813
GO:0008105	asymmetric protein localization	2	9	0.00360515	0.162232	TCONS_00006096;TCONS_00006097
GO:0099531	presynaptic process involved in synaptic transmission	2	9	0.00360515	0.162232	TCONS_00075812;TCONS_00075813
GO:0044723	single-organism carbohydrate metabolic process	5	114	0.00635978	0.238575	TCONS_00026655;TCONS_00049643;XM_008307506.2;XM_008309008.2;XM_008322784.1
GO:0023061	signal release	2	13	0.00760422	0.238575	TCONS_00075812;TCONS_00075813
GO:0007268	synaptic transmission	2	15	0.0101003	0.238575	TCONS_00075812;TCONS_00075813
GO:0099536	synaptic signaling	2	15	0.0101003	0.238575	TCONS_00075812;TCONS_00075813
GO:0099537	trans-synaptic signaling	2	15	0.0101003	0.238575	TCONS_00075812;TCONS_00075813
GO:0010755	regulation of plasminogen activation	1	1	0.0102943	0.238575	XM_008319500.2
GO:0010468	regulation of gene expression	5	130	0.0109043	0.238575	TCONS_00069577;TCONS_00075812;TCONS_00075813;XM_008310735.2;XM_008319500.2
GO:0007346	regulation of mitotic cell cycle	2	16	0.0114662	0.238575	TCONS_00049185;XM_017034314.1
GO:0051647	nucleus localization	2	16	0.0114662	0.238575	TCONS_00006096;TCONS_00006097
GO:0071822	protein complex subunit organization	7	239	0.0115908	0.238575	TCONS_00019838;TCONS_00032674;XM_008309113.2;XM_008310734.2;XM_008310735.2;XM_008318360.2;XM_008319149.2
GO:0006325	chromatin organization	5	133	0.0119526	0.238575	TCONS_00019838;TCONS_00032674;XM_008309113.2;XM_008310734.2;XM_008310735.2
GO:0048167	regulation of synaptic plasticity	2	19	0.0160153	0.238575	TCONS_00075812;TCONS_00075813
GO:0050803	regulation of synapse structure or activity	2	19	0.0160153	0.238575	TCONS_00075812;TCONS_00075813
GO:0050804	modulation of synaptic transmission	2	19	0.0160153	0.238575	TCONS_00075812;TCONS_00075813
GO:0010605	negative regulation of macromolecule metabolic process	3	55	0.0188896	0.238575	TCONS_00069577;XM_008310735.2;XM_008319500.2
GO:0007215	glutamate receptor signaling pathway	3	56	0.0198126	0.238575	TCONS_00034692;XM_008318579.2;XM_017034941.1
GO:0003318	cell migration to the midline involved in heart development	1	2	0.0204835	0.238575	TCONS_00033621
GO:0005984	disaccharide metabolic process	1	2	0.0204835	0.238575	XM_008309008.2
GO:0006306	DNA methylation	1	2	0.0204835	0.238575	XM_017035618.1
GO:0006939	smooth muscle contraction	1	2	0.0204835	0.238575	TCONS_00028244
GO:0042428	serotonin metabolic process	1	2	0.0204835	0.238575	XM_008312059.2
GO:0044728	DNA methylation or demethylation	1	2	0.0204835	0.238575	XM_017035618.1
GO:0060026	convergent extension	1	2	0.0204835	0.238575	TCONS_00033621
GO:0060029	convergent extension involved in organogenesis	1	2	0.0204835	0.238575	TCONS_00033621
GO:0060975	cardioblast migration to the midline involved in heart field formation	1	2	0.0204835	0.238575	TCONS_00033621
GO:0070613	regulation of protein processing	1	2	0.0204835	0.238575	XM_008319500.2
GO:1901160	primary amino compound metabolic process	1	2	0.0204835	0.238575	XM_008312059.2
GO:1903317	regulation of protein maturation	1	2	0.0204835	0.238575	XM_008319500.2
GO:0009607	response to biotic stimulus	2	22	0.0212066	0.238575	TCONS_00028244;XM_017035618.1
GO:0016458	gene silencing	2	22	0.0212066	0.238575	TCONS_00069577;XM_008310735.2
GO:0032940	secretion by cell	2	22	0.0212066	0.238575	TCONS_00075812;TCONS_00075813
GO:0043207	response to external biotic stimulus	2	22	0.0212066	0.238575	TCONS_00028244;XM_017035618.1
GO:0051707	response to other organism	2	22	0.0212066	0.238575	TCONS_00028244;XM_017035618.1
GO:0001505	regulation of neurotransmitter levels	2	24	0.0250031	0.261518	TCONS_00075812;TCONS_00075813
GO:0046903	secretion	2	24	0.0250031	0.261518	TCONS_00075812;TCONS_00075813
GO:0048729	tissue morphogenesis	4	111	0.0274615	0.261518	TCONS_00033621;TCONS_00060326;TCONS_00075812;TCONS_00075813
GO:0019318	hexose metabolic process	3	64	0.0280811	0.261518	TCONS_00049643;XM_008307506.2;XM_008322784.1
GO:0001754	eye photoreceptor cell differentiation	2	26	0.0290539	0.261518	TCONS_00006096;TCONS_00006097
GO:0034622	cellular macromolecular complex assembly	3	65	0.0292251	0.261518	XM_008310735.2;XM_008318360.2;XM_008319149.2
GO:0030326	embryonic limb morphogenesis	1	3	0.0305689	0.261518	XM_008311436.2
GO:0070670	response to interleukin-4	1	3	0.0305689	0.261518	XM_008319149.2
GO:0006006	glucose metabolic process	2	27	0.0311709	0.261518	XM_008307506.2;XM_008322784.1
GO:0010628	positive regulation of gene expression	2	27	0.0311709	0.261518	TCONS_00075812;TCONS_00075813
GO:0045893	positive regulation of transcription, DNA-templated	2	27	0.0311709	0.261518	TCONS_00075812;TCONS_00075813
GO:0051091	positive regulation of sequence-specific DNA binding transcription factor activity	2	27	0.0311709	0.261518	TCONS_00075812;TCONS_00075813
GO:0051254	positive regulation of RNA metabolic process	2	27	0.0311709	0.261518	TCONS_00075812;TCONS_00075813
GO:1902680	positive regulation of RNA biosynthetic process	2	27	0.0311709	0.261518	TCONS_00075812;TCONS_00075813
GO:1903508	positive regulation of nucleic acid-templated transcription	2	27	0.0311709	0.261518	TCONS_00075812;TCONS_00075813
GO:0010557	positive regulation of macromolecule biosynthetic process	2	28	0.033347	0.270603	TCONS_00075812;TCONS_00075813
GO:0010629	negative regulation of gene expression	2	28	0.033347	0.270603	TCONS_00069577;XM_008310735.2
GO:0005996	monosaccharide metabolic process	3	69	0.0340449	0.271346	TCONS_00049643;XM_008307506.2;XM_008322784.1
GO:0044262	cellular carbohydrate metabolic process	2	29	0.035581	0.271346	TCONS_00019659;XM_008309008.2
GO:0048592	eye morphogenesis	2	29	0.035581	0.271346	TCONS_00006096;TCONS_00006097
GO:0060429	epithelium development	5	179	0.0373021	0.271346	TCONS_00028244;TCONS_00033621;TCONS_00075812;TCONS_00075813;XM_017035295.1
GO:0051090	regulation of sequence-specific DNA binding transcription factor activity	2	31	0.0402164	0.271346	TCONS_00075812;TCONS_00075813
GO:0035108	limb morphogenesis	1	4	0.0405514	0.271346	XM_008311436.2
GO:0036065	fucosylation	1	4	0.0405514	0.271346	TCONS_00026655
GO:0060173	limb development	1	4	0.0405514	0.271346	XM_008311436.2
GO:0009892	negative regulation of metabolic process	3	74	0.040613	0.271346	TCONS_00069577;XM_008310735.2;XM_008319500.2
GO:0051276	chromosome organization	5	185	0.0420227	0.271346	TCONS_00019838;TCONS_00032674;XM_008309113.2;XM_008310734.2;XM_008310735.2
GO:0031328	positive regulation of cellular biosynthetic process	2	32	0.0426153	0.271346	TCONS_00075812;TCONS_00075813
GO:0045935	positive regulation of nucleobase-containing compound metabolic process	2	32	0.0426153	0.271346	TCONS_00075812;TCONS_00075813
GO:0046530	photoreceptor cell differentiation	2	32	0.0426153	0.271346	TCONS_00006096;TCONS_00006097
GO:0051173	positive regulation of nitrogen compound metabolic process	2	32	0.0426153	0.271346	TCONS_00075812;TCONS_00075813
GO:0051726	regulation of cell cycle	2	32	0.0426153	0.271346	TCONS_00049185;XM_017034314.1
GO:0051641	cellular localization	6	248	0.0426896	0.271346	TCONS_00006096;TCONS_00006097;TCONS_00075812;TCONS_00075813;XM_008317514.1;XM_008324195.2
GO:0007507	heart development	4	129	0.0439575	0.271346	TCONS_00033621;TCONS_00075812;TCONS_00075813;XM_008311436.2
GO:0009891	positive regulation of biosynthetic process	2	33	0.0450664	0.271346	TCONS_00075812;TCONS_00075813
GO:0009888	tissue development	7	319	0.0462322	0.271346	TCONS_00028244;TCONS_00033621;TCONS_00060326;TCONS_00075812;TCONS_00075813;XM_008336250.2;XM_017035295.1

## Sheet: P- V vs. VI GO term
Significantly enriched GO term of stage IV vs. V
Cellular Component
GO ID	Description	GeneRatio (449)	BgRatio (5953)	pvalue	p.adjust	geneID
GO:0005856	cytoskeleton	39	270	4.93392e-05	0.00878237	TCONS_00019887;TCONS_00019891;TCONS_00022370;TCONS_00027171;TCONS_00028244;TCONS_00033163;TCONS_00033838;TCONS_00038277;TCONS_00044026;TCONS_00049602;TCONS_00049603;TCONS_00051245;TCONS_00053419;TCONS_00067285;TCONS_00072394;TCONS_00076791;XM_008307710.2;XM_008310444.2;XM_008312493.2;XM_008314599.2;XM_008315499.2;XM_008317058.2;XM_008317202.2;XM_008317290.2;XM_008317425.2;XM_008318325.1;XM_008318…
GO:0015630	microtubule cytoskeleton	24	140	0.000104866	0.00933305	TCONS_00019887;TCONS_00019891;TCONS_00033163;TCONS_00038277;TCONS_00051245;TCONS_00067285;TCONS_00072394;TCONS_00076791;XM_008307710.2;XM_008310444.2;XM_008314599.2;XM_008315499.2;XM_008317290.2;XM_008318325.1;XM_008318326.2;XM_008318558.2;XM_008319020.2;XM_008319194.2;XM_008321086.2;XM_008327522.2;XM_017031335.1;XM_017032599.1;XM_017035019.1;XM_017039840.1
GO:0043228	non-membrane-bounded organelle	57	475	0.000215707	0.00959898	TCONS_00019838;TCONS_00019887;TCONS_00019891;TCONS_00022311;TCONS_00022370;TCONS_00027171;TCONS_00028244;TCONS_00031679;TCONS_00033163;TCONS_00033838;TCONS_00038277;TCONS_00044026;TCONS_00049602;TCONS_00049603;TCONS_00051245;TCONS_00053419;TCONS_00055040;TCONS_00058329;TCONS_00058330;TCONS_00067285;TCONS_00072394;TCONS_00076791;XM_008307344.2;XM_008307710.2;XM_008309113.2;XM_008310154.2;XM_008310…
GO:0043232	intracellular non-membrane-bounded organelle	57	475	0.000215707	0.00959898	TCONS_00019838;TCONS_00019887;TCONS_00019891;TCONS_00022311;TCONS_00022370;TCONS_00027171;TCONS_00028244;TCONS_00031679;TCONS_00033163;TCONS_00033838;TCONS_00038277;TCONS_00044026;TCONS_00049602;TCONS_00049603;TCONS_00051245;TCONS_00053419;TCONS_00055040;TCONS_00058329;TCONS_00058330;TCONS_00067285;TCONS_00072394;TCONS_00076791;XM_008307344.2;XM_008307710.2;XM_008309113.2;XM_008310154.2;XM_008310…
GO:0030662	coated vesicle membrane	7	20	0.000432287	0.0153894	TCONS_00013241;TCONS_00013242;TCONS_00013243;TCONS_00036322;XM_008317389.2;XM_008317521.2;XM_017032593.1
GO:0030658	transport vesicle membrane	6	16	0.000741885	0.0220093	TCONS_00013241;TCONS_00013242;TCONS_00013243;TCONS_00036322;XM_008317389.2;XM_008317521.2
GO:0005905	coated pit	4	8	0.00174978	0.0439146	TCONS_00013241;TCONS_00013242;TCONS_00013243;XM_008317521.2
GO:0030133	transport vesicle	6	19	0.00206858	0.0439146	TCONS_00013241;TCONS_00013242;TCONS_00013243;TCONS_00036322;XM_008317389.2;XM_008317521.2
GO:0030659	cytoplasmic vesicle membrane	7	26	0.00246711	0.0439146	TCONS_00013241;TCONS_00013242;TCONS_00013243;TCONS_00036322;XM_008317389.2;XM_008317521.2;XM_017032593.1
GO:0044433	cytoplasmic vesicle part	7	26	0.00246711	0.0439146	TCONS_00013241;TCONS_00013242;TCONS_00013243;TCONS_00036322;XM_008317389.2;XM_008317521.2;XM_017032593.1
GO:0012506	vesicle membrane	8	34	0.00310373	0.0480337	TCONS_00013241;TCONS_00013242;TCONS_00013243;TCONS_00036322;XM_008312933.2;XM_008317389.2;XM_008317521.2;XM_017032593.1
GO:0032991	macromolecular complex	83	831	0.00325623	0.0480337	NM_001294194.1;TCONS_00005236;TCONS_00010880;TCONS_00017228;TCONS_00018180;TCONS_00019887;TCONS_00019891;TCONS_00021959;TCONS_00022311;TCONS_00022370;TCONS_00026899;TCONS_00028244;TCONS_00029262;TCONS_00029263;TCONS_00029915;TCONS_00031349;TCONS_00031661;TCONS_00033163;TCONS_00050461;TCONS_00051245;TCONS_00053286;TCONS_00055040;TCONS_00058329;TCONS_00058330;TCONS_00065633;TCONS_00066642;TCONS_000…
GO:0005875	microtubule associated complex	10	50	0.00356246	0.0480337	TCONS_00019887;TCONS_00019891;TCONS_00033163;TCONS_00072394;XM_008307710.2;XM_008314599.2;XM_008327522.2;XM_017031335.1;XM_017032599.1;XM_017035019.1
GO:0044446	intracellular organelle part	60	571	0.00422661	0.0480337	TCONS_00001094;TCONS_00001547;TCONS_00013241;TCONS_00013242;TCONS_00013243;TCONS_00016667;TCONS_00019887;TCONS_00019891;TCONS_00022311;TCONS_00027171;TCONS_00029915;TCONS_00031349;TCONS_00033163;TCONS_00036322;TCONS_00036744;TCONS_00038277;TCONS_00039808;TCONS_00044026;TCONS_00047182;TCONS_00055040;TCONS_00058329;TCONS_00058330;TCONS_00059270;TCONS_00059439;TCONS_00064792;TCONS_00066642;TCONS_000…
GO:0005798	Golgi-associated vesicle	6	22	0.00468585	0.0480337	TCONS_00013241;TCONS_00013242;TCONS_00013243;XM_008317521.2;XM_008319942.2;XM_017032593.1
GO:0000803	sex chromosome	2	2	0.00567709	0.0480337	TCONS_00058329;TCONS_00058330
GO:0031902	late endosome membrane	2	2	0.00567709	0.0480337	TCONS_00016667;XM_008309809.2
GO:0043229	intracellular organelle	191	2200	0.00655405	0.0480337	TCONS_00001094;TCONS_00001547;TCONS_00008061;TCONS_00009124;TCONS_00009126;TCONS_00010112;TCONS_00013241;TCONS_00013242;TCONS_00013243;TCONS_00015147;TCONS_00016013;TCONS_00016667;TCONS_00019838;TCONS_00019887;TCONS_00019891;TCONS_00022311;TCONS_00022370;TCONS_00023359;TCONS_00026899;TCONS_00027171;TCONS_00027536;TCONS_00028244;TCONS_00028399;TCONS_00029915;TCONS_00030836;TCONS_00030837;TCONS_000…
GO:0043226	organelle	194	2239	0.00658932	0.0480337	TCONS_00001094;TCONS_00001547;TCONS_00008061;TCONS_00009124;TCONS_00009126;TCONS_00010112;TCONS_00013241;TCONS_00013242;TCONS_00013243;TCONS_00015147;TCONS_00016013;TCONS_00016667;TCONS_00019838;TCONS_00019887;TCONS_00019891;TCONS_00022311;TCONS_00022370;TCONS_00023359;TCONS_00026899;TCONS_00027171;TCONS_00027536;TCONS_00028244;TCONS_00028399;TCONS_00029915;TCONS_00030836;TCONS_00030837;TCONS_000…
GO:0044422	organelle part	62	606	0.00664921	0.0480337	TCONS_00001094;TCONS_00001547;TCONS_00013241;TCONS_00013242;TCONS_00013243;TCONS_00016667;TCONS_00019887;TCONS_00019891;TCONS_00022311;TCONS_00027171;TCONS_00029915;TCONS_00031349;TCONS_00033163;TCONS_00036322;TCONS_00036744;TCONS_00038277;TCONS_00039808;TCONS_00044026;TCONS_00047182;TCONS_00055040;TCONS_00058329;TCONS_00058330;TCONS_00059270;TCONS_00059439;TCONS_00064792;TCONS_00066642;TCONS_000…
GO:0044430	cytoskeletal part	19	137	0.00671976	0.0480337	TCONS_00019887;TCONS_00019891;TCONS_00027171;TCONS_00033163;TCONS_00038277;TCONS_00044026;TCONS_00072394;XM_008307710.2;XM_008314599.2;XM_008315499.2;XM_008317202.2;XM_008319020.2;XM_008319194.2;XM_008327522.2;XM_017031335.1;XM_017032599.1;XM_017035019.1;XM_017036851.1;XM_017039840.1
GO:0012510	trans-Golgi network transport vesicle membrane	4	11	0.00687189	0.0480337	TCONS_00013241;TCONS_00013242;TCONS_00013243;XM_008317521.2
GO:0030140	trans-Golgi network transport vesicle	4	11	0.00687189	0.0480337	TCONS_00013241;TCONS_00013242;TCONS_00013243;XM_008317521.2
GO:0030660	Golgi-associated vesicle membrane	4	11	0.00687189	0.0480337	TCONS_00013241;TCONS_00013242;TCONS_00013243;XM_008317521.2
GO:0030665	clathrin-coated vesicle membrane	4	11	0.00687189	0.0480337	TCONS_00013241;TCONS_00013242;TCONS_00013243;XM_008317521.2
GO:0044424	intracellular part	241	2857	0.00701616	0.0480337	TCONS_00001094;TCONS_00001547;TCONS_00008061;TCONS_00009124;TCONS_00009126;TCONS_00010112;TCONS_00010880;TCONS_00012179;TCONS_00013241;TCONS_00013242;TCONS_00013243;TCONS_00015147;TCONS_00016013;TCONS_00016492;TCONS_00016667;TCONS_00017228;TCONS_00018180;TCONS_00019838;TCONS_00019883;TCONS_00019887;TCONS_00019891;TCONS_00021959;TCONS_00022311;TCONS_00022370;TCONS_00023359;TCONS_00026899;TCONS_000…
GO:0005622	intracellular	241	2861	0.00761717	0.0502169	TCONS_00001094;TCONS_00001547;TCONS_00008061;TCONS_00009124;TCONS_00009126;TCONS_00010112;TCONS_00010880;TCONS_00012179;TCONS_00013241;TCONS_00013242;TCONS_00013243;TCONS_00015147;TCONS_00016013;TCONS_00016492;TCONS_00016667;TCONS_00017228;TCONS_00018180;TCONS_00019838;TCONS_00019883;TCONS_00019887;TCONS_00019891;TCONS_00021959;TCONS_00022311;TCONS_00022370;TCONS_00023359;TCONS_00026899;TCONS_000…
GO:0005623	cell	279	3380	0.00951041	0.0583742	TCONS_00001094;TCONS_00001508;TCONS_00001547;TCONS_00008061;TCONS_00009124;TCONS_00009126;TCONS_00010112;TCONS_00010880;TCONS_00012179;TCONS_00013241;TCONS_00013242;TCONS_00013243;TCONS_00015147;TCONS_00016013;TCONS_00016492;TCONS_00016667;TCONS_00016695;TCONS_00017228;TCONS_00018180;TCONS_00019390;TCONS_00019391;TCONS_00019394;TCONS_00019838;TCONS_00019883;TCONS_00019887;TCONS_00019891;TCONS_000…
GO:0044464	cell part	279	3380	0.00951041	0.0583742	TCONS_00001094;TCONS_00001508;TCONS_00001547;TCONS_00008061;TCONS_00009124;TCONS_00009126;TCONS_00010112;TCONS_00010880;TCONS_00012179;TCONS_00013241;TCONS_00013242;TCONS_00013243;TCONS_00015147;TCONS_00016013;TCONS_00016492;TCONS_00016667;TCONS_00016695;TCONS_00017228;TCONS_00018180;TCONS_00019390;TCONS_00019391;TCONS_00019394;TCONS_00019838;TCONS_00019883;TCONS_00019887;TCONS_00019891;TCONS_000…
GO:0005924	cell-substrate adherens junction	3	7	0.0118576	0.0680858	TCONS_00053419;XM_008310154.2;XM_017032375.1
GO:0030055	cell-substrate junction	3	7	0.0118576	0.0680858	TCONS_00053419;XM_008310154.2;XM_017032375.1
GO:0005912	adherens junction	3	8	0.0179224	0.0996931	TCONS_00053419;XM_008310154.2;XM_017032375.1
GO:0070161	anchoring junction	3	9	0.025402	0.13514	TCONS_00053419;XM_008310154.2;XM_017032375.1
GO:0000785	chromatin	5	23	0.0258133	0.13514	TCONS_00058329;TCONS_00058330;XM_008310734.2;XM_008313350.2;XM_008314193.2
GO:0098588	bounding membrane of organelle	13	97	0.0293728	0.149382	TCONS_00013241;TCONS_00013242;TCONS_00013243;TCONS_00016667;TCONS_00036322;TCONS_00039808;TCONS_00066642;XM_008308559.2;XM_008309809.2;XM_008317389.2;XM_008317521.2;XM_017032176.1;XM_017032593.1
GO:0099512	supramolecular fiber	6	34	0.0392814	0.184749	TCONS_00038277;TCONS_00044026;XM_008315499.2;XM_008317202.2;XM_008319020.2;XM_017036851.1
GO:0099513	polymeric cytoskeletal fiber	6	34	0.0392814	0.184749	TCONS_00038277;TCONS_00044026;XM_008315499.2;XM_008317202.2;XM_008319020.2;XM_017036851.1
GO:0043234	protein complex	54	567	0.0394408	0.184749	NM_001294194.1;TCONS_00005236;TCONS_00010880;TCONS_00018180;TCONS_00019887;TCONS_00019891;TCONS_00021959;TCONS_00022311;TCONS_00022370;TCONS_00026899;TCONS_00029915;TCONS_00031661;TCONS_00033163;TCONS_00050461;TCONS_00053286;TCONS_00058329;TCONS_00058330;TCONS_00065633;TCONS_00066642;TCONS_00067285;TCONS_00067834;TCONS_00072394;TCONS_00073549;TCONS_00076564;TCONS_00077068;TCONS_00078640;XM_008307…
GO:0005694	chromosome	8	53	0.0433345	0.197783	TCONS_00058329;TCONS_00058330;XM_008310734.2;XM_008310735.2;XM_008313350.2;XM_008314193.2;XM_008315335.2;XM_008316926.1
GO:0012507	ER to Golgi transport vesicle membrane	2	5	0.0487123	0.210258	TCONS_00036322;XM_008317389.2
GO:0030134	ER to Golgi transport vesicle	2	5	0.0487123	0.210258	TCONS_00036322;XM_008317389.2
GO:0044431	Golgi apparatus part	11	84	0.0496115	0.210258	TCONS_00013241;TCONS_00013242;TCONS_00013243;TCONS_00036744;TCONS_00039808;TCONS_00059270;XM_008317521.2;XM_008319194.2;XM_008319942.2;XM_017032176.1;XM_017032593.1
Molecular Function
GO ID	Description	GeneRatio (754)	BgRatio (9525)	pvalue	p.adjust	geneID
GO:0016705	oxidoreductase activity, acting on paired donors, with incorporation or reduction of molecular oxygen	21	101	3.32168e-05	0.0106626	TCONS_00010115;TCONS_00028399;TCONS_00038964;TCONS_00038967;TCONS_00038968;TCONS_00039725;TCONS_00039808;TCONS_00047895;XM_008307200.2;XM_008309160.2;XM_008312059.2;XM_008314545.2;XM_008314546.2;XM_008314850.2;XM_008314981.2;XM_008315314.1;XM_008317630.2;XM_008321778.2;XM_008329798.2;XM_017034293.1;XM_017036059.1
GO:0017111	nucleoside-triphosphatase activity	64	519	0.000210086	0.0337189	TCONS_00004566;TCONS_00019887;TCONS_00019891;TCONS_00022358;TCONS_00033163;TCONS_00033838;TCONS_00035102;TCONS_00038277;TCONS_00038732;TCONS_00041659;TCONS_00045347;TCONS_00047023;TCONS_00049400;TCONS_00049602;TCONS_00049603;TCONS_00051245;TCONS_00053100;TCONS_00055659;TCONS_00056394;TCONS_00057185;TCONS_00057912;TCONS_00059439;TCONS_00071122;TCONS_00076791;TCONS_00081755;TCONS_00083883;TCONS_000…
GO:0016462	pyrophosphatase activity	69	605	0.00111356	0.0812377	TCONS_00004566;TCONS_00019887;TCONS_00019891;TCONS_00022358;TCONS_00033163;TCONS_00033838;TCONS_00035102;TCONS_00038277;TCONS_00038732;TCONS_00041659;TCONS_00045347;TCONS_00047023;TCONS_00049400;TCONS_00049602;TCONS_00049603;TCONS_00051245;TCONS_00053100;TCONS_00055659;TCONS_00056394;TCONS_00057185;TCONS_00057912;TCONS_00059439;TCONS_00069205;TCONS_00071122;TCONS_00076791;TCONS_00081755;TCONS_000…
GO:0016818	hydrolase activity, acting on acid anhydrides, in phosphorus-containing anhydrides	69	609	0.00132642	0.0812377	TCONS_00004566;TCONS_00019887;TCONS_00019891;TCONS_00022358;TCONS_00033163;TCONS_00033838;TCONS_00035102;TCONS_00038277;TCONS_00038732;TCONS_00041659;TCONS_00045347;TCONS_00047023;TCONS_00049400;TCONS_00049602;TCONS_00049603;TCONS_00051245;TCONS_00053100;TCONS_00055659;TCONS_00056394;TCONS_00057185;TCONS_00057912;TCONS_00059439;TCONS_00069205;TCONS_00071122;TCONS_00076791;TCONS_00081755;TCONS_000…
GO:0016817	hydrolase activity, acting on acid anhydrides	69	610	0.00138498	0.0812377	TCONS_00004566;TCONS_00019887;TCONS_00019891;TCONS_00022358;TCONS_00033163;TCONS_00033838;TCONS_00035102;TCONS_00038277;TCONS_00038732;TCONS_00041659;TCONS_00045347;TCONS_00047023;TCONS_00049400;TCONS_00049602;TCONS_00049603;TCONS_00051245;TCONS_00053100;TCONS_00055659;TCONS_00056394;TCONS_00057185;TCONS_00057912;TCONS_00059439;TCONS_00069205;TCONS_00071122;TCONS_00076791;TCONS_00081755;TCONS_000…
GO:0019900	kinase binding	11	50	0.00151846	0.0812377	TCONS_00015147;TCONS_00063689;TCONS_00077293;TCONS_00077294;XM_008308443.2;XM_008308523.2;XM_008308524.2;XM_008310420.1;XM_008318983.2;XM_008319194.2;XM_008320616.2
GO:0004779	sulfate adenylyltransferase activity	3	4	0.00185997	0.0852928	TCONS_00033372;XM_008316661.2;XM_008322443.2
GO:0005198	structural molecule activity	12	61	0.00260352	0.0971853	TCONS_00038277;TCONS_00051245;TCONS_00053419;TCONS_00076791;XM_008310444.2;XM_008312305.2;XM_008317290.2;XM_008318325.1;XM_008318326.2;XM_008319020.2;XM_008321086.2;XM_017032375.1
GO:0016787	hydrolase activity	170	1774	0.00272482	0.0971853	NM_001294231.1;NM_001294239.1;TCONS_00001547;TCONS_00003195;TCONS_00003670;TCONS_00004566;TCONS_00005584;TCONS_00005585;TCONS_00011542;TCONS_00017356;TCONS_00017358;TCONS_00019887;TCONS_00019891;TCONS_00020404;TCONS_00022358;TCONS_00026247;TCONS_00026488;TCONS_00026559;TCONS_00027606;TCONS_00028513;TCONS_00029262;TCONS_00029263;TCONS_00030028;TCONS_00030646;TCONS_00032826;TCONS_00033163;TCONS_000…
GO:0008170	N-methyltransferase activity	7	26	0.0032795	0.100452	TCONS_00003201;TCONS_00061791;TCONS_00061792;TCONS_00061793;TCONS_00067104;XM_008312993.2;XM_008316534.2
GO:0003774	motor activity	8	33	0.00347263	0.100452	TCONS_00019887;TCONS_00019891;TCONS_00033163;XM_008307710.2;XM_008314599.2;XM_017031335.1;XM_017032599.1;XM_017035019.1
GO:0008443	phosphofructokinase activity	7	27	0.00413037	0.100452	TCONS_00012179;TCONS_00042009;TCONS_00042010;XM_008307666.2;XM_008319064.2;XM_008320302.2;XM_008320303.2
GO:0019200	carbohydrate kinase activity	7	27	0.00413037	0.100452	TCONS_00012179;TCONS_00042009;TCONS_00042010;XM_008307666.2;XM_008319064.2;XM_008320302.2;XM_008320303.2
GO:0015631	tubulin binding	9	42	0.00481814	0.100452	TCONS_00019887;TCONS_00019891;TCONS_00033163;XM_008307710.2;XM_008312035.2;XM_008314599.2;XM_017031335.1;XM_017032599.1;XM_017035019.1
GO:0036094	small molecule binding	194	2087	0.00526683	0.100452	TCONS_00004073;TCONS_00004566;TCONS_00005550;TCONS_00006403;TCONS_00007822;TCONS_00012179;TCONS_00012318;TCONS_00012394;TCONS_00013329;TCONS_00013730;TCONS_00015723;TCONS_00016492;TCONS_00017367;TCONS_00019824;TCONS_00019883;TCONS_00019887;TCONS_00019891;TCONS_00020825;TCONS_00022037;TCONS_00022358;TCONS_00026184;TCONS_00026682;TCONS_00027171;TCONS_00027173;TCONS_00028244;TCONS_00028399;TCONS_000…
GO:0016791	phosphatase activity	28	213	0.00527547	0.100452	TCONS_00001547;TCONS_00020404;TCONS_00032826;TCONS_00042009;TCONS_00042010;TCONS_00045043;TCONS_00049962;TCONS_00052177;TCONS_00053027;TCONS_00055158;TCONS_00061316;TCONS_00067285;XM_008308382.2;XM_008310409.2;XM_008313136.2;XM_008313482.2;XM_008316389.2;XM_008319064.2;XM_008320302.2;XM_008320303.2;XM_008320745.2;XM_008321015.2;XM_008322445.2;XM_008323417.2;XM_008323418.2;XM_008337231.2;XM_017031…
GO:0005543	phospholipid binding	13	75	0.00555582	0.100452	TCONS_00012318;TCONS_00016231;TCONS_00030915;TCONS_00033163;TCONS_00037467;TCONS_00047447;TCONS_00047448;XM_008311747.2;XM_008312933.2;XM_008318304.2;XM_008318306.2;XM_017034708.1;XM_017037923.1
GO:0004312	fatty acid synthase activity	2	2	0.00625867	0.100452	TCONS_00027606;XM_008314383.2
GO:0008452	RNA ligase activity	2	2	0.00625867	0.100452	TCONS_00031661;XM_008315299.2
GO:0016297	acyl-[acyl-carrier-protein] hydrolase activity	2	2	0.00625867	0.100452	TCONS_00027606;XM_008314383.2
GO:0044389	ubiquitin-like protein ligase binding	6	24	0.00942598	0.144083	TCONS_00010880;TCONS_00029915;TCONS_00058329;TCONS_00058330;XM_008307608.2;XM_008307609.2
GO:0042623	ATPase activity, coupled	20	146	0.0109261	0.159422	TCONS_00022358;TCONS_00035102;TCONS_00038732;TCONS_00041659;TCONS_00045347;TCONS_00056394;TCONS_00057912;TCONS_00081755;XM_008314014.1;XM_008314265.2;XM_008314415.2;XM_008316376.2;XM_008316760.2;XM_008319288.2;XM_008322770.2;XM_017033938.1;XM_017038033.1;XM_017038034.1;XM_017038035.1;XM_017038036.1
GO:0016887	ATPase activity	20	147	0.0117405	0.163857	TCONS_00022358;TCONS_00035102;TCONS_00038732;TCONS_00041659;TCONS_00045347;TCONS_00056394;TCONS_00057912;TCONS_00081755;XM_008314014.1;XM_008314265.2;XM_008314415.2;XM_008316376.2;XM_008316760.2;XM_008319288.2;XM_008322770.2;XM_017033938.1;XM_017038033.1;XM_017038034.1;XM_017038035.1;XM_017038036.1
GO:0016790	thiolester hydrolase activity	2	3	0.0177876	0.214969	TCONS_00027606;XM_008314383.2
GO:0016886	ligase activity, forming phosphoric ester bonds	2	3	0.0177876	0.214969	TCONS_00031661;XM_008315299.2
GO:0005085	guanyl-nucleotide exchange factor activity	6	28	0.0201446	0.214969	TCONS_00026295;TCONS_00039390;XM_008307381.2;XM_017035267.1;XM_017035273.1;XM_017035683.1
GO:0005088	Ras guanyl-nucleotide exchange factor activity	6	28	0.0201446	0.214969	TCONS_00026295;TCONS_00039390;XM_008307381.2;XM_017035267.1;XM_017035273.1;XM_017035683.1
GO:0001883	purine nucleoside binding	164	1797	0.0208888	0.214969	TCONS_00004073;TCONS_00004566;TCONS_00005550;TCONS_00006403;TCONS_00007822;TCONS_00012179;TCONS_00012318;TCONS_00012394;TCONS_00013329;TCONS_00015723;TCONS_00016492;TCONS_00017367;TCONS_00019824;TCONS_00019883;TCONS_00019887;TCONS_00019891;TCONS_00020825;TCONS_00022358;TCONS_00026184;TCONS_00027171;TCONS_00027173;TCONS_00028244;TCONS_00028620;TCONS_00030074;TCONS_00030076;TCONS_00031661;TCONS_000…
GO:0032549	ribonucleoside binding	164	1797	0.0208888	0.214969	TCONS_00004073;TCONS_00004566;TCONS_00005550;TCONS_00006403;TCONS_00007822;TCONS_00012179;TCONS_00012318;TCONS_00012394;TCONS_00013329;TCONS_00015723;TCONS_00016492;TCONS_00017367;TCONS_00019824;TCONS_00019883;TCONS_00019887;TCONS_00019891;TCONS_00020825;TCONS_00022358;TCONS_00026184;TCONS_00027171;TCONS_00027173;TCONS_00028244;TCONS_00028620;TCONS_00030074;TCONS_00030076;TCONS_00031661;TCONS_000…
GO:0032550	purine ribonucleoside binding	164	1797	0.0208888	0.214969	TCONS_00004073;TCONS_00004566;TCONS_00005550;TCONS_00006403;TCONS_00007822;TCONS_00012179;TCONS_00012318;TCONS_00012394;TCONS_00013329;TCONS_00015723;TCONS_00016492;TCONS_00017367;TCONS_00019824;TCONS_00019883;TCONS_00019887;TCONS_00019891;TCONS_00020825;TCONS_00022358;TCONS_00026184;TCONS_00027171;TCONS_00027173;TCONS_00028244;TCONS_00028620;TCONS_00030074;TCONS_00030076;TCONS_00031661;TCONS_000…
GO:0019203	carbohydrate phosphatase activity	5	21	0.0214812	0.214969	TCONS_00042009;TCONS_00042010;XM_008319064.2;XM_008320302.2;XM_008320303.2
GO:0050308	sugar-phosphatase activity	5	21	0.0214812	0.214969	TCONS_00042009;TCONS_00042010;XM_008319064.2;XM_008320302.2;XM_008320303.2
GO:0001882	nucleoside binding	164	1800	0.0220996	0.214969	TCONS_00004073;TCONS_00004566;TCONS_00005550;TCONS_00006403;TCONS_00007822;TCONS_00012179;TCONS_00012318;TCONS_00012394;TCONS_00013329;TCONS_00015723;TCONS_00016492;TCONS_00017367;TCONS_00019824;TCONS_00019883;TCONS_00019887;TCONS_00019891;TCONS_00020825;TCONS_00022358;TCONS_00026184;TCONS_00027171;TCONS_00027173;TCONS_00028244;TCONS_00028620;TCONS_00030074;TCONS_00030076;TCONS_00031661;TCONS_000…
GO:0003824	catalytic activity	412	4875	0.0259225	0.244739	NM_001294183.1;NM_001294231.1;NM_001294239.1;TCONS_00001094;TCONS_00001547;TCONS_00002950;TCONS_00002951;TCONS_00003195;TCONS_00003201;TCONS_00003670;TCONS_00004073;TCONS_00004566;TCONS_00005550;TCONS_00005584;TCONS_00005585;TCONS_00006403;TCONS_00007822;TCONS_00007873;TCONS_00007876;TCONS_00009685;TCONS_00010115;TCONS_00010304;TCONS_00010851;TCONS_00011542;TCONS_00011795;TCONS_00012179;TCONS_000…
GO:0097367	carbohydrate derivative binding	166	1838	0.0285242	0.25768	TCONS_00004073;TCONS_00004566;TCONS_00005550;TCONS_00006403;TCONS_00007822;TCONS_00012179;TCONS_00012318;TCONS_00012394;TCONS_00013329;TCONS_00013730;TCONS_00015723;TCONS_00016492;TCONS_00017367;TCONS_00019824;TCONS_00019883;TCONS_00019887;TCONS_00019891;TCONS_00020825;TCONS_00022358;TCONS_00026184;TCONS_00027171;TCONS_00027173;TCONS_00028244;TCONS_00028620;TCONS_00030074;TCONS_00030076;TCONS_000…
GO:1902936	phosphatidylinositol bisphosphate binding	3	9	0.0289091	0.25768	TCONS_00037467;XM_008318304.2;XM_008318306.2
GO:0019842	vitamin binding	9	56	0.0305333	0.25768	TCONS_00022037;TCONS_00028399;TCONS_00039725;XM_008314850.2;XM_008314981.2;XM_008315314.1;XM_008329798.2;XM_017034293.1;XM_017036059.1
GO:0008092	cytoskeletal protein binding	17	132	0.0310051	0.25768	TCONS_00019887;TCONS_00019891;TCONS_00033163;TCONS_00033838;TCONS_00049602;TCONS_00049603;TCONS_00053419;XM_008307710.2;XM_008312035.2;XM_008314599.2;XM_008317058.2;XM_008317202.2;XM_008317425.2;XM_017031335.1;XM_017032375.1;XM_017032599.1;XM_017035019.1
GO:0005451	monovalent cation:proton antiporter activity	2	4	0.0337151	0.25768	TCONS_00060167;XM_017032618.1
GO:0015298	solute:cation antiporter activity	2	4	0.0337151	0.25768	TCONS_00060167;XM_017032618.1
GO:0015299	solute:proton antiporter activity	2	4	0.0337151	0.25768	TCONS_00060167;XM_017032618.1
GO:0015491	cation:cation antiporter activity	2	4	0.0337151	0.25768	TCONS_00060167;XM_017032618.1
GO:0004721	phosphoprotein phosphatase activity	19	155	0.0368571	0.266826	TCONS_00020404;TCONS_00032826;TCONS_00045043;TCONS_00049962;TCONS_00052177;TCONS_00053027;TCONS_00055158;TCONS_00061316;TCONS_00067285;XM_008308382.2;XM_008313136.2;XM_008316389.2;XM_008321015.2;XM_008322445.2;XM_008323417.2;XM_008323418.2;XM_008337231.2;XM_017031515.1;XM_017033595.1
GO:0099516	ion antiporter activity	6	32	0.0370776	0.266826	TCONS_00001591;TCONS_00011319;TCONS_00043774;TCONS_00060167;TCONS_00082141;XM_017032618.1
GO:0019899	enzyme binding	17	135	0.0374055	0.266826	TCONS_00010880;TCONS_00015147;TCONS_00029915;TCONS_00058329;TCONS_00058330;TCONS_00063689;TCONS_00077293;TCONS_00077294;XM_008307608.2;XM_008307609.2;XM_008308443.2;XM_008308523.2;XM_008308524.2;XM_008310420.1;XM_008318983.2;XM_008319194.2;XM_008320616.2
GO:0070566	adenylyltransferase activity	3	10	0.0389182	0.267119	TCONS_00033372;XM_008316661.2;XM_008322443.2
GO:0005488	binding	490	5900	0.0391109	0.267119	NM_001294183.1;NM_001294194.1;NM_001294241.1;TCONS_00001094;TCONS_00001547;TCONS_00003195;TCONS_00003887;TCONS_00004003;TCONS_00004004;TCONS_00004073;TCONS_00004426;TCONS_00004428;TCONS_00004566;TCONS_00005550;TCONS_00006403;TCONS_00007276;TCONS_00007558;TCONS_00007822;TCONS_00007873;TCONS_00007876;TCONS_00008317;TCONS_00009185;TCONS_00009751;TCONS_00010064;TCONS_00010112;TCONS_00010880;TCONS_000…
GO:1901981	phosphatidylinositol phosphate binding	4	17	0.040406	0.270215	TCONS_00037467;XM_008318304.2;XM_008318306.2;XM_017037923.1
GO:0015297	antiporter activity	6	33	0.0423994	0.27776	TCONS_00001591;TCONS_00011319;TCONS_00043774;TCONS_00060167;TCONS_00082141;XM_017032618.1
GO:0046983	protein dimerization activity	15	118	0.0452389	0.290434	TCONS_00019838;TCONS_00022311;TCONS_00031679;TCONS_00065633;TCONS_00076564;XM_008307648.2;XM_008309113.2;XM_008310734.2;XM_008310735.2;XM_008313350.2;XM_008315335.2;XM_008322506.2;XM_017031474.1;XM_017035267.1;XM_017035273.1
Biological Process
GO ID	Description	GeneRatio (826)	BgRatio (10297)	pvalue	p.adjust	geneID
GO:0006325	chromatin organization	29	133	5.22662e-07	0.000611514	TCONS_00019838;TCONS_00026899;TCONS_00031679;TCONS_00032674;TCONS_00032676;TCONS_00032677;TCONS_00032681;TCONS_00058329;TCONS_00058330;TCONS_00061791;TCONS_00061792;TCONS_00061793;TCONS_00067104;TCONS_00070151;TCONS_00078522;TCONS_00080866;TCONS_00080872;XM_008309113.2;XM_008309748.2;XM_008310734.2;XM_008310735.2;XM_008312349.2;XM_008313350.2;XM_008314193.2;XM_008315335.2;XM_008315968.2;XM_017031…
GO:0051276	chromosome organization	33	185	9.86443e-06	0.0041858	NM_001297584.1;TCONS_00019838;TCONS_00026899;TCONS_00031679;TCONS_00032674;TCONS_00032676;TCONS_00032677;TCONS_00032681;TCONS_00041659;TCONS_00058329;TCONS_00058330;TCONS_00061791;TCONS_00061792;TCONS_00061793;TCONS_00067104;TCONS_00070151;TCONS_00078522;TCONS_00080866;TCONS_00080872;XM_008309113.2;XM_008309748.2;XM_008310734.2;XM_008310735.2;XM_008312349.2;XM_008313350.2;XM_008314193.2;XM_008314…
GO:0034728	nucleosome organization	15	53	1.11511e-05	0.0041858	TCONS_00019838;TCONS_00031679;TCONS_00032674;TCONS_00032676;TCONS_00032677;TCONS_00032681;XM_008309113.2;XM_008310734.2;XM_008310735.2;XM_008312349.2;XM_008313350.2;XM_008314193.2;XM_008315335.2;XM_017031474.1;XM_017037591.1
GO:0071824	protein-DNA complex subunit organization	15	54	1.43104e-05	0.0041858	TCONS_00019838;TCONS_00031679;TCONS_00032674;TCONS_00032676;TCONS_00032677;TCONS_00032681;XM_008309113.2;XM_008310734.2;XM_008310735.2;XM_008312349.2;XM_008313350.2;XM_008314193.2;XM_008315335.2;XM_017031474.1;XM_017037591.1
GO:0043933	macromolecular complex subunit organization	50	340	1.82731e-05	0.00427591	NM_001297584.1;TCONS_00019838;TCONS_00026899;TCONS_00027171;TCONS_00031679;TCONS_00032674;TCONS_00032676;TCONS_00032677;TCONS_00032681;TCONS_00037039;TCONS_00038277;TCONS_00051245;TCONS_00058329;TCONS_00058330;TCONS_00061791;TCONS_00061792;TCONS_00061793;TCONS_00062447;TCONS_00067104;TCONS_00070151;TCONS_00076791;TCONS_00078522;TCONS_00080866;TCONS_00080872;XM_008307619.2;XM_008309113.2;XM_008309…
GO:0035966	response to topologically incorrect protein	3	3	0.000514465	0.0859891	XM_008307608.2;XM_008307609.2;XM_008315499.2
GO:0035967	cellular response to topologically incorrect protein	3	3	0.000514465	0.0859891	XM_008307608.2;XM_008307609.2;XM_008315499.2
GO:0071822	protein complex subunit organization	34	239	0.000721765	0.105558	NM_001297584.1;TCONS_00019838;TCONS_00027171;TCONS_00031679;TCONS_00032674;TCONS_00032676;TCONS_00032677;TCONS_00032681;TCONS_00037039;TCONS_00038277;TCONS_00051245;TCONS_00062447;TCONS_00076791;XM_008307619.2;XM_008309113.2;XM_008310444.2;XM_008310734.2;XM_008310735.2;XM_008312349.2;XM_008313350.2;XM_008314193.2;XM_008315335.2;XM_008317202.2;XM_008317290.2;XM_008318325.1;XM_008318326.2;XM_008319…
GO:0034622	cellular macromolecular complex assembly	13	65	0.00169445	0.220279	TCONS_00038277;TCONS_00051245;TCONS_00076791;XM_008310444.2;XM_008310735.2;XM_008314248.2;XM_008315335.2;XM_008317290.2;XM_008318325.1;XM_008318326.2;XM_008319020.2;XM_008321086.2;XM_017034403.1
GO:0006996	organelle organization	52	438	0.00258728	0.302711	NM_001297584.1;TCONS_00004073;TCONS_00019838;TCONS_00022311;TCONS_00022370;TCONS_00025341;TCONS_00026899;TCONS_00027171;TCONS_00031679;TCONS_00032674;TCONS_00032676;TCONS_00032677;TCONS_00032681;TCONS_00041659;TCONS_00053419;TCONS_00055158;TCONS_00057920;TCONS_00058329;TCONS_00058330;TCONS_00061791;TCONS_00061792;TCONS_00061793;TCONS_00067104;TCONS_00070151;TCONS_00073151;TCONS_00078522;TCONS_000…
GO:0043623	cellular protein complex assembly	9	41	0.00444624	0.472918	TCONS_00038277;TCONS_00051245;TCONS_00076791;XM_008310444.2;XM_008317290.2;XM_008318325.1;XM_008318326.2;XM_008319020.2;XM_008321086.2
GO:0000338	protein deneddylation	2	2	0.00642769	0.537171	XM_008310529.2;XM_008310530.2
GO:0007565	female pregnancy	2	2	0.00642769	0.537171	TCONS_00058329;TCONS_00058330
GO:0044706	multi-multicellular organism process	2	2	0.00642769	0.537171	TCONS_00058329;TCONS_00058330
GO:1901575	organic substance catabolic process	66	618	0.00933204	0.61792	TCONS_00001094;TCONS_00004566;TCONS_00022358;TCONS_00029915;TCONS_00038277;TCONS_00038732;TCONS_00041565;TCONS_00041639;TCONS_00045347;TCONS_00051245;TCONS_00051279;TCONS_00055659;TCONS_00057185;TCONS_00057634;TCONS_00057636;TCONS_00057912;TCONS_00058329;TCONS_00058330;TCONS_00059439;TCONS_00062268;TCONS_00064554;TCONS_00071122;TCONS_00076791;TCONS_00079179;TCONS_00083218;XM_008307510.2;XM_008307…
GO:0016568	chromatin modification	12	72	0.0114402	0.61792	TCONS_00026899;TCONS_00058329;TCONS_00058330;TCONS_00061791;TCONS_00061792;TCONS_00067104;TCONS_00070151;TCONS_00078522;TCONS_00080866;TCONS_00080872;XM_008309748.2;XM_017034588.1
GO:0016043	cellular component organization	86	850	0.0130438	0.61792	NM_001297584.1;TCONS_00004073;TCONS_00005584;TCONS_00005585;TCONS_00019838;TCONS_00020918;TCONS_00020920;TCONS_00022311;TCONS_00022370;TCONS_00025341;TCONS_00025957;TCONS_00026899;TCONS_00027171;TCONS_00031679;TCONS_00032674;TCONS_00032676;TCONS_00032677;TCONS_00032681;TCONS_00037039;TCONS_00038277;TCONS_00041659;TCONS_00050461;TCONS_00051245;TCONS_00053419;TCONS_00055158;TCONS_00057920;TCONS_000…
GO:0005975	carbohydrate metabolic process	19	138	0.0140168	0.61792	TCONS_00019658;TCONS_00030074;TCONS_00030076;TCONS_00042009;TCONS_00042010;TCONS_00064554;XM_008309008.2;XM_008309264.2;XM_008313147.2;XM_008315499.2;XM_008316024.2;XM_008319064.2;XM_008319664.2;XM_008320164.2;XM_008320302.2;XM_008320303.2;XM_008322445.2;XM_008322784.1;XM_017036484.1
GO:0016311	dephosphorylation	23	178	0.0152733	0.61792	TCONS_00020404;TCONS_00038831;TCONS_00045043;TCONS_00045182;TCONS_00049962;TCONS_00052177;TCONS_00053027;TCONS_00055158;TCONS_00061316;TCONS_00079876;TCONS_00079877;XM_008308382.2;XM_008313136.2;XM_008321015.2;XM_008321117.2;XM_008322445.2;XM_008323417.2;XM_008323418.2;XM_008337231.2;XM_017031515.1;XM_017031769.1;XM_017033595.1;XM_017034314.1
GO:0044710	single-organism metabolic process	175	1887	0.0161574	0.61792	NM_001294183.1;TCONS_00001094;TCONS_00002950;TCONS_00002951;TCONS_00004073;TCONS_00004566;TCONS_00005584;TCONS_00005585;TCONS_00006276;TCONS_00009685;TCONS_00009751;TCONS_00010115;TCONS_00011795;TCONS_00013730;TCONS_00016492;TCONS_00019883;TCONS_00022037;TCONS_00022358;TCONS_00025957;TCONS_00026488;TCONS_00026899;TCONS_00028399;TCONS_00032994;TCONS_00038277;TCONS_00038732;TCONS_00038964;TCONS_000…
GO:0006629	lipid metabolic process	25	199	0.0163916	0.61792	TCONS_00001094;TCONS_00002950;TCONS_00002951;TCONS_00005584;TCONS_00005585;TCONS_00009685;TCONS_00047895;TCONS_00057613;TCONS_00066649;TCONS_00076564;TCONS_00077800;TCONS_00081714;XM_008310409.2;XM_008312787.2;XM_008312925.2;XM_008313493.2;XM_008314545.2;XM_008314546.2;XM_008320194.1;XM_008321778.2;XM_008322290.2;XM_008322445.2;XM_008335496.2;XM_008335521.2;XM_008338472.2
GO:0009056	catabolic process	66	637	0.0174863	0.61792	TCONS_00001094;TCONS_00004566;TCONS_00022358;TCONS_00029915;TCONS_00038277;TCONS_00038732;TCONS_00041565;TCONS_00041639;TCONS_00045347;TCONS_00051245;TCONS_00051279;TCONS_00055659;TCONS_00057185;TCONS_00057634;TCONS_00057636;TCONS_00057912;TCONS_00058329;TCONS_00058330;TCONS_00059439;TCONS_00062268;TCONS_00064554;TCONS_00071122;TCONS_00076791;TCONS_00079179;TCONS_00083218;XM_008307510.2;XM_008307…
GO:0006631	fatty acid metabolic process	10	59	0.0179342	0.61792	TCONS_00001094;TCONS_00002950;TCONS_00002951;TCONS_00047895;XM_008310409.2;XM_008314545.2;XM_008314546.2;XM_008321778.2;XM_008335496.2;XM_008335521.2
GO:0006678	glucosylceramide metabolic process	2	3	0.0182541	0.61792	TCONS_00005584;TCONS_00005585
GO:0018022	peptidyl-lysine methylation	2	3	0.0182541	0.61792	TCONS_00061791;TCONS_00061793
GO:0018195	peptidyl-arginine modification	2	3	0.0182541	0.61792	TCONS_00067104;XM_008320930.2
GO:0044723	single-organism carbohydrate metabolic process	16	114	0.0194222	0.61792	TCONS_00042009;TCONS_00042010;TCONS_00064554;XM_008309008.2;XM_008309264.2;XM_008313147.2;XM_008315499.2;XM_008316024.2;XM_008319064.2;XM_008319664.2;XM_008320164.2;XM_008320302.2;XM_008320303.2;XM_008322445.2;XM_008322784.1;XM_017036484.1
GO:0044255	cellular lipid metabolic process	19	144	0.0212225	0.61792	TCONS_00001094;TCONS_00002950;TCONS_00002951;TCONS_00005584;TCONS_00005585;TCONS_00009685;TCONS_00047895;TCONS_00057613;TCONS_00077800;TCONS_00081714;XM_008310409.2;XM_008314545.2;XM_008314546.2;XM_008321778.2;XM_008322290.2;XM_008322445.2;XM_008335496.2;XM_008335521.2;XM_008338472.2
GO:0010941	regulation of cell death	6	28	0.0213885	0.61792	NM_001297584.1;TCONS_00029915;TCONS_00078522;XM_008319194.2;XM_008321788.2;XM_017036320.1
GO:0042981	regulation of apoptotic process	6	28	0.0213885	0.61792	NM_001297584.1;TCONS_00029915;TCONS_00078522;XM_008319194.2;XM_008321788.2;XM_017036320.1
GO:0043067	regulation of programmed cell death	6	28	0.0213885	0.61792	NM_001297584.1;TCONS_00029915;TCONS_00078522;XM_008319194.2;XM_008321788.2;XM_017036320.1
GO:0006664	glycolipid metabolic process	4	14	0.0214643	0.61792	TCONS_00005584;TCONS_00005585;TCONS_00009685;XM_008338472.2
GO:0007272	ensheathment of neurons	4	14	0.0214643	0.61792	TCONS_00069205;TCONS_00079535;XM_008313263.2;XM_008313264.2
GO:0008366	axon ensheathment	4	14	0.0214643	0.61792	TCONS_00069205;TCONS_00079535;XM_008313263.2;XM_008313264.2
GO:1903509	liposaccharide metabolic process	4	14	0.0214643	0.61792	TCONS_00005584;TCONS_00005585;TCONS_00009685;XM_008338472.2
GO:0071840	cellular component organization or biogenesis	88	893	0.0226114	0.61792	NM_001297584.1;TCONS_00004073;TCONS_00005584;TCONS_00005585;TCONS_00019838;TCONS_00020918;TCONS_00020920;TCONS_00022311;TCONS_00022370;TCONS_00025341;TCONS_00025957;TCONS_00026899;TCONS_00027171;TCONS_00031349;TCONS_00031679;TCONS_00032674;TCONS_00032676;TCONS_00032677;TCONS_00032681;TCONS_00037039;TCONS_00038277;TCONS_00041659;TCONS_00050461;TCONS_00051245;TCONS_00053419;TCONS_00055158;TCONS_000…
GO:0007017	microtubule-based process	12	79	0.0228699	0.61792	NM_001297584.1;TCONS_00019887;TCONS_00019891;TCONS_00033163;TCONS_00072394;XM_008307710.2;XM_008314599.2;XM_008319194.2;XM_008327522.2;XM_017031335.1;XM_017032599.1;XM_017035019.1
GO:0043414	macromolecule methylation	6	29	0.0251944	0.61792	TCONS_00061791;TCONS_00061792;TCONS_00061793;TCONS_00067104;XM_008316534.2;XM_017035618.1
GO:0044262	cellular carbohydrate metabolic process	6	29	0.0251944	0.61792	TCONS_00019658;XM_008309008.2;XM_008309264.2;XM_008316024.2;XM_008320164.2;XM_017036484.1
GO:0044248	cellular catabolic process	61	594	0.0256594	0.61792	TCONS_00001094;TCONS_00004566;TCONS_00022358;TCONS_00029915;TCONS_00038277;TCONS_00038732;TCONS_00041565;TCONS_00041639;TCONS_00045347;TCONS_00051245;TCONS_00051279;TCONS_00055659;TCONS_00057185;TCONS_00057634;TCONS_00057636;TCONS_00057912;TCONS_00058329;TCONS_00058330;TCONS_00059439;TCONS_00062268;TCONS_00071122;TCONS_00076791;TCONS_00079179;TCONS_00083218;XM_008307510.2;XM_008307608.2;XM_008307…
GO:0009607	response to biotic stimulus	5	22	0.0274157	0.61792	NM_001294231.1;TCONS_00017356;TCONS_00017358;TCONS_00028244;XM_017035618.1
GO:0016458	gene silencing	5	22	0.0274157	0.61792	TCONS_00029262;TCONS_00029263;XM_008310735.2;XM_008315335.2;XM_008315686.2
GO:0043207	response to external biotic stimulus	5	22	0.0274157	0.61792	NM_001294231.1;TCONS_00017356;TCONS_00017358;TCONS_00028244;XM_017035618.1
GO:0051707	response to other organism	5	22	0.0274157	0.61792	NM_001294231.1;TCONS_00017356;TCONS_00017358;TCONS_00028244;XM_017035618.1
GO:1901136	carbohydrate derivative catabolic process	43	399	0.0279178	0.61792	TCONS_00004566;TCONS_00022358;TCONS_00038277;TCONS_00038732;TCONS_00045347;TCONS_00051245;TCONS_00055659;TCONS_00057185;TCONS_00057912;TCONS_00059439;TCONS_00071122;TCONS_00076791;XM_008308559.2;XM_008310444.2;XM_008312117.2;XM_008312994.2;XM_008314265.2;XM_008314415.2;XM_008315969.2;XM_008316458.2;XM_008316760.2;XM_008317202.2;XM_008317290.2;XM_008318325.1;XM_008318326.2;XM_008319020.2;XM_008319…
GO:0010942	positive regulation of cell death	3	9	0.0299416	0.61792	TCONS_00029915;XM_008319194.2;XM_008321788.2
GO:0018126	protein hydroxylation	3	9	0.0299416	0.61792	TCONS_00028399;XM_008314981.2;XM_017034293.1
GO:0043065	positive regulation of apoptotic process	3	9	0.0299416	0.61792	TCONS_00029915;XM_008319194.2;XM_008321788.2
GO:0043068	positive regulation of programmed cell death	3	9	0.0299416	0.61792	TCONS_00029915;XM_008319194.2;XM_008321788.2
GO:0032787	monocarboxylic acid metabolic process	10	64	0.0302049	0.61792	TCONS_00001094;TCONS_00002950;TCONS_00002951;TCONS_00047895;XM_008310409.2;XM_008314545.2;XM_008314546.2;XM_008321778.2;XM_008335496.2;XM_008335521.2
GO:0006195	purine nucleotide catabolic process	42	392	0.0321015	0.61792	TCONS_00004566;TCONS_00022358;TCONS_00038277;TCONS_00038732;TCONS_00045347;TCONS_00051245;TCONS_00055659;TCONS_00057185;TCONS_00057912;TCONS_00059439;TCONS_00071122;TCONS_00076791;XM_008308559.2;XM_008310444.2;XM_008312117.2;XM_008312994.2;XM_008314265.2;XM_008314415.2;XM_008315969.2;XM_008316458.2;XM_008316760.2;XM_008317202.2;XM_008317290.2;XM_008318325.1;XM_008318326.2;XM_008319020.2;XM_008319…
GO:0009154	purine ribonucleotide catabolic process	42	392	0.0321015	0.61792	TCONS_00004566;TCONS_00022358;TCONS_00038277;TCONS_00038732;TCONS_00045347;TCONS_00051245;TCONS_00055659;TCONS_00057185;TCONS_00057912;TCONS_00059439;TCONS_00071122;TCONS_00076791;XM_008308559.2;XM_008310444.2;XM_008312117.2;XM_008312994.2;XM_008314265.2;XM_008314415.2;XM_008315969.2;XM_008316458.2;XM_008316760.2;XM_008317202.2;XM_008317290.2;XM_008318325.1;XM_008318326.2;XM_008319020.2;XM_008319…
GO:0009261	ribonucleotide catabolic process	42	392	0.0321015	0.61792	TCONS_00004566;TCONS_00022358;TCONS_00038277;TCONS_00038732;TCONS_00045347;TCONS_00051245;TCONS_00055659;TCONS_00057185;TCONS_00057912;TCONS_00059439;TCONS_00071122;TCONS_00076791;XM_008308559.2;XM_008310444.2;XM_008312117.2;XM_008312994.2;XM_008314265.2;XM_008314415.2;XM_008315969.2;XM_008316458.2;XM_008316760.2;XM_008317202.2;XM_008317290.2;XM_008318325.1;XM_008318326.2;XM_008319020.2;XM_008319…
GO:0072523	purine-containing compound catabolic process	42	392	0.0321015	0.61792	TCONS_00004566;TCONS_00022358;TCONS_00038277;TCONS_00038732;TCONS_00045347;TCONS_00051245;TCONS_00055659;TCONS_00057185;TCONS_00057912;TCONS_00059439;TCONS_00071122;TCONS_00076791;XM_008308559.2;XM_008310444.2;XM_008312117.2;XM_008312994.2;XM_008314265.2;XM_008314415.2;XM_008315969.2;XM_008316458.2;XM_008316760.2;XM_008317202.2;XM_008317290.2;XM_008318325.1;XM_008318326.2;XM_008319020.2;XM_008319…
GO:0009166	nucleotide catabolic process	42	393	0.0332763	0.61792	TCONS_00004566;TCONS_00022358;TCONS_00038277;TCONS_00038732;TCONS_00045347;TCONS_00051245;TCONS_00055659;TCONS_00057185;TCONS_00057912;TCONS_00059439;TCONS_00071122;TCONS_00076791;XM_008308559.2;XM_008310444.2;XM_008312117.2;XM_008312994.2;XM_008314265.2;XM_008314415.2;XM_008315969.2;XM_008316458.2;XM_008316760.2;XM_008317202.2;XM_008317290.2;XM_008318325.1;XM_008318326.2;XM_008319020.2;XM_008319…
GO:0044712	single-organism catabolic process	46	437	0.0336876	0.61792	TCONS_00001094;TCONS_00004566;TCONS_00022358;TCONS_00038277;TCONS_00038732;TCONS_00045347;TCONS_00051245;TCONS_00055659;TCONS_00057185;TCONS_00057912;TCONS_00059439;TCONS_00064554;TCONS_00071122;TCONS_00076791;XM_008308559.2;XM_008310444.2;XM_008312117.2;XM_008312994.2;XM_008314265.2;XM_008314415.2;XM_008315969.2;XM_008316458.2;XM_008316760.2;XM_008317202.2;XM_008317290.2;XM_008318325.1;XM_008318…
GO:0006479	protein methylation	4	16	0.0343443	0.61792	TCONS_00061791;TCONS_00061792;TCONS_00061793;TCONS_00067104
GO:0000086	G2/M transition of mitotic cell cycle	2	4	0.0345738	0.61792	TCONS_00076564;XM_008320616.2
GO:0000394	RNA splicing, via endonucleolytic cleavage and ligation	2	4	0.0345738	0.61792	TCONS_00031661;XM_008315299.2
GO:0001763	morphogenesis of a branching structure	2	4	0.0345738	0.61792	TCONS_00059704;TCONS_00076564
GO:0006620	posttranslational protein targeting to membrane	2	4	0.0345738	0.61792	XM_008313263.2;XM_008313264.2
GO:0032924	activin receptor signaling pathway	2	4	0.0345738	0.61792	TCONS_00039390;XM_017035683.1
GO:0044839	cell cycle G2/M phase transition	2	4	0.0345738	0.61792	TCONS_00076564;XM_008320616.2
GO:0045047	protein targeting to ER	2	4	0.0345738	0.61792	XM_008313263.2;XM_008313264.2
GO:0072599	establishment of protein localization to endoplasmic reticulum	2	4	0.0345738	0.61792	XM_008313263.2;XM_008313264.2
GO:0046434	organophosphate catabolic process	42	395	0.0357254	0.61792	TCONS_00004566;TCONS_00022358;TCONS_00038277;TCONS_00038732;TCONS_00045347;TCONS_00051245;TCONS_00055659;TCONS_00057185;TCONS_00057912;TCONS_00059439;TCONS_00071122;TCONS_00076791;XM_008308559.2;XM_008310444.2;XM_008312117.2;XM_008312994.2;XM_008314265.2;XM_008314415.2;XM_008315969.2;XM_008316458.2;XM_008316760.2;XM_008317202.2;XM_008317290.2;XM_008318325.1;XM_008318326.2;XM_008319020.2;XM_008319…
GO:1901292	nucleoside phosphate catabolic process	42	395	0.0357254	0.61792	TCONS_00004566;TCONS_00022358;TCONS_00038277;TCONS_00038732;TCONS_00045347;TCONS_00051245;TCONS_00055659;TCONS_00057185;TCONS_00057912;TCONS_00059439;TCONS_00071122;TCONS_00076791;XM_008308559.2;XM_008310444.2;XM_008312117.2;XM_008312994.2;XM_008314265.2;XM_008314415.2;XM_008315969.2;XM_008316458.2;XM_008316760.2;XM_008317202.2;XM_008317290.2;XM_008318325.1;XM_008318326.2;XM_008319020.2;XM_008319…
GO:0006470	protein dephosphorylation	20	163	0.0367849	0.61792	TCONS_00020404;TCONS_00045043;TCONS_00045182;TCONS_00049962;TCONS_00052177;TCONS_00053027;TCONS_00055158;TCONS_00061316;XM_008308382.2;XM_008313136.2;XM_008321015.2;XM_008321117.2;XM_008322445.2;XM_008323417.2;XM_008323418.2;XM_008337231.2;XM_017031515.1;XM_017031769.1;XM_017033595.1;XM_017034314.1
GO:0006461	protein complex assembly	19	153	0.0369696	0.61792	NM_001297584.1;TCONS_00037039;TCONS_00038277;TCONS_00051245;TCONS_00062447;TCONS_00076791;XM_008307619.2;XM_008310444.2;XM_008310735.2;XM_008315335.2;XM_008317290.2;XM_008318325.1;XM_008318326.2;XM_008319020.2;XM_008319194.2;XM_008319725.2;XM_008321086.2;XM_008333424.2;XM_017036407.1
GO:0070271	protein complex biogenesis	19	153	0.0369696	0.61792	NM_001297584.1;TCONS_00037039;TCONS_00038277;TCONS_00051245;TCONS_00062447;TCONS_00076791;XM_008307619.2;XM_008310444.2;XM_008310735.2;XM_008315335.2;XM_008317290.2;XM_008318325.1;XM_008318326.2;XM_008319020.2;XM_008319194.2;XM_008319725.2;XM_008321086.2;XM_008333424.2;XM_017036407.1
GO:0065003	macromolecular complex assembly	21	174	0.0384993	0.625697	NM_001297584.1;TCONS_00037039;TCONS_00038277;TCONS_00051245;TCONS_00062447;TCONS_00076791;XM_008307619.2;XM_008310444.2;XM_008310735.2;XM_008314248.2;XM_008315335.2;XM_008317290.2;XM_008318325.1;XM_008318326.2;XM_008319020.2;XM_008319194.2;XM_008319725.2;XM_008321086.2;XM_008333424.2;XM_017034403.1;XM_017036407.1
GO:0019941	modification-dependent protein catabolic process	17	134	0.0392472	0.625697	TCONS_00029915;TCONS_00041565;TCONS_00041639;TCONS_00051279;TCONS_00057634;TCONS_00057636;TCONS_00058329;TCONS_00058330;TCONS_00062268;TCONS_00079179;TCONS_00083218;XM_008307608.2;XM_008307609.2;XM_008314698.1;XM_008315969.2;XM_008318276.2;XM_008322794.2
GO:0043632	modification-dependent macromolecule catabolic process	17	134	0.0392472	0.625697	TCONS_00029915;TCONS_00041565;TCONS_00041639;TCONS_00051279;TCONS_00057634;TCONS_00057636;TCONS_00058329;TCONS_00058330;TCONS_00062268;TCONS_00079179;TCONS_00083218;XM_008307608.2;XM_008307609.2;XM_008314698.1;XM_008315969.2;XM_008318276.2;XM_008322794.2
GO:0034655	nucleobase-containing compound catabolic process	44	420	0.039767	0.625697	TCONS_00004566;TCONS_00022358;TCONS_00038277;TCONS_00038732;TCONS_00045347;TCONS_00051245;TCONS_00055659;TCONS_00057185;TCONS_00057912;TCONS_00059439;TCONS_00071122;TCONS_00076791;XM_008307510.2;XM_008308559.2;XM_008310444.2;XM_008312117.2;XM_008312994.2;XM_008314265.2;XM_008314415.2;XM_008315969.2;XM_008316458.2;XM_008316760.2;XM_008317202.2;XM_008317290.2;XM_008318325.1;XM_008318326.2;XM_008319…
GO:0001764	neuron migration	3	10	0.0402754	0.625697	TCONS_00012794;TCONS_00012798;TCONS_00012805
GO:1901565	organonitrogen compound catabolic process	43	410	0.0410895	0.625697	TCONS_00004566;TCONS_00022358;TCONS_00038277;TCONS_00038732;TCONS_00045347;TCONS_00051245;TCONS_00055659;TCONS_00057185;TCONS_00057912;TCONS_00059439;TCONS_00071122;TCONS_00076791;XM_008308559.2;XM_008310444.2;XM_008312117.2;XM_008312994.2;XM_008314265.2;XM_008314415.2;XM_008315969.2;XM_008316458.2;XM_008316760.2;XM_008317202.2;XM_008317290.2;XM_008318325.1;XM_008318326.2;XM_008319020.2;XM_008319…
GO:0044257	cellular protein catabolic process	17	136	0.0442529	0.625697	TCONS_00029915;TCONS_00041565;TCONS_00041639;TCONS_00051279;TCONS_00057634;TCONS_00057636;TCONS_00058329;TCONS_00058330;TCONS_00062268;TCONS_00079179;TCONS_00083218;XM_008307608.2;XM_008307609.2;XM_008314698.1;XM_008315969.2;XM_008318276.2;XM_008322794.2
GO:0051603	proteolysis involved in cellular protein catabolic process	17	136	0.0442529	0.625697	TCONS_00029915;TCONS_00041565;TCONS_00041639;TCONS_00051279;TCONS_00057634;TCONS_00057636;TCONS_00058329;TCONS_00058330;TCONS_00062268;TCONS_00079179;TCONS_00083218;XM_008307608.2;XM_008307609.2;XM_008314698.1;XM_008315969.2;XM_008318276.2;XM_008322794.2
GO:0030163	protein catabolic process	17	137	0.0469199	0.625697	TCONS_00029915;TCONS_00041565;TCONS_00041639;TCONS_00051279;TCONS_00057634;TCONS_00057636;TCONS_00058329;TCONS_00058330;TCONS_00062268;TCONS_00079179;TCONS_00083218;XM_008307608.2;XM_008307609.2;XM_008314698.1;XM_008315969.2;XM_008318276.2;XM_008322794.2
GO:0044270	cellular nitrogen compound catabolic process	44	426	0.0483705	0.625697	TCONS_00004566;TCONS_00022358;TCONS_00038277;TCONS_00038732;TCONS_00045347;TCONS_00051245;TCONS_00055659;TCONS_00057185;TCONS_00057912;TCONS_00059439;TCONS_00071122;TCONS_00076791;XM_008307510.2;XM_008308559.2;XM_008310444.2;XM_008312117.2;XM_008312994.2;XM_008314265.2;XM_008314415.2;XM_008315969.2;XM_008316458.2;XM_008316760.2;XM_008317202.2;XM_008317290.2;XM_008318325.1;XM_008318326.2;XM_008319…
GO:0046700	heterocycle catabolic process	44	426	0.0483705	0.625697	TCONS_00004566;TCONS_00022358;TCONS_00038277;TCONS_00038732;TCONS_00045347;TCONS_00051245;TCONS_00055659;TCONS_00057185;TCONS_00057912;TCONS_00059439;TCONS_00071122;TCONS_00076791;XM_008307510.2;XM_008308559.2;XM_008310444.2;XM_008312117.2;XM_008312994.2;XM_008314265.2;XM_008314415.2;XM_008315969.2;XM_008316458.2;XM_008316760.2;XM_008317202.2;XM_008317290.2;XM_008318325.1;XM_008318326.2;XM_008319…
GO:1901361	organic cyclic compound catabolic process	44	426	0.0483705	0.625697	TCONS_00004566;TCONS_00022358;TCONS_00038277;TCONS_00038732;TCONS_00045347;TCONS_00051245;TCONS_00055659;TCONS_00057185;TCONS_00057912;TCONS_00059439;TCONS_00071122;TCONS_00076791;XM_008307510.2;XM_008308559.2;XM_008310444.2;XM_008312117.2;XM_008312994.2;XM_008314265.2;XM_008314415.2;XM_008315969.2;XM_008316458.2;XM_008316760.2;XM_008317202.2;XM_008317290.2;XM_008318325.1;XM_008318326.2;XM_008319…
GO:0019439	aromatic compound catabolic process	44	427	0.0499305	0.625697	TCONS_00004566;TCONS_00022358;TCONS_00038277;TCONS_00038732;TCONS_00045347;TCONS_00051245;TCONS_00055659;TCONS_00057185;TCONS_00057912;TCONS_00059439;TCONS_00071122;TCONS_00076791;XM_008307510.2;XM_008308559.2;XM_008310444.2;XM_008312117.2;XM_008312994.2;XM_008314265.2;XM_008314415.2;XM_008315969.2;XM_008316458.2;XM_008316760.2;XM_008317202.2;XM_008317290.2;XM_008318325.1;XM_008318326.2;XM_008319…

## Sheet: B-IV vs. V KEGG pathway
Top 20 enriched pathways of stage VI vs. V
KEGG_A_class	KEGG_B_class	Pathway	B-IV-vs-B-V (99)	All (16691)	Pvalue	Qvalue	Pathway ID	Genes	K_IDs
Environmental Information Processing	Signal transduction	Jak-STAT signaling pathway	9	439	0.0011876	0.0733558	ko04630	TCONS_00053432;TCONS_00077055;TCONS_00078370;NM_001294211.1;XM_008308504.2;XM_008314287.2;XM_008324466.2;XM_008329550.1;XM_008330715.2	K05060+K04705+K05076+K05438+K05438+K04696+K05060+K04696+K05439
Organismal Systems	Endocrine system	Adipocytokine signaling pathway	7	319	0.00289543	0.0733558	ko04920	TCONS_00054571;XM_008314287.2;XM_008325422.2;XM_008329550.1;XM_008330846.2;XM_008330847.2;XM_017041162.1	K05228+K04696+K05228+K04696+K05228+K05228+K05228
Genetic Information Processing	Replication and repair	Nucleotide excision repair	4	105	0.0035224	0.0733558	ko03420	TCONS_00019021;TCONS_00079339;XM_017039138.1;XM_017042803.1	K10846+K10747+K10609+K03142
Environmental Information Processing	Signaling molecules and interaction	Cytokine-cytokine receptor interaction	9	533	0.00437945	0.0733558	ko04060	TCONS_00039478;TCONS_00053432;TCONS_00078370;NM_001294211.1;XM_008308504.2;XM_008324466.2;XM_008327113.2;XM_008328896.2;XM_008330715.2	K05152+K05060+K05076+K05438+K05438+K05060+K05090+K04189+K05439
Cellular Processes	Transport and catabolism	Phagosome	6	392	0.0291709	0.340088	ko04145	TCONS_00068148;XM_008308131.2;XM_008317247.1;XM_008324080.2;XM_008330566.2;XM_008333195.2	K06856+K06503+K03990+K13813+K16857+K02145
Environmental Information Processing	Signal transduction	Calcium signaling pathway	11	980	0.0304557	0.340088	ko04020	TCONS_00015650;TCONS_00026569;TCONS_00033525;TCONS_00039024;TCONS_00039572;TCONS_00068148;TCONS_00075814;XM_008320728.2;XM_008334873.2;XM_017034977.1;XM_017043146.1	K04961+K04963+K19662+K04851+K04211+K06856+K04515+K05850+K04633+K04344+K05853
Environmental Information Processing	Membrane transport	ABC transporters	3	123	0.0367491	0.351742	ko02010	TCONS_00008972;TCONS_00034851;TCONS_00061441	K05641+K05674+K05662
Organismal Systems	Endocrine system	Melanogenesis	7	545	0.0432712	0.362397	ko04916	TCONS_00033525;TCONS_00054571;TCONS_00075814;XM_008325422.2;XM_008330846.2;XM_008330847.2;XM_017041162.1	K19662+K05228+K04515+K05228+K05228+K05228+K05228
Environmental Information Processing	Signal transduction	mTOR signaling pathway	4	267	0.0744475	0.554221	ko04150	TCONS_00033525;TCONS_00084402;XM_008314548.2;XM_008321781.2	K19662+K08267+K08270+K08270
Organismal Systems	Immune system	Intestinal immune network for IgA production	2	81	0.0834886	0.559374	ko04672	TCONS_00068148;XM_008328896.2	K06856+K04189
Genetic Information Processing	Transcription	Basal transcription factors	2	90	0.0997909	0.607817	ko03022	TCONS_00050547;XM_017042803.1	K03128+K03142
Environmental Information Processing	Signaling molecules and interaction	Neuroactive ligand-receptor interaction	10	1087	0.11022	0.615393	ko04080	TCONS_00011000;TCONS_00039572;TCONS_00040337;TCONS_00042621;NM_001294204.1;NM_001294211.1;NM_001294216.1;XM_008308504.2;XM_008330715.2;XM_017036483.1	K04589+K04211+K04216+K04608+K08521+K05438+K08522+K05438+K05439+K05251
Metabolism	Metabolism of cofactors and vitamins	Nicotinate and nicotinamide metabolism	2	105	0.128678	0.663187	ko00760	TCONS_00053380;XM_017032510.1	K00323+K00323
Organismal Systems	Endocrine system	GnRH signaling pathway	5	466	0.143476	0.686633	ko04912	TCONS_00033525;TCONS_00039024;TCONS_00075814;NM_001294204.1;NM_001294216.1	K19662+K04851+K04515+K08521+K08522
Metabolism	Amino acid metabolism	Arginine and proline metabolism	2	119	0.15715	0.701935	ko00330	TCONS_00066100;XM_008313581.2	K00286+K01476
Cellular Processes	Cellular commiunity	Gap junction	4	408	0.223554	0.795809	ko04540	TCONS_00023894;TCONS_00033525;XM_008335836.2;XM_017032909.1	K05701+K19662+K19477+K05701
Genetic Information Processing	Folding, sorting and degradation	Ubiquitin mediated proteolysis	4	415	0.232408	0.795809	ko04120	TCONS_00080222;XM_008314287.2;XM_008329550.1;XM_017039138.1	K10588+K04696+K04696+K10609
Metabolism	Metabolism of other amino acids	Taurine and hypotaurine metabolism	1	46	0.239687	0.795809	ko00430	TCONS_00078358	K01580
Metabolism	Glycan biosynthesis and metabolism	N-Glycan biosynthesis	2	168	0.262915	0.795809	ko00510	TCONS_00035298;TCONS_00062053	K00737+K00779
Environmental Information Processing	Signaling molecules and interaction	ECM-receptor interaction	3	316	0.288895	0.795809	ko04512	TCONS_00057582;TCONS_00081943;XM_008330566.2	K06252+K06252+K16857

## Sheet: B-V vs. VI KEGG pathway
Top 20 enriched pathways of stage V vs. VI
KEGG_A_class	KEGG_B_class	Pathway	B-V-vs-B-VI (1406)	All (16691)	Pvalue	Qvalue	Pathway ID	Genes	K_IDs
Genetic Information Processing	Transcription	Spliceosome	60	360	2.31039e-07	3.67352e-05	ko03040	TCONS_00001336;TCONS_00001337;TCONS_00002403;TCONS_00004004;TCONS_00005271;TCONS_00005272;TCONS_00011334;TCONS_00011338;TCONS_00013866;TCONS_00025950;TCONS_00026666;TCONS_00026682;TCONS_00026683;TCONS_00030687;TCONS_00031349;TCONS_00048942;TCONS_00048944;TCONS_00053593;TCONS_00057707;TCONS_00057708;TCONS_00057710;TCONS_00057712;TCONS_00057713;TCONS_00058823;TCONS_00058825;TCONS_00062872;TCONS_000…	K12822+K12822+K12875+K12897+K12884+K12884+K12838+K12838+K12896+K12822+K12893+K12893+K12893+K12891+K12845+K12837+K12837+K12836+K12890+K12890+K12890+K12890+K12890+K12885+K12885+K12821+K12837+K11093+K12886+K12842+K12842+K12838+K12838+K12890+K12897+K12893+K12818+K12845+K11984+K12823+K12893+K12893+K12864+K12858+K12875+K12828+K12741+K12897+K12837+K12881+K12823+K12831+K12890+K12824+K12886+K11092+K12891+…
Organismal Systems	Circulatory system	Adrenergic signaling in cardiomyocytes	105	828	1.27353e-05	0.00101246	ko04261	TCONS_00000784;TCONS_00003175;TCONS_00003363;TCONS_00014423;TCONS_00026247;TCONS_00026255;TCONS_00028535;TCONS_00029294;TCONS_00029298;TCONS_00029299;TCONS_00029304;TCONS_00030175;TCONS_00032133;TCONS_00035275;TCONS_00037200;TCONS_00037718;TCONS_00039024;TCONS_00040890;TCONS_00041499;TCONS_00041500;TCONS_00042495;TCONS_00044500;TCONS_00044501;TCONS_00048994;TCONS_00056939;TCONS_00062250;TCONS_000…	K11584+K02183+K04456+K00922+K05858+K05858+K04962+K04850+K04850+K04850+K04850+K04515+K04861+K04374+K04851+K04630+K04851+K04864+K04851+K04851+K05850+K05850+K05850+K04872+K04515+K11583+K05870+K05870+K05870+K04450+K06269+K02677+K02677+K09049+K09049+K04351+K08041+K04345+K05870+K02649+K04515+K04515+K04515+K04515+K04515+K02649+K09052+K04863+K04863+K04863+K04456+K05858+K04515+K04515+K04515+K04515+K12314+…
Organismal Systems	Endocrine system	GnRH signaling pathway	64	466	6.57319e-05	0.00348379	ko04912	TCONS_00003175;TCONS_00010112;TCONS_00023359;TCONS_00026247;TCONS_00026255;TCONS_00029294;TCONS_00029298;TCONS_00029299;TCONS_00029304;TCONS_00030175;TCONS_00033050;TCONS_00035275;TCONS_00037200;TCONS_00038874;TCONS_00039024;TCONS_00041499;TCONS_00041500;TCONS_00045012;TCONS_00045014;TCONS_00046214;TCONS_00056939;TCONS_00068228;TCONS_00068229;TCONS_00075357;TCONS_00076780;TCONS_00076835;TCONS_000…	K02183+K04448+K04959+K05858+K05858+K04850+K04850+K04850+K04850+K04515+K03099+K04374+K04851+K04366+K04851+K04851+K04851+K04958+K04958+K04428+K04515+K02677+K02677+K01115+K08041+K04345+K04515+K04515+K04515+K04515+K04515+K05858+K04515+K04515+K04515+K04515+K04374+K04515+K08049+K06068+K04428+K08049+K08049+K19662+K04515+K08041+K08041+K08048+K04440+K03099+K04515+K04515+K04515+K04515+K04851+K04851+K04958+…
Environmental Information Processing	Signal transduction	Calcium signaling pathway	116	980	9.58723e-05	0.00381092	ko04020	TCONS_00001366;TCONS_00003175;TCONS_00004341;TCONS_00006427;TCONS_00012746;TCONS_00013969;TCONS_00015650;TCONS_00019448;TCONS_00023359;TCONS_00026247;TCONS_00026255;TCONS_00026573;TCONS_00026574;TCONS_00027902;TCONS_00027904;TCONS_00027905;TCONS_00027908;TCONS_00028535;TCONS_00029294;TCONS_00029298;TCONS_00029299;TCONS_00029304;TCONS_00030175;TCONS_00034904;TCONS_00034905;TCONS_00035102;TCONS_000…	K10785+K02183+K04603+K04852+K01242+K16059+K04961+K07190+K04959+K05858+K05858+K04963+K04963+K04854+K04854+K04854+K04854+K04962+K04850+K04850+K04850+K04850+K04515+K04344+K04344+K05853+K04851+K04851+K04851+K04851+K05850+K05850+K05850+K04958+K04958+K05849+K05212+K05085+K05085+K04849+K04849+K04515+K04198+K05085+K06856+K06856+K02677+K02677+K05209+K05212+K04604+K04961+K04961+K08041+K04345+K04849+K04849+…
Cellular Processes	Cellular commiunity	Gap junction	56	408	0.000186815	0.00552351	ko04540	TCONS_00004341;TCONS_00006770;TCONS_00017205;TCONS_00017207;TCONS_00023359;TCONS_00023895;TCONS_00023897;TCONS_00026247;TCONS_00026255;TCONS_00033050;TCONS_00037718;TCONS_00038874;TCONS_00045012;TCONS_00045014;TCONS_00068228;TCONS_00068229;TCONS_00073700;TCONS_00076780;TCONS_00076835;XM_008310089.2;XM_008310444.2;XM_008312474.2;XM_008313240.2;XM_008317290.2;XM_008317469.2;XM_008318325.1;XM_008318…	K04603+K07374+K05701+K05701+K04959+K05701+K05701+K05858+K05858+K03099+K04630+K04366+K04958+K04958+K02677+K02677+K04604+K08041+K04345+K05701+K07375+K05701+K05858+K07375+K08049+K07374+K07374+K04630+K04157+K07374+K07374+K07374+K07374+K07374+K07375+K08049+K08049+K19662+K08959+K08959+K07375+K04604+K08041+K07375+K08041+K05701+K05701+K05701+K05701+K08048+K03099+K04958+K07375+K02677+K08042+K04361
Cellular Processes	Cellular commiunity	Adherens junction	71	553	0.00022271	0.00552351	ko04520	TCONS_00001269;TCONS_00009641;TCONS_00009645;TCONS_00009646;TCONS_00009647;TCONS_00009648;TCONS_00012614;TCONS_00017205;TCONS_00017207;TCONS_00017367;TCONS_00023895;TCONS_00023897;TCONS_00036428;TCONS_00036429;TCONS_00048256;TCONS_00048258;TCONS_00048260;TCONS_00048261;TCONS_00048263;TCONS_00058990;TCONS_00066570;TCONS_00068735;TCONS_00068739;TCONS_00068742;TCONS_00068743;TCONS_00068744;TCONS_000…	K05699+K05695+K05695+K05695+K05695+K05695+K05693+K05701+K05701+K03097+K05701+K05701+K04498+K04498+K06086+K06086+K06086+K06086+K06086+K05690+K04498+K04498+K04498+K04498+K04498+K04498+K04501+K05705+K05705+K05695+K05695+K06082+K05701+K05694+K05701+K04427+K05699+K05699+K05699+K05692+K04498+K05692+K03115+K05748+K02105+K05705+K05695+K05695+K05695+K05693+K05693+K05693+K05701+K05701+K05699+K05701+K05701+…
Organismal Systems	Endocrine system	Melanogenesis	70	545	0.000243173	0.00552351	ko04916	TCONS_00003175;TCONS_00016690;TCONS_00026247;TCONS_00026255;TCONS_00030175;TCONS_00036428;TCONS_00036429;TCONS_00037718;TCONS_00038874;TCONS_00040628;TCONS_00040631;TCONS_00056939;TCONS_00059858;TCONS_00061952;TCONS_00062426;TCONS_00062427;TCONS_00062428;TCONS_00064648;TCONS_00066570;TCONS_00068228;TCONS_00068229;TCONS_00068735;TCONS_00068739;TCONS_00068742;TCONS_00068743;TCONS_00068744;TCONS_000…	K02183+K02842+K05858+K05858+K04515+K04498+K04498+K04630+K04366+K09455+K09455+K04515+K04198+K02375+K05870+K05870+K05870+K03083+K04498+K02677+K02677+K04498+K04498+K04498+K04498+K04498+K02353+K08041+K04345+K05870+K04515+K04515+K04515+K04515+K04515+K05858+K04515+K04515+K04515+K04515+K04515+K08049+K04498+K04630+K05870+K05870+K05870+K01827+K08049+K08049+K02235+K19662+K02105+K04515+K08041+K08041+K08048+…
Environmental Information Processing	Signal transduction	MAPK signaling pathway	130	1178	0.000732876	0.0145659	ko04010	TCONS_00002823;TCONS_00002824;TCONS_00002890;TCONS_00003363;TCONS_00006427;TCONS_00010112;TCONS_00012394;TCONS_00013710;TCONS_00014698;TCONS_00015634;TCONS_00016695;TCONS_00025815;TCONS_00027902;TCONS_00027904;TCONS_00027905;TCONS_00027908;TCONS_00029294;TCONS_00029298;TCONS_00029299;TCONS_00029304;TCONS_00030867;TCONS_00030868;TCONS_00031613;TCONS_00032133;TCONS_00033050;TCONS_00034904;TCONS_000…	K04358+K04358+K04414+K04456+K04852+K04448+K04373+K04350+K04439+K04460+K08053+K04379+K04854+K04854+K04854+K04854+K04850+K04850+K04850+K04850+K17614+K17614+K04437+K04861+K03099+K04344+K04344+K04374+K04851+K04366+K04851+K04437+K04864+K04851+K04851+K04377+K04465+K04376+K04406+K04428+K04872+K04849+K04849+K12326+K08018+K08018+K08018+K02187+K02187+K04407+K04459+K04450+K04429+K02677+K02677+K04358+K04345+…
Environmental Information Processing	Signal transduction	ErbB signaling pathway	62	500	0.00131321	0.0216759	ko04012	TCONS_00003363;TCONS_00007303;TCONS_00010112;TCONS_00014423;TCONS_00030175;TCONS_00033050;TCONS_00038874;TCONS_00043014;TCONS_00051686;TCONS_00052059;TCONS_00054114;TCONS_00054115;TCONS_00056939;TCONS_00061556;TCONS_00061558;TCONS_00062098;TCONS_00064648;TCONS_00064808;TCONS_00068228;TCONS_00068229;TCONS_00073685;TCONS_00075674;TCONS_00077700;TCONS_00082313;TCONS_00082316;TCONS_00082320;TCONS_000…	K04456+K17447+K04448+K00922+K04515+K03099+K04366+K04377+K06279+K05725+K05085+K05085+K04515+K05456+K05456+K07365+K03083+K05085+K02677+K02677+K04707+K05733+K02649+K04515+K04515+K04515+K04515+K04515+K02649+K04456+K05859+K04515+K04515+K04515+K04515+K02649+K04515+K07203+K02649+K19662+K05725+K05733+K04515+K02649+K04440+K03099+K04515+K04515+K04515+K04515+K09593+K06279+K05085+K04515+K04440+K04440+K02677+…
Environmental Information Processing	Signal transduction	Wnt signaling pathway	78	661	0.00142974	0.0216759	ko04310	TCONS_00010112;TCONS_00010152;TCONS_00010880;TCONS_00016690;TCONS_00017367;TCONS_00026247;TCONS_00026255;TCONS_00027216;TCONS_00030175;TCONS_00036428;TCONS_00036429;TCONS_00043014;TCONS_00048614;TCONS_00048615;TCONS_00056939;TCONS_00061952;TCONS_00064648;TCONS_00066570;TCONS_00068228;TCONS_00068229;TCONS_00068735;TCONS_00068739;TCONS_00068742;TCONS_00068743;TCONS_00068744;TCONS_00071788;TCONS_000…	K04448+K04508+K03347+K02842+K03097+K05858+K05858+K04496+K04515+K04498+K04498+K04377+K04496+K04496+K04515+K02375+K03083+K04498+K02677+K02677+K04498+K04498+K04498+K04498+K04498+K04501+K02353+K04345+K04515+K04515+K04515+K04515+K04515+K04508+K04427+K04512+K05858+K04515+K04515+K04515+K04515+K08960+K02157+K04515+K04498+K04385+K04451+K04496+K04496+K04496+K04496+K10151+K02235+K19662+K03115+K02105+K04515+…
Cellular Processes	Cellular commiunity	Tight junction	90	784	0.00149959	0.0216759	ko04530	TCONS_00000216;TCONS_00000574;TCONS_00000582;TCONS_00001269;TCONS_00002740;TCONS_00003363;TCONS_00006265;TCONS_00007433;TCONS_00007457;TCONS_00007465;TCONS_00017205;TCONS_00017207;TCONS_00017367;TCONS_00019760;TCONS_00020938;TCONS_00023895;TCONS_00023897;TCONS_00024360;TCONS_00024361;TCONS_00032009;TCONS_00032011;TCONS_00036403;TCONS_00037718;TCONS_00039928;TCONS_00039930;TCONS_00039931;TCONS_000…	K06087+K18051+K18051+K05699+K06095+K04456+K06107+K06108+K06092+K06092+K05701+K05701+K03097+K06106+K06110+K05701+K05701+K06107+K06107+K05629+K05629+K10352+K04630+K06107+K06107+K06107+K06112+K05631+K06101+K10352+K02677+K02677+K06094+K10352+K05705+K05705+K04456+K05701+K05701+K06107+K06107+K05699+K05699+K05699+K06106+K05692+K18952+K04630+K06068+K12755+K06107+K01110+K06107+K06107+K06107+K06098+K06103+…
Cellular Processes	Transport and catabolism	Phagosome	50	392	0.0020575	0.0272619	ko04145	TCONS_00006770;TCONS_00032869;TCONS_00034055;TCONS_00041999;TCONS_00053100;TCONS_00061821;TCONS_00063774;TCONS_00068148;TCONS_00068149;TCONS_00071479;TCONS_00071483;XM_008308277.2;XM_008308291.2;XM_008310444.2;XM_008314141.2;XM_008316217.2;XM_008316632.2;XM_008317290.2;XM_008318325.1;XM_008318326.2;XM_008318962.2;XM_008324080.2;XM_008324433.2;XM_008324570.2;XM_008325312.2;XM_008327767.2;XM_008328…	K07374+K03990+K03990+K10956+K05653+K13884+K06588+K06856+K06856+K10415+K10415+K06560+K06560+K07375+K02154+K03990+K05692+K07375+K07374+K07374+K03662+K13813+K02147+K07374+K07374+K13884+K07374+K07374+K07374+K07375+K05692+K16857+K05654+K07375+K10415+K10415+K07375+K10062+K06560+K06528+K07375+K00921+K00921+K12182+K12182+K06751+K10415+K10415+K10415+K10415
Metabolism	Global and Overview	Biosynthesis of amino acids	29	210	0.00561376	0.0686606	ko01230	TCONS_00001604;TCONS_00043735;TCONS_00053598;TCONS_00055356;TCONS_00056723;TCONS_00064554;TCONS_00066098;TCONS_00077347;XM_008307663.2;XM_008307665.2;XM_008307666.2;XM_008307669.2;XM_008310277.2;XM_008313581.2;XM_008318193.1;XM_008318822.2;XM_008326027.2;XM_008327082.2;XM_008328595.2;XM_008330241.2;XM_008330853.2;XM_008334822.2;XM_008338515.2;XM_017032492.1;XM_017032493.1;XM_017034288.1;XM_017034…	K01807+K00850+K01697+K01940+K00948+K01783+K00286+K00850+K00850+K00850+K00850+K00850+K00030+K01476+K00850+K01689+K01940+K01623+K01783+K01681+K01689+K00850+K00286+K00873+K00873+K00789+K00825+K01689+K01689
Metabolism	Carbohydrate metabolism	Galactose metabolism	18	115	0.0075242	0.0806043	ko00052	TCONS_00035896;TCONS_00035897;TCONS_00043735;TCONS_00045549;TCONS_00045555;TCONS_00068341;TCONS_00076947;TCONS_00076948;TCONS_00077347;XM_008307663.2;XM_008307665.2;XM_008307666.2;XM_008307669.2;XM_008317221.2;XM_008318193.1;XM_008321378.2;XM_008334419.2;XM_008334822.2	K15779+K15779+K00850+K00963+K00963+K12316+K07967+K07967+K00850+K00850+K00850+K00850+K00850+K00963+K00850+K00963+K07967+K00850
Metabolism	Carbohydrate metabolism	Pentose phosphate pathway	16	98	0.00760418	0.0806043	ko00030	TCONS_00001604;TCONS_00035896;TCONS_00035897;TCONS_00043735;TCONS_00056723;TCONS_00064554;TCONS_00077347;XM_008307663.2;XM_008307665.2;XM_008307666.2;XM_008307669.2;XM_008318193.1;XM_008327082.2;XM_008328595.2;XM_008329591.2;XM_008334822.2	K01807+K15779+K15779+K00850+K00948+K01783+K00850+K00850+K00850+K00850+K00850+K00850+K01623+K01783+K01057+K00850
Metabolism	Carbohydrate metabolism	Glycolysis / Gluconeogenesis	25	191	0.01812	0.180068	ko00010	TCONS_00022944;TCONS_00035896;TCONS_00035897;TCONS_00039219;TCONS_00043735;TCONS_00049642;TCONS_00077347;XM_008307663.2;XM_008307665.2;XM_008307666.2;XM_008307669.2;XM_008308514.2;XM_008311631.2;XM_008318193.1;XM_008318822.2;XM_008321068.2;XM_008326564.2;XM_008326565.2;XM_008327082.2;XM_008330853.2;XM_008334822.2;XM_017032492.1;XM_017032493.1;XM_017041117.1;XM_017041118.1	K08074+K15779+K15779+K01895+K00850+K10705+K00850+K00850+K00850+K00850+K00850+K00128+K08074+K00850+K01689+K00162+K00121+K00121+K01623+K01689+K00850+K00873+K00873+K01689+K01689
Cellular Processes	Transport and catabolism	Endocytosis	110	1082	0.0208528	0.195035	ko04144	TCONS_00001547;TCONS_00002167;TCONS_00002981;TCONS_00008898;TCONS_00009595;TCONS_00012833;TCONS_00013241;TCONS_00013242;TCONS_00013243;TCONS_00014698;TCONS_00017767;TCONS_00018008;TCONS_00019390;TCONS_00019391;TCONS_00019746;TCONS_00019749;TCONS_00019750;TCONS_00027171;TCONS_00027173;TCONS_00031937;TCONS_00033190;TCONS_00036582;TCONS_00040767;TCONS_00042930;TCONS_00044128;TCONS_00044986;TCONS_000…	K18467+K18440+K18440+K09526+K12472+K12488+K04646+K04646+K04646+K04439+K11839+K19367+K18468+K18468+K11247+K11247+K11247+K07937+K07937+K12493+K05069+K12485+K12495+K05632+K05755+K12495+K12495+K12484+K12484+K12486+K12494+K12494+K12494+K11248+K05085+K05085+K04679+K04679+K01528+K13305+K13305+K12490+K12494+K05085+K04707+K01115+K01528+K01528+K12487+K08291+K04646+K05633+K05737+K12469+K12469+K19476+K18466+…
Environmental Information Processing	Signal transduction	Jak-STAT signaling pathway	49	439	0.0258097	0.22393	ko04630	TCONS_00003363;TCONS_00006881;TCONS_00008197;TCONS_00014423;TCONS_00033050;TCONS_00033190;TCONS_00034859;TCONS_00036428;TCONS_00036429;TCONS_00037457;TCONS_00038874;TCONS_00043014;TCONS_00043744;TCONS_00053027;TCONS_00053409;TCONS_00053432;TCONS_00054044;TCONS_00058019;TCONS_00066570;TCONS_00068735;TCONS_00068739;TCONS_00068742;TCONS_00068743;TCONS_00068744;TCONS_00077700;TCONS_00078366;TCONS_000…	K04456+K11217+K05064+K00922+K03099+K05069+K04699+K04498+K04498+K04570+K04366+K04377+K11220+K18026+K05058+K05060+K11220+K05059+K04498+K04498+K04498+K04498+K04498+K04498+K02649+K05067+K02649+K04456+K04706+K02649+K04498+K04570+K07203+K11220+K07293+K02649+K10151+K04696+K18026+K14365+K05070+K05406+K02649+K03099+K04498+K11220+K05640+K05640+K05058
Organismal Systems	Endocrine system	Insulin signaling pathway	63	587	0.0271217	0.22393	ko04910	TCONS_00003175;TCONS_00003363;TCONS_00007303;TCONS_00009641;TCONS_00009645;TCONS_00009646;TCONS_00009647;TCONS_00009648;TCONS_00014423;TCONS_00016014;TCONS_00019448;TCONS_00019658;TCONS_00027606;TCONS_00033050;TCONS_00038874;TCONS_00048256;TCONS_00048258;TCONS_00048260;TCONS_00048261;TCONS_00048263;TCONS_00051686;TCONS_00055100;TCONS_00058769;TCONS_00064648;TCONS_00065829;TCONS_00070927;TCONS_000…	K02183+K04456+K17447+K05695+K05695+K05695+K05695+K05695+K00922+K07201+K07190+K07189+K00665+K03099+K04366+K06086+K06086+K06086+K06086+K06086+K06279+K06277+K15909+K03083+K06269+K07192+K11262+K04707+K04345+K02649+K05695+K05695+K02649+K04456+K00665+K02649+K18952+K07203+K02649+K15909+K04696+K00693+K07192+K06069+K05695+K05695+K05695+K02649+K07190+K07189+K04440+K03099+K06086+K06086+K06279+K06269+K04440+…
Cellular Processes	Cellular commiunity	Focal adhesion	92	899	0.0281673	0.22393	ko04510	TCONS_00001269;TCONS_00001508;TCONS_00003363;TCONS_00007303;TCONS_00010112;TCONS_00014423;TCONS_00019992;TCONS_00022445;TCONS_00024128;TCONS_00026705;TCONS_00027834;TCONS_00028880;TCONS_00031120;TCONS_00031121;TCONS_00031613;TCONS_00031795;TCONS_00031799;TCONS_00033050;TCONS_00034807;TCONS_00035457;TCONS_00038874;TCONS_00039493;TCONS_00051686;TCONS_00052059;TCONS_00053419;TCONS_00055045;TCONS_000…	K05699+K13709+K04456+K17447+K04448+K00922+K06271+K06245+K06241+K05637+K06525+K06270+K06482+K06482+K04437+K05459+K05459+K03099+K17457+K05730+K04366+K04437+K06279+K05725+K06271+K06247+K06277+K05730+K05730+K05730+K06588+K03083+K06269+K02677+K02677+K06252+K05733+K02649+K06252+K06252+K06252+K02649+K04456+K06589+K12958+K06245+K05699+K05699+K05699+K06482+K07836+K05692+K02649+K06243+K04437+K12755+K06237+…

## Sheet: P- IV vs. V KEGG pathway
Top 20 enriched pathways of stage VI vs. V
KEGG_A_class	KEGG_B_class	Pathway	P-IV-vs-P-V (212)	All (16691)	Pvalue	Qvalue	Pathway ID	Genes	K_IDs
Metabolism	Nucleotide metabolism	Purine metabolism	19	562	0.000104542	0.00504978	ko00230	TCONS_00016416;TCONS_00016417;TCONS_00016492;TCONS_00028513;TCONS_00053271;TCONS_00056723;TCONS_00059120;TCONS_00063478;XM_008313679.2;XM_008322443.2;XM_008323823.2;XM_008323824.1;XM_008324344.2;XM_008324882.2;XM_008325436.2;XM_008329868.2;XM_008334991.2;XM_017032279.1;XM_017032280.1	K13761+K13761+K10807+K13759+K01081+K00948+K01769+K13761+K10808+K13811+K01769+K01769+K01081+K11787+K13761+K08049+K13758+K13761+K13761
Cellular Processes	Cell growth and death	Cell cycle	15	389	0.000139387	0.00504978	ko04110	TCONS_00027983;TCONS_00041022;NM_001301179.1;NM_001301180.1;XM_008310420.1;XM_008320046.2;XM_008321270.2;XM_008324290.2;XM_008324291.2;XM_008326537.2;XM_008326665.2;XM_008334014.2;XM_008334326.2;XM_017034314.1;XM_017035588.1	K04498+K16197+K04402+K04402+K05868+K02365+K02540+K05868+K05868+K02210+K06627+K03363+K02212+K05866+K06631
Cellular Processes	Cell growth and death	Oocyte meiosis	16	434	0.000140272	0.00504978	ko04114	TCONS_00006403;TCONS_00034227;TCONS_00041022;TCONS_00043783;TCONS_00059627;TCONS_00075812;TCONS_00075813;XM_008320046.2;XM_008324118.2;XM_008327410.2;XM_008327413.2;XM_008328138.1;XM_008329868.2;XM_008333374.2;XM_008334014.2;XM_017035588.1	K04345+K08836+K16197+K04958+K08557+K04515+K04515+K02365+K10318+K08557+K08557+K13056+K08049+K04515+K03363+K06631
Environmental Information Processing	Signaling molecules and interaction	ECM-receptor interaction	12	316	0.000741444	0.020019	ko04512	TCONS_00022443;TCONS_00065418;TCONS_00076412;XM_008314361.2;XM_008318280.2;XM_008320373.2;XM_008320374.2;XM_008329103.2;XM_008330566.2;XM_008330616.1;XM_017031899.1;XM_017034211.1	K05636+K05717+K06237+K06236+K06243+K16338+K16338+K05717+K16857+K06236+K06237+K06525
Cellular Processes	Cell growth and death	p53 signaling pathway	9	217	0.00185813	0.0401356	ko04115	NM_001301179.1;NM_001301180.1;XM_008310420.1;XM_008311101.2;XM_008313679.2;XM_008319500.2;XM_008324290.2;XM_008324291.2;XM_008330566.2	K04402+K04402+K05868+K10129+K10808+K03982+K05868+K05868+K16857
Genetic Information Processing	Replication and repair	DNA replication	5	94	0.00694218	0.124959	ko03030	TCONS_00017941;XM_008310589.2;XM_008321270.2;XM_008326537.2;XM_008334326.2	K10742+K10742+K02540+K02210+K02212
Organismal Systems	Endocrine system	Adipocytokine signaling pathway	9	319	0.0210045	0.32407	ko04920	TCONS_00039537;TCONS_00054571;XM_008307506.2;XM_008310161.2;XM_008314287.2;XM_008318595.2;XM_008324696.2;XM_008325422.2;XM_008329550.1	K07210+K05228+K01596+K05231+K04696+K07203+K07187+K05228+K04696
Organismal Systems	Endocrine system	Progesterone-mediated oocyte maturation	8	329	0.0593951	0.700034	ko04914	TCONS_00006403;XM_008310420.1;XM_008324290.2;XM_008324291.2;XM_008326665.2;XM_008329868.2;XM_017034314.1;XM_017035588.1	K04345+K05868+K05868+K05868+K06627+K08049+K05866+K06631
Cellular Processes	Cellular commiunity	Focal adhesion	17	899	0.0659977	0.700034	ko04510	TCONS_00007303;TCONS_00014165;TCONS_00022443;TCONS_00039489;TCONS_00051686;TCONS_00052063;TCONS_00065418;TCONS_00076412;XM_008314361.2;XM_008318280.2;XM_008318359.2;XM_008329103.2;XM_008330566.2;XM_008330616.1;XM_017031899.1;XM_017034211.1;XM_017035175.1	K17447+K05732+K05636+K04437+K06279+K05725+K05717+K06237+K06236+K06243+K04437+K05717+K16857+K06236+K06237+K06525+K03853
Metabolism	Metabolism of cofactors and vitamins	Folate biosynthesis	2	34	0.0690955	0.700034	ko00790	XM_008320745.2;XM_008335994.2	K01077+K01307
Metabolism	Global and Overview	Biosynthesis of secondary metabolites	20	1135	0.0858666	0.700034	ko01110	TCONS_00003355;TCONS_00003357;TCONS_00020596;TCONS_00030074;TCONS_00049643;TCONS_00052622;TCONS_00053271;TCONS_00056723;XM_008307506.2;XM_008316314.2;XM_008318193.1;XM_008320598.2;XM_008321678.2;XM_008322049.2;XM_008322784.1;XM_008323807.2;XM_008324344.2;XM_008324882.2;XM_008325053.2;XM_008328597.2	K16860+K16860+K00901+K01648+K10705+K00231+K01081+K00948+K01596+K00622+K00850+K00643+K10203+K10244+K01803+K16860+K01081+K11787+K00111+K00355
Organismal Systems	Endocrine system	Melanogenesis	11	545	0.0882448	0.700034	ko04916	TCONS_00006403;TCONS_00027983;TCONS_00030117;TCONS_00030118;TCONS_00030122;TCONS_00054571;TCONS_00075812;TCONS_00075813;XM_008325422.2;XM_008329868.2;XM_008333374.2	K04345+K04498+K04491+K04491+K04491+K05228+K04515+K04515+K05228+K08049+K04515
Genetic Information Processing	Transcription	Spliceosome	8	360	0.0890794	0.700034	ko03040	TCONS_00002403;TCONS_00008624;TCONS_00033810;TCONS_00058822;TCONS_00058823;XM_008307824.2;XM_008330776.2;XM_017040381.1	K12875+K12887+K12823+K12885+K12885+K12842+K12823+K03283
Metabolism	Global and Overview	Microbial metabolism in diverse environments	10	486	0.0918633	0.700034	ko01120	TCONS_00000387;TCONS_00030074;TCONS_00056723;XM_008307506.2;XM_008316314.2;XM_008318193.1;XM_008322443.2;XM_008322784.1;XM_008330688.2;XM_008336345.2	K01800+K01648+K00948+K01596+K00622+K00850+K13811+K01803+K00252+K00485
Metabolism	Biosynthesis of other secondary metabolites	Caffeine metabolism	1	8	0.0972269	0.700034	ko00232	XM_008316314.2	K00622
Metabolism	Energy metabolism	Nitrogen metabolism	2	46	0.11568	0.732419	ko00910	XM_008310191.2;XM_008322572.2	K01672+K18246
Cellular Processes	Transport and catabolism	Phagosome	8	392	0.127334	0.732419	ko04145	TCONS_00066625;XM_008318360.2;XM_008319149.2;XM_008330566.2;XM_008331492.2;XM_008331493.2;XM_008333195.2;XM_008334517.2	K06560+K07374+K07374+K16857+K01368+K01368+K02145+K06560
Environmental Information Processing	Signal transduction	FoxO signaling pathway	10	529	0.137391	0.732419	ko04068	TCONS_00027983;TCONS_00040392;NM_001301179.1;NM_001301180.1;XM_008307506.2;XM_008310420.1;XM_008324290.2;XM_008324291.2;XM_008324696.2;XM_017035588.1	K04498+K17848+K04402+K04402+K01596+K05868+K05868+K05868+K07187+K06631
Organismal Systems	Endocrine system	GnRH signaling pathway	9	466	0.140169	0.732419	ko04912	TCONS_00006403;TCONS_00029303;TCONS_00041496;TCONS_00043783;TCONS_00075812;TCONS_00075813;XM_008310924.2;XM_008329868.2;XM_008333374.2	K04345+K04850+K04851+K04958+K04515+K04515+K04280+K08049+K04515
Metabolism	Xenobiotics biodegradation and metabolism	Drug metabolism - other enzymes	3	103	0.143255	0.732419	ko00983	TCONS_00044089;XM_008316314.2;XM_008323335.2	K01489+K00622+K00757

## Sheet: P-V vs. VI KEGG pathway
Top 20 enriched pathways of stage V vs. VI
KEGG_A_class	KEGG_B_class	Pathway	P-V-vs-P-VI (1489)	All (16691)	Pvalue	Qvalue	Pathway ID	Genes	K_IDs
Genetic Information Processing	Transcription	Spliceosome	66	360	1.16813e-08	1.90405e-06	ko03040	TCONS_00001336;TCONS_00001337;TCONS_00004003;TCONS_00004004;TCONS_00005271;TCONS_00005272;TCONS_00011334;TCONS_00011338;TCONS_00013864;TCONS_00025950;TCONS_00026666;TCONS_00026682;TCONS_00030687;TCONS_00031349;TCONS_00033810;TCONS_00038732;TCONS_00048938;TCONS_00048944;TCONS_00053593;TCONS_00057708;TCONS_00057710;TCONS_00057712;TCONS_00058823;TCONS_00070606;TCONS_00074702;TCONS_00077957;XM_008307…	K12822+K12822+K12897+K12897+K12884+K12884+K12838+K12838+K12896+K12822+K12893+K12893+K12891+K12845+K12823+K12858+K12837+K12837+K12836+K12890+K12890+K12890+K12885+K12859+K03283+K12850+K12842+K12842+K12842+K12838+K12890+K12897+K12822+K12893+K12893+K12818+K12845+K11984+K12823+K12893+K12893+K12893+K12864+K12858+K12858+K12875+K12875+K12813+K12880+K12828+K12741+K12897+K12852+K12823+K12823+K12897+K12831+…
Cellular Processes	Transport and catabolism	Lysosome	68	386	3.63493e-08	2.96247e-06	ko04142	TCONS_00002282;TCONS_00005236;TCONS_00006649;TCONS_00007097;TCONS_00013241;TCONS_00013242;TCONS_00013243;TCONS_00017356;TCONS_00017358;TCONS_00027228;TCONS_00030508;TCONS_00066642;TCONS_00068341;TCONS_00071126;TCONS_00079714;TCONS_00080129;TCONS_00082222;NM_001294231.1;NM_001294239.1;XM_008307429.2;XM_008310952.2;XM_008310988.2;XM_008311738.2;XM_008311740.2;XM_008312678.2;XM_008314135.2;XM_008314…	K12307+K12394+K12307+K12396+K04646+K04646+K04646+K01379+K01379+K02154+K01205+K02154+K12316+K12301+K12399+K01365+K04646+K01379+K01363+K01279+K01363+K01366+K12397+K12397+K06546+K01205+K02154+K02155+K01052+K04644+K12393+K14379+K12388+K12382+K01371+K01368+K01137+K12397+K08568+K04645+K04645+K01373+K02154+K12389+K04992+K04992+K12301+K12307+K01368+K01195+K04646+K04646+K05642+K05656+K12384+K04646+K12396+…
Cellular Processes	Transport and catabolism	Phagosome	61	392	1.22364e-05	0.000664847	ko04145	TCONS_00003887;TCONS_00006770;TCONS_00026698;TCONS_00027228;TCONS_00032869;TCONS_00038277;TCONS_00041999;TCONS_00051245;TCONS_00053100;TCONS_00066613;TCONS_00066614;TCONS_00066625;TCONS_00066642;TCONS_00068149;TCONS_00071481;TCONS_00072394;TCONS_00076791;TCONS_00080129;XM_008307086.2;XM_008307087.2;XM_008307648.2;XM_008308966.2;XM_008310444.2;XM_008312826.2;XM_008314138.2;XM_008314619.2;XM_008315…	K10066+K07374+K16857+K02154+K03990+K07374+K10956+K07375+K05653+K06493+K06493+K06560+K02154+K06856+K10415+K10416+K07375+K01365+K08517+K08517+K05719+K10066+K07375+K08488+K02154+K02155+K02150+K05692+K07375+K07374+K07374+K07374+K07375+K01368+K05653+K07374+K07374+K06588+K07374+K10415+K10415+K07374+K07374+K13882+K04392+K02154+K16857+K05654+K01368+K02145+K07375+K07375+K06560+K06528+K16857+K06560+K12182+…
Cellular Processes	Cellular commiunity	Gap junction	61	408	4.16987e-05	0.00161112	ko04540	TCONS_00005013;TCONS_00006403;TCONS_00006770;TCONS_00007551;TCONS_00007822;TCONS_00017207;TCONS_00017208;TCONS_00017210;TCONS_00023359;TCONS_00023896;TCONS_00023899;TCONS_00026247;TCONS_00037063;TCONS_00038277;TCONS_00045016;TCONS_00051245;TCONS_00055659;TCONS_00066566;TCONS_00068228;TCONS_00073570;TCONS_00076791;XM_008310087.2;XM_008310444.2;XM_008312467.2;XM_008312622.2;XM_008317290.2;XM_008318…	K05858+K04345+K07374+K08041+K05089+K05701+K05701+K05701+K04959+K05701+K05701+K05858+K04960+K07374+K04958+K07375+K04634+K08049+K02677+K07373+K07375+K05701+K07375+K05701+K07372+K07375+K08046+K07374+K07374+K07374+K04630+K04630+K07375+K08042+K07374+K07374+K07374+K07374+K07374+K04345+K08049+K08049+K08049+K08959+K08959+K07373+K04604+K07375+K07375+K04634+K04634+K08041+K05701+K08959+K03099+K03099+K02677+…
Metabolism	Global and Overview	Fatty acid metabolism	28	142	4.94208e-05	0.00161112	ko01212	TCONS_00001094;TCONS_00002950;TCONS_00002951;TCONS_00027606;TCONS_00030493;TCONS_00047895;TCONS_00062895;TCONS_00069185;TCONS_00072606;TCONS_00072607;TCONS_00072634;TCONS_00072636;XM_008311487.2;XM_008312311.2;XM_008314126.1;XM_008314383.2;XM_008314545.2;XM_008314546.2;XM_008316886.2;XM_008321778.2;XM_008322048.2;XM_008322049.2;XM_008327617.2;XM_008328008.2;XM_008328766.1;XM_008332202.2;XM_008332…	K07515+K00232+K00232+K00665+K01897+K00507+K07514+K08765+K11262+K11262+K01897+K01897+K10251+K08765+K01897+K00665+K00507+K00507+K01897+K00507+K10244+K10244+K01897+K10703+K07514+K01897+K01897+K11262
Metabolism	Lipid metabolism	Biosynthesis of unsaturated fatty acids	16	64	0.000116894	0.00317562	ko01040	TCONS_00001094;TCONS_00002950;TCONS_00002951;TCONS_00031723;TCONS_00031724;TCONS_00047895;XM_008311487.2;XM_008314545.2;XM_008314546.2;XM_008317993.2;XM_008317994.2;XM_008320085.2;XM_008321778.2;XM_008322048.2;XM_008322049.2;XM_008328008.2	K07515+K00232+K00232+K01068+K01068+K00507+K10251+K00507+K00507+K17360+K17360+K00659+K00507+K10244+K10244+K10703
Metabolism	Lipid metabolism	Fatty acid biosynthesis	13	52	0.000499462	0.0116303	ko00061	TCONS_00027606;TCONS_00030493;TCONS_00072606;TCONS_00072607;TCONS_00072634;TCONS_00072636;XM_008314126.1;XM_008314383.2;XM_008316886.2;XM_008327617.2;XM_008332202.2;XM_008332203.2;XM_017041464.1	K00665+K01897+K11262+K11262+K01897+K01897+K01897+K00665+K01897+K01897+K01897+K01897+K11262
Organismal Systems	Endocrine system	PPAR signaling pathway	30	191	0.00161748	0.0329562	ko03320	TCONS_00002950;TCONS_00002951;TCONS_00030493;TCONS_00047895;TCONS_00048261;TCONS_00050153;TCONS_00056604;TCONS_00062895;TCONS_00069185;TCONS_00069404;TCONS_00072634;TCONS_00072636;NM_001319821.1;XM_008309422.2;XM_008312311.2;XM_008314126.1;XM_008314545.2;XM_008314546.2;XM_008316886.2;XM_008321226.2;XM_008321778.2;XM_008323341.2;XM_008324904.2;XM_008327617.2;XM_008328766.1;XM_008332202.2;XM_008332…	K00232+K00232+K01897+K00507+K06086+K08524+K08524+K07514+K08765+K08525+K01897+K01897+K01059+K08757+K08765+K01897+K00507+K00507+K01897+K08761+K00507+K08753+K08524+K01897+K07514+K01897+K01897+K08764+K01059+K06086
Cellular Processes	Cellular commiunity	Tight junction	91	784	0.00530837	0.0961406	ko04530	TCONS_00000574;TCONS_00001269;TCONS_00002738;TCONS_00002741;TCONS_00007463;TCONS_00017207;TCONS_00017208;TCONS_00017210;TCONS_00017367;TCONS_00019760;TCONS_00019761;TCONS_00023896;TCONS_00023899;TCONS_00024361;TCONS_00026340;TCONS_00032011;TCONS_00033838;TCONS_00036135;TCONS_00036403;TCONS_00036404;TCONS_00039718;TCONS_00039928;TCONS_00049602;TCONS_00049603;TCONS_00051708;TCONS_00051709;TCONS_000…	K18051+K05699+K06095+K06095+K06092+K05701+K05701+K05701+K03097+K06106+K06106+K05701+K05701+K06107+K05702+K05629+K10352+K04456+K10352+K10352+K04513+K06107+K10352+K10352+K06101+K06101+K06103+K06103+K10352+K02677+K10352+K06107+K05705+K06110+K06107+K04237+K05701+K05701+K06107+K05699+K05692+K10352+K10352+K04393+K04630+K04630+K02089+K12755+K01110+K06107+K06107+K06107+K03097+K18625+K06103+K06103+K06095+…
Metabolism	Lipid metabolism	Fatty acid degradation	19	119	0.00899334	0.139644	ko00071	TCONS_00001094;TCONS_00002950;TCONS_00002951;TCONS_00030493;TCONS_00062895;TCONS_00069185;TCONS_00072634;TCONS_00072636;XM_008308514.2;XM_008312311.2;XM_008314126.1;XM_008316886.2;XM_008326565.2;XM_008327617.2;XM_008328766.1;XM_008330688.2;XM_008332202.2;XM_008332203.2;XM_017035075.1	K07515+K00232+K00232+K01897+K07514+K08765+K01897+K01897+K00128+K08765+K01897+K01897+K00121+K01897+K07514+K00252+K01897+K01897+K00252
Environmental Information Processing	Signal transduction	Notch signaling pathway	32	234	0.0099318	0.139644	ko04330	TCONS_00002222;TCONS_00002477;TCONS_00014599;TCONS_00026555;TCONS_00027216;TCONS_00036428;TCONS_00036429;TCONS_00048615;TCONS_00059276;TCONS_00068735;TCONS_00068738;TCONS_00068739;TCONS_00068740;TCONS_00068743;TCONS_00068744;TCONS_00070151;TCONS_00074854;XM_008315732.2;XM_008317470.2;XM_008317471.2;XM_008320060.2;XM_008322403.2;XM_008322405.2;XM_008326556.2;XM_008327122.1;XM_008331627.2;XM_008332…	K06058+K06053+K06051+K06052+K04496+K04498+K04498+K04496+K06061+K04498+K04498+K04498+K04498+K04498+K04498+K06062+K06058+K06052+K04498+K04498+K06058+K04496+K04496+K04496+K04496+K06062+K06051+K06051+K06058+K06059+K04498+K06051
Genetic Information Processing	Folding, sorting and degradation	Proteasome	14	80	0.0106745	0.139644	ko03050	TCONS_00042066;TCONS_00045399;TCONS_00046220;XM_008308778.2;XM_008312608.2;XM_008312761.2;XM_008315969.2;XM_008321264.2;XM_008324445.1;XM_008330394.2;XM_008330938.2;XM_008330945.2;XM_017032695.1;XM_017037457.1	K03037+K06700+K06699+K03028+K03064+K03062+K03061+K06700+K02739+K03033+K02741+K02740+K03039+K06699
Organismal Systems	Endocrine system	Adipocytokine signaling pathway	41	319	0.0111372	0.139644	ko04920	TCONS_00030493;TCONS_00036135;TCONS_00043873;TCONS_00048158;TCONS_00050153;TCONS_00054571;TCONS_00056604;TCONS_00069185;TCONS_00069404;TCONS_00072634;TCONS_00072636;TCONS_00074927;TCONS_00075328;NM_001297585.1;XM_008307690.1;XM_008310161.2;XM_008312311.2;XM_008314126.1;XM_008314287.2;XM_008316886.2;XM_008318331.2;XM_008318595.2;XM_008320114.2;XM_008320937.2;XM_008322756.2;XM_008322759.2;XM_008324…	K01897+K04456+K07297+K04467+K08524+K05228+K08524+K08765+K08525+K01897+K01897+K07359+K16172+K04734+K05231+K05231+K08765+K01897+K04696+K01897+K07210+K07203+K07297+K07299+K03158+K03158+K07187+K08524+K05228+K07293+K01897+K04696+K04692+K05228+K01897+K01897+K07209+K04440+K04440+K07359+K04456
Cellular Processes	Cellular commiunity	Adherens junction	64	553	0.0184086	0.214329	ko04520	TCONS_00001269;TCONS_00009641;TCONS_00009642;TCONS_00009643;TCONS_00017207;TCONS_00017208;TCONS_00017210;TCONS_00017367;TCONS_00023896;TCONS_00023899;TCONS_00026340;TCONS_00029360;TCONS_00030118;TCONS_00030122;TCONS_00033943;TCONS_00036428;TCONS_00036429;TCONS_00039718;TCONS_00048261;TCONS_00051228;TCONS_00058989;TCONS_00058990;TCONS_00058991;TCONS_00067045;TCONS_00068735;TCONS_00068738;TCONS_000…	K05699+K05695+K05695+K05695+K05701+K05701+K05701+K03097+K05701+K05701+K05702+K05747+K04491+K04491+K04492+K04498+K04498+K04513+K06086+K06531+K05690+K05690+K05690+K04468+K04498+K04498+K04498+K04498+K04498+K04498+K04501+K04501+K04501+K05705+K05693+K04237+K06082+K05701+K05701+K05699+K05692+K04498+K04498+K04393+K03097+K05690+K05690+K06593+K04392+K04468+K03115+K02105+K05695+K05695+K05693+K05699+K05701+…
Metabolism	Metabolism of other amino acids	beta-Alanine metabolism	12	71	0.0223845	0.243245	ko00410	TCONS_00001094;TCONS_00033414;TCONS_00062895;TCONS_00067101;TCONS_00078358;XM_008308514.2;XM_008316726.2;XM_008328766.1;XM_008330509.2;XM_008330521.2;XM_008334263.2;XM_017040672.1	K07515+K12259+K07514+K13524+K01580+K00128+K12259+K07514+K13524+K00276+K01580+K00276
Metabolism	Carbohydrate metabolism	Galactose metabolism	17	115	0.026215	0.267065	ko00052	TCONS_00012179;TCONS_00035895;TCONS_00035896;TCONS_00045545;TCONS_00045549;TCONS_00045551;TCONS_00045555;TCONS_00068341;TCONS_00076951;XM_008307663.2;XM_008307666.2;XM_008307669.2;XM_008316988.2;XM_008317221.2;XM_008321378.2;XM_008334419.2;XM_017042287.1	K00850+K15779+K15779+K00963+K00963+K00963+K00963+K12316+K07967+K00850+K00850+K00850+K15779+K00963+K00963+K07967+K07967
Cellular Processes	Cell growth and death	Cell cycle	46	389	0.0295801	0.283621	ko04110	TCONS_00000921;TCONS_00010880;TCONS_00036428;TCONS_00036429;TCONS_00043040;TCONS_00068735;TCONS_00068738;TCONS_00068739;TCONS_00068740;TCONS_00068743;TCONS_00068744;TCONS_00071786;TCONS_00071787;TCONS_00071788;TCONS_00075619;TCONS_00084193;NM_001301179.1;NM_001301180.1;XM_008309892.2;XM_008310420.1;XM_008317470.2;XM_008317471.2;XM_008319398.2;XM_008320046.2;XM_008320134.2;XM_008320616.2;XM_008321…	K06640+K03347+K04498+K04498+K04681+K04498+K04498+K04498+K04498+K04498+K04498+K04501+K04501+K04501+K06671+K03363+K04402+K04402+K06626+K05868+K04498+K04498+K16197+K02365+K02089+K05868+K02540+K04451+K05868+K05868+K02210+K06627+K06670+K03363+K02542+K02212+K04802+K06639+K02603+K05866+K06631+K04501+K06635+K04498+K06671+K03363
Environmental Information Processing	Signal transduction	TGF-beta signaling pathway	34	277	0.0352262	0.318993	ko04350	TCONS_00010880;TCONS_00026698;TCONS_00034117;TCONS_00036428;TCONS_00036429;TCONS_00039718;TCONS_00043040;TCONS_00048735;TCONS_00056515;TCONS_00057433;TCONS_00068735;TCONS_00068738;TCONS_00068739;TCONS_00068740;TCONS_00068743;TCONS_00068744;TCONS_00071786;TCONS_00071787;TCONS_00071788;XM_008307517.2;XM_008317470.2;XM_008317471.2;XM_008320537.2;XM_008325587.2;XM_008328726.2;XM_008330566.2;XM_008336…	K03347+K16857+K04688+K04498+K04498+K04513+K04681+K19559+K04671+K04679+K04498+K04498+K04498+K04498+K04498+K04498+K04501+K04501+K04501+K16620+K04498+K04498+K04680+K04679+K13568+K16857+K04679+K16857+K04663+K04501+K17693+K04678+K04498+K04679
Environmental Information Processing	Signaling molecules and interaction	ECM-receptor interaction	37	316	0.052993	0.442106	ko04512	TCONS_00021836;TCONS_00021839;TCONS_00026698;TCONS_00029371;TCONS_00040518;TCONS_00040525;TCONS_00062317;TCONS_00065418;TCONS_00066613;TCONS_00066614;TCONS_00069944;TCONS_00071557;TCONS_00076412;TCONS_00078145;TCONS_00078148;XM_008307648.2;XM_008311244.2;XM_008311873.2;XM_008312423.2;XM_008314772.2;XM_008319112.2;XM_008319512.2;XM_008320324.2;XM_008320333.2;XM_008320373.2;XM_008323355.2;XM_008324…	K06249+K06249+K16857+K06265+K06255+K06255+K06485+K05717+K06493+K06493+K08131+K08131+K06237+K06252+K06252+K05719+K06245+K03900+K06249+K06482+K06255+K19719+K06237+K06237+K16338+K06584+K06261+K06588+K06237+K06237+K16857+K16857+K06525+K06482+K06254+K06254+K06255
Organismal Systems	Endocrine system	GnRH signaling pathway	52	466	0.0542461	0.442106	ko04912	TCONS_00003175;TCONS_00005013;TCONS_00006403;TCONS_00007551;TCONS_00010112;TCONS_00023359;TCONS_00026247;TCONS_00028620;TCONS_00030175;TCONS_00035275;TCONS_00037063;TCONS_00037200;TCONS_00037205;TCONS_00038637;TCONS_00038638;TCONS_00041498;TCONS_00045016;TCONS_00046211;TCONS_00046214;TCONS_00055659;TCONS_00066566;TCONS_00067911;TCONS_00068228;TCONS_00075814;NM_001294216.1;XM_008310375.1;XM_008310…	K02183+K05858+K04345+K08041+K04448+K04959+K05858+K04430+K04515+K04374+K04960+K04851+K04851+K04853+K04853+K04851+K04958+K04428+K04428+K04634+K08049+K04433+K02677+K04515+K08522+K01398+K04280+K04515+K04515+K04515+K04515+K04374+K08046+K04393+K04515+K08042+K04345+K08049+K08049+K08049+K04634+K04634+K08041+K04440+K03099+K03099+K04280+K04440+K02677+K04448+K04634+K04635
