# Supplementary material for: Brain and Pituitary Transcriptome Analyses Reveal the Differential Regulation of Reproduction-Related LncRNAs and mRNAs in Cynoglossus semilaevis
Source: Front Genet. 2021 Dec 9;12:802953. doi: 10.3389/fgene.2021.802953 (PMC8696122; doi:10.3389/fgene.2021.802953)
Supplement: Supplementary file 3 [file DataSheet2.ZIP › Supplementary Tables/Supplementary Table 7 GSEA significantly enriched GO KEGG.xlsx]

## Sheet: B-GO
GSEA Significantly enriched GO term of stage IV vs. V and stage V vs. VI
Stage IV vs. V
NAME	Description	GO Term(level1)	GO Term(level2)	SIZE	ES	NES	NOM p-val	FDR q-val
GO:0030003	cellular cation homeostasis	Biological Process	biological regulation	32	-0.599514	-1.71546	0	0.241696
GO:0006873	cellular ion homeostasis	Biological Process	biological regulation	32	-0.599514	-1.70374	0.00404858	0.243004
GO:0043009	chordate embryonic development	Biological Process	single-organism process	43	-0.557887	-1.69953	0.00824742	0.227384
GO:0006875	cellular metal ion homeostasis	Biological Process	biological regulation	30	-0.599517	-1.68019	0.00588235	0.238524
Stage V vs. VI
NAME	Description	GO Term(level1)	GO Term(level2)	SIZE	ES	NES	NOM p-val	FDR q-val
GO:0000502	proteasome complex	Cellular Component	cell part	19	0.744166	1.90637	0.00206612	0.107666

## Sheet: B-KEGG
GSEA Significantly enriched KEGG pathway of stage IV vs. V and stage V vs. VI
Stage IV vs. V
NAME	Description	KEGG_A_class	KEGG_B_class	SIZE	ES	NES	NOM p-val	FDR q-val
KO03050	Proteasome	Genetic Information Processing	Folding, sorting and degradation	80	-0.467919	-1.59814	0.00398406	0.177568
KO04744	Phototransduction	Organismal Systems	Sensory system	96	-0.444218	-1.54385	0.00391389	0.162655
KO04115	p53 signaling pathway	Cellular Processes	Cell growth and death	217	0.438381	1.7035	0	0.118817
KO04672	Intestinal immune network for IgA production	Organismal Systems	Immune system	80	0.475272	1.65221	0	0.0961197
KO00460	Cyanoamino acid metabolism	Metabolism	Metabolism of other amino acids	23	0.579391	1.55175	0.0334646	0.1745
KO04620	Toll-like receptor signaling pathway	Organismal Systems	Immune system	268	0.387175	1.54436	0	0.14068
Stage V vs. VI
NAME	Description	KEGG_A_class	KEGG_B_class	SIZE	ES	NES	NOM p-val	FDR q-val
KO00910	Nitrogen metabolism	Metabolism	Energy metabolism	46	-0.492486	-1.47042	0.0220588	0.217725
KO03050	Proteasome	Genetic Information Processing	Folding, sorting and degradation	80	0.599188	2.07057	0	0
KO03060	Protein export	Genetic Information Processing	Folding, sorting and degradation	46	0.533535	1.65321	0	0.052481
KO03008	Ribosome biogenesis in eukaryotes	Genetic Information Processing	Translation	157	0.423943	1.6129	0	0.0585403

## Sheet: P-GO
GSEA Significantly enriched GO term of stage IV vs. V and stage V vs. VI
Stage IV vs. V
NAME	Description	GO Term(level1)	GO Term(level2)	SIZE	ES	NES	NOM p-val	FDR q-val
GO:0008081	phosphoric diester hydrolase activity	Molecular Function	catalytic activity	52	-0.606739	-1.92403	0	0.128408
GO:0004112	cyclic-nucleotide phosphodiesterase activity	Molecular Function	catalytic activity	35	-0.649133	-1.88218	0	0.130568
GO:0019838	growth factor binding	Molecular Function	binding	21	0.787048	1.91146	0	0.0387619
GO:0007049	cell cycle	Biological Process	single-organism process	162	0.54117	1.793	0	0.178329
GO:0051276	chromosome organization	Biological Process	cellular component organization or biogenesis	186	0.521497	1.76473	0	0.183948
GO:0034728	nucleosome organization	Biological Process	cellular component organization or biogenesis	53	0.602007	1.70959	0	0.242036
Stage V vs. VI
NAME	Description	GO Term(level1)	GO Term(level2)	SIZE	ES	NES	NOM p-val	FDR q-val
GO:0015669	gas transport	Biological Process	localization	16	-0.799184	-1.83603	0	0.115959

## Sheet: P-KEGG
GSEA Significantly enriched KEGG pathway of stage IV vs. V and stage V vs. VI
Stage IV vs. V
NAME	Description	KEGG_A_class	KEGG_B_class	SIZE	ES	NES	NOM p-val	FDR q-val
KO04110	Cell cycle	Cellular Processes	Cell growth and death	389	0.559098	2.03892	0	0
KO04115	p53 signaling pathway	Cellular Processes	Cell growth and death	217	0.527421	1.82718	0	0.00592176
KO04620	Toll-like receptor signaling pathway	Organismal Systems	Immune system	268	0.484968	1.70878	0	0.028241
KO00460	Cyanoamino acid metabolism	Metabolism	Metabolism of other amino acids	23	0.651112	1.61115	0.0137694	0.0736168
KO00240	Pyrimidine metabolism	Metabolism	Nucleotide metabolism	278	0.454394	1.60874	0	0.0604617
KO03030	DNA replication	Genetic Information Processing	Replication and repair	94	0.505424	1.59152	0.00138313	0.0646219
KO00450	Selenocompound metabolism	Metabolism	Metabolism of other amino acids	36	0.589451	1.57998	0.0145867	0.0631847
KO04630	Jak-STAT signaling pathway	Environmental Information Processing	Signal transduction	435	0.418771	1.53476	0	0.0921318
KO04145	Phagosome	Cellular Processes	Transport and catabolism	392	0.399776	1.44925	0.00116959	0.205889
KO04621	NOD-like receptor signaling pathway	Organismal Systems	Immune system	139	0.43362	1.42708	0.0145889	0.227687
KO00565	Ether lipid metabolism	Metabolism	Lipid metabolism	118	0.440304	1.42599	0.0196629	0.208696
KO01230	Biosynthesis of amino acids	Metabolism	Global and Overview	210	0.414061	1.42552	0.00759494	0.192292
KO00010	Glycolysis / Gluconeogenesis	Metabolism	Carbohydrate metabolism	190	0.410119	1.40571	0.00791557	0.215207
KO00920	Sulfur metabolism	Metabolism	Energy metabolism	28	0.555364	1.3998	0.0688525	0.213126
KO04142	Lysosome	Cellular Processes	Transport and catabolism	385	0.385266	1.39163	0.00344828	0.213767
KO00790	Folate biosynthesis	Metabolism	Metabolism of cofactors and vitamins	34	0.521532	1.39076	0.0520325	0.202441
KO04210	Apoptosis	Cellular Processes	Cell growth and death	307	0.386947	1.37597	0.0130332	0.218743
KO00970	Aminoacyl-tRNA biosynthesis	Genetic Information Processing	Translation	89	0.43402	1.36124	0.0391304	0.235198
KO00512	Mucin type O-glycan biosynthesis	Metabolism	Glycan biosynthesis and metabolism	108	0.426134	1.35718	0.0362319	0.230691
KO00480	Glutathione metabolism	Metabolism	Metabolism of other amino acids	101	0.425813	1.35698	0.0327635	0.219391
KO00020	Citrate cycle (TCA cycle)	Metabolism	Carbohydrate metabolism	87	0.435421	1.34609	0.0509745	0.23052
KO00520	Amino sugar and nucleotide sugar metabolism	Metabolism	Carbohydrate metabolism	167	0.393384	1.33345	0.0338101	0.246406
KO04914	Progesterone-mediated oocyte maturation	Organismal Systems	Endocrine system	326	0.375327	1.33223	0.00948992	0.238803
KO00830	Retinol metabolism	Metabolism	Metabolism of cofactors and vitamins	85	0.431053	1.33027	0.0555556	0.233264
KO00601	Glycosphingolipid biosynthesis - lacto and neolacto series	Metabolism	Glycan biosynthesis and metabolism	101	0.419376	1.32938	0.0475504	0.225091
KO03460	Fanconi anemia pathway	Genetic Information Processing	Replication and repair	147	0.394635	1.3283	0.0298507	0.218114
KO00051	Fructose and mannose metabolism	Metabolism	Carbohydrate metabolism	145	0.401021	1.32781	0.0400534	0.210689
Stage V vs. VI
NAME	Description	KEGG_A_class	KEGG_B_class	SIZE	ES	NES	NOM p-val	FDR q-val
KO04115	p53 signaling pathway	Cellular Processes	Cell growth and death	217	-0.459009	-1.66437	0	0.0782839
KO04110	Cell cycle	Cellular Processes	Cell growth and death	389	-0.405359	-1.55222	0	0.145274
KO00603	Glycosphingolipid biosynthesis - globo series	Metabolism	Glycan biosynthesis and metabolism	38	-0.534801	-1.51317	0.0148423	0.144938
KO00601	Glycosphingolipid biosynthesis - lacto and neolacto series	Metabolism	Glycan biosynthesis and metabolism	101	-0.457077	-1.50637	0.00372439	0.116901
KO00910	Nitrogen metabolism	Metabolism	Energy metabolism	46	-0.499327	-1.44752	0.0262697	0.168276
KO04621	NOD-like receptor signaling pathway	Organismal Systems	Immune system	139	-0.411805	-1.42528	0.0036036	0.171421
KO00514	Other types of O-glycan biosynthesis	Metabolism	Glycan biosynthesis and metabolism	125	-0.409112	-1.39411	0.0163043	0.201622
KO03030	DNA replication	Genetic Information Processing	Replication and repair	94	-0.42628	-1.39285	0.0176367	0.178447
KO04620	Toll-like receptor signaling pathway	Organismal Systems	Immune system	268	-0.367593	-1.37188	0.00168919	0.192037
KO04512	ECM-receptor interaction	Environmental Information Processing	Signaling molecules and interaction	316	-0.364503	-1.36996	0.00503356	0.175978
KO00760	Nicotinate and nicotinamide metabolism	Metabolism	Metabolism of cofactors and vitamins	105	-0.38781	-1.30105	0.0440917	0.245925
KO03050	Proteasome	Genetic Information Processing	Folding, sorting and degradation	80	0.519582	1.67997	0	0.10123
