# Supplementary material for: Brain and Pituitary Transcriptome Analyses Reveal the Differential Regulation of Reproduction-Related LncRNAs and mRNAs in Cynoglossus semilaevis
Source: Front Genet. 2021 Dec 9;12:802953. doi: 10.3389/fgene.2021.802953 (PMC8696122; doi:10.3389/fgene.2021.802953)
Supplement: Supplementary file 3 [file DataSheet2.ZIP › Supplementary Tables/Supplementary Table 8 DE genes potentially associated with reproduction.xlsx]

## Sheet: Brain
DEG ID	Gene Name	Log2(fold change)
		IV vs. V	V vs. VI
XM_008311812.2	probable G-protein coupled receptor 22（GPR22）	9.41645	-9.41645
XM_008330566.2	thrombospondin-1-like（THBS1）	2.17093	-2.85446
NM_001294211.1	growth hormone（gh）	-6.01632	-0.522006
XM_008325151.2	nuclear receptor subfamily 5 group A member 2-like（NR5A2）	-6.8904	0.241008
NM_001294204.1	gonadotropin subunit beta-2-like precursor（cgbb）	-7.15167	0.161816
NM_001294216.1	glycoprotein hormones alpha chain precursor（cga）	-8.3642	0.757906
XM_008324466.2	interleukin-6 receptor subunit beta（IL6ST）	-8.45533	-3.32193
XM_008330715.2	prolactin-like（prl）	-10.0717	0.601641
XM_017036570.1	interferon-induced GTP-binding protein Mx1（mx）	-6.76288	5.848
XM_008312997.2	ezrin（EZR）	-2.07718	1.58323
XM_008325128.2	fibrinogen beta chain（FGB）	1.31332	-1.51622
XM_008329867.2	adenylate cyclase type 9 isoform X1（ADCY9）	0	13.7663
XM_008333211.2	cytokine receptor common subunit gamma（IL2RG）	0	13.3563
XM_008326825.2	adhesion G protein-coupled receptor L3-like isoform X7（LPHN3）	-7.16323	10.9044
XM_017041338.1	focal adhesion kinase 1-like isoform X2（Ptk2）	0	9.77039
XM_008311949.2	carnitine O-palmitoyltransferase 1, muscle isoform（CPT1A）	0	8.29155
XM_017036162.1	microphthalmia-associated transcription factor isoform X9（Mitf）	0	8.22882
XM_008327744.2	cytoplasmic polyadenylation element-binding protein 4 isoform X1（Cpeb4）	0.935294	1.75145
XM_017038739.1	mitogen-activated protein kinase 10 isoform X1（MAPK10）	-0.0121372	1.5291
XM_017034584.1	mitogen-activated protein kinase 8 isoform X5（mapk8）	0.843939	1.43354
XM_008313910.2	calcium/calmodulin-dependent protein kinase type II subunit gamma isoform X5（CAMK2G）	-0.697991	1.40542
XM_017032354.1	lysosome-associated membrane glycoprotein 1（LAMP1）	-0.118598	1.27223
XM_017034966.1	glycine receptor subunit beta-like（GLRB）	0.103998	1.21326
XM_008314918.2	nuclear protein localization protein 4 homolog（NPLOC4）	-0.106296	1.13699
XM_017037909.1	erine/threonine-protein phosphatase PP1-beta catalytic subunit（ppp1cb）	0.00121228	-1.1797
XM_008319968.2	protein kinase C delta type（PRKCD）	0.446883	-1.29678
XM_017036668.1	inositol 1,4,5-trisphosphate receptor type 1-like（ITPR1）	0.272022	-1.37868
XM_008316513.2	cyclic AMP-dependent transcription factor ATF-4-like（atf4）	-0.0818527	-1.44653
XM_008330122.2	protein kinase C beta type（prkcbb）	-0.035438	-1.60461
XM_008338487.2	adenylate cyclase type 1-like（ADCY1）	-0.174225	-1.60666
XM_017040664.1	protein kinase C alpha type（Prkca）	0.236634	-1.72474
XM_017036609.1	voltage-dependent L-type calcium channel subunit alpha-1D-like（CACNA1D）	0.102686	-1.74802
XM_017040834.1	transcription factor AP-1（JUN）	0.710223	-2.12887
XM_008334993.2	cAMP-responsive element modulator-like isoform X2（CREM）	0.83048	-2.34975
XM_017038736.1	calcium/calmodulin-dependent protein kinase type II subunit beta isoform X4（Camk2b）	0.137779	-2.52081
NM_001294183.1	aromatase isoform X1（cyp19a1）	-0.00491139	-3.22947
XM_008322371.2	like serine/threonine-protein kinase isoform X1（Slk）	1.09686	-8.00375
TCONS_00046998	steroid 17-alpha-hydroxylase/17,20 lyase precursor（cyp17a1）	1.57116	-8.43741
XM_008316985.2	calcium/calmodulin-dependent protein kinase type II delta 2 chain isoform X9（camk2d2）	0.861433	-11.4902
XM_008313240.2	phosphatidylinositol 4,5-bisphosphate phosphodiesterase beta-4 isoform X1（PLCB4）	-0.22672	-12.7349
XM_017036579.1	plasma membrane calcium-transporting ATPase 2 isoform X6（atp2b2）	0	11.6809
XM_017035441.1	zinc finger protein basonuclin-2 isoform X1（BNC2）	0	8.67948
XM_008328686.2	collagen alpha-1(IV) chain（Col4a1）	0.449998	-1.29548
XM_017032909.1	tight junction protein ZO-1 isoform X6（TJP1）	-11.4801	9.27612
XM_008314060.2	microtubule-associated protein tau isoform X4（MAPT）	-0.382873	-1.9237
XM_008323335.2	uridine phosphorylase 1 transcript variant X1(Upp1)	0.0254464	-1.59167
XM_008318294.2	BCL2 like 1 transcript variant X2(BCL2L1)	-0.37815	1.9601
XM_017032909.1	tight junction protein ZO-1 isoform X6(TJP1)	-11.4801	9.27612
XM_017039612.1	GPI inositol-deacylase isoform X2(Pgap1)	10.2127	-1.09203
XM_017042441.1	epidermal growth factor receptor isoform X2（Egfr）	0	9.55075

## Sheet: Pituitary
DEG ID		Gene Name	Log2(fold change)
			IV vs. V	V vs. VI
XM_008312823.2	XM_008312823.2	connective tissue growth factor(CTGF)	2.10549	-0.718587
XM_008319005.2	XM_008319005.2	insulin-like growth factor-binding protein 5(IGFBP6)	3.57083	-1.67231
XM_008320046.2	XM_008320046.2	separin(Espl1)	2.79339	-1.77727
XM_008323335.2	XM_008323335.2	uridine phosphorylase 1 isoform X1 (Upp1)	1.03706	-1.37446
XM_008323823.2	XM_008323823.2	soluble guanylate cyclase 88E-like (Gyc88E)	-10.7922	8.07682
XM_008324290.2	XM_008324290.2	G2/mitotic-specific cyclin-B1 (ccnb1)	3.33716	-4.20007
XM_008326665.2	XM_008326665.2	cyclin-A2 (CCNA2)	3.57508	-4.49501
XM_008327410.2	XM_008327410.2	progesterone receptor-like isoform X1 (Pgr)	-1.13716	-1.16451
XM_008329868.2	XM_008329868.2	adenylate cyclase type 9 isoform X2 (ADCY9)	-9.63178	12.8004
XM_008330566.2	XM_008330566.2	thrombospondin-1-like(THBS1)	3.37504	-3.15265
XM_008334326.2	XM_008334326.2	DNA replication licensing factor MCM4 (mcm4-b)	2.01483	-3.84623
XM_017034211.1	XM_017034211.1	integrin beta-4 isoform X1 (Itgb4)	9.80843	-9.80843
XM_017035175.1	XM_017035175.1	calpain-2 catalytic subunit-like (CAPN2)	11.9156	-0.737796
XM_017035588.1	XM_017035588.1	serine/threonine-protein kinase PLK1 (Plk1)	2.74261	-3.85025
NM_001294183.1	NM_001294183.1	aromatase(cyp19a1)	0.126988	-4.25192
NM_001294194.1	NM_001294194.1	hemoglobin subunit alpha-like (hba)	-0.0360586	-2.48949
NM_001294216.1	NM_001294216.1	glycoprotein hormones alpha chain precursor (cga)	0.015872	-1.03157
NM_001294239.1	NM_001294239.1	cathepsin B-like precursor (CTSB)	0.233667	1.18139
XM_008308284.2	XM_008308284.2	voltage-dependent L-type calcium channel subunit beta-2 isoform X3 (CACNB2)	-0.0919958	-9.66178
XM_008308514.2	XM_008308514.2	fatty aldehyde dehydrogenase-like (ALDH3A2)	-0.709221	1.26317
XM_008310375.1	XM_008310375.1	matrix metallopeptidase 2 (MMP2)	0.40221	1.51906
XM_008310409.2	XM_008310409.2	phosphatidate phosphatase LPIN1-like (Lpin1)	-0.663404	1.0384
XM_008310828.2	XM_008310828.2	cytochrome P450 1A1 (cyp1a1)	1.32193	3.07973
XM_008311487.2	XM_008311487.2	hydroxysteroid 17-beta dehydrogenase 12 (hsd17b12a)	0.526364	-1.29664
XM_008312311.2	XM_008312311.2	carnitine palmitoyltransferase 1A transcript variant X1 (CPT1A)	-0.13665	-3.30613
XM_008313025.2	XM_008313025.2	RNA-binding protein 25-like (RBM25)	0.105005	-1.1574
XM_008313667.2	XM_008313667.2	transcription factor SOX-11 (sox11-a)	2.67417	-10.751
XM_008313684.2	XM_008313684.2	putative E3 ubiquitin-protein ligase UBR7 isoform X1 (mlo2)	-0.156005	-11.6618
XM_008320990.2	XM_008320990.2	calcium-dependent secretion activator 1 isoform X2 (Cadps)	-0.0899661	-1.40163
XM_008321479.2	XM_008321479.2	calcium/calmodulin-dependent protein kinase type II subunit gamma isoform X8 (Camk2g)	-0.519199	-4.38857
XM_008322049.2	XM_008322049.2	elongation of very long chain fatty acids protein 5 (elovl5)	-1.01774	-1.61013
XM_008324904.2	XM_008324904.2	retinoic acid receptor RXR-alpha isoform X1 (rxraa)	-0.518081	2.43772
XM_008326814.2	XM_008326814.2	ATP-binding cassette sub-family A member 1-like isoform X2 (ABCA1)	0	9.03159
XM_008327510.2	XM_008327510.2	cathepsin L (Ctsf)	-0.130147	1.02978
XM_008327617.2	XM_008327617.2	long-chain-fatty-acid--CoA ligase 4 (ACSL4)	-0.235834	1.27009
XM_008328552.2	XM_008328552.2	epidermal growth factor-like protein 6 isoform X2 (egfl6)	0.508147	4.47066
XM_008328686.2	XM_008328686.2	collagen alpha-1(IV) chain (Col4a1)	0.471592	-1.2587
XM_008328766.1	XM_008328766.1	peroxisomal bifunctional enzyme (ehhadh)	-0.0658454	-1.2138
XM_008328835.2	XM_008328835.2	pituitary-specific positive transcription factor 1 (pou1f1)	0.0446283	1.4094
XM_008329491.2	XM_008329491.2	G-protein coupled estrogen receptor 1 (gper1)	0.182989	-1.45878
XM_008333633.1	XM_008333633.1	non-specific lipid-transfer protein (SCP2)	-0.0189085	-2.15327
XM_008334993.2	XM_008334993.2	cAMP-responsive element modulator-like isoform X2 (CREM)	0.573052	-2.23599
XM_008335302.2	XM_008335302.2	lipoprotein lipase-like (LPL)	0.0310746	1.44034
XM_017036483.1	XM_017036483.1	thyrotropin subunit beta-like (tshb)	0.250429	2.76208
XM_017037358.1	XM_017037358.1	sorbin and SH3 domain-containing protein 1-like isoform X1 (Sorbs1)	7.71425	-7.71425
XM_017038585.1	XM_017038585.1	mothers against decapentaplegic homolog 4-like (SMAD4)	-0.139113	-1.16701
XM_017041526.1	XM_017041526.1	glutamate receptor ionotropic, kainate 1-like isoform X4 (GRIK1)	-0.168969	-11.7114
XM_017043234.1	XM_017043234.1	guanine nucleotide-binding protein G(q) subunit alpha-like isoform X3 (Gnaq)	-9.50515	9.60115
XM_008314922.2	XM_008314922.2	G-protein coupled receptor family C group 5 member C (Gprc5c)	-0.247469	2.13566
XM_008328551.2	XM_008328551.2	epidermal growth factor-like protein 6 isoform X2(egfl6)	-0.0546235	4.47066
