# Supplementary material for: Brain and Pituitary Transcriptome Analyses Reveal the Differential Regulation of Reproduction-Related LncRNAs and mRNAs in Cynoglossus semilaevis
Source: Front Genet. 2021 Dec 9;12:802953. doi: 10.3389/fgene.2021.802953 (PMC8696122; doi:10.3389/fgene.2021.802953)
Supplement: Supplementary file 3 [file DataSheet2.ZIP › Supplementary Tables/Supplementary Table 9 Significantly enriched GO and KEGG of antisense cis trans target genes.xlsx]

## Sheet: Brain-GO-antisense
Significantly enriched GO term of antisense target genes
Cellular Component
GO ID	Description	GeneRatio (142)	BgRatio (5953)	pvalue	p.adjust	geneID
GO:0031228	intrinsic component of Golgi membrane	5	24	0.000212184	0.024189	XM_008319995.2;XM_008319996.2;XM_008321876.2;XM_008335491.2;XM_017039916.1
GO:0031300	intrinsic component of organelle membrane	5	35	0.00131247	0.0748109	XM_008319995.2;XM_008319996.2;XM_008321876.2;XM_008335491.2;XM_017039916.1
GO:0044431	Golgi apparatus part	7	84	0.00371154	0.10805	XM_008311104.2;XM_008319995.2;XM_008319996.2;XM_008321876.2;XM_008335491.2;XM_017033122.1;XM_017039916.1
GO:0005794	Golgi apparatus	7	86	0.00423286	0.10805	XM_008311104.2;XM_008319995.2;XM_008319996.2;XM_008321876.2;XM_008335491.2;XM_017033122.1;XM_017039916.1
GO:0000139	Golgi membrane	5	48	0.00540381	0.10805	XM_008319995.2;XM_008319996.2;XM_008321876.2;XM_008335491.2;XM_017039916.1
GO:0044425	membrane part	77	2596	0.00646183	0.10805	XM_008307522.1;XM_008307702.2;XM_008308124.2;XM_008308248.2;XM_008308470.2;XM_008310187.2;XM_008310719.2;XM_008310944.2;XM_008311104.2;XM_008311353.2;XM_008312006.2;XM_008312925.2;XM_008313129.2;XM_008313244.2;XM_008313505.2;XM_008313813.2;XM_008314133.2;XM_008315044.2;XM_008315217.1;XM_008315430.2;XM_008316011.2;XM_008316069.2;XM_008316349.2;XM_008316527.2;XM_008317235.2;XM_008317591.2;XM_008318…
GO:0031224	intrinsic component of membrane	73	2434	0.00663467	0.10805	XM_008307522.1;XM_008307702.2;XM_008308124.2;XM_008308248.2;XM_008308470.2;XM_008310187.2;XM_008310719.2;XM_008310944.2;XM_008311104.2;XM_008311353.2;XM_008312006.2;XM_008312925.2;XM_008313129.2;XM_008313244.2;XM_008313505.2;XM_008313813.2;XM_008314133.2;XM_008315044.2;XM_008315217.1;XM_008316011.2;XM_008316069.2;XM_008316349.2;XM_008316527.2;XM_008317235.2;XM_008318448.2;XM_008319490.2;XM_008319…
GO:0030135	coated vesicle	6	75	0.00865093	0.123276	XM_008307906.2;XM_008307908.2;XM_008310637.2;XM_008311231.2;XM_008311247.2;XM_017036823.1
GO:0016023	cytoplasmic, membrane-bounded vesicle	7	104	0.0117507	0.133958	XM_008307906.2;XM_008307908.2;XM_008310637.2;XM_008311231.2;XM_008311247.2;XM_008317011.2;XM_017036823.1
GO:0031410	cytoplasmic vesicle	7	104	0.0117507	0.133958	XM_008307906.2;XM_008307908.2;XM_008310637.2;XM_008311231.2;XM_008311247.2;XM_008317011.2;XM_017036823.1
GO:0044444	cytoplasmic part	23	618	0.0197893	0.20509	XM_008307520.2;XM_008307906.2;XM_008307908.2;XM_008310637.2;XM_008311104.2;XM_008311231.2;XM_008311247.2;XM_008312709.2;XM_008317011.2;XM_008317591.2;XM_008319282.2;XM_008319673.2;XM_008319995.2;XM_008319996.2;XM_008321876.2;XM_008322151.2;XM_008335491.2;XM_017033122.1;XM_017036823.1;XM_017036931.1;XM_017037568.1;XM_017038658.1;XM_017039916.1
GO:0005737	cytoplasm	23	625	0.0223075	0.211921	XM_008307520.2;XM_008307906.2;XM_008307908.2;XM_008310637.2;XM_008311104.2;XM_008311231.2;XM_008311247.2;XM_008312709.2;XM_008317011.2;XM_008317591.2;XM_008319282.2;XM_008319673.2;XM_008319995.2;XM_008319996.2;XM_008321876.2;XM_008322151.2;XM_008335491.2;XM_017033122.1;XM_017036823.1;XM_017036931.1;XM_017037568.1;XM_017038658.1;XM_017039916.1
GO:0012505	endomembrane system	10	229	0.0462801	0.307916	XM_008311104.2;XM_008319673.2;XM_008319995.2;XM_008319996.2;XM_008321876.2;XM_008322151.2;XM_008335491.2;XM_017033122.1;XM_017036931.1;XM_017039916.1
Molecular Function
GO ID	Description	GeneRatio (217)	BgRatio (9525)	pvalue	p.adjust	geneID
GO:0005343	organic acid:sodium symporter activity	6	22	7.17496e-06	0.00108572	XM_008320826.2;XM_008320827.2;XM_008320828.2;XM_008320829.2;XM_008336123.2;XM_017036566.1
GO:0015370	solute:sodium symporter activity	6	23	9.52382e-06	0.00108572	XM_008320826.2;XM_008320827.2;XM_008320828.2;XM_008320829.2;XM_008336123.2;XM_017036566.1
GO:0004690	cyclic nucleotide-dependent protein kinase activity	4	11	7.62613e-05	0.00579586	XM_008322438.2;XM_008322439.2;XM_017037424.1;XM_017037425.1
GO:0015293	symporter activity	6	37	0.000168029	0.00766214	XM_008320826.2;XM_008320827.2;XM_008320828.2;XM_008320829.2;XM_008336123.2;XM_017036566.1
GO:0015294	solute:cation symporter activity	6	37	0.000168029	0.00766214	XM_008320826.2;XM_008320827.2;XM_008320828.2;XM_008320829.2;XM_008336123.2;XM_017036566.1
GO:0008234	cysteine-type peptidase activity	3	7	0.000381486	0.0144965	XM_008316844.2;XM_017034520.1;XM_017034525.1
GO:0030551	cyclic nucleotide binding	4	17	0.000493877	0.0160863	XM_008322438.2;XM_008322439.2;XM_017037424.1;XM_017037425.1
GO:0015081	sodium ion transmembrane transporter activity	6	47	0.000642126	0.0183006	XM_008320826.2;XM_008320827.2;XM_008320828.2;XM_008320829.2;XM_008336123.2;XM_017036566.1
GO:0000166	nucleotide binding	13	215	0.00125982	0.0287238	XM_008316291.2;XM_008318142.2;XM_008318448.2;XM_008319282.2;XM_008319662.2;XM_008322438.2;XM_008322439.2;XM_008323223.2;XM_017036624.1;XM_017037424.1;XM_017037425.1;XM_017043234.1;XM_017043235.1
GO:1901265	nucleoside phosphate binding	13	215	0.00125982	0.0287238	XM_008316291.2;XM_008318142.2;XM_008318448.2;XM_008319282.2;XM_008319662.2;XM_008322438.2;XM_008322439.2;XM_008323223.2;XM_017036624.1;XM_017037424.1;XM_017037425.1;XM_017043234.1;XM_017043235.1
GO:0004197	cysteine-type endopeptidase activity	2	3	0.00152674	0.0316451	XM_017034520.1;XM_017034525.1
GO:0005342	organic acid transmembrane transporter activity	7	84	0.00296545	0.0527486	XM_008310719.2;XM_008320826.2;XM_008320827.2;XM_008320828.2;XM_008320829.2;XM_008336123.2;XM_017036566.1
GO:0015925	galactosidase activity	2	4	0.0030076	0.0527486	XM_008308558.2;XM_017032181.1
GO:0046873	metal ion transmembrane transporter activity	11	187	0.00363728	0.0592358	XM_008313813.2;XM_008316527.2;XM_008320826.2;XM_008320827.2;XM_008320828.2;XM_008320829.2;XM_008321654.2;XM_008336123.2;XM_017033431.1;XM_017036150.1;XM_017036566.1
GO:0004497	monooxygenase activity	5	49	0.0049478	0.0752065	XM_008307210.2;XM_008315406.2;XM_008317011.2;XM_008317480.2;XM_017034660.1
GO:0015077	monovalent inorganic cation transmembrane transporter activity	11	207	0.0077263	0.1101	XM_008313813.2;XM_008315430.2;XM_008320826.2;XM_008320827.2;XM_008320828.2;XM_008320829.2;XM_008321654.2;XM_008336123.2;XM_017033431.1;XM_017036150.1;XM_017036566.1
GO:0008168	methyltransferase activity	5	60	0.0115922	0.150646	XM_008316534.2;XM_008319600.2;XM_008319602.2;XM_008323194.2;XM_008323195.2
GO:0022890	inorganic cation transmembrane transporter activity	12	252	0.0126195	0.150646	XM_008313813.2;XM_008315430.2;XM_008316527.2;XM_008320826.2;XM_008320827.2;XM_008320828.2;XM_008320829.2;XM_008321654.2;XM_008336123.2;XM_017033431.1;XM_017036150.1;XM_017036566.1
GO:0016741	transferase activity, transferring one-carbon groups	7	110	0.0127118	0.150646	XM_008316534.2;XM_008319600.2;XM_008319602.2;XM_008320030.2;XM_008320031.2;XM_008323194.2;XM_008323195.2
GO:0032813	tumor necrosis factor receptor superfamily binding	2	8	0.0132145	0.150646	XM_008308348.2;XM_017034916.1
GO:0016714	oxidoreductase activity, acting on paired donors, with incorporation or reduction of molecular oxygen, reduced pteridine as one donor, and incorporation of one atom of oxygen	2	9	0.0167372	0.173459	XM_008315406.2;XM_017034660.1
GO:1902936	phosphatidylinositol bisphosphate binding	2	9	0.0167372	0.173459	XM_008307906.2;XM_008307908.2
GO:0005126	cytokine receptor binding	2	10	0.0206107	0.192383	XM_008308348.2;XM_017034916.1
GO:0008170	N-methyltransferase activity	3	26	0.0206121	0.192383	XM_008316534.2;XM_008323194.2;XM_008323195.2
GO:0016801	hydrolase activity, acting on ether bonds	1	1	0.0227822	0.192383	XM_008312708.2
GO:0016803	ether hydrolase activity	1	1	0.0227822	0.192383	XM_008312708.2
GO:0030247	polysaccharide binding	1	1	0.0227822	0.192383	XM_008313287.2
GO:0016798	hydrolase activity, acting on glycosyl bonds	4	50	0.0266686	0.217159	XM_008308558.2;XM_017032181.1;XM_017034520.1;XM_017034525.1
GO:0016278	lysine N-methyltransferase activity	2	12	0.0293401	0.222985	XM_008323194.2;XM_008323195.2
GO:0016279	protein-lysine N-methyltransferase activity	2	12	0.0293401	0.222985	XM_008323194.2;XM_008323195.2
GO:0008276	protein methyltransferase activity	2	13	0.0341625	0.251259	XM_008323194.2;XM_008323195.2
GO:0016740	transferase activity	53	1845	0.0371725	0.264854	XM_008307702.2;XM_008307895.2;XM_008308046.2;XM_008308124.2;XM_008310606.2;XM_008311714.2;XM_008311715.2;XM_008312449.2;XM_008312925.2;XM_008313317.2;XM_008313322.1;XM_008314518.2;XM_008315142.2;XM_008316496.2;XM_008316534.2;XM_008316661.2;XM_008316665.2;XM_008317887.2;XM_008319600.2;XM_008319602.2;XM_008319667.2;XM_008319995.2;XM_008319996.2;XM_008320030.2;XM_008320031.2;XM_008320133.2;XM_008320…
GO:0015075	ion transmembrane transporter activity	23	684	0.0383926	0.265258	XM_008310719.2;XM_008310944.2;XM_008313813.2;XM_008315044.2;XM_008315430.2;XM_008316527.2;XM_008317235.2;XM_008318448.2;XM_008320826.2;XM_008320827.2;XM_008320828.2;XM_008320829.2;XM_008321654.2;XM_008322416.2;XM_008322417.2;XM_008323117.2;XM_008336123.2;XM_017033431.1;XM_017035318.1;XM_017036150.1;XM_017036566.1;XM_017037251.1;XM_017040318.1
GO:0017076	purine nucleotide binding	4	57	0.0405004	0.271591	XM_008316291.2;XM_008318448.2;XM_017043234.1;XM_017043235.1
GO:0052689	carboxylic ester hydrolase activity	2	15	0.0446432	0.290819	XM_008319662.2;XM_017036624.1
Biological Process
GO ID	Description	GeneRatio (240)	BgRatio (10297)	pvalue	p.adjust	geneID
GO:0022407	regulation of cell-cell adhesion	2	3	0.00159811	0.695691	XM_008316291.2;XM_017036931.1
GO:0006404	RNA import into nucleus	2	4	0.00314705	0.695691	XM_008311763.2;XM_017033188.1
GO:0007033	vacuole organization	3	17	0.00667665	0.695691	XM_008307906.2;XM_008307908.2;XM_008315430.2
GO:0031076	embryonic camera-type eye development	2	6	0.0076281	0.695691	XM_008320773.2;XM_017037336.1
GO:0030155	regulation of cell adhesion	2	7	0.010516	0.695691	XM_008316291.2;XM_017036931.1
GO:0030258	lipid modification	2	7	0.010516	0.695691	XM_008319995.2;XM_008319996.2
GO:0051170	nuclear import	2	9	0.0174817	0.695691	XM_008311763.2;XM_017033188.1
GO:0001523	retinoid metabolic process	1	1	0.0233078	0.695691	XM_008321705.2
GO:0001946	lymphangiogenesis	1	1	0.0233078	0.695691	XM_008313129.2
GO:0006721	terpenoid metabolic process	1	1	0.0233078	0.695691	XM_008321705.2
GO:0010596	negative regulation of endothelial cell migration	1	1	0.0233078	0.695691	XM_008313129.2
GO:0010633	negative regulation of epithelial cell migration	1	1	0.0233078	0.695691	XM_008313129.2
GO:0016101	diterpenoid metabolic process	1	1	0.0233078	0.695691	XM_008321705.2
GO:0021570	rhombomere 4 development	1	1	0.0233078	0.695691	XM_008321705.2
GO:0022409	positive regulation of cell-cell adhesion	1	1	0.0233078	0.695691	XM_017036931.1
GO:0036303	lymph vessel morphogenesis	1	1	0.0233078	0.695691	XM_008313129.2
GO:0045785	positive regulation of cell adhesion	1	1	0.0233078	0.695691	XM_017036931.1
GO:0006520	cellular amino acid metabolic process	9	180	0.0250233	0.695691	XM_008308259.2;XM_008310696.2;XM_008313308.2;XM_008314608.2;XM_008315406.2;XM_008317359.2;XM_008322685.2;XM_017031534.1;XM_017034660.1
GO:0016571	histone methylation	2	11	0.0259029	0.695691	XM_008323194.2;XM_008323195.2
GO:0018958	phenol-containing compound metabolic process	2	11	0.0259029	0.695691	XM_008317011.2;XM_017034660.1
GO:0043414	macromolecule methylation	3	29	0.029247	0.695691	XM_008316534.2;XM_008323194.2;XM_008323195.2
GO:0043412	macromolecule modification	43	1393	0.0310961	0.695691	XM_008307702.2;XM_008307895.2;XM_008308124.2;XM_008308374.2;XM_008310606.2;XM_008311124.2;XM_008311714.2;XM_008311715.2;XM_008313244.2;XM_008313287.2;XM_008313317.2;XM_008313322.1;XM_008314529.2;XM_008316496.2;XM_008316534.2;XM_008316665.2;XM_008319667.2;XM_008320133.2;XM_008320134.2;XM_008320465.2;XM_008321117.2;XM_008321406.2;XM_008321415.2;XM_008321876.2;XM_008322151.2;XM_008322438.2;XM_008322…
GO:0006403	RNA localization	2	13	0.0356317	0.695691	XM_008311763.2;XM_017033188.1
GO:0050657	nucleic acid transport	2	13	0.0356317	0.695691	XM_008311763.2;XM_017033188.1
GO:0050658	RNA transport	2	13	0.0356317	0.695691	XM_008311763.2;XM_017033188.1
GO:0051236	establishment of RNA localization	2	13	0.0356317	0.695691	XM_008311763.2;XM_017033188.1
GO:0006464	cellular protein modification process	41	1336	0.0380323	0.695691	XM_008307702.2;XM_008307895.2;XM_008308124.2;XM_008308374.2;XM_008310606.2;XM_008311124.2;XM_008311714.2;XM_008311715.2;XM_008313244.2;XM_008313287.2;XM_008313317.2;XM_008313322.1;XM_008314529.2;XM_008316496.2;XM_008316665.2;XM_008319667.2;XM_008320133.2;XM_008320134.2;XM_008320465.2;XM_008321117.2;XM_008321406.2;XM_008321415.2;XM_008321876.2;XM_008322151.2;XM_008322438.2;XM_008322439.2;XM_008323…
GO:0006913	nucleocytoplasmic transport	2	14	0.0409431	0.695691	XM_008311763.2;XM_017033188.1
GO:0008543	fibroblast growth factor receptor signaling pathway	2	14	0.0409431	0.695691	XM_017034498.1;XM_017034499.1
GO:0044344	cellular response to fibroblast growth factor stimulus	2	14	0.0409431	0.695691	XM_017034498.1;XM_017034499.1
GO:0051169	nuclear transport	2	14	0.0409431	0.695691	XM_008311763.2;XM_017033188.1
GO:0071774	response to fibroblast growth factor	2	14	0.0409431	0.695691	XM_017034498.1;XM_017034499.1
GO:0036211	protein modification process	41	1348	0.0429512	0.695691	XM_008307702.2;XM_008307895.2;XM_008308124.2;XM_008308374.2;XM_008310606.2;XM_008311124.2;XM_008311714.2;XM_008311715.2;XM_008313244.2;XM_008313287.2;XM_008313317.2;XM_008313322.1;XM_008314529.2;XM_008316496.2;XM_008316665.2;XM_008319667.2;XM_008320133.2;XM_008320134.2;XM_008320465.2;XM_008321117.2;XM_008321406.2;XM_008321415.2;XM_008321876.2;XM_008322151.2;XM_008322438.2;XM_008322439.2;XM_008323…
GO:0032259	methylation	3	34	0.0440273	0.695691	XM_008316534.2;XM_008323194.2;XM_008323195.2
GO:0001945	lymph vessel development	1	2	0.0460745	0.695691	XM_008313129.2
GO:0022408	negative regulation of cell-cell adhesion	1	2	0.0460745	0.695691	XM_008316291.2
GO:0006007	glucose catabolic process	2	15	0.0465307	0.695691	XM_008319662.2;XM_017036624.1
GO:0016052	carbohydrate catabolic process	2	15	0.0465307	0.695691	XM_008319662.2;XM_017036624.1
GO:0019320	hexose catabolic process	2	15	0.0465307	0.695691	XM_008319662.2;XM_017036624.1
GO:0044724	single-organism carbohydrate catabolic process	2	15	0.0465307	0.695691	XM_008319662.2;XM_017036624.1
GO:0046365	monosaccharide catabolic process	2	15	0.0465307	0.695691	XM_008319662.2;XM_017036624.1

## Sheet: Brain-GO-cis
Significantly enriched GO term of cis target genes
Cellular Component
GO ID	Description	GeneRatio (468)	BgRatio (5953)	pvalue	p.adjust	geneID
GO:0031224	intrinsic component of membrane	227	2434	0.000311022	0.0415549	XM_008307186.2;XM_008307287.2;XM_008307300.2;XM_008307522.1;XM_008307702.2;XM_008307829.2;XM_008308023.2;XM_008308124.2;XM_008308179.2;XM_008308248.2;XM_008308284.2;XM_008308285.2;XM_008308286.2;XM_008308289.2;XM_008308324.2;XM_008308325.2;XM_008308345.2;XM_008308488.2;XM_008308574.1;XM_008308644.2;XM_008308798.1;XM_008308841.2;XM_008308953.2;XM_008309068.2;XM_008309106.2;XM_008309192.2;XM_008309…
GO:0044425	membrane part	239	2596	0.00043513	0.0415549	XM_008307186.2;XM_008307287.2;XM_008307300.2;XM_008307522.1;XM_008307702.2;XM_008307829.2;XM_008308023.2;XM_008308124.2;XM_008308179.2;XM_008308248.2;XM_008308284.2;XM_008308285.2;XM_008308286.2;XM_008308289.2;XM_008308324.2;XM_008308325.2;XM_008308345.2;XM_008308488.2;XM_008308559.2;XM_008308574.1;XM_008308644.2;XM_008308798.1;XM_008308841.2;XM_008308953.2;XM_008309068.2;XM_008309106.2;XM_008309…
GO:0034704	calcium channel complex	9	40	0.00320776	0.204227	XM_008308284.2;XM_008308285.2;XM_008308286.2;XM_008308289.2;XM_008316527.2;XM_008317498.1;XM_017031495.1;XM_017031496.1;XM_017031498.1
GO:0098858	actin-based cell projection	3	5	0.00428158	0.204446	XM_008313158.2;XM_008313860.2;XM_017035095.1
GO:0042175	nuclear outer membrane-endoplasmic reticulum membrane network	11	65	0.011578	0.367386	XM_008308559.2;XM_008310270.2;XM_008313326.2;XM_008315499.2;XM_008316610.2;XM_008318703.2;XM_008320079.1;XM_008320308.2;XM_017031729.1;XM_017036281.1;XM_017036282.1
GO:0034703	cation channel complex	9	49	0.0128364	0.367386	XM_008308284.2;XM_008308285.2;XM_008308286.2;XM_008308289.2;XM_008316527.2;XM_008317498.1;XM_017031495.1;XM_017031496.1;XM_017031498.1
GO:0001726	ruffle	2	3	0.0175388	0.367386	XM_008308953.2;XM_008313860.2
GO:0000428	DNA-directed RNA polymerase complex	3	8	0.0200489	0.367386	XM_008307270.2;XM_008312785.2;XM_008312786.2
GO:0030880	RNA polymerase complex	3	8	0.0200489	0.367386	XM_008307270.2;XM_008312785.2;XM_008312786.2
GO:0055029	nuclear DNA-directed RNA polymerase complex	3	8	0.0200489	0.367386	XM_008307270.2;XM_008312785.2;XM_008312786.2
GO:0034702	ion channel complex	9	55	0.0261941	0.367386	XM_008308284.2;XM_008308285.2;XM_008308286.2;XM_008308289.2;XM_008316527.2;XM_008317498.1;XM_017031495.1;XM_017031496.1;XM_017031498.1
GO:1902495	transmembrane transporter complex	9	55	0.0261941	0.367386	XM_008308284.2;XM_008308285.2;XM_008308286.2;XM_008308289.2;XM_008316527.2;XM_008317498.1;XM_017031495.1;XM_017031496.1;XM_017031498.1
GO:1990351	transporter complex	9	55	0.0261941	0.367386	XM_008308284.2;XM_008308285.2;XM_008308286.2;XM_008308289.2;XM_008316527.2;XM_008317498.1;XM_017031495.1;XM_017031496.1;XM_017031498.1
GO:0016020	membrane	258	3021	0.0269288	0.367386	XM_008307186.2;XM_008307287.2;XM_008307300.2;XM_008307522.1;XM_008307702.2;XM_008307829.2;XM_008308023.2;XM_008308124.2;XM_008308179.2;XM_008308248.2;XM_008308284.2;XM_008308285.2;XM_008308286.2;XM_008308289.2;XM_008308324.2;XM_008308325.2;XM_008308345.2;XM_008308488.2;XM_008308559.2;XM_008308574.1;XM_008308644.2;XM_008308798.1;XM_008308841.2;XM_008308953.2;XM_008309068.2;XM_008309106.2;XM_008309…
GO:0030175	filopodium	2	4	0.0332588	0.423495	XM_008313158.2;XM_017035095.1
GO:0044421	extracellular region part	9	59	0.0392804	0.443181	XM_008307700.2;XM_008307701.2;XM_008310094.1;XM_008321541.2;XM_008322521.2;XM_008322875.2;XM_008325128.2;XM_008337060.2;XM_017037157.1
GO:0005773	vacuole	4	17	0.0394454	0.443181	XM_008310234.2;XM_008321161.2;XM_008322521.2;XM_017037157.1
GO:0016021	integral component of membrane	34	323	0.0465956	0.455019	XM_008308284.2;XM_008308285.2;XM_008308286.2;XM_008308289.2;XM_008309276.2;XM_008311198.2;XM_008311302.2;XM_008311353.2;XM_008311552.2;XM_008312185.2;XM_008315612.2;XM_008316063.2;XM_008316527.2;XM_008317498.1;XM_008317914.2;XM_008318703.2;XM_008319082.2;XM_008319086.2;XM_008319087.2;XM_008319444.2;XM_008319566.2;XM_008319667.2;XM_008319668.2;XM_008320925.2;XM_008321654.2;XM_017031495.1;XM_017031…
GO:0061695	transferase complex, transferring phosphorus-containing groups	3	11	0.0495127	0.455019	XM_008307270.2;XM_008312785.2;XM_008312786.2
Molecular Function
GO ID	Description	GeneRatio (695)	BgRatio (9525)	pvalue	p.adjust	geneID
GO:0061134	peptidase regulator activity	5	12	0.00104754	0.175986	XM_008307701.2;XM_008309965.2;XM_008314292.2;XM_008318294.2;XM_008318295.2
GO:0061135	endopeptidase regulator activity	5	12	0.00104754	0.175986	XM_008307701.2;XM_008309965.2;XM_008314292.2;XM_008318294.2;XM_008318295.2
GO:0008146	sulfotransferase activity	4	9	0.00263121	0.187087	XM_008308509.2;XM_008308510.2;XM_008308511.2;XM_008317108.2
GO:0016866	intramolecular transferase activity	8	36	0.00373874	0.187087	XM_008313874.1;XM_008313875.2;XM_008313876.2;XM_008316191.2;XM_008316192.2;XM_008317797.2;XM_017034818.1;XM_017035197.1
GO:0046906	tetrapyrrole binding	15	96	0.00386483	0.187087	XM_008307211.1;XM_008307212.2;XM_008308042.2;XM_008311126.2;XM_008314156.2;XM_008316232.2;XM_008316610.2;XM_008317478.2;XM_008320126.2;XM_008321705.2;XM_008335461.2;XM_017035402.1;XM_017037605.1;XM_017037609.1;XM_017039816.1
GO:0004725	protein tyrosine phosphatase activity	2	2	0.00531692	0.187087	XM_008312970.2;XM_008312971.2
GO:0008236	serine-type peptidase activity	2	2	0.00531692	0.187087	XM_008313097.1;XM_008321666.1
GO:0008252	nucleotidase activity	2	2	0.00531692	0.187087	XM_008313481.2;XM_008313482.2
GO:0017171	serine hydrolase activity	2	2	0.00531692	0.187087	XM_008313097.1;XM_008321666.1
GO:0004866	endopeptidase inhibitor activity	4	11	0.00612488	0.187087	XM_008307701.2;XM_008314292.2;XM_008318294.2;XM_008318295.2
GO:0030414	peptidase inhibitor activity	4	11	0.00612488	0.187087	XM_008307701.2;XM_008314292.2;XM_008318294.2;XM_008318295.2
GO:0016667	oxidoreductase activity, acting on a sulfur group of donors	7	35	0.0118836	0.261859	XM_008309909.2;XM_008312784.2;XM_008313088.2;XM_008313528.2;XM_017033558.1;XM_017033560.1;XM_017033875.1
GO:0001595	angiotensin receptor activity	2	3	0.0151769	0.261859	XM_008308023.2;XM_008311445.2
GO:0004197	cysteine-type endopeptidase activity	2	3	0.0151769	0.261859	XM_017034520.1;XM_017034525.1
GO:0008373	sialyltransferase activity	2	3	0.0151769	0.261859	XM_008315646.2;XM_008315647.2
GO:0016813	hydrolase activity, acting on carbon-nitrogen (but not peptide) bonds, in linear amidines	2	3	0.0151769	0.261859	XM_008313668.2;XM_017033497.1
GO:0034593	phosphatidylinositol bisphosphate phosphatase activity	2	3	0.0151769	0.261859	XM_008314970.1;XM_008322444.2
GO:0034594	phosphatidylinositol trisphosphate phosphatase activity	2	3	0.0151769	0.261859	XM_008314970.1;XM_008322444.2
GO:0052866	phosphatidylinositol phosphate phosphatase activity	2	3	0.0151769	0.261859	XM_008314970.1;XM_008322444.2
GO:0016671	oxidoreductase activity, acting on a sulfur group of donors, disulfide as acceptor	4	14	0.0155869	0.261859	XM_008309909.2;XM_008313528.2;XM_017033558.1;XM_017033560.1
GO:0008746	NAD(P)+ transhydrogenase activity	3	9	0.0232964	0.3558	XM_008310519.2;XM_008310521.1;XM_017032509.1
GO:0016652	oxidoreductase activity, acting on NAD(P)H, NAD(P) as acceptor	3	9	0.0232964	0.3558	XM_008310519.2;XM_008310521.1;XM_017032509.1
GO:0005326	neurotransmitter transporter activity	2	4	0.0288905	0.402422	XM_008311198.2;XM_017038234.1
GO:0046915	transition metal ion transmembrane transporter activity	2	4	0.0288905	0.402422	NM_001319816.1;XM_008320106.2
GO:0008227	G-protein coupled amine receptor activity	6	33	0.030051	0.402422	XM_008309276.2;XM_008315612.2;XM_008317434.2;XM_008319566.2;XM_008320925.2;XM_017041950.1
GO:0070851	growth factor receptor binding	4	17	0.0311398	0.402422	XM_008310528.1;XM_008315631.2;XM_008322521.2;XM_017037157.1
GO:0004518	nuclease activity	6	36	0.043985	0.547369	XM_008307510.2;XM_008314992.2;XM_008316091.2;XM_008316092.2;XM_008316574.2;XM_008316577.2
GO:0016884	carbon-nitrogen ligase activity, with glutamine as amido-N-donor	2	5	0.0458444	0.550133	XM_008316821.2;XM_017031687.1
Biological Process
GO ID	Description	GeneRatio (776)	BgRatio (10297)	pvalue	p.adjust	geneID
GO:0050953	sensory perception of light stimulus	11	40	0.000126122	0.0906835	XM_008308574.1;XM_008312195.2;XM_008314921.2;XM_008321406.2;XM_008322160.1;XM_008322953.2;XM_008322954.1;XM_017031529.1;XM_017035661.1;XM_017035710.1;XM_017040131.1
GO:0043623	cellular protein complex assembly	11	41	0.000160786	0.0906835	XM_008308451.2;XM_008308452.2;XM_008313158.2;XM_008317290.2;XM_008318360.2;XM_008318978.2;XM_008319020.2;XM_008319831.2;XM_008321086.2;XM_008325128.2;XM_017035095.1
GO:0001881	receptor recycling	4	7	0.000931448	0.210135	XM_008309602.2;XM_008309603.2;XM_008309606.2;XM_017032259.1
GO:0016601	Rac protein signal transduction	4	7	0.000931448	0.210135	XM_008311971.2;XM_008311972.2;XM_008313158.2;XM_017035095.1
GO:0043112	receptor metabolic process	4	7	0.000931448	0.210135	XM_008309602.2;XM_008309603.2;XM_008309606.2;XM_017032259.1
GO:0003206	cardiac chamber morphogenesis	5	12	0.00121468	0.228359	XM_008312919.2;XM_008313663.2;XM_008322521.2;XM_017033556.1;XM_017037157.1
GO:0034622	cellular macromolecular complex assembly	12	65	0.0030232	0.449778	XM_008308451.2;XM_008308452.2;XM_008313158.2;XM_008317290.2;XM_008318360.2;XM_008318978.2;XM_008319020.2;XM_008319831.2;XM_008321086.2;XM_008321159.2;XM_008325128.2;XM_017035095.1
GO:0042723	thiamine-containing compound metabolic process	2	2	0.00567263	0.449778	XM_008307448.2;XM_008307449.2
GO:0003205	cardiac chamber development	5	17	0.00691544	0.449778	XM_008312919.2;XM_008313663.2;XM_008322521.2;XM_017033556.1;XM_017037157.1
GO:0006898	receptor-mediated endocytosis	3	6	0.00717313	0.449778	XM_008313158.2;XM_008313860.2;XM_017035095.1
GO:0042493	response to drug	3	6	0.00717313	0.449778	XM_008307300.2;XM_008314570.2;XM_008321754.2
GO:0007600	sensory perception	13	81	0.00718758	0.449778	XM_008308574.1;XM_008312195.2;XM_008314921.2;XM_008315472.2;XM_008321406.2;XM_008322160.1;XM_008322953.2;XM_008322954.1;XM_017031529.1;XM_017035661.1;XM_017035710.1;XM_017037286.1;XM_017040131.1
GO:0051179	localization	181	2046	0.0076658	0.449778	NM_001319816.1;XM_008307268.2;XM_008307287.2;XM_008307512.2;XM_008307649.2;XM_008307829.2;XM_008308076.2;XM_008308126.2;XM_008308284.2;XM_008308285.2;XM_008308286.2;XM_008308289.2;XM_008308488.2;XM_008308489.2;XM_008308559.2;XM_008308644.2;XM_008308646.2;XM_008308798.1;XM_008308953.2;XM_008309106.2;XM_008309152.2;XM_008309371.2;XM_008309443.2;XM_008309646.2;XM_008309861.1;XM_008310186.2;XM_008310…
GO:0009952	anterior/posterior pattern specification	7	32	0.00855777	0.449778	XM_008316454.2;XM_008319082.2;XM_008319086.2;XM_008319087.2;XM_008322521.2;XM_017036001.1;XM_017037157.1
GO:0050877	neurological system process	13	83	0.00881971	0.449778	XM_008308574.1;XM_008312195.2;XM_008314921.2;XM_008315472.2;XM_008321406.2;XM_008322160.1;XM_008322953.2;XM_008322954.1;XM_017031529.1;XM_017035661.1;XM_017035710.1;XM_017037286.1;XM_017040131.1
GO:0034655	nucleobase-containing compound catabolic process	45	420	0.010059	0.449778	XM_008307510.2;XM_008307818.2;XM_008308451.2;XM_008308452.2;XM_008308559.2;XM_008308981.2;XM_008310094.1;XM_008311069.2;XM_008311174.2;XM_008311971.2;XM_008311972.2;XM_008312007.2;XM_008313158.2;XM_008313663.2;XM_008314331.2;XM_008315959.2;XM_008316458.2;XM_008316574.2;XM_008317116.2;XM_008317290.2;XM_008318360.2;XM_008318527.2;XM_008318978.2;XM_008319020.2;XM_008319288.2;XM_008319976.2;XM_008319…
GO:0007163	establishment or maintenance of cell polarity	5	19	0.0114607	0.449778	XM_008313158.2;XM_008313326.2;XM_008313860.2;XM_008323136.2;XM_017035095.1
GO:0030334	regulation of cell migration	5	19	0.0114607	0.449778	XM_008309602.2;XM_008309603.2;XM_008309606.2;XM_008311174.2;XM_017032259.1
GO:2000145	regulation of cell motility	5	19	0.0114607	0.449778	XM_008309602.2;XM_008309603.2;XM_008309606.2;XM_008311174.2;XM_017032259.1
GO:0030010	establishment of cell polarity	3	7	0.0118544	0.449778	XM_008313158.2;XM_008313326.2;XM_017035095.1
GO:0030041	actin filament polymerization	3	7	0.0118544	0.449778	XM_008313158.2;XM_008319831.2;XM_017035095.1
GO:0051258	protein polymerization	3	7	0.0118544	0.449778	XM_008313158.2;XM_008319831.2;XM_017035095.1
GO:0006399	tRNA metabolic process	14	96	0.0124536	0.449778	XM_008308038.2;XM_008310696.2;XM_008313874.1;XM_008313875.2;XM_008313876.2;XM_008314992.2;XM_008316093.2;XM_008316821.2;XM_008318220.2;XM_008320131.2;XM_008338110.2;XM_017031687.1;XM_017031991.1;XM_017034818.1
GO:0044270	cellular nitrogen compound catabolic process	45	426	0.0127711	0.449778	XM_008307510.2;XM_008307818.2;XM_008308451.2;XM_008308452.2;XM_008308559.2;XM_008308981.2;XM_008310094.1;XM_008311069.2;XM_008311174.2;XM_008311971.2;XM_008311972.2;XM_008312007.2;XM_008313158.2;XM_008313663.2;XM_008314331.2;XM_008315959.2;XM_008316458.2;XM_008316574.2;XM_008317116.2;XM_008317290.2;XM_008318360.2;XM_008318527.2;XM_008318978.2;XM_008319020.2;XM_008319288.2;XM_008319976.2;XM_008319…
GO:0046700	heterocycle catabolic process	45	426	0.0127711	0.449778	XM_008307510.2;XM_008307818.2;XM_008308451.2;XM_008308452.2;XM_008308559.2;XM_008308981.2;XM_008310094.1;XM_008311069.2;XM_008311174.2;XM_008311971.2;XM_008311972.2;XM_008312007.2;XM_008313158.2;XM_008313663.2;XM_008314331.2;XM_008315959.2;XM_008316458.2;XM_008316574.2;XM_008317116.2;XM_008317290.2;XM_008318360.2;XM_008318527.2;XM_008318978.2;XM_008319020.2;XM_008319288.2;XM_008319976.2;XM_008319…
GO:1901361	organic cyclic compound catabolic process	45	426	0.0127711	0.449778	XM_008307510.2;XM_008307818.2;XM_008308451.2;XM_008308452.2;XM_008308559.2;XM_008308981.2;XM_008310094.1;XM_008311069.2;XM_008311174.2;XM_008311971.2;XM_008311972.2;XM_008312007.2;XM_008313158.2;XM_008313663.2;XM_008314331.2;XM_008315959.2;XM_008316458.2;XM_008316574.2;XM_008317116.2;XM_008317290.2;XM_008318360.2;XM_008318527.2;XM_008318978.2;XM_008319020.2;XM_008319288.2;XM_008319976.2;XM_008319…
GO:0006816	calcium ion transport	15	106	0.0129143	0.449778	XM_008307829.2;XM_008308284.2;XM_008308285.2;XM_008308286.2;XM_008308289.2;XM_008316376.2;XM_008316527.2;XM_008317498.1;XM_017031495.1;XM_017031496.1;XM_017031498.1;XM_017031803.1;XM_017036577.1;XM_017037844.1;XM_017038105.1
GO:0019439	aromatic compound catabolic process	45	427	0.0132768	0.449778	XM_008307510.2;XM_008307818.2;XM_008308451.2;XM_008308452.2;XM_008308559.2;XM_008308981.2;XM_008310094.1;XM_008311069.2;XM_008311174.2;XM_008311971.2;XM_008311972.2;XM_008312007.2;XM_008313158.2;XM_008313663.2;XM_008314331.2;XM_008315959.2;XM_008316458.2;XM_008316574.2;XM_008317116.2;XM_008317290.2;XM_008318360.2;XM_008318527.2;XM_008318978.2;XM_008319020.2;XM_008319288.2;XM_008319976.2;XM_008319…
GO:0009792	embryo development ending in birth or egg hatching	8	44	0.0157021	0.449778	XM_008311972.2;XM_008313663.2;XM_008317797.2;XM_008322521.2;XM_008323136.2;XM_017035197.1;XM_017037103.1;XM_017037157.1
GO:0043009	chordate embryonic development	8	44	0.0157021	0.449778	XM_008311972.2;XM_008313663.2;XM_008317797.2;XM_008322521.2;XM_008323136.2;XM_017035197.1;XM_017037103.1;XM_017037157.1
GO:0009416	response to light stimulus	6	28	0.0161434	0.449778	XM_008311199.2;XM_008311200.2;XM_008311971.2;XM_008311972.2;XM_017033239.1;XM_017033241.1
GO:0006013	mannose metabolic process	2	3	0.0161649	0.449778	XM_008317797.2;XM_017035197.1
GO:0034103	regulation of tissue remodeling	2	3	0.0161649	0.449778	XM_008322521.2;XM_017037157.1
GO:0007498	mesoderm development	7	36	0.0163407	0.449778	XM_008308646.2;XM_008309602.2;XM_008309603.2;XM_008309606.2;XM_008322521.2;XM_017032259.1;XM_017037157.1
GO:0044281	small molecule metabolic process	94	1010	0.0164324	0.449778	XM_008307448.2;XM_008307449.2;XM_008307506.2;XM_008307917.2;XM_008308247.2;XM_008308325.2;XM_008308450.2;XM_008308451.2;XM_008308452.2;XM_008308559.2;XM_008308574.1;XM_008309221.2;XM_008310032.2;XM_008310094.1;XM_008310294.2;XM_008310696.2;XM_008311069.2;XM_008311174.2;XM_008311971.2;XM_008311972.2;XM_008312007.2;XM_008312264.2;XM_008312319.2;XM_008312326.2;XM_008312860.2;XM_008313158.2;XM_008313…
GO:1901575	organic substance catabolic process	61	618	0.0168334	0.449778	XM_008307510.2;XM_008307818.2;XM_008308451.2;XM_008308452.2;XM_008308559.2;XM_008308981.2;XM_008309965.2;XM_008310094.1;XM_008311069.2;XM_008311174.2;XM_008311266.2;XM_008311627.2;XM_008311971.2;XM_008311972.2;XM_008312007.2;XM_008312264.2;XM_008313158.2;XM_008313663.2;XM_008313712.2;XM_008314331.2;XM_008315959.2;XM_008316458.2;XM_008316574.2;XM_008317116.2;XM_008317290.2;XM_008318360.2;XM_008318…
GO:0048731	system development	93	999	0.0168727	0.449778	NM_001319816.1;XM_008307510.2;XM_008307659.2;XM_008308126.2;XM_008308308.1;XM_008308646.2;XM_008308800.2;XM_008309353.2;XM_008309354.2;XM_008309356.2;XM_008309602.2;XM_008309603.2;XM_008309606.2;XM_008309817.2;XM_008310094.1;XM_008311971.2;XM_008311972.2;XM_008312569.2;XM_008312784.2;XM_008312823.2;XM_008312919.2;XM_008313023.2;XM_008313158.2;XM_008313264.2;XM_008313326.2;XM_008313617.2;XM_008313…
GO:0048511	rhythmic process	4	14	0.0173995	0.449778	XM_008311199.2;XM_008311200.2;XM_017033239.1;XM_017033241.1
GO:0001706	endoderm formation	3	8	0.0179158	0.449778	XM_008311192.2;XM_008322521.2;XM_017037157.1
GO:0001711	endodermal cell fate commitment	3	8	0.0179158	0.449778	XM_008311192.2;XM_008322521.2;XM_017037157.1
GO:0001714	endodermal cell fate specification	3	8	0.0179158	0.449778	XM_008311192.2;XM_008322521.2;XM_017037157.1
GO:0010256	endomembrane system organization	3	8	0.0179158	0.449778	XM_008313326.2;XM_008315499.2;XM_008320779.2
GO:0035987	endodermal cell differentiation	3	8	0.0179158	0.449778	XM_008311192.2;XM_008322521.2;XM_017037157.1
GO:0060795	cell fate commitment involved in formation of primary germ layer	3	8	0.0179158	0.449778	XM_008311192.2;XM_008322521.2;XM_017037157.1
GO:0044712	single-organism catabolic process	45	437	0.0192966	0.449778	XM_008308451.2;XM_008308452.2;XM_008308559.2;XM_008310094.1;XM_008311069.2;XM_008311174.2;XM_008311971.2;XM_008311972.2;XM_008312007.2;XM_008312264.2;XM_008313158.2;XM_008313663.2;XM_008314331.2;XM_008315959.2;XM_008316458.2;XM_008317116.2;XM_008317290.2;XM_008318360.2;XM_008318527.2;XM_008318978.2;XM_008319020.2;XM_008319288.2;XM_008319662.2;XM_008319976.2;XM_008319980.2;XM_008319988.2;XM_008320…
GO:0051234	establishment of localization	162	1859	0.0201641	0.449778	NM_001319816.1;XM_008307268.2;XM_008307287.2;XM_008307512.2;XM_008307649.2;XM_008307829.2;XM_008308076.2;XM_008308284.2;XM_008308285.2;XM_008308286.2;XM_008308289.2;XM_008308488.2;XM_008308489.2;XM_008308559.2;XM_008308644.2;XM_008308798.1;XM_008308953.2;XM_008309106.2;XM_008309152.2;XM_008309371.2;XM_008309443.2;XM_008309646.2;XM_008309861.1;XM_008310186.2;XM_008310234.2;XM_008310270.2;XM_008310…
GO:0022607	cellular component assembly	33	304	0.0211646	0.449778	XM_008307829.2;XM_008308451.2;XM_008308452.2;XM_008310094.1;XM_008312185.2;XM_008313158.2;XM_008313663.2;XM_008313860.2;XM_008314967.2;XM_008316063.2;XM_008316524.2;XM_008316525.2;XM_008316526.2;XM_008317290.2;XM_008317914.2;XM_008318360.2;XM_008318978.2;XM_008319020.2;XM_008319082.2;XM_008319086.2;XM_008319087.2;XM_008319831.2;XM_008321086.2;XM_008321159.2;XM_008321654.2;XM_008325128.2;XM_008333…
GO:0006007	glucose catabolic process	4	15	0.0223421	0.449778	XM_008319662.2;XM_008323385.2;XM_017036622.1;XM_017036624.1
GO:0016052	carbohydrate catabolic process	4	15	0.0223421	0.449778	XM_008319662.2;XM_008323385.2;XM_017036622.1;XM_017036624.1
GO:0019320	hexose catabolic process	4	15	0.0223421	0.449778	XM_008319662.2;XM_008323385.2;XM_017036622.1;XM_017036624.1
GO:0044724	single-organism carbohydrate catabolic process	4	15	0.0223421	0.449778	XM_008319662.2;XM_008323385.2;XM_017036622.1;XM_017036624.1
GO:0046365	monosaccharide catabolic process	4	15	0.0223421	0.449778	XM_008319662.2;XM_008323385.2;XM_017036622.1;XM_017036624.1
GO:0072527	pyrimidine-containing compound metabolic process	6	30	0.0223918	0.449778	XM_008307448.2;XM_008307449.2;XM_008312319.2;XM_008312326.2;XM_008320263.1;XM_008322685.2
GO:0003008	system process	24	207	0.0226298	0.449778	XM_008308023.2;XM_008308574.1;XM_008309192.2;XM_008309276.2;XM_008310094.1;XM_008312195.2;XM_008313663.2;XM_008314921.2;XM_008315472.2;XM_008317434.2;XM_008318509.2;XM_008318867.2;XM_008321406.2;XM_008322160.1;XM_008322953.2;XM_008322954.1;XM_008331193.2;XM_017031529.1;XM_017035661.1;XM_017035710.1;XM_017037286.1;XM_017037428.1;XM_017040131.1;XM_017041950.1
GO:0033036	macromolecule localization	49	488	0.0229277	0.449778	XM_008307268.2;XM_008307512.2;XM_008307649.2;XM_008308559.2;XM_008309152.2;XM_008309443.2;XM_008309861.1;XM_008310234.2;XM_008310270.2;XM_008310758.1;XM_008311069.2;XM_008311764.2;XM_008312293.2;XM_008313158.2;XM_008313264.2;XM_008313326.2;XM_008314314.2;XM_008315370.2;XM_008315431.2;XM_008315499.2;XM_008315645.2;XM_008316136.2;XM_008317514.1;XM_008318009.2;XM_008319047.1;XM_008319980.2;XM_008320…
GO:0007166	cell surface receptor signaling pathway	72	760	0.0236715	0.449778	XM_008307186.2;XM_008308126.2;XM_008308179.2;XM_008308324.2;XM_008308325.2;XM_008309192.2;XM_008309348.2;XM_008309574.1;XM_008310507.2;XM_008310528.1;XM_008311192.2;XM_008311353.2;XM_008311552.2;XM_008311971.2;XM_008312195.2;XM_008312641.2;XM_008313505.2;XM_008313527.2;XM_008313663.2;XM_008314331.2;XM_008314427.2;XM_008314950.2;XM_008315217.1;XM_008315472.2;XM_008315631.2;XM_008315764.2;XM_008315…
GO:0044699	single-organism process	506	6369	0.0244526	0.449778	NM_001319816.1;XM_008307100.2;XM_008307186.2;XM_008307211.1;XM_008307212.2;XM_008307268.2;XM_008307287.2;XM_008307300.2;XM_008307448.2;XM_008307449.2;XM_008307451.2;XM_008307506.2;XM_008307510.2;XM_008307522.1;XM_008307617.2;XM_008307649.2;XM_008307659.2;XM_008307703.2;XM_008307789.2;XM_008307829.2;XM_008307917.2;XM_008308023.2;XM_008308126.2;XM_008308137.2;XM_008308152.2;XM_008308179.2;XM_008308…
GO:0032446	protein modification by small protein conjugation	17	135	0.0249272	0.449778	XM_008311266.2;XM_008313684.2;XM_008313686.2;XM_008313712.2;XM_008314287.2;XM_008316382.2;XM_008316383.2;XM_008316384.2;XM_008316385.2;XM_008316386.2;XM_008319119.2;XM_008319120.1;XM_008319543.2;XM_008320453.2;XM_008321649.2;XM_017033840.1;XM_017035200.1
GO:0010876	lipid localization	10	66	0.0250748	0.449778	XM_008309861.1;XM_008312293.2;XM_008319047.1;XM_008323373.2;XM_008330063.2;XM_008330079.2;XM_008330094.2;XM_017032866.1;XM_017035274.1;XM_017037942.1
GO:0006826	iron ion transport	3	9	0.0253906	0.449778	NM_001319816.1;XM_008320106.2;XM_017037657.1
GO:0021546	rhombomere development	3	9	0.0253906	0.449778	XM_008321705.2;XM_008322521.2;XM_017037157.1
GO:0044710	single-organism metabolic process	163	1887	0.0264727	0.449778	XM_008307100.2;XM_008307211.1;XM_008307212.2;XM_008307448.2;XM_008307449.2;XM_008307451.2;XM_008307506.2;XM_008307510.2;XM_008307617.2;XM_008307917.2;XM_008308152.2;XM_008308247.2;XM_008308325.2;XM_008308450.2;XM_008308451.2;XM_008308452.2;XM_008308559.2;XM_008308574.1;XM_008309221.2;XM_008309740.1;XM_008309909.2;XM_008309965.2;XM_008310032.2;XM_008310094.1;XM_008310158.2;XM_008310294.2;XM_008310…
GO:0007346	regulation of mitotic cell cycle	4	16	0.0280565	0.449778	XM_008325657.2;XM_008325666.2;XM_017034314.1;XM_017038685.1
GO:0009056	catabolic process	61	637	0.0294077	0.449778	XM_008307510.2;XM_008307818.2;XM_008308451.2;XM_008308452.2;XM_008308559.2;XM_008308981.2;XM_008309965.2;XM_008310094.1;XM_008311069.2;XM_008311174.2;XM_008311266.2;XM_008311627.2;XM_008311971.2;XM_008311972.2;XM_008312007.2;XM_008312264.2;XM_008313158.2;XM_008313663.2;XM_008313712.2;XM_008314331.2;XM_008315959.2;XM_008316458.2;XM_008316574.2;XM_008317116.2;XM_008317290.2;XM_008318360.2;XM_008318…
GO:0044763	single-organism cellular process	375	4635	0.0294747	0.449778	XM_008307186.2;XM_008307268.2;XM_008307287.2;XM_008307300.2;XM_008307448.2;XM_008307449.2;XM_008307510.2;XM_008307522.1;XM_008307649.2;XM_008307703.2;XM_008307789.2;XM_008307829.2;XM_008307917.2;XM_008308023.2;XM_008308126.2;XM_008308137.2;XM_008308179.2;XM_008308247.2;XM_008308292.2;XM_008308324.2;XM_008308325.2;XM_008308345.2;XM_008308450.2;XM_008308451.2;XM_008308452.2;XM_008308454.2;XM_008308…
GO:0006520	cellular amino acid metabolic process	21	180	0.029681	0.449778	XM_008308247.2;XM_008309221.2;XM_008310032.2;XM_008310294.2;XM_008310696.2;XM_008314608.2;XM_008316682.2;XM_008316821.2;XM_008317358.2;XM_008317846.2;XM_008318220.2;XM_008318727.2;XM_008319510.2;XM_008322685.2;XM_008323385.2;XM_008325941.2;XM_008335783.2;XM_017031535.1;XM_017031687.1;XM_017031991.1;XM_017034022.1
GO:0040012	regulation of locomotion	5	24	0.0306788	0.449778	XM_008309602.2;XM_008309603.2;XM_008309606.2;XM_008311174.2;XM_017032259.1
GO:0000288	nuclear-transcribed mRNA catabolic process, deadenylation-dependent decay	2	4	0.03072	0.449778	XM_008307818.2;XM_008320830.2
GO:0001952	regulation of cell-matrix adhesion	2	4	0.03072	0.449778	XM_008314970.1;XM_008322444.2
GO:0001953	negative regulation of cell-matrix adhesion	2	4	0.03072	0.449778	XM_008314970.1;XM_008322444.2
GO:0007601	visual perception	2	4	0.03072	0.449778	XM_008322953.2;XM_008322954.1
GO:0010810	regulation of cell-substrate adhesion	2	4	0.03072	0.449778	XM_008314970.1;XM_008322444.2
GO:0010812	negative regulation of cell-substrate adhesion	2	4	0.03072	0.449778	XM_008314970.1;XM_008322444.2
GO:0048168	regulation of neuronal synaptic plasticity	2	4	0.03072	0.449778	XM_008311971.2;XM_008311972.2
GO:0003018	vascular process in circulatory system	7	41	0.0318126	0.449778	XM_008308023.2;XM_008309276.2;XM_008317434.2;XM_008318509.2;XM_008318867.2;XM_008331193.2;XM_017041950.1
GO:0044248	cellular catabolic process	57	594	0.0333013	0.449778	XM_008307510.2;XM_008307818.2;XM_008308451.2;XM_008308452.2;XM_008308559.2;XM_008308981.2;XM_008309965.2;XM_008310094.1;XM_008311069.2;XM_008311174.2;XM_008311266.2;XM_008311627.2;XM_008311971.2;XM_008311972.2;XM_008312007.2;XM_008312264.2;XM_008313158.2;XM_008313663.2;XM_008313712.2;XM_008314331.2;XM_008315959.2;XM_008316458.2;XM_008316574.2;XM_008317116.2;XM_008317290.2;XM_008318360.2;XM_008318…
GO:0070647	protein modification by small protein conjugation or removal	17	140	0.0339675	0.449778	XM_008311266.2;XM_008313684.2;XM_008313686.2;XM_008313712.2;XM_008314287.2;XM_008316382.2;XM_008316383.2;XM_008316384.2;XM_008316385.2;XM_008316386.2;XM_008319119.2;XM_008319120.1;XM_008319543.2;XM_008320453.2;XM_008321649.2;XM_017033840.1;XM_017035200.1
GO:0008154	actin polymerization or depolymerization	3	10	0.0342789	0.449778	XM_008313158.2;XM_008319831.2;XM_017035095.1
GO:0007420	brain development	18	151	0.0348912	0.449778	XM_008308126.2;XM_008308646.2;XM_008309353.2;XM_008309354.2;XM_008309356.2;XM_008314427.2;XM_008314492.2;XM_008320308.2;XM_008321388.2;XM_008321424.1;XM_008321705.2;XM_008322521.2;XM_008331820.2;XM_008334124.2;XM_017034100.1;XM_017034588.1;XM_017037157.1;XM_017037550.1
GO:0060322	head development	18	151	0.0348912	0.449778	XM_008308126.2;XM_008308646.2;XM_008309353.2;XM_008309354.2;XM_008309356.2;XM_008314427.2;XM_008314492.2;XM_008320308.2;XM_008321388.2;XM_008321424.1;XM_008321705.2;XM_008322521.2;XM_008331820.2;XM_008334124.2;XM_017034100.1;XM_017034588.1;XM_017037157.1;XM_017037550.1
GO:0030162	regulation of proteolysis	5	25	0.0360484	0.449778	XM_008307700.2;XM_008307701.2;XM_008309965.2;XM_008310234.2;XM_008314292.2
GO:0048704	embryonic skeletal system morphogenesis	5	25	0.0360484	0.449778	XM_008311972.2;XM_008317797.2;XM_008323136.2;XM_017035197.1;XM_017037103.1
GO:0048706	embryonic skeletal system development	5	25	0.0360484	0.449778	XM_008311972.2;XM_008317797.2;XM_008323136.2;XM_017035197.1;XM_017037103.1
GO:0048513	animal organ development	65	693	0.0366599	0.449778	NM_001319816.1;XM_008307510.2;XM_008308126.2;XM_008308646.2;XM_008309353.2;XM_008309354.2;XM_008309356.2;XM_008309602.2;XM_008309603.2;XM_008309606.2;XM_008310094.1;XM_008311972.2;XM_008312569.2;XM_008312784.2;XM_008312823.2;XM_008312919.2;XM_008313023.2;XM_008313617.2;XM_008313663.2;XM_008314427.2;XM_008314492.2;XM_008314529.2;XM_008314950.2;XM_008315368.1;XM_008315370.2;XM_008315499.2;XM_008315…
GO:1901565	organonitrogen compound catabolic process	41	410	0.0373161	0.449778	XM_008308451.2;XM_008308452.2;XM_008308559.2;XM_008310094.1;XM_008311069.2;XM_008311174.2;XM_008311971.2;XM_008311972.2;XM_008312007.2;XM_008313158.2;XM_008313663.2;XM_008314331.2;XM_008315959.2;XM_008316458.2;XM_008317116.2;XM_008317290.2;XM_008318360.2;XM_008318527.2;XM_008318978.2;XM_008319020.2;XM_008319288.2;XM_008319976.2;XM_008319980.2;XM_008319988.2;XM_008320263.1;XM_008320519.2;XM_008320…
GO:1901136	carbohydrate derivative catabolic process	40	399	0.0380544	0.449778	XM_008308451.2;XM_008308452.2;XM_008308559.2;XM_008310094.1;XM_008311069.2;XM_008311174.2;XM_008311971.2;XM_008311972.2;XM_008312007.2;XM_008313158.2;XM_008313663.2;XM_008314331.2;XM_008315959.2;XM_008316458.2;XM_008317116.2;XM_008317290.2;XM_008318360.2;XM_008318527.2;XM_008318978.2;XM_008319020.2;XM_008319288.2;XM_008319976.2;XM_008319980.2;XM_008319988.2;XM_008320263.1;XM_008320519.2;XM_008320…
GO:0065003	macromolecular complex assembly	20	174	0.0380815	0.449778	XM_008308451.2;XM_008308452.2;XM_008312185.2;XM_008313158.2;XM_008316063.2;XM_008317290.2;XM_008317914.2;XM_008318360.2;XM_008318978.2;XM_008319020.2;XM_008319831.2;XM_008321086.2;XM_008321159.2;XM_008321654.2;XM_008325128.2;XM_008333424.2;XM_008338540.2;XM_017033789.1;XM_017033792.1;XM_017035095.1
GO:0006461	protein complex assembly	18	153	0.0390218	0.449778	XM_008308451.2;XM_008308452.2;XM_008312185.2;XM_008313158.2;XM_008316063.2;XM_008317290.2;XM_008317914.2;XM_008318360.2;XM_008318978.2;XM_008319020.2;XM_008319831.2;XM_008321086.2;XM_008321654.2;XM_008325128.2;XM_008333424.2;XM_017033789.1;XM_017033792.1;XM_017035095.1
GO:0070271	protein complex biogenesis	18	153	0.0390218	0.449778	XM_008308451.2;XM_008308452.2;XM_008312185.2;XM_008313158.2;XM_008316063.2;XM_008317290.2;XM_008317914.2;XM_008318360.2;XM_008318978.2;XM_008319020.2;XM_008319831.2;XM_008321086.2;XM_008321654.2;XM_008325128.2;XM_008333424.2;XM_017033789.1;XM_017033792.1;XM_017035095.1
GO:0001822	kidney development	6	34	0.0393406	0.449778	XM_008314950.2;XM_008316742.2;XM_008318413.2;XM_008321624.2;XM_008334007.2;XM_017035295.1
GO:0051270	regulation of cellular component movement	5	26	0.041961	0.449778	XM_008309602.2;XM_008309603.2;XM_008309606.2;XM_008311174.2;XM_017032259.1
GO:0050896	response to stimulus	180	2134	0.0439773	0.449778	NM_001319816.1;XM_008307186.2;XM_008307268.2;XM_008307300.2;XM_008307510.2;XM_008307649.2;XM_008307703.2;XM_008308023.2;XM_008308042.2;XM_008308126.2;XM_008308179.2;XM_008308292.2;XM_008308324.2;XM_008308325.2;XM_008308345.2;XM_008308495.2;XM_008308574.1;XM_008308955.2;XM_008309152.2;XM_008309192.2;XM_008309276.2;XM_008309348.2;XM_008309443.2;XM_008309574.1;XM_008309965.2;XM_008310094.1;XM_008310…
GO:0001510	RNA methylation	3	11	0.0445544	0.449778	XM_008320131.2;XM_008323009.2;XM_008338110.2
GO:0072001	renal system development	6	35	0.0445731	0.449778	XM_008314950.2;XM_008316742.2;XM_008318413.2;XM_008321624.2;XM_008334007.2;XM_017035295.1
GO:0001501	skeletal system development	13	103	0.0452559	0.449778	XM_008308126.2;XM_008308308.1;XM_008308800.2;XM_008311972.2;XM_008313023.2;XM_008314950.2;XM_008317797.2;XM_008319657.1;XM_008322521.2;XM_008323136.2;XM_017035197.1;XM_017037103.1;XM_017037157.1
GO:0007154	cell communication	166	1960	0.0467388	0.449778	XM_008307186.2;XM_008307268.2;XM_008307649.2;XM_008307703.2;XM_008307789.2;XM_008308023.2;XM_008308126.2;XM_008308179.2;XM_008308292.2;XM_008308324.2;XM_008308325.2;XM_008308345.2;XM_008308454.2;XM_008308574.1;XM_008308955.2;XM_008309152.2;XM_008309192.2;XM_008309276.2;XM_008309348.2;XM_008309443.2;XM_008309574.1;XM_008309602.2;XM_008309603.2;XM_008309606.2;XM_008310201.2;XM_008310507.2;XM_008310…
GO:0044723	single-organism carbohydrate metabolic process	14	114	0.0471224	0.449778	XM_008307506.2;XM_008313396.2;XM_008314970.1;XM_008315499.2;XM_008316552.2;XM_008317797.2;XM_008319662.2;XM_008320164.2;XM_008322444.2;XM_008323385.2;XM_017035197.1;XM_017036484.1;XM_017036622.1;XM_017036624.1
GO:0006006	glucose metabolic process	5	27	0.0484241	0.449778	XM_008307506.2;XM_008319662.2;XM_008323385.2;XM_017036622.1;XM_017036624.1
GO:0003208	cardiac ventricle morphogenesis	2	5	0.0486674	0.449778	XM_008312919.2;XM_008313663.2
GO:0003231	cardiac ventricle development	2	5	0.0486674	0.449778	XM_008312919.2;XM_008313663.2
GO:0006458	'de novo' protein folding	2	5	0.0486674	0.449778	XM_008319020.2;XM_008330037.2
GO:0007009	plasma membrane organization	2	5	0.0486674	0.449778	XM_008313326.2;XM_008320779.2
GO:0009617	response to bacterium	2	5	0.0486674	0.449778	XM_008308495.2;XM_008311174.2
GO:0042310	vasoconstriction	2	5	0.0486674	0.449778	XM_008308023.2;XM_008317434.2
GO:0050773	regulation of dendrite development	2	5	0.0486674	0.449778	XM_008313158.2;XM_017035095.1
GO:0055007	cardiac muscle cell differentiation	2	5	0.0486674	0.449778	XM_008322521.2;XM_017037157.1
GO:0046434	organophosphate catabolic process	39	395	0.0488448	0.449778	XM_008308451.2;XM_008308452.2;XM_008308559.2;XM_008310094.1;XM_008311069.2;XM_008311174.2;XM_008311971.2;XM_008311972.2;XM_008312007.2;XM_008313158.2;XM_008313663.2;XM_008314331.2;XM_008315959.2;XM_008316458.2;XM_008317116.2;XM_008317290.2;XM_008318360.2;XM_008318527.2;XM_008318978.2;XM_008319020.2;XM_008319288.2;XM_008319976.2;XM_008319980.2;XM_008319988.2;XM_008320519.2;XM_008321086.2;XM_008321…
GO:1901292	nucleoside phosphate catabolic process	39	395	0.0488448	0.449778	XM_008308451.2;XM_008308452.2;XM_008308559.2;XM_008310094.1;XM_008311069.2;XM_008311174.2;XM_008311971.2;XM_008311972.2;XM_008312007.2;XM_008313158.2;XM_008313663.2;XM_008314331.2;XM_008315959.2;XM_008316458.2;XM_008317116.2;XM_008317290.2;XM_008318360.2;XM_008318527.2;XM_008318978.2;XM_008319020.2;XM_008319288.2;XM_008319976.2;XM_008319980.2;XM_008319988.2;XM_008320519.2;XM_008321086.2;XM_008321…
GO:0019318	hexose metabolic process	9	64	0.0494265	0.449778	XM_008307506.2;XM_008315499.2;XM_008316552.2;XM_008317797.2;XM_008319662.2;XM_008323385.2;XM_017035197.1;XM_017036622.1;XM_017036624.1
GO:0002064	epithelial cell development	4	19	0.0499754	0.449778	XM_008313860.2;XM_008316582.2;XM_017034100.1;XM_017037084.1

## Sheet: Brain-GO-trans
Significantly enriched GO term of trans target genes
Cellular Component
GO ID	Description	GeneRatio (154)	BgRatio (5953)	pvalue	p.adjust	geneID
GO:0005887	integral component of plasma membrane	8	124	0.0146368	0.578155	XM_017033379.1;XM_008319040.2;XM_008319087.2;XM_017036001.1;XM_017033377.1;XM_017034346.1;XM_008319039.2;XM_017033376.1
GO:0031226	intrinsic component of plasma membrane	8	124	0.0146368	0.578155	XM_017033379.1;XM_008319040.2;XM_008319087.2;XM_017036001.1;XM_017033377.1;XM_017034346.1;XM_008319039.2;XM_017033376.1
GO:0043231	intracellular membrane-bounded organelle	58	1835	0.0397618	0.657875	XM_017037566.1;XM_008307476.2;XM_008311682.2;XM_017035669.1;XM_008312699.2;XM_008317119.2;XM_017034299.1;XM_017038236.1;XM_008320038.2;XM_008336287.1;XM_017034028.1;XM_008311759.2;XM_008317712.2;XM_017039441.1;XM_008316243.2;XM_017034064.1;XM_017034846.1;XM_017037122.1;XM_017035065.1;XM_017037120.1;XM_008308431.2;XM_008315145.2;XM_008311021.2;XM_008309804.2;XM_008323387.2;XM_017034199.1;XM_008309…
Molecular Function
GO ID	Description	GeneRatio (247)	BgRatio (9525)	pvalue	p.adjust	geneID
GO:0003677	DNA binding	34	658	8.17402e-05	0.0167567	XM_008312656.2;XM_017037566.1;XM_008307476.2;XM_017035669.1;XM_017035445.1;XM_017034299.1;XM_008320038.2;XM_008336287.1;XM_008317712.2;XM_017039441.1;XM_008316243.2;XM_017034064.1;XM_008308852.1;XM_008323387.2;XM_008309459.2;XM_017035017.1;XM_017031711.1;XM_008318903.2;XM_008319540.2;XM_017037950.1;XM_008320033.2;XM_008334768.2;XM_017035015.1;XM_008315675.1;XM_008309352.2;XM_008322210.1;XM_008315…
GO:0050309	sugar-terminal-phosphatase activity	2	2	0.000669804	0.0686549	XM_008314490.1;XM_008314401.2
GO:0001071	nucleic acid binding transcription factor activity	29	619	0.00136791	0.093474	XM_017037566.1;XM_008307476.2;XM_017035669.1;XM_017034299.1;XM_008320038.2;XM_008336287.1;XM_008317712.2;XM_017039441.1;XM_008316243.2;XM_017034064.1;XM_008308852.1;XM_017035065.1;XM_008323387.2;XM_008309459.2;XM_017031711.1;XM_008318903.2;XM_008319540.2;XM_008311200.2;XM_017037950.1;XM_008320033.2;XM_008315675.1;XM_008309352.2;XM_008315636.1;XM_008309355.2;XM_017031389.1;XM_017036616.1;XM_017041…
GO:0003707	steroid hormone receptor activity	4	24	0.00311584	0.159687	XM_017039441.1;XM_008315675.1;XM_008315636.1;XM_008315683.1
GO:0030674	protein binding, bridging	3	17	0.00895006	0.305794	XM_008312368.2;XM_008315117.2;XM_017034781.1
GO:0060090	binding, bridging	3	17	0.00895006	0.305794	XM_008312368.2;XM_008315117.2;XM_017034781.1
GO:0003676	nucleic acid binding	43	1170	0.0108441	0.312716	XM_008312656.2;XM_017035636.1;XM_017037566.1;XM_008307476.2;XM_017035669.1;XM_017035445.1;XM_017034299.1;XM_008320038.2;XM_008336287.1;XM_008317712.2;XM_017039441.1;XM_008316243.2;XM_017034064.1;XM_008308852.1;XM_008323387.2;XM_008314234.2;XM_008309459.2;XM_017042609.1;XM_017035017.1;XM_008321298.2;XM_017037481.1;XM_017031711.1;XM_008318903.2;XM_017037466.1;XM_008319540.2;XM_008310527.2;XM_017037…
GO:0046906	tetrapyrrole binding	7	96	0.0122035	0.312716	XM_008315057.2;XM_008307212.2;XM_008311021.2;XM_017035403.1;XM_008317815.1;XM_017035402.1;XM_008322504.2
GO:0038023	signaling receptor activity	24	600	0.0224246	0.489625	XM_017032640.1;XM_008310900.2;XM_008314786.2;XM_008307476.2;XM_017034631.1;XM_017034299.1;XM_008309349.2;XM_017039441.1;XM_008316362.2;XM_008320917.1;XM_008313949.2;XM_008311288.1;XM_008315217.1;XM_017034023.1;XM_017034754.1;XM_017031884.1;XM_008315675.1;XM_008315636.1;XM_008314069.2;XM_017034749.1;XM_008319879.2;XM_008316379.1;XM_017032897.1;XM_008315683.1
GO:0015145	monosaccharide transmembrane transporter activity	2	10	0.0262726	0.489625	XM_017038236.1;XM_008310284.2
GO:0015149	hexose transmembrane transporter activity	2	10	0.0262726	0.489625	XM_017038236.1;XM_008310284.2
GO:0051119	sugar transmembrane transporter activity	2	11	0.0315696	0.504125	XM_017038236.1;XM_008310284.2
GO:0008649	rRNA methyltransferase activity	2	12	0.0372462	0.504125	XM_008311704.2;XM_008316975.2
GO:0015144	carbohydrate transmembrane transporter activity	2	12	0.0372462	0.504125	XM_017038236.1;XM_008310284.2
GO:1901476	carbohydrate transporter activity	2	12	0.0372462	0.504125	XM_017038236.1;XM_008310284.2
GO:0004871	signal transducer activity	24	634	0.0393463	0.504125	XM_017032640.1;XM_008310900.2;XM_008314786.2;XM_008307476.2;XM_017034631.1;XM_017034299.1;XM_008309349.2;XM_017039441.1;XM_008316362.2;XM_008320917.1;XM_008313949.2;XM_008311288.1;XM_008315217.1;XM_017034023.1;XM_017034754.1;XM_017031884.1;XM_008315675.1;XM_008315636.1;XM_008314069.2;XM_017034749.1;XM_008319879.2;XM_008316379.1;XM_017032897.1;XM_008315683.1
Biological Process
GO ID	Description	GeneRatio (283)	BgRatio (10297)	pvalue	p.adjust	geneID
GO:0006351	transcription, DNA-templated	54	1155	5.62016e-05	0.0117274	XM_017037566.1;XM_008307476.2;XM_008311682.2;XM_017035669.1;XM_017034299.1;XM_008320038.2;XM_008336287.1;XM_008317712.2;XM_017039441.1;XM_008316243.2;XM_017034064.1;XM_008308852.1;XM_008308102.2;XM_017037122.1;XM_017035065.1;XM_017037120.1;XM_008315145.2;XM_008323387.2;XM_017034199.1;XM_008320232.2;XM_008309459.2;XM_017037123.1;XM_017035017.1;XM_008307525.1;XM_017031711.1;XM_008318903.2;XM_008319…
GO:0032774	RNA biosynthetic process	54	1155	5.62016e-05	0.0117274	XM_017037566.1;XM_008307476.2;XM_008311682.2;XM_017035669.1;XM_017034299.1;XM_008320038.2;XM_008336287.1;XM_008317712.2;XM_017039441.1;XM_008316243.2;XM_017034064.1;XM_008308852.1;XM_008308102.2;XM_017037122.1;XM_017035065.1;XM_017037120.1;XM_008315145.2;XM_008323387.2;XM_017034199.1;XM_008320232.2;XM_008309459.2;XM_017037123.1;XM_017035017.1;XM_008307525.1;XM_017031711.1;XM_008318903.2;XM_008319…
GO:0097659	nucleic acid-templated transcription	54	1155	5.62016e-05	0.0117274	XM_017037566.1;XM_008307476.2;XM_008311682.2;XM_017035669.1;XM_017034299.1;XM_008320038.2;XM_008336287.1;XM_008317712.2;XM_017039441.1;XM_008316243.2;XM_017034064.1;XM_008308852.1;XM_008308102.2;XM_017037122.1;XM_017035065.1;XM_017037120.1;XM_008315145.2;XM_008323387.2;XM_017034199.1;XM_008320232.2;XM_008309459.2;XM_017037123.1;XM_017035017.1;XM_008307525.1;XM_017031711.1;XM_008318903.2;XM_008319…
GO:0090304	nucleic acid metabolic process	68	1607	0.000120292	0.0188257	XM_008312656.2;XM_008311704.2;XM_017037566.1;XM_008307476.2;XM_008311682.2;XM_017035669.1;XM_017035445.1;XM_017034299.1;XM_008320038.2;XM_008336287.1;XM_017037238.1;XM_017034028.1;XM_008311759.2;XM_008317712.2;XM_017039441.1;XM_008316243.2;XM_017034064.1;XM_008308852.1;XM_008308102.2;XM_017037122.1;XM_017035065.1;XM_017037120.1;XM_008315145.2;XM_008317264.2;XM_008323387.2;XM_017034199.1;XM_008320…
GO:0034654	nucleobase-containing compound biosynthetic process	56	1321	0.000533341	0.0522579	XM_017037566.1;XM_008307476.2;XM_008311682.2;XM_017035669.1;XM_017034299.1;XM_008320038.2;XM_008336287.1;XM_008317712.2;XM_017039441.1;XM_008316243.2;XM_017034064.1;XM_008308852.1;XM_008308102.2;XM_017037122.1;XM_017035065.1;XM_017037120.1;XM_008315145.2;XM_008323387.2;XM_017034199.1;XM_008320232.2;XM_008309459.2;XM_017037123.1;XM_017035017.1;XM_008307525.1;XM_017031711.1;XM_008318903.2;XM_008319…
GO:1901362	organic cyclic compound biosynthetic process	57	1372	0.00077804	0.0522579	XM_017037566.1;XM_008307476.2;XM_008311682.2;XM_017035669.1;XM_017034299.1;XM_008320038.2;XM_008336287.1;XM_008317712.2;XM_017039441.1;XM_008316243.2;XM_017034064.1;XM_008308852.1;XM_008308102.2;XM_017037122.1;XM_017035065.1;XM_017037120.1;XM_008315145.2;XM_008323387.2;XM_017034199.1;XM_008320232.2;XM_008309459.2;XM_017037123.1;XM_017035017.1;XM_008307525.1;XM_017031711.1;XM_008318903.2;XM_008319…
GO:0018130	heterocycle biosynthetic process	57	1374	0.000806315	0.0522579	XM_017037566.1;XM_008307476.2;XM_008311682.2;XM_017035669.1;XM_017034299.1;XM_008320038.2;XM_008336287.1;XM_008317712.2;XM_017039441.1;XM_008316243.2;XM_017034064.1;XM_008308852.1;XM_008308102.2;XM_017037122.1;XM_017035065.1;XM_017037120.1;XM_008315145.2;XM_008323387.2;XM_017034199.1;XM_008320232.2;XM_008309459.2;XM_017037123.1;XM_017035017.1;XM_008307525.1;XM_017031711.1;XM_008318903.2;XM_008319…
GO:0019438	aromatic compound biosynthetic process	56	1352	0.000938972	0.0522579	XM_017037566.1;XM_008307476.2;XM_008311682.2;XM_017035669.1;XM_017034299.1;XM_008320038.2;XM_008336287.1;XM_008317712.2;XM_017039441.1;XM_008316243.2;XM_017034064.1;XM_008308852.1;XM_008308102.2;XM_017037122.1;XM_017035065.1;XM_017037120.1;XM_008315145.2;XM_008323387.2;XM_017034199.1;XM_008320232.2;XM_008309459.2;XM_017037123.1;XM_017035017.1;XM_008307525.1;XM_017031711.1;XM_008318903.2;XM_008319…
GO:0030518	intracellular steroid hormone receptor signaling pathway	4	17	0.00100175	0.0522579	XM_017039441.1;XM_008315675.1;XM_008315636.1;XM_008315683.1
GO:0043401	steroid hormone mediated signaling pathway	4	17	0.00100175	0.0522579	XM_017039441.1;XM_008315675.1;XM_008315636.1;XM_008315683.1
GO:0071383	cellular response to steroid hormone stimulus	4	17	0.00100175	0.0522579	XM_017039441.1;XM_008315675.1;XM_008315636.1;XM_008315683.1
GO:0071396	cellular response to lipid	4	17	0.00100175	0.0522579	XM_017039441.1;XM_008315675.1;XM_008315636.1;XM_008315683.1
GO:0034645	cellular macromolecule biosynthetic process	58	1430	0.0012485	0.0595524	XM_017037566.1;XM_008307476.2;XM_008311682.2;XM_017035669.1;XM_017034299.1;XM_008320038.2;XM_008336287.1;XM_008317712.2;XM_017039441.1;XM_008316243.2;XM_017034064.1;XM_008308852.1;XM_008308102.2;XM_017037122.1;XM_017035065.1;XM_017037120.1;XM_008315145.2;XM_008323387.2;XM_017034199.1;XM_008320232.2;XM_008309459.2;XM_008313233.1;XM_017037123.1;XM_017035017.1;XM_008307525.1;XM_008321298.2;XM_017031…
GO:0016070	RNA metabolic process	57	1406	0.0014023	0.0595524	XM_008311704.2;XM_017037566.1;XM_008307476.2;XM_008311682.2;XM_017035669.1;XM_017034299.1;XM_008320038.2;XM_008336287.1;XM_008311759.2;XM_008317712.2;XM_017039441.1;XM_008316243.2;XM_017034064.1;XM_008308852.1;XM_008308102.2;XM_017037122.1;XM_017035065.1;XM_017037120.1;XM_008315145.2;XM_008323387.2;XM_017034199.1;XM_008320232.2;XM_008309459.2;XM_008316975.2;XM_017037123.1;XM_017035017.1;XM_008307…
GO:0009059	macromolecule biosynthetic process	58	1438	0.00142697	0.0595524	XM_017037566.1;XM_008307476.2;XM_008311682.2;XM_017035669.1;XM_017034299.1;XM_008320038.2;XM_008336287.1;XM_008317712.2;XM_017039441.1;XM_008316243.2;XM_017034064.1;XM_008308852.1;XM_008308102.2;XM_017037122.1;XM_017035065.1;XM_017037120.1;XM_008315145.2;XM_008323387.2;XM_017034199.1;XM_008320232.2;XM_008309459.2;XM_008313233.1;XM_017037123.1;XM_017035017.1;XM_008307525.1;XM_008321298.2;XM_017031…
GO:1901360	organic cyclic compound metabolic process	84	2338	0.00349171	0.134246	XM_008312656.2;XM_008311704.2;XM_017037566.1;XM_008307476.2;XM_008311682.2;XM_017035669.1;XM_017035445.1;XM_017035482.1;XM_017034299.1;XM_008314903.2;XM_008310643.2;XM_008320038.2;XM_008336287.1;XM_017037238.1;XM_017034028.1;XM_008311759.2;XM_008317712.2;XM_017039441.1;XM_008316243.2;XM_017034064.1;XM_008308852.1;XM_008308102.2;XM_017037122.1;XM_008320574.2;XM_017035065.1;XM_017037120.1;XM_008315…
GO:0071407	cellular response to organic cyclic compound	4	24	0.0038446	0.134246	XM_017039441.1;XM_008315675.1;XM_008315636.1;XM_008315683.1
GO:0006725	cellular aromatic compound metabolic process	83	2313	0.00386011	0.134246	XM_008312656.2;XM_008311704.2;XM_017037566.1;XM_008307476.2;XM_008311682.2;XM_017035669.1;XM_017035445.1;XM_017035482.1;XM_017034299.1;XM_008314903.2;XM_008310643.2;XM_008320038.2;XM_008336287.1;XM_017037238.1;XM_017034028.1;XM_008311759.2;XM_008317712.2;XM_017039441.1;XM_008316243.2;XM_017034064.1;XM_008308852.1;XM_008308102.2;XM_017037122.1;XM_008320574.2;XM_017035065.1;XM_017037120.1;XM_008315…
GO:0006259	DNA metabolic process	13	210	0.00528503	0.174128	XM_008312656.2;XM_017035445.1;XM_017037238.1;XM_017034028.1;XM_017035065.1;XM_008317264.2;XM_008312524.1;XM_008319540.2;XM_008310639.2;XM_017035351.1;XM_008334768.2;XM_017037143.1;XM_008320244.2
GO:0046483	heterocycle metabolic process	82	2315	0.00587829	0.183991	XM_008312656.2;XM_008311704.2;XM_017037566.1;XM_008307476.2;XM_008311682.2;XM_017035669.1;XM_017035445.1;XM_017035482.1;XM_017034299.1;XM_008314903.2;XM_008310643.2;XM_008320038.2;XM_008336287.1;XM_017037238.1;XM_017034028.1;XM_008311759.2;XM_008317712.2;XM_017039441.1;XM_008316243.2;XM_017034064.1;XM_008308852.1;XM_008308102.2;XM_017037122.1;XM_008320574.2;XM_017035065.1;XM_017037120.1;XM_008315…
GO:0006139	nucleobase-containing compound metabolic process	79	2228	0.00682813	0.19468	XM_008312656.2;XM_008311704.2;XM_017037566.1;XM_008307476.2;XM_008311682.2;XM_017035669.1;XM_017035445.1;XM_017035482.1;XM_017034299.1;XM_008314903.2;XM_008320038.2;XM_008336287.1;XM_017037238.1;XM_017034028.1;XM_008311759.2;XM_008317712.2;XM_017039441.1;XM_008316243.2;XM_017034064.1;XM_008308852.1;XM_008308102.2;XM_017037122.1;XM_008320574.2;XM_017035065.1;XM_017037120.1;XM_008315145.2;XM_008317…
GO:0030522	intracellular receptor signaling pathway	5	44	0.00684177	0.19468	XM_017034299.1;XM_017039441.1;XM_008315675.1;XM_008315636.1;XM_008315683.1
GO:0044271	cellular nitrogen compound biosynthetic process	59	1583	0.00769323	0.20939	XM_017037566.1;XM_008307476.2;XM_008311682.2;XM_017035669.1;XM_017034299.1;XM_008320038.2;XM_008336287.1;XM_008317712.2;XM_017039441.1;XM_008316243.2;XM_017034064.1;XM_008308852.1;XM_008308102.2;XM_017037122.1;XM_017035065.1;XM_017037120.1;XM_008315145.2;XM_008323387.2;XM_017034199.1;XM_008320232.2;XM_008309459.2;XM_008313233.1;XM_017037123.1;XM_017035017.1;XM_008307525.1;XM_008321298.2;XM_017031…
GO:0044260	cellular macromolecule metabolic process	108	3233	0.00843838	0.21407	XM_008312656.2;XM_017032640.1;XM_008308886.2;XM_008311704.2;XM_017037566.1;XM_008307476.2;XM_008335959.1;XM_008308946.2;XM_008311682.2;XM_017035669.1;XM_017035445.1;XM_008316980.2;XM_017033778.1;XM_017037425.1;XM_008314229.2;XM_017035116.1;XM_017034299.1;XM_008307943.1;XM_008320038.2;XM_008336287.1;XM_017037238.1;XM_017034028.1;XM_008307934.1;XM_017037201.1;XM_008311759.2;XM_008317712.2;XM_008319…
GO:0008272	sulfate transport	3	16	0.00882063	0.21407	XM_008315971.2;XM_017035693.1;XM_017036316.1
GO:0048545	response to steroid hormone	5	47	0.00904175	0.21407	XM_017039441.1;XM_008315406.2;XM_008315675.1;XM_008315636.1;XM_008315683.1
GO:0006807	nitrogen compound metabolic process	89	2591	0.00923304	0.21407	XM_008312656.2;XM_008311704.2;XM_017037566.1;XM_008307476.2;XM_008311682.2;XM_017035669.1;XM_017035445.1;XM_017035482.1;XM_017034299.1;XM_008314903.2;XM_008310643.2;XM_008320038.2;XM_008336287.1;XM_017037238.1;XM_017034028.1;XM_008311759.2;XM_008317712.2;XM_017039441.1;XM_008316243.2;XM_017034064.1;XM_008308852.1;XM_008308102.2;XM_017037122.1;XM_008320574.2;XM_017035065.1;XM_017037120.1;XM_008315…
GO:0072348	sulfur compound transport	3	18	0.0123433	0.273586	XM_008315971.2;XM_017035693.1;XM_017036316.1
GO:0033993	response to lipid	5	51	0.0126741	0.273586	XM_017039441.1;XM_008315406.2;XM_008315675.1;XM_008315636.1;XM_008315683.1
GO:1901576	organic substance biosynthetic process	61	1694	0.0137251	0.286397	XM_017037566.1;XM_008307476.2;XM_008311682.2;XM_017035669.1;XM_017034299.1;XM_008320038.2;XM_008336287.1;XM_008317712.2;XM_017039441.1;XM_008316243.2;XM_017034064.1;XM_008308852.1;XM_008308102.2;XM_017037122.1;XM_017035065.1;XM_017037120.1;XM_008315145.2;XM_008323387.2;XM_017034199.1;XM_008320232.2;XM_008309459.2;XM_008313233.1;XM_017037123.1;XM_017035017.1;XM_008307525.1;XM_008321298.2;XM_017031…
GO:0044249	cellular biosynthetic process	61	1702	0.0150827	0.304573	XM_017037566.1;XM_008307476.2;XM_008311682.2;XM_017035669.1;XM_017034299.1;XM_008320038.2;XM_008336287.1;XM_008317712.2;XM_017039441.1;XM_008316243.2;XM_017034064.1;XM_008308852.1;XM_008308102.2;XM_017037122.1;XM_017035065.1;XM_017037120.1;XM_008315145.2;XM_008323387.2;XM_017034199.1;XM_008320232.2;XM_008309459.2;XM_008313233.1;XM_017037123.1;XM_017035017.1;XM_008307525.1;XM_008321298.2;XM_017031…
GO:0014070	response to organic cyclic compound	5	57	0.0197938	0.364169	XM_017039441.1;XM_008315406.2;XM_008315675.1;XM_008315636.1;XM_008315683.1
GO:0009058	biosynthetic process	62	1761	0.0202857	0.364169	XM_017037566.1;XM_008307476.2;XM_008311682.2;XM_017035669.1;XM_017034299.1;XM_008320038.2;XM_008336287.1;XM_008317712.2;XM_017039441.1;XM_008316243.2;XM_017034064.1;XM_008308852.1;XM_008308102.2;XM_017037122.1;XM_017035065.1;XM_017037120.1;XM_008315145.2;XM_008323387.2;XM_017034199.1;XM_008320232.2;XM_008309459.2;XM_008313233.1;XM_017037123.1;XM_017035017.1;XM_008307525.1;XM_008321298.2;XM_017031…
GO:0042311	vasodilation	3	22	0.0214916	0.364169	XM_008314786.2;XM_017034631.1;XM_008319189.2
GO:0032835	glomerulus development	2	9	0.0238513	0.364169	XM_008311113.2;XM_008311110.2
GO:0035850	epithelial cell differentiation involved in kidney development	2	9	0.0238513	0.364169	XM_008311113.2;XM_008311110.2
GO:0048793	pronephros development	2	9	0.0238513	0.364169	XM_008311113.2;XM_008311110.2
GO:0061318	renal filtration cell differentiation	2	9	0.0238513	0.364169	XM_008311113.2;XM_008311110.2
GO:0072010	glomerular epithelium development	2	9	0.0238513	0.364169	XM_008311113.2;XM_008311110.2
GO:0072112	glomerular visceral epithelial cell differentiation	2	9	0.0238513	0.364169	XM_008311113.2;XM_008311110.2
GO:0072311	glomerular epithelial cell differentiation	2	9	0.0238513	0.364169	XM_008311113.2;XM_008311110.2
GO:0003018	vascular process in circulatory system	4	41	0.0254844	0.376194	XM_008314786.2;XM_017034631.1;XM_008319189.2;XM_008318509.2
GO:0034641	cellular nitrogen compound metabolic process	82	2457	0.0258408	0.376194	XM_008312656.2;XM_008311704.2;XM_017037566.1;XM_008307476.2;XM_008311682.2;XM_017035669.1;XM_017035445.1;XM_017035482.1;XM_017034299.1;XM_008314903.2;XM_008310643.2;XM_008320038.2;XM_008336287.1;XM_017037238.1;XM_017034028.1;XM_008311759.2;XM_008317712.2;XM_017039441.1;XM_008316243.2;XM_017034064.1;XM_008308852.1;XM_008308102.2;XM_017037122.1;XM_008320574.2;XM_017035065.1;XM_017037120.1;XM_008315…
GO:0061005	cell differentiation involved in kidney development	2	10	0.0292803	0.398466	XM_008311113.2;XM_008311110.2
GO:0072006	nephron development	2	10	0.0292803	0.398466	XM_008311113.2;XM_008311110.2
GO:0072009	nephron epithelium development	2	10	0.0292803	0.398466	XM_008311113.2;XM_008311110.2
GO:0010467	gene expression	68	2006	0.0322157	0.429086	XM_008311704.2;XM_017037566.1;XM_008307476.2;XM_008311682.2;XM_017035669.1;XM_008319420.2;XM_008308982.2;XM_017035773.1;XM_017034299.1;XM_008320038.2;XM_008336287.1;XM_008311759.2;XM_008317712.2;XM_017039441.1;XM_008316243.2;XM_017034064.1;XM_008308852.1;XM_008308102.2;XM_017037122.1;XM_017035065.1;XM_017037120.1;XM_008315145.2;XM_008323387.2;XM_017034199.1;XM_008320232.2;XM_008309459.2;XM_008316…
GO:0032870	cellular response to hormone stimulus	7	112	0.0345654	0.43142	XM_008307476.2;XM_017034299.1;XM_017039441.1;XM_008315675.1;XM_008315636.1;XM_017032897.1;XM_008315683.1
GO:0003006	developmental process involved in reproduction	2	11	0.0351477	0.43142	XM_017037238.1;XM_008313949.2
GO:0032504	multicellular organism reproduction	2	11	0.0351477	0.43142	XM_017037238.1;XM_008313949.2
GO:0048609	multicellular organismal reproductive process	2	11	0.0351477	0.43142	XM_017037238.1;XM_008313949.2
GO:0008645	hexose transport	2	12	0.0414255	0.485866	XM_017038236.1;XM_008310284.2
GO:0015749	monosaccharide transport	2	12	0.0414255	0.485866	XM_017038236.1;XM_008310284.2
GO:0000154	rRNA modification	2	13	0.0480869	0.485866	XM_008311704.2;XM_008316975.2

## Sheet: Pituitary-GO-antisense
Significantly enriched GO term of antisense target genes
Cellular Component
GO ID	Description	GeneRatio (147)	BgRatio (5953)	pvalue	p.adjust	geneID
GO:0031228	intrinsic component of Golgi membrane	5	24	0.000249506	0.0284437	XM_008319995.2;XM_008319996.2;XM_008321876.2;XM_008335491.2;XM_017039916.1
GO:0031300	intrinsic component of organelle membrane	5	35	0.00153157	0.0872992	XM_008319995.2;XM_008319996.2;XM_008321876.2;XM_008335491.2;XM_017039916.1
GO:0044431	Golgi apparatus part	7	84	0.0044926	0.0972106	XM_008311104.2;XM_008319995.2;XM_008319996.2;XM_008321876.2;XM_008335491.2;XM_017033122.1;XM_017039916.1
GO:0031224	intrinsic component of membrane	76	2434	0.00472263	0.0972106	XM_008307522.1;XM_008307702.2;XM_008308124.2;XM_008308248.2;XM_008308470.2;XM_008310187.2;XM_008310719.2;XM_008310842.2;XM_008310943.2;XM_008310944.2;XM_008311104.2;XM_008311353.2;XM_008312006.2;XM_008312925.2;XM_008313129.2;XM_008313244.2;XM_008313505.2;XM_008313813.2;XM_008314133.2;XM_008315044.2;XM_008315217.1;XM_008316011.2;XM_008316069.2;XM_008316349.2;XM_008316527.2;XM_008317235.2;XM_008318…
GO:0044425	membrane part	80	2596	0.00491871	0.0972106	XM_008307522.1;XM_008307702.2;XM_008308124.2;XM_008308248.2;XM_008308470.2;XM_008310187.2;XM_008310719.2;XM_008310842.2;XM_008310943.2;XM_008310944.2;XM_008311104.2;XM_008311353.2;XM_008312006.2;XM_008312925.2;XM_008313129.2;XM_008313244.2;XM_008313505.2;XM_008313813.2;XM_008314133.2;XM_008315044.2;XM_008315217.1;XM_008315430.2;XM_008316011.2;XM_008316069.2;XM_008316349.2;XM_008316527.2;XM_008317…
GO:0005794	Golgi apparatus	7	86	0.00511635	0.0972106	XM_008311104.2;XM_008319995.2;XM_008319996.2;XM_008321876.2;XM_008335491.2;XM_017033122.1;XM_017039916.1
GO:0000139	Golgi membrane	5	48	0.00625001	0.101786	XM_008319995.2;XM_008319996.2;XM_008321876.2;XM_008335491.2;XM_017039916.1
GO:0030135	coated vesicle	6	75	0.0101728	0.144963	XM_008307906.2;XM_008307908.2;XM_008310637.2;XM_008311231.2;XM_008311247.2;XM_017036823.1
GO:0016023	cytoplasmic, membrane-bounded vesicle	7	104	0.0140246	0.15988	XM_008307906.2;XM_008307908.2;XM_008310637.2;XM_008311231.2;XM_008311247.2;XM_008317011.2;XM_017036823.1
GO:0031410	cytoplasmic vesicle	7	104	0.0140246	0.15988	XM_008307906.2;XM_008307908.2;XM_008310637.2;XM_008311231.2;XM_008311247.2;XM_008317011.2;XM_017036823.1
GO:0097060	synaptic membrane	7	112	0.0203397	0.186337	XM_008310943.2;XM_008310944.2;XM_008315044.2;XM_008317235.2;XM_008323117.2;XM_017035318.1;XM_017040318.1
GO:0044456	synapse part	7	113	0.021249	0.186337	XM_008310943.2;XM_008310944.2;XM_008315044.2;XM_008317235.2;XM_008323117.2;XM_017035318.1;XM_017040318.1
GO:0098590	plasma membrane region	7	113	0.021249	0.186337	XM_008310943.2;XM_008310944.2;XM_008315044.2;XM_008317235.2;XM_008323117.2;XM_017035318.1;XM_017040318.1
GO:0045202	synapse	7	117	0.0251692	0.20495	XM_008310943.2;XM_008310944.2;XM_008315044.2;XM_008317235.2;XM_008323117.2;XM_017035318.1;XM_017040318.1
GO:0044444	cytoplasmic part	23	618	0.0286548	0.215398	XM_008307520.2;XM_008307906.2;XM_008307908.2;XM_008310637.2;XM_008311104.2;XM_008311231.2;XM_008311247.2;XM_008312709.2;XM_008317011.2;XM_008317591.2;XM_008319282.2;XM_008319673.2;XM_008319995.2;XM_008319996.2;XM_008321876.2;XM_008322151.2;XM_008335491.2;XM_017033122.1;XM_017036823.1;XM_017036931.1;XM_017037568.1;XM_017038658.1;XM_017039916.1
GO:0098589	membrane region	7	123	0.0319392	0.215398	XM_008310943.2;XM_008310944.2;XM_008315044.2;XM_008317235.2;XM_008323117.2;XM_017035318.1;XM_017040318.1
GO:0005737	cytoplasm	23	625	0.0321208	0.215398	XM_008307520.2;XM_008307906.2;XM_008307908.2;XM_008310637.2;XM_008311104.2;XM_008311231.2;XM_008311247.2;XM_008312709.2;XM_008317011.2;XM_008317591.2;XM_008319282.2;XM_008319673.2;XM_008319995.2;XM_008319996.2;XM_008321876.2;XM_008322151.2;XM_008335491.2;XM_017033122.1;XM_017036823.1;XM_017036931.1;XM_017037568.1;XM_017038658.1;XM_017039916.1
GO:0016020	membrane	85	3021	0.0488363	0.309297	XM_008307522.1;XM_008307702.2;XM_008308124.2;XM_008308248.2;XM_008308470.2;XM_008310187.2;XM_008310719.2;XM_008310842.2;XM_008310943.2;XM_008310944.2;XM_008311104.2;XM_008311353.2;XM_008312006.2;XM_008312925.2;XM_008313129.2;XM_008313244.2;XM_008313505.2;XM_008313813.2;XM_008314133.2;XM_008315044.2;XM_008315217.1;XM_008315430.2;XM_008316011.2;XM_008316069.2;XM_008316342.2;XM_008316349.2;XM_008316…
Molecular Function
GO ID	Description	GeneRatio (221)	BgRatio (9525)	pvalue	p.adjust	geneID
GO:0005343	organic acid:sodium symporter activity	6	22	7.96948e-06	0.00121079	XM_008320826.2;XM_008320827.2;XM_008320828.2;XM_008320829.2;XM_008336123.2;XM_017036566.1
GO:0015370	solute:sodium symporter activity	6	23	1.05746e-05	0.00121079	XM_008320826.2;XM_008320827.2;XM_008320828.2;XM_008320829.2;XM_008336123.2;XM_017036566.1
GO:0004690	cyclic nucleotide-dependent protein kinase activity	4	11	8.18876e-05	0.00625076	XM_008322438.2;XM_008322439.2;XM_017037424.1;XM_017037425.1
GO:0015293	symporter activity	6	37	0.00018563	0.00850184	XM_008320826.2;XM_008320827.2;XM_008320828.2;XM_008320829.2;XM_008336123.2;XM_017036566.1
GO:0015294	solute:cation symporter activity	6	37	0.00018563	0.00850184	XM_008320826.2;XM_008320827.2;XM_008320828.2;XM_008320829.2;XM_008336123.2;XM_017036566.1
GO:0008234	cysteine-type peptidase activity	3	7	0.00040256	0.0153644	XM_008316844.2;XM_017034520.1;XM_017034525.1
GO:0030551	cyclic nucleotide binding	4	17	0.000529241	0.0173137	XM_008322438.2;XM_008322439.2;XM_017037424.1;XM_017037425.1
GO:0015081	sodium ion transmembrane transporter activity	6	47	0.000706861	0.0202339	XM_008320826.2;XM_008320827.2;XM_008320828.2;XM_008320829.2;XM_008336123.2;XM_017036566.1
GO:0000166	nucleotide binding	13	215	0.00148617	0.0329598	XM_008316291.2;XM_008318142.2;XM_008318448.2;XM_008319282.2;XM_008319662.2;XM_008322438.2;XM_008322439.2;XM_008323223.2;XM_017036624.1;XM_017037424.1;XM_017037425.1;XM_017043234.1;XM_017043235.1
GO:1901265	nucleoside phosphate binding	13	215	0.00148617	0.0329598	XM_008316291.2;XM_008318142.2;XM_008318448.2;XM_008319282.2;XM_008319662.2;XM_008322438.2;XM_008322439.2;XM_008323223.2;XM_017036624.1;XM_017037424.1;XM_017037425.1;XM_017043234.1;XM_017043235.1
GO:0004197	cysteine-type endopeptidase activity	2	3	0.00158322	0.0329598	XM_017034520.1;XM_017034525.1
GO:0015925	galactosidase activity	2	4	0.00311799	0.0578167	XM_008308558.2;XM_017032181.1
GO:0005342	organic acid transmembrane transporter activity	7	84	0.00328217	0.0578167	XM_008310719.2;XM_008320826.2;XM_008320827.2;XM_008320828.2;XM_008320829.2;XM_008336123.2;XM_017036566.1
GO:0046873	metal ion transmembrane transporter activity	11	187	0.00417627	0.0683118	XM_008313813.2;XM_008316527.2;XM_008320826.2;XM_008320827.2;XM_008320828.2;XM_008320829.2;XM_008321654.2;XM_008336123.2;XM_017033431.1;XM_017036150.1;XM_017036566.1
GO:0004497	monooxygenase activity	5	49	0.00534303	0.0815702	XM_008307210.2;XM_008315406.2;XM_008317011.2;XM_008317480.2;XM_017034660.1
GO:0015077	monovalent inorganic cation transmembrane transporter activity	11	207	0.00880629	0.12604	XM_008313813.2;XM_008315430.2;XM_008320826.2;XM_008320827.2;XM_008320828.2;XM_008320829.2;XM_008321654.2;XM_008336123.2;XM_017033431.1;XM_017036150.1;XM_017036566.1
GO:0008168	methyltransferase activity	5	60	0.012472	0.165016	XM_008316534.2;XM_008319600.2;XM_008319602.2;XM_008323194.2;XM_008323195.2
GO:0032813	tumor necrosis factor receptor superfamily binding	2	8	0.0136842	0.165016	XM_008308348.2;XM_017034916.1
GO:0016741	transferase activity, transferring one-carbon groups	7	110	0.0139418	0.165016	XM_008316534.2;XM_008319600.2;XM_008319602.2;XM_008320030.2;XM_008320031.2;XM_008323194.2;XM_008323195.2
GO:0022890	inorganic cation transmembrane transporter activity	12	252	0.0144119	0.165016	XM_008313813.2;XM_008315430.2;XM_008316527.2;XM_008320826.2;XM_008320827.2;XM_008320828.2;XM_008320829.2;XM_008321654.2;XM_008336123.2;XM_017033431.1;XM_017036150.1;XM_017036566.1
GO:0016714	oxidoreductase activity, acting on paired donors, with incorporation or reduction of molecular oxygen, reduced pteridine as one donor, and incorporation of one atom of oxygen	2	9	0.0173273	0.180361	XM_008315406.2;XM_017034660.1
GO:1902936	phosphatidylinositol bisphosphate binding	2	9	0.0173273	0.180361	XM_008307906.2;XM_008307908.2
GO:0005126	cytokine receptor binding	2	10	0.0213314	0.196788	XM_008308348.2;XM_017034916.1
GO:0008170	N-methyltransferase activity	3	26	0.0216228	0.196788	XM_008316534.2;XM_008323194.2;XM_008323195.2
GO:0016801	hydrolase activity, acting on ether bonds	1	1	0.0232021	0.196788	XM_008312708.2
GO:0016803	ether hydrolase activity	1	1	0.0232021	0.196788	XM_008312708.2
GO:0030247	polysaccharide binding	1	1	0.0232021	0.196788	XM_008313287.2
GO:0005215	transporter activity	30	893	0.0243978	0.199539	XM_008310719.2;XM_008310842.2;XM_008310943.2;XM_008310944.2;XM_008311763.2;XM_008313813.2;XM_008315044.2;XM_008315430.2;XM_008316527.2;XM_008317235.2;XM_008318448.2;XM_008320826.2;XM_008320827.2;XM_008320828.2;XM_008320829.2;XM_008321182.1;XM_008321654.2;XM_008322416.2;XM_008322417.2;XM_008323117.2;XM_008336123.2;XM_017033188.1;XM_017033431.1;XM_017033835.1;XM_017035318.1;XM_017036150.1;XM_017036…
GO:0015075	ion transmembrane transporter activity	24	684	0.0272329	0.215046	XM_008310719.2;XM_008310943.2;XM_008310944.2;XM_008313813.2;XM_008315044.2;XM_008315430.2;XM_008316527.2;XM_008317235.2;XM_008318448.2;XM_008320826.2;XM_008320827.2;XM_008320828.2;XM_008320829.2;XM_008321654.2;XM_008322416.2;XM_008322417.2;XM_008323117.2;XM_008336123.2;XM_017033431.1;XM_017035318.1;XM_017036150.1;XM_017036566.1;XM_017037251.1;XM_017040318.1
GO:0016798	hydrolase activity, acting on glycosyl bonds	4	50	0.0282724	0.215812	XM_008308558.2;XM_017032181.1;XM_017034520.1;XM_017034525.1
GO:0016278	lysine N-methyltransferase activity	2	12	0.0303494	0.217188	XM_008323194.2;XM_008323195.2
GO:0016279	protein-lysine N-methyltransferase activity	2	12	0.0303494	0.217188	XM_008323194.2;XM_008323195.2
GO:0008276	protein methyltransferase activity	2	13	0.035328	0.238711	XM_008323194.2;XM_008323195.2
GO:0016740	transferase activity	54	1845	0.0354418	0.238711	XM_008307702.2;XM_008307895.2;XM_008308046.2;XM_008308124.2;XM_008310606.2;XM_008311714.2;XM_008311715.2;XM_008312449.2;XM_008312925.2;XM_008313317.2;XM_008313322.1;XM_008314518.2;XM_008315142.2;XM_008316496.2;XM_008316534.2;XM_008316661.2;XM_008316665.2;XM_008317887.2;XM_008319600.2;XM_008319602.2;XM_008319667.2;XM_008319995.2;XM_008319996.2;XM_008320030.2;XM_008320031.2;XM_008320133.2;XM_008320…
GO:0022892	substrate-specific transporter activity	26	785	0.0407269	0.26647	XM_008310719.2;XM_008310943.2;XM_008310944.2;XM_008311763.2;XM_008313813.2;XM_008315044.2;XM_008315430.2;XM_008316527.2;XM_008317235.2;XM_008318448.2;XM_008320826.2;XM_008320827.2;XM_008320828.2;XM_008320829.2;XM_008321654.2;XM_008322416.2;XM_008322417.2;XM_008323117.2;XM_008336123.2;XM_017033188.1;XM_017033431.1;XM_017035318.1;XM_017036150.1;XM_017036566.1;XM_017037251.1;XM_017040318.1
GO:0017076	purine nucleotide binding	4	57	0.0428418	0.270159	XM_008316291.2;XM_008318448.2;XM_017043234.1;XM_017043235.1
GO:0022891	substrate-specific transmembrane transporter activity	24	717	0.0436502	0.270159	XM_008310719.2;XM_008310943.2;XM_008310944.2;XM_008313813.2;XM_008315044.2;XM_008315430.2;XM_008316527.2;XM_008317235.2;XM_008318448.2;XM_008320826.2;XM_008320827.2;XM_008320828.2;XM_008320829.2;XM_008321654.2;XM_008322416.2;XM_008322417.2;XM_008323117.2;XM_008336123.2;XM_017033431.1;XM_017035318.1;XM_017036150.1;XM_017036566.1;XM_017037251.1;XM_017040318.1
GO:0052689	carboxylic ester hydrolase activity	2	15	0.0461413	0.278062	XM_008319662.2;XM_017036624.1
Biological Process
GO ID	Description	GeneRatio (244)	BgRatio (10297)	pvalue	p.adjust	geneID
GO:0022407	regulation of cell-cell adhesion	2	3	0.0016515	0.721404	XM_008316291.2;XM_017036931.1
GO:0006404	RNA import into nucleus	2	4	0.00325134	0.721404	XM_008311763.2;XM_017033188.1
GO:0007033	vacuole organization	3	17	0.00698889	0.721404	XM_008307906.2;XM_008307908.2;XM_008315430.2
GO:0031076	embryonic camera-type eye development	2	6	0.00787678	0.721404	XM_008320773.2;XM_017037336.1
GO:0030155	regulation of cell adhesion	2	7	0.010856	0.721404	XM_008316291.2;XM_017036931.1
GO:0030258	lipid modification	2	7	0.010856	0.721404	XM_008319995.2;XM_008319996.2
GO:0043412	macromolecule modification	45	1393	0.0175662	0.721404	XM_008307702.2;XM_008307895.2;XM_008308124.2;XM_008308374.2;XM_008310606.2;XM_008311124.2;XM_008311714.2;XM_008311715.2;XM_008313244.2;XM_008313287.2;XM_008313317.2;XM_008313322.1;XM_008314529.2;XM_008316496.2;XM_008316534.2;XM_008316665.2;XM_008319667.2;XM_008320133.2;XM_008320134.2;XM_008320465.2;XM_008321117.2;XM_008321406.2;XM_008321415.2;XM_008321876.2;XM_008322151.2;XM_008322205.2;XM_008322…
GO:0051170	nuclear import	2	9	0.0180377	0.721404	XM_008311763.2;XM_017033188.1
GO:0006464	cellular protein modification process	43	1336	0.0214212	0.721404	XM_008307702.2;XM_008307895.2;XM_008308124.2;XM_008308374.2;XM_008310606.2;XM_008311124.2;XM_008311714.2;XM_008311715.2;XM_008313244.2;XM_008313287.2;XM_008313317.2;XM_008313322.1;XM_008314529.2;XM_008316496.2;XM_008316665.2;XM_008319667.2;XM_008320133.2;XM_008320134.2;XM_008320465.2;XM_008321117.2;XM_008321406.2;XM_008321415.2;XM_008321876.2;XM_008322151.2;XM_008322205.2;XM_008322438.2;XM_008322…
GO:0001523	retinoid metabolic process	1	1	0.0236962	0.721404	XM_008321705.2
GO:0001946	lymphangiogenesis	1	1	0.0236962	0.721404	XM_008313129.2
GO:0006721	terpenoid metabolic process	1	1	0.0236962	0.721404	XM_008321705.2
GO:0010596	negative regulation of endothelial cell migration	1	1	0.0236962	0.721404	XM_008313129.2
GO:0010633	negative regulation of epithelial cell migration	1	1	0.0236962	0.721404	XM_008313129.2
GO:0016101	diterpenoid metabolic process	1	1	0.0236962	0.721404	XM_008321705.2
GO:0021570	rhombomere 4 development	1	1	0.0236962	0.721404	XM_008321705.2
GO:0022409	positive regulation of cell-cell adhesion	1	1	0.0236962	0.721404	XM_017036931.1
GO:0036303	lymph vessel morphogenesis	1	1	0.0236962	0.721404	XM_008313129.2
GO:0045785	positive regulation of cell adhesion	1	1	0.0236962	0.721404	XM_017036931.1
GO:0036211	protein modification process	43	1348	0.0245397	0.721404	XM_008307702.2;XM_008307895.2;XM_008308124.2;XM_008308374.2;XM_008310606.2;XM_008311124.2;XM_008311714.2;XM_008311715.2;XM_008313244.2;XM_008313287.2;XM_008313317.2;XM_008313322.1;XM_008314529.2;XM_008316496.2;XM_008316665.2;XM_008319667.2;XM_008320133.2;XM_008320134.2;XM_008320465.2;XM_008321117.2;XM_008321406.2;XM_008321415.2;XM_008321876.2;XM_008322151.2;XM_008322205.2;XM_008322438.2;XM_008322…
GO:0016571	histone methylation	2	11	0.026713	0.721404	XM_008323194.2;XM_008323195.2
GO:0018958	phenol-containing compound metabolic process	2	11	0.026713	0.721404	XM_008317011.2;XM_017034660.1
GO:0006520	cellular amino acid metabolic process	9	180	0.0274554	0.721404	XM_008308259.2;XM_008310696.2;XM_008313308.2;XM_008314608.2;XM_008315406.2;XM_008317359.2;XM_008322685.2;XM_017031534.1;XM_017034660.1
GO:0043414	macromolecule methylation	3	29	0.0305112	0.721404	XM_008316534.2;XM_008323194.2;XM_008323195.2
GO:0006403	RNA localization	2	13	0.0367275	0.721404	XM_008311763.2;XM_017033188.1
GO:0050657	nucleic acid transport	2	13	0.0367275	0.721404	XM_008311763.2;XM_017033188.1
GO:0050658	RNA transport	2	13	0.0367275	0.721404	XM_008311763.2;XM_017033188.1
GO:0051236	establishment of RNA localization	2	13	0.0367275	0.721404	XM_008311763.2;XM_017033188.1
GO:0006913	nucleocytoplasmic transport	2	14	0.0421917	0.721404	XM_008311763.2;XM_017033188.1
GO:0008543	fibroblast growth factor receptor signaling pathway	2	14	0.0421917	0.721404	XM_017034498.1;XM_017034499.1
GO:0044344	cellular response to fibroblast growth factor stimulus	2	14	0.0421917	0.721404	XM_017034498.1;XM_017034499.1
GO:0051169	nuclear transport	2	14	0.0421917	0.721404	XM_008311763.2;XM_017033188.1
GO:0071774	response to fibroblast growth factor	2	14	0.0421917	0.721404	XM_017034498.1;XM_017034499.1
GO:0032259	methylation	3	34	0.0458672	0.721404	XM_008316534.2;XM_008323194.2;XM_008323195.2
GO:0001945	lymph vessel development	1	2	0.0468332	0.721404	XM_008313129.2
GO:0022408	negative regulation of cell-cell adhesion	1	2	0.0468332	0.721404	XM_008316291.2
GO:0006007	glucose catabolic process	2	15	0.0479377	0.721404	XM_008319662.2;XM_017036624.1
GO:0016052	carbohydrate catabolic process	2	15	0.0479377	0.721404	XM_008319662.2;XM_017036624.1
GO:0019320	hexose catabolic process	2	15	0.0479377	0.721404	XM_008319662.2;XM_017036624.1
GO:0044724	single-organism carbohydrate catabolic process	2	15	0.0479377	0.721404	XM_008319662.2;XM_017036624.1
GO:0046365	monosaccharide catabolic process	2	15	0.0479377	0.721404	XM_008319662.2;XM_017036624.1

## Sheet: Pituitary-GO-cis
Significantly enriched GO term of cis target genes
Cellular Component
GO ID	Description	GeneRatio (465)	BgRatio (5953)	pvalue	p.adjust	geneID
GO:0031224	intrinsic component of membrane	225	2434	0.000394415	0.049881	XM_008307186.2;XM_008307300.2;XM_008307522.1;XM_008307658.2;XM_008307702.2;XM_008307829.2;XM_008308023.2;XM_008308124.2;XM_008308179.2;XM_008308248.2;XM_008308284.2;XM_008308285.2;XM_008308286.2;XM_008308289.2;XM_008308324.2;XM_008308345.2;XM_008308488.2;XM_008308574.1;XM_008308644.2;XM_008308798.1;XM_008308841.2;XM_008308953.2;XM_008309068.2;XM_008309106.2;XM_008309192.2;XM_008309276.2;XM_008309…
GO:0044425	membrane part	237	2596	0.000533487	0.049881	XM_008307186.2;XM_008307300.2;XM_008307522.1;XM_008307658.2;XM_008307702.2;XM_008307829.2;XM_008308023.2;XM_008308124.2;XM_008308179.2;XM_008308248.2;XM_008308284.2;XM_008308285.2;XM_008308286.2;XM_008308289.2;XM_008308324.2;XM_008308345.2;XM_008308488.2;XM_008308559.2;XM_008308574.1;XM_008308644.2;XM_008308798.1;XM_008308841.2;XM_008308953.2;XM_008309068.2;XM_008309106.2;XM_008309192.2;XM_008309…
GO:0034704	calcium channel complex	9	40	0.00307075	0.19141	XM_008308284.2;XM_008308285.2;XM_008308286.2;XM_008308289.2;XM_008316527.2;XM_008317498.1;XM_017031495.1;XM_017031496.1;XM_017031498.1
GO:0042175	nuclear outer membrane-endoplasmic reticulum membrane network	11	65	0.011062	0.393399	XM_008308559.2;XM_008310270.2;XM_008313326.2;XM_008315499.2;XM_008316610.2;XM_008318703.2;XM_008320079.1;XM_008320308.2;XM_017031729.1;XM_017036281.1;XM_017036282.1
GO:0034703	cation channel complex	9	49	0.0123384	0.393399	XM_008308284.2;XM_008308285.2;XM_008308286.2;XM_008308289.2;XM_008316527.2;XM_008317498.1;XM_017031495.1;XM_017031496.1;XM_017031498.1
GO:0001726	ruffle	2	3	0.0173206	0.393399	XM_008308953.2;XM_008313860.2
GO:0000428	DNA-directed RNA polymerase complex	3	8	0.0197038	0.393399	XM_008307270.2;XM_008312785.2;XM_008312786.2
GO:0030880	RNA polymerase complex	3	8	0.0197038	0.393399	XM_008307270.2;XM_008312785.2;XM_008312786.2
GO:0055029	nuclear DNA-directed RNA polymerase complex	3	8	0.0197038	0.393399	XM_008307270.2;XM_008312785.2;XM_008312786.2
GO:0034702	ion channel complex	9	55	0.0252448	0.393399	XM_008308284.2;XM_008308285.2;XM_008308286.2;XM_008308289.2;XM_008316527.2;XM_008317498.1;XM_017031495.1;XM_017031496.1;XM_017031498.1
GO:1902495	transmembrane transporter complex	9	55	0.0252448	0.393399	XM_008308284.2;XM_008308285.2;XM_008308286.2;XM_008308289.2;XM_008316527.2;XM_008317498.1;XM_017031495.1;XM_017031496.1;XM_017031498.1
GO:1990351	transporter complex	9	55	0.0252448	0.393399	XM_008308284.2;XM_008308285.2;XM_008308286.2;XM_008308289.2;XM_008316527.2;XM_008317498.1;XM_017031495.1;XM_017031496.1;XM_017031498.1
GO:0016021	integral component of membrane	35	323	0.0280101	0.402914	XM_008308284.2;XM_008308285.2;XM_008308286.2;XM_008308289.2;XM_008309276.2;XM_008311198.2;XM_008311302.2;XM_008311353.2;XM_008311552.2;XM_008312185.2;XM_008314912.2;XM_008315612.2;XM_008316063.2;XM_008316527.2;XM_008317498.1;XM_008317914.2;XM_008318703.2;XM_008319082.2;XM_008319086.2;XM_008319087.2;XM_008319444.2;XM_008319566.2;XM_008319667.2;XM_008319668.2;XM_008320925.2;XM_008321654.2;XM_017031…
GO:0016020	membrane	255	3021	0.0366772	0.451699	XM_008307186.2;XM_008307300.2;XM_008307522.1;XM_008307658.2;XM_008307702.2;XM_008307829.2;XM_008308023.2;XM_008308124.2;XM_008308179.2;XM_008308248.2;XM_008308284.2;XM_008308285.2;XM_008308286.2;XM_008308289.2;XM_008308324.2;XM_008308345.2;XM_008308488.2;XM_008308559.2;XM_008308574.1;XM_008308644.2;XM_008308798.1;XM_008308841.2;XM_008308953.2;XM_008309068.2;XM_008309106.2;XM_008309152.2;XM_008309…
GO:0044421	extracellular region part	9	59	0.0379229	0.451699	XM_008307700.2;XM_008307701.2;XM_008310094.1;XM_008321541.2;XM_008322521.2;XM_008322875.2;XM_008325128.2;XM_008337060.2;XM_017037157.1
GO:0005773	vacuole	4	17	0.038648	0.451699	XM_008310234.2;XM_008321161.2;XM_008322521.2;XM_017037157.1
GO:0061695	transferase complex, transferring phosphorus-containing groups	3	11	0.048716	0.46268	XM_008307270.2;XM_008312785.2;XM_008312786.2
GO:0005576	extracellular region	9	62	0.0498873	0.46268	XM_008307700.2;XM_008307701.2;XM_008310094.1;XM_008321541.2;XM_008322521.2;XM_008322875.2;XM_008325128.2;XM_008337060.2;XM_017037157.1
Molecular Function
GO ID	Description	GeneRatio (689)	BgRatio (9525)	pvalue	p.adjust	geneID
GO:0008146	sulfotransferase activity	4	9	0.00254806	0.219027	XM_008308509.2;XM_008308510.2;XM_008308511.2;XM_008317108.2
GO:0016866	intramolecular transferase activity	8	36	0.00354429	0.219027	XM_008313874.1;XM_008313875.2;XM_008313876.2;XM_008316191.2;XM_008316192.2;XM_008317797.2;XM_017034818.1;XM_017035197.1
GO:0046906	tetrapyrrole binding	15	96	0.00356209	0.219027	XM_008307211.1;XM_008307212.2;XM_008308042.2;XM_008311126.2;XM_008314156.2;XM_008316232.2;XM_008316610.2;XM_008317478.2;XM_008320126.2;XM_008321705.2;XM_008335461.2;XM_017035402.1;XM_017037605.1;XM_017037609.1;XM_017039816.1
GO:0004725	protein tyrosine phosphatase activity	2	2	0.00522545	0.219027	XM_008312970.2;XM_008312971.2
GO:0008236	serine-type peptidase activity	2	2	0.00522545	0.219027	XM_008313097.1;XM_008321666.1
GO:0008252	nucleotidase activity	2	2	0.00522545	0.219027	XM_008313481.2;XM_008313482.2
GO:0017171	serine hydrolase activity	2	2	0.00522545	0.219027	XM_008313097.1;XM_008321666.1
GO:0004866	endopeptidase inhibitor activity	4	11	0.00593748	0.219027	XM_008307701.2;XM_008314292.2;XM_008318294.2;XM_008318295.2
GO:0030414	peptidase inhibitor activity	4	11	0.00593748	0.219027	XM_008307701.2;XM_008314292.2;XM_008318294.2;XM_008318295.2
GO:0061134	peptidase regulator activity	4	12	0.00840279	0.25121	XM_008307701.2;XM_008314292.2;XM_008318294.2;XM_008318295.2
GO:0061135	endopeptidase regulator activity	4	12	0.00840279	0.25121	XM_008307701.2;XM_008314292.2;XM_008318294.2;XM_008318295.2
GO:0016667	oxidoreductase activity, acting on a sulfur group of donors	7	35	0.0113602	0.25121	XM_008309909.2;XM_008312784.2;XM_008313088.2;XM_008313528.2;XM_017033558.1;XM_017033560.1;XM_017033875.1
GO:0001595	angiotensin receptor activity	2	3	0.0149224	0.25121	XM_008308023.2;XM_008311445.2
GO:0004197	cysteine-type endopeptidase activity	2	3	0.0149224	0.25121	XM_017034520.1;XM_017034525.1
GO:0008373	sialyltransferase activity	2	3	0.0149224	0.25121	XM_008315646.2;XM_008315647.2
GO:0016813	hydrolase activity, acting on carbon-nitrogen (but not peptide) bonds, in linear amidines	2	3	0.0149224	0.25121	XM_008313668.2;XM_017033497.1
GO:0034593	phosphatidylinositol bisphosphate phosphatase activity	2	3	0.0149224	0.25121	XM_008314970.1;XM_008322444.2
GO:0034594	phosphatidylinositol trisphosphate phosphatase activity	2	3	0.0149224	0.25121	XM_008314970.1;XM_008322444.2
GO:0052866	phosphatidylinositol phosphate phosphatase activity	2	3	0.0149224	0.25121	XM_008314970.1;XM_008322444.2
GO:0016671	oxidoreductase activity, acting on a sulfur group of donors, disulfide as acceptor	4	14	0.0151331	0.25121	XM_008309909.2;XM_008313528.2;XM_017033558.1;XM_017033560.1
GO:0008746	NAD(P)+ transhydrogenase activity	3	9	0.0227642	0.343532	XM_008310519.2;XM_008310521.1;XM_017032509.1
GO:0016652	oxidoreductase activity, acting on NAD(P)H, NAD(P) as acceptor	3	9	0.0227642	0.343532	XM_008310519.2;XM_008310521.1;XM_017032509.1
GO:0005326	neurotransmitter transporter activity	2	4	0.0284184	0.384452	XM_008311198.2;XM_017038234.1
GO:0046915	transition metal ion transmembrane transporter activity	2	4	0.0284184	0.384452	NM_001319816.1;XM_008320106.2
GO:0008227	G-protein coupled amine receptor activity	6	33	0.0289497	0.384452	XM_008309276.2;XM_008315612.2;XM_008317434.2;XM_008319566.2;XM_008320925.2;XM_017041950.1
GO:0070851	growth factor receptor binding	4	17	0.0302787	0.386636	XM_008310528.1;XM_008315631.2;XM_008322521.2;XM_017037157.1
GO:0004888	transmembrane signaling receptor activity	45	475	0.036387	0.447425	XM_008307658.2;XM_008308023.2;XM_008308126.2;XM_008308179.2;XM_008308345.2;XM_008309192.2;XM_008309276.2;XM_008309348.2;XM_008311445.2;XM_008312195.2;XM_008313527.2;XM_008315217.1;XM_008315472.2;XM_008315612.2;XM_008315764.2;XM_008316379.1;XM_008316506.2;XM_008316651.2;XM_008317434.2;XM_008318825.2;XM_008318935.2;XM_008319365.2;XM_008319566.2;XM_008319660.2;XM_008319667.2;XM_008319668.2;XM_008320…
GO:0016884	carbon-nitrogen ligase activity, with glutamine as amido-N-donor	2	5	0.0451146	0.53493	XM_008316821.2;XM_017031687.1
Biological Process
GO ID	Description	GeneRatio (765)	BgRatio (10297)	pvalue	p.adjust	geneID
GO:0050953	sensory perception of light stimulus	11	40	0.000110961	0.125719	XM_008308574.1;XM_008312195.2;XM_008314921.2;XM_008321406.2;XM_008322160.1;XM_008322953.2;XM_008322954.1;XM_017031529.1;XM_017035661.1;XM_017035710.1;XM_017040131.1
GO:0043623	cellular protein complex assembly	10	41	0.000651628	0.249837	XM_008308451.2;XM_008308452.2;XM_008317290.2;XM_008318360.2;XM_008318978.2;XM_008319020.2;XM_008319831.2;XM_008321086.2;XM_008325128.2;XM_017035095.1
GO:0001881	receptor recycling	4	7	0.000882037	0.249837	XM_008309602.2;XM_008309603.2;XM_008309606.2;XM_017032259.1
GO:0043112	receptor metabolic process	4	7	0.000882037	0.249837	XM_008309602.2;XM_008309603.2;XM_008309606.2;XM_017032259.1
GO:0003206	cardiac chamber morphogenesis	5	12	0.00113823	0.257923	XM_008312919.2;XM_008313663.2;XM_008322521.2;XM_017033556.1;XM_017037157.1
GO:0042723	thiamine-containing compound metabolic process	2	2	0.00551284	0.466011	XM_008307448.2;XM_008307449.2
GO:0007600	sensory perception	13	81	0.00639387	0.466011	XM_008308574.1;XM_008312195.2;XM_008314921.2;XM_008315472.2;XM_008321406.2;XM_008322160.1;XM_008322953.2;XM_008322954.1;XM_017031529.1;XM_017035661.1;XM_017035710.1;XM_017037286.1;XM_017040131.1
GO:0003205	cardiac chamber development	5	17	0.00650986	0.466011	XM_008312919.2;XM_008313663.2;XM_008322521.2;XM_017033556.1;XM_017037157.1
GO:0042493	response to drug	3	6	0.00688939	0.466011	XM_008307300.2;XM_008314570.2;XM_008321754.2
GO:0034622	cellular macromolecular complex assembly	11	65	0.00785197	0.466011	XM_008308451.2;XM_008308452.2;XM_008317290.2;XM_008318360.2;XM_008318978.2;XM_008319020.2;XM_008319831.2;XM_008321086.2;XM_008321159.2;XM_008325128.2;XM_017035095.1
GO:0050877	neurological system process	13	83	0.00786112	0.466011	XM_008308574.1;XM_008312195.2;XM_008314921.2;XM_008315472.2;XM_008321406.2;XM_008322160.1;XM_008322953.2;XM_008322954.1;XM_017031529.1;XM_017035661.1;XM_017035710.1;XM_017037286.1;XM_017040131.1
GO:0009952	anterior/posterior pattern specification	7	32	0.00793064	0.466011	XM_008316454.2;XM_008319082.2;XM_008319086.2;XM_008319087.2;XM_008322521.2;XM_017036001.1;XM_017037157.1
GO:0030334	regulation of cell migration	5	19	0.0108079	0.466011	XM_008309602.2;XM_008309603.2;XM_008309606.2;XM_008311174.2;XM_017032259.1
GO:2000145	regulation of cell motility	5	19	0.0108079	0.466011	XM_008309602.2;XM_008309603.2;XM_008309606.2;XM_008311174.2;XM_017032259.1
GO:0032446	protein modification by small protein conjugation	18	135	0.0108933	0.466011	XM_008311266.2;XM_008313684.2;XM_008313686.2;XM_008313712.2;XM_008314287.2;XM_008316382.2;XM_008316383.2;XM_008316384.2;XM_008316385.2;XM_008316386.2;XM_008319119.2;XM_008319120.1;XM_008319543.2;XM_008320453.2;XM_008321649.2;XM_017033840.1;XM_017034578.1;XM_017035200.1
GO:0016601	Rac protein signal transduction	3	7	0.0113949	0.466011	XM_008311971.2;XM_008311972.2;XM_017035095.1
GO:0006816	calcium ion transport	15	106	0.0114338	0.466011	XM_008307829.2;XM_008308284.2;XM_008308285.2;XM_008308286.2;XM_008308289.2;XM_008316376.2;XM_008316527.2;XM_008317498.1;XM_017031495.1;XM_017031496.1;XM_017031498.1;XM_017031803.1;XM_017036577.1;XM_017037844.1;XM_017038105.1
GO:0044763	single-organism cellular process	374	4635	0.0139587	0.466011	XM_008307186.2;XM_008307268.2;XM_008307300.2;XM_008307448.2;XM_008307449.2;XM_008307510.2;XM_008307522.1;XM_008307649.2;XM_008307658.2;XM_008307703.2;XM_008307789.2;XM_008307829.2;XM_008307917.2;XM_008308023.2;XM_008308126.2;XM_008308137.2;XM_008308179.2;XM_008308247.2;XM_008308292.2;XM_008308324.2;XM_008308345.2;XM_008308450.2;XM_008308451.2;XM_008308452.2;XM_008308454.2;XM_008308488.2;XM_008308…
GO:0051179	localization	176	2046	0.014492	0.466011	NM_001319816.1;XM_008307268.2;XM_008307512.2;XM_008307649.2;XM_008307829.2;XM_008308076.2;XM_008308126.2;XM_008308284.2;XM_008308285.2;XM_008308286.2;XM_008308289.2;XM_008308488.2;XM_008308489.2;XM_008308559.2;XM_008308644.2;XM_008308646.2;XM_008308798.1;XM_008308953.2;XM_008309106.2;XM_008309152.2;XM_008309371.2;XM_008309443.2;XM_008309646.2;XM_008309861.1;XM_008310186.2;XM_008310234.2;XM_008310…
GO:0009792	embryo development ending in birth or egg hatching	8	44	0.0145017	0.466011	XM_008311972.2;XM_008313663.2;XM_008317797.2;XM_008322521.2;XM_008323136.2;XM_017035197.1;XM_017037103.1;XM_017037157.1
GO:0043009	chordate embryonic development	8	44	0.0145017	0.466011	XM_008311972.2;XM_008313663.2;XM_008317797.2;XM_008322521.2;XM_008323136.2;XM_017035197.1;XM_017037103.1;XM_017037157.1
GO:0009416	response to light stimulus	6	28	0.0151249	0.466011	XM_008311199.2;XM_008311200.2;XM_008311971.2;XM_008311972.2;XM_017033239.1;XM_017033241.1
GO:0007498	mesoderm development	7	36	0.0151993	0.466011	XM_008308646.2;XM_008309602.2;XM_008309603.2;XM_008309606.2;XM_008322521.2;XM_017032259.1;XM_017037157.1
GO:0070647	protein modification by small protein conjugation or removal	18	140	0.015503	0.466011	XM_008311266.2;XM_008313684.2;XM_008313686.2;XM_008313712.2;XM_008314287.2;XM_008316382.2;XM_008316383.2;XM_008316384.2;XM_008316385.2;XM_008316386.2;XM_008319119.2;XM_008319120.1;XM_008319543.2;XM_008320453.2;XM_008321649.2;XM_017033840.1;XM_017034578.1;XM_017035200.1
GO:0006013	mannose metabolic process	2	3	0.0157214	0.466011	XM_008317797.2;XM_017035197.1
GO:0034103	regulation of tissue remodeling	2	3	0.0157214	0.466011	XM_008322521.2;XM_017037157.1
GO:0048731	system development	92	999	0.016006	0.466011	NM_001319816.1;XM_008307510.2;XM_008307658.2;XM_008307659.2;XM_008308126.2;XM_008308308.1;XM_008308646.2;XM_008308800.2;XM_008309353.2;XM_008309354.2;XM_008309356.2;XM_008309602.2;XM_008309603.2;XM_008309606.2;XM_008309817.2;XM_008310094.1;XM_008311971.2;XM_008311972.2;XM_008312569.2;XM_008312784.2;XM_008312823.2;XM_008312919.2;XM_008313023.2;XM_008313264.2;XM_008313326.2;XM_008313617.2;XM_008313…
GO:0007420	brain development	19	151	0.0162529	0.466011	XM_008307658.2;XM_008308126.2;XM_008308646.2;XM_008309353.2;XM_008309354.2;XM_008309356.2;XM_008314427.2;XM_008314492.2;XM_008320308.2;XM_008321388.2;XM_008321424.1;XM_008321705.2;XM_008322521.2;XM_008331820.2;XM_008334124.2;XM_017034100.1;XM_017034588.1;XM_017037157.1;XM_017037550.1
GO:0060322	head development	19	151	0.0162529	0.466011	XM_008307658.2;XM_008308126.2;XM_008308646.2;XM_008309353.2;XM_008309354.2;XM_008309356.2;XM_008314427.2;XM_008314492.2;XM_008320308.2;XM_008321388.2;XM_008321424.1;XM_008321705.2;XM_008322521.2;XM_008331820.2;XM_008334124.2;XM_017034100.1;XM_017034588.1;XM_017037157.1;XM_017037550.1
GO:0048511	rhythmic process	4	14	0.016578	0.466011	XM_008311199.2;XM_008311200.2;XM_017033239.1;XM_017033241.1
GO:0001706	endoderm formation	3	8	0.0172355	0.466011	XM_008311192.2;XM_008322521.2;XM_017037157.1
GO:0001711	endodermal cell fate commitment	3	8	0.0172355	0.466011	XM_008311192.2;XM_008322521.2;XM_017037157.1
GO:0001714	endodermal cell fate specification	3	8	0.0172355	0.466011	XM_008311192.2;XM_008322521.2;XM_017037157.1
GO:0010256	endomembrane system organization	3	8	0.0172355	0.466011	XM_008313326.2;XM_008315499.2;XM_008320779.2
GO:0035987	endodermal cell differentiation	3	8	0.0172355	0.466011	XM_008311192.2;XM_008322521.2;XM_017037157.1
GO:0060795	cell fate commitment involved in formation of primary germ layer	3	8	0.0172355	0.466011	XM_008311192.2;XM_008322521.2;XM_017037157.1
GO:0022607	cellular component assembly	33	304	0.0175647	0.466011	XM_008307829.2;XM_008308451.2;XM_008308452.2;XM_008310094.1;XM_008312185.2;XM_008313663.2;XM_008313860.2;XM_008314912.2;XM_008314967.2;XM_008316063.2;XM_008316524.2;XM_008316525.2;XM_008316526.2;XM_008317290.2;XM_008317914.2;XM_008318360.2;XM_008318978.2;XM_008319020.2;XM_008319082.2;XM_008319086.2;XM_008319087.2;XM_008319831.2;XM_008321086.2;XM_008321159.2;XM_008321654.2;XM_008325128.2;XM_008333…
GO:0007166	cell surface receptor signaling pathway	72	760	0.0176588	0.466011	XM_008307186.2;XM_008307658.2;XM_008308126.2;XM_008308179.2;XM_008308324.2;XM_008309192.2;XM_008309348.2;XM_008309574.1;XM_008310507.2;XM_008310528.1;XM_008311192.2;XM_008311353.2;XM_008311552.2;XM_008311971.2;XM_008312195.2;XM_008312641.2;XM_008313505.2;XM_008313527.2;XM_008313663.2;XM_008314331.2;XM_008314427.2;XM_008314950.2;XM_008315217.1;XM_008315472.2;XM_008315631.2;XM_008315764.2;XM_008315…
GO:0034655	nucleobase-containing compound catabolic process	43	420	0.0192184	0.466011	XM_008307510.2;XM_008307818.2;XM_008308451.2;XM_008308452.2;XM_008308559.2;XM_008308981.2;XM_008310094.1;XM_008311069.2;XM_008311174.2;XM_008311971.2;XM_008311972.2;XM_008312007.2;XM_008313663.2;XM_008314331.2;XM_008315959.2;XM_008316458.2;XM_008316574.2;XM_008317116.2;XM_008317290.2;XM_008318360.2;XM_008318978.2;XM_008319020.2;XM_008319288.2;XM_008319976.2;XM_008319980.2;XM_008319988.2;XM_008320…
GO:0003008	system process	24	207	0.0194238	0.466011	XM_008308023.2;XM_008308574.1;XM_008309192.2;XM_008309276.2;XM_008310094.1;XM_008312195.2;XM_008313663.2;XM_008314921.2;XM_008315472.2;XM_008317434.2;XM_008318509.2;XM_008318867.2;XM_008321406.2;XM_008322160.1;XM_008322953.2;XM_008322954.1;XM_008331193.2;XM_017031529.1;XM_017035661.1;XM_017035710.1;XM_017037286.1;XM_017037428.1;XM_017040131.1;XM_017041950.1
GO:0048513	animal organ development	66	693	0.0203554	0.466011	NM_001319816.1;XM_008307510.2;XM_008307658.2;XM_008308126.2;XM_008308646.2;XM_008309353.2;XM_008309354.2;XM_008309356.2;XM_008309602.2;XM_008309603.2;XM_008309606.2;XM_008310094.1;XM_008311972.2;XM_008312569.2;XM_008312784.2;XM_008312823.2;XM_008312919.2;XM_008313023.2;XM_008313617.2;XM_008313663.2;XM_008314427.2;XM_008314492.2;XM_008314529.2;XM_008314950.2;XM_008315368.1;XM_008315370.2;XM_008315…
GO:0044699	single-organism process	500	6369	0.0204042	0.466011	NM_001319816.1;XM_008307186.2;XM_008307211.1;XM_008307212.2;XM_008307268.2;XM_008307300.2;XM_008307448.2;XM_008307449.2;XM_008307451.2;XM_008307506.2;XM_008307510.2;XM_008307522.1;XM_008307617.2;XM_008307649.2;XM_008307658.2;XM_008307659.2;XM_008307703.2;XM_008307789.2;XM_008307829.2;XM_008307917.2;XM_008308023.2;XM_008308126.2;XM_008308137.2;XM_008308152.2;XM_008308179.2;XM_008308247.2;XM_008308…
GO:0072527	pyrimidine-containing compound metabolic process	6	30	0.0210169	0.466011	XM_008307448.2;XM_008307449.2;XM_008312319.2;XM_008312326.2;XM_008320263.1;XM_008322685.2
GO:0006007	glucose catabolic process	4	15	0.0213054	0.466011	XM_008319662.2;XM_008323385.2;XM_017036622.1;XM_017036624.1
GO:0016052	carbohydrate catabolic process	4	15	0.0213054	0.466011	XM_008319662.2;XM_008323385.2;XM_017036622.1;XM_017036624.1
GO:0019320	hexose catabolic process	4	15	0.0213054	0.466011	XM_008319662.2;XM_008323385.2;XM_017036622.1;XM_017036624.1
GO:0044724	single-organism carbohydrate catabolic process	4	15	0.0213054	0.466011	XM_008319662.2;XM_008323385.2;XM_017036622.1;XM_017036624.1
GO:0046365	monosaccharide catabolic process	4	15	0.0213054	0.466011	XM_008319662.2;XM_008323385.2;XM_017036622.1;XM_017036624.1
GO:0044270	cellular nitrogen compound catabolic process	43	426	0.0238264	0.466011	XM_008307510.2;XM_008307818.2;XM_008308451.2;XM_008308452.2;XM_008308559.2;XM_008308981.2;XM_008310094.1;XM_008311069.2;XM_008311174.2;XM_008311971.2;XM_008311972.2;XM_008312007.2;XM_008313663.2;XM_008314331.2;XM_008315959.2;XM_008316458.2;XM_008316574.2;XM_008317116.2;XM_008317290.2;XM_008318360.2;XM_008318978.2;XM_008319020.2;XM_008319288.2;XM_008319976.2;XM_008319980.2;XM_008319988.2;XM_008320…
GO:0046700	heterocycle catabolic process	43	426	0.0238264	0.466011	XM_008307510.2;XM_008307818.2;XM_008308451.2;XM_008308452.2;XM_008308559.2;XM_008308981.2;XM_008310094.1;XM_008311069.2;XM_008311174.2;XM_008311971.2;XM_008311972.2;XM_008312007.2;XM_008313663.2;XM_008314331.2;XM_008315959.2;XM_008316458.2;XM_008316574.2;XM_008317116.2;XM_008317290.2;XM_008318360.2;XM_008318978.2;XM_008319020.2;XM_008319288.2;XM_008319976.2;XM_008319980.2;XM_008319988.2;XM_008320…
GO:1901361	organic cyclic compound catabolic process	43	426	0.0238264	0.466011	XM_008307510.2;XM_008307818.2;XM_008308451.2;XM_008308452.2;XM_008308559.2;XM_008308981.2;XM_008310094.1;XM_008311069.2;XM_008311174.2;XM_008311971.2;XM_008311972.2;XM_008312007.2;XM_008313663.2;XM_008314331.2;XM_008315959.2;XM_008316458.2;XM_008316574.2;XM_008317116.2;XM_008317290.2;XM_008318360.2;XM_008318978.2;XM_008319020.2;XM_008319288.2;XM_008319976.2;XM_008319980.2;XM_008319988.2;XM_008320…
GO:0007154	cell communication	167	1960	0.0240926	0.466011	XM_008307186.2;XM_008307268.2;XM_008307649.2;XM_008307658.2;XM_008307703.2;XM_008307789.2;XM_008308023.2;XM_008308126.2;XM_008308179.2;XM_008308292.2;XM_008308324.2;XM_008308345.2;XM_008308454.2;XM_008308574.1;XM_008308955.2;XM_008309152.2;XM_008309192.2;XM_008309276.2;XM_008309348.2;XM_008309443.2;XM_008309574.1;XM_008309602.2;XM_008309603.2;XM_008309606.2;XM_008310201.2;XM_008310507.2;XM_008310…
GO:0006826	iron ion transport	3	9	0.0244463	0.466011	NM_001319816.1;XM_008320106.2;XM_017037657.1
GO:0021546	rhombomere development	3	9	0.0244463	0.466011	XM_008321705.2;XM_008322521.2;XM_017037157.1
GO:0019439	aromatic compound catabolic process	43	427	0.0246733	0.466011	XM_008307510.2;XM_008307818.2;XM_008308451.2;XM_008308452.2;XM_008308559.2;XM_008308981.2;XM_008310094.1;XM_008311069.2;XM_008311174.2;XM_008311971.2;XM_008311972.2;XM_008312007.2;XM_008313663.2;XM_008314331.2;XM_008315959.2;XM_008316458.2;XM_008316574.2;XM_008317116.2;XM_008317290.2;XM_008318360.2;XM_008318978.2;XM_008319020.2;XM_008319288.2;XM_008319976.2;XM_008319980.2;XM_008319988.2;XM_008320…
GO:0006399	tRNA metabolic process	13	96	0.0248362	0.466011	XM_008308038.2;XM_008310696.2;XM_008313874.1;XM_008313875.2;XM_008313876.2;XM_008316093.2;XM_008316821.2;XM_008318220.2;XM_008320131.2;XM_008338110.2;XM_017031687.1;XM_017031991.1;XM_017034818.1
GO:0033036	macromolecule localization	48	488	0.0267659	0.466011	XM_008307268.2;XM_008307512.2;XM_008307649.2;XM_008308559.2;XM_008309152.2;XM_008309443.2;XM_008309861.1;XM_008310234.2;XM_008310270.2;XM_008310758.1;XM_008311069.2;XM_008311764.2;XM_008312293.2;XM_008313264.2;XM_008313326.2;XM_008314314.2;XM_008315370.2;XM_008315431.2;XM_008315499.2;XM_008315645.2;XM_008316136.2;XM_008317514.1;XM_008318009.2;XM_008319047.1;XM_008319980.2;XM_008320308.2;XM_008320…
GO:0007346	regulation of mitotic cell cycle	4	16	0.0267773	0.466011	XM_008325657.2;XM_008325666.2;XM_017034314.1;XM_017038685.1
GO:0050896	response to stimulus	180	2134	0.0272367	0.466011	NM_001319816.1;XM_008307186.2;XM_008307268.2;XM_008307300.2;XM_008307510.2;XM_008307649.2;XM_008307658.2;XM_008307703.2;XM_008308023.2;XM_008308042.2;XM_008308126.2;XM_008308179.2;XM_008308292.2;XM_008308324.2;XM_008308345.2;XM_008308495.2;XM_008308574.1;XM_008308955.2;XM_008309152.2;XM_008309192.2;XM_008309276.2;XM_008309348.2;XM_008309443.2;XM_008309574.1;XM_008310094.1;XM_008310201.2;XM_008310…
GO:0040012	regulation of locomotion	5	24	0.0290589	0.466011	XM_008309602.2;XM_008309603.2;XM_008309606.2;XM_008311174.2;XM_017032259.1
GO:0003018	vascular process in circulatory system	7	41	0.0297249	0.466011	XM_008308023.2;XM_008309276.2;XM_008317434.2;XM_008318509.2;XM_008318867.2;XM_008331193.2;XM_017041950.1
GO:0000288	nuclear-transcribed mRNA catabolic process, deadenylation-dependent decay	2	4	0.0298992	0.466011	XM_008307818.2;XM_008320830.2
GO:0001952	regulation of cell-matrix adhesion	2	4	0.0298992	0.466011	XM_008314970.1;XM_008322444.2
GO:0001953	negative regulation of cell-matrix adhesion	2	4	0.0298992	0.466011	XM_008314970.1;XM_008322444.2
GO:0007601	visual perception	2	4	0.0298992	0.466011	XM_008322953.2;XM_008322954.1
GO:0010810	regulation of cell-substrate adhesion	2	4	0.0298992	0.466011	XM_008314970.1;XM_008322444.2
GO:0010812	negative regulation of cell-substrate adhesion	2	4	0.0298992	0.466011	XM_008314970.1;XM_008322444.2
GO:0048168	regulation of neuronal synaptic plasticity	2	4	0.0298992	0.466011	XM_008311971.2;XM_008311972.2
GO:0065003	macromolecular complex assembly	20	174	0.0335168	0.466011	XM_008308451.2;XM_008308452.2;XM_008312185.2;XM_008314912.2;XM_008316063.2;XM_008317290.2;XM_008317914.2;XM_008318360.2;XM_008318978.2;XM_008319020.2;XM_008319831.2;XM_008321086.2;XM_008321159.2;XM_008321654.2;XM_008325128.2;XM_008333424.2;XM_008338540.2;XM_017033789.1;XM_017033792.1;XM_017035095.1
GO:0048704	embryonic skeletal system morphogenesis	5	25	0.0341746	0.466011	XM_008311972.2;XM_008317797.2;XM_008323136.2;XM_017035197.1;XM_017037103.1
GO:0048706	embryonic skeletal system development	5	25	0.0341746	0.466011	XM_008311972.2;XM_008317797.2;XM_008323136.2;XM_017035197.1;XM_017037103.1
GO:0044712	single-organism catabolic process	43	437	0.0345152	0.466011	XM_008308451.2;XM_008308452.2;XM_008308559.2;XM_008310094.1;XM_008311069.2;XM_008311174.2;XM_008311971.2;XM_008311972.2;XM_008312007.2;XM_008312264.2;XM_008313663.2;XM_008314331.2;XM_008315959.2;XM_008316458.2;XM_008317116.2;XM_008317290.2;XM_008318360.2;XM_008318978.2;XM_008319020.2;XM_008319288.2;XM_008319662.2;XM_008319976.2;XM_008319980.2;XM_008319988.2;XM_008320263.1;XM_008320519.2;XM_008321…
GO:0006461	protein complex assembly	18	153	0.0346285	0.466011	XM_008308451.2;XM_008308452.2;XM_008312185.2;XM_008314912.2;XM_008316063.2;XM_008317290.2;XM_008317914.2;XM_008318360.2;XM_008318978.2;XM_008319020.2;XM_008319831.2;XM_008321086.2;XM_008321654.2;XM_008325128.2;XM_008333424.2;XM_017033789.1;XM_017033792.1;XM_017035095.1
GO:0070271	protein complex biogenesis	18	153	0.0346285	0.466011	XM_008308451.2;XM_008308452.2;XM_008312185.2;XM_008314912.2;XM_008316063.2;XM_008317290.2;XM_008317914.2;XM_008318360.2;XM_008318978.2;XM_008319020.2;XM_008319831.2;XM_008321086.2;XM_008321654.2;XM_008325128.2;XM_008333424.2;XM_017033789.1;XM_017033792.1;XM_017035095.1
GO:0044281	small molecule metabolic process	90	1010	0.0361874	0.466011	XM_008307448.2;XM_008307449.2;XM_008307506.2;XM_008307917.2;XM_008308247.2;XM_008308450.2;XM_008308451.2;XM_008308452.2;XM_008308559.2;XM_008308574.1;XM_008309221.2;XM_008310032.2;XM_008310094.1;XM_008310696.2;XM_008311069.2;XM_008311174.2;XM_008311971.2;XM_008311972.2;XM_008312007.2;XM_008312264.2;XM_008312319.2;XM_008312326.2;XM_008312860.2;XM_008313481.2;XM_008313482.2;XM_008313639.2;XM_008313…
GO:1901575	organic substance catabolic process	58	618	0.0365717	0.466011	XM_008307510.2;XM_008307818.2;XM_008308451.2;XM_008308452.2;XM_008308559.2;XM_008308981.2;XM_008310094.1;XM_008311069.2;XM_008311174.2;XM_008311266.2;XM_008311627.2;XM_008311971.2;XM_008311972.2;XM_008312007.2;XM_008312264.2;XM_008313663.2;XM_008313712.2;XM_008314331.2;XM_008315959.2;XM_008316458.2;XM_008316574.2;XM_008317116.2;XM_008317290.2;XM_008318360.2;XM_008318978.2;XM_008319020.2;XM_008319…
GO:0001822	kidney development	6	34	0.037056	0.466011	XM_008314950.2;XM_008316742.2;XM_008318413.2;XM_008321624.2;XM_008334007.2;XM_017035295.1
GO:0051234	establishment of localization	157	1859	0.0376907	0.466011	NM_001319816.1;XM_008307268.2;XM_008307512.2;XM_008307649.2;XM_008307829.2;XM_008308076.2;XM_008308284.2;XM_008308285.2;XM_008308286.2;XM_008308289.2;XM_008308488.2;XM_008308489.2;XM_008308559.2;XM_008308644.2;XM_008308798.1;XM_008308953.2;XM_008309106.2;XM_008309152.2;XM_008309371.2;XM_008309443.2;XM_008309646.2;XM_008309861.1;XM_008310186.2;XM_008310234.2;XM_008310270.2;XM_008310313.2;XM_008310…
GO:0001654	eye development	15	123	0.0387779	0.466011	XM_008307510.2;XM_008307658.2;XM_008308646.2;XM_008315550.2;XM_008317949.2;XM_008318413.2;XM_008321388.2;XM_008321424.1;XM_008322139.2;XM_008322521.2;XM_008322660.2;XM_008322953.2;XM_008322954.1;XM_017037157.1;XM_017037550.1
GO:0051270	regulation of cellular component movement	5	26	0.0398141	0.466011	XM_008309602.2;XM_008309603.2;XM_008309606.2;XM_008311174.2;XM_017032259.1
GO:0001501	skeletal system development	13	103	0.0411133	0.466011	XM_008308126.2;XM_008308308.1;XM_008308800.2;XM_008311972.2;XM_008313023.2;XM_008314950.2;XM_008317797.2;XM_008319657.1;XM_008322521.2;XM_008323136.2;XM_017035197.1;XM_017037103.1;XM_017037157.1
GO:0072001	renal system development	6	35	0.0420213	0.466011	XM_008314950.2;XM_008316742.2;XM_008318413.2;XM_008321624.2;XM_008334007.2;XM_017035295.1
GO:0044723	single-organism carbohydrate metabolic process	14	114	0.0426455	0.466011	XM_008307506.2;XM_008313396.2;XM_008314970.1;XM_008315499.2;XM_008316552.2;XM_008317797.2;XM_008319662.2;XM_008320164.2;XM_008322444.2;XM_008323385.2;XM_017035197.1;XM_017036484.1;XM_017036622.1;XM_017036624.1
GO:0001510	RNA methylation	3	11	0.0429661	0.466011	XM_008320131.2;XM_008323009.2;XM_008338110.2
GO:0045184	establishment of protein localization	38	385	0.0431397	0.466011	XM_008307268.2;XM_008307512.2;XM_008307649.2;XM_008308559.2;XM_008309152.2;XM_008309443.2;XM_008310234.2;XM_008310270.2;XM_008310758.1;XM_008311069.2;XM_008311764.2;XM_008313264.2;XM_008313326.2;XM_008314314.2;XM_008315370.2;XM_008315431.2;XM_008315499.2;XM_008315645.2;XM_008316136.2;XM_008317514.1;XM_008318009.2;XM_008319980.2;XM_008320308.2;XM_008321088.2;XM_008321558.2;XM_008322687.2;XM_008323…
GO:0006520	cellular amino acid metabolic process	20	180	0.0454016	0.466011	XM_008308247.2;XM_008309221.2;XM_008310032.2;XM_008310696.2;XM_008314608.2;XM_008316682.2;XM_008316821.2;XM_008317358.2;XM_008317846.2;XM_008318220.2;XM_008318727.2;XM_008319510.2;XM_008322685.2;XM_008323385.2;XM_008325941.2;XM_008335783.2;XM_017031535.1;XM_017031687.1;XM_017031991.1;XM_017034022.1
GO:0019318	hexose metabolic process	9	64	0.0458317	0.466011	XM_008307506.2;XM_008315499.2;XM_008316552.2;XM_008317797.2;XM_008319662.2;XM_008323385.2;XM_017035197.1;XM_017036622.1;XM_017036624.1
GO:0006006	glucose metabolic process	5	27	0.0459858	0.466011	XM_008307506.2;XM_008319662.2;XM_008323385.2;XM_017036622.1;XM_017036624.1
GO:0009314	response to radiation	6	36	0.0473857	0.466011	XM_008311199.2;XM_008311200.2;XM_008311971.2;XM_008311972.2;XM_017033239.1;XM_017033241.1
GO:0003208	cardiac ventricle morphogenesis	2	5	0.0474016	0.466011	XM_008312919.2;XM_008313663.2
GO:0003231	cardiac ventricle development	2	5	0.0474016	0.466011	XM_008312919.2;XM_008313663.2
GO:0006458	'de novo' protein folding	2	5	0.0474016	0.466011	XM_008319020.2;XM_008330037.2
GO:0007009	plasma membrane organization	2	5	0.0474016	0.466011	XM_008313326.2;XM_008320779.2
GO:0009617	response to bacterium	2	5	0.0474016	0.466011	XM_008308495.2;XM_008311174.2
GO:0042310	vasoconstriction	2	5	0.0474016	0.466011	XM_008308023.2;XM_008317434.2
GO:0055007	cardiac muscle cell differentiation	2	5	0.0474016	0.466011	XM_008322521.2;XM_017037157.1
GO:0002064	epithelial cell development	4	19	0.0478167	0.466011	XM_008313860.2;XM_008316582.2;XM_017034100.1;XM_017037084.1
GO:0007163	establishment or maintenance of cell polarity	4	19	0.0478167	0.466011	XM_008313326.2;XM_008313860.2;XM_008323136.2;XM_017035095.1

## Sheet: Pituitary-GO-trans
Significantly enriched GO term of trans target genes
Molecular Function
GO ID	Description	GeneRatio (336)	BgRatio (9525)	pvalue	p.adjust	geneID
GO:0004930	G-protein coupled receptor activity	17	232	0.00347222	0.221778	XM_017031984.1;XM_008311106.2;XM_008309807.2;XM_008308625.1;XM_008317123.2;XM_008311445.2;XM_008308353.2;XM_008322726.2;XM_017032391.1;XM_008313949.2;XM_008317153.2;XM_008329720.2;XM_008309182.2;XM_008324425.2;XM_008316379.1;XM_008320162.2;XM_017034749.1
GO:0099600	transmembrane receptor activity	35	619	0.00367258	0.221778	XM_008329265.2;XM_008317615.2;XM_017031984.1;XM_008311106.2;XM_008320837.2;XM_008309807.2;XM_008320664.1;XM_008309349.2;XM_008322838.2;XM_017037839.1;XM_008308625.1;XM_008317123.2;XM_008311445.2;XM_008308353.2;XM_008319616.2;XM_008322726.2;XM_017032391.1;XM_008308340.2;XM_008313949.2;XM_008318241.2;XM_008322205.2;XM_008314785.2;XM_008317153.2;XM_008329720.2;XM_008309182.2;XM_008315918.2;XM_017034…
GO:0008173	RNA methyltransferase activity	4	20	0.00470758	0.221778	XM_008322934.2;XM_008316975.2;XM_008316777.2;XM_008311703.2
GO:0004888	transmembrane signaling receptor activity	28	475	0.00522351	0.221778	XM_017031984.1;XM_008311106.2;XM_008320837.2;XM_008309807.2;XM_008320664.1;XM_008309349.2;XM_008308625.1;XM_008317123.2;XM_008311445.2;XM_008308353.2;XM_008322726.2;XM_017032391.1;XM_008313949.2;XM_008322205.2;XM_008314785.2;XM_008317153.2;XM_008329720.2;XM_008309182.2;XM_008315918.2;XM_017034023.1;XM_008314079.2;XM_008324425.2;XM_008310198.2;XM_008309310.2;XM_008316379.1;XM_008318007.1;XM_008320…
GO:0003677	DNA binding	36	658	0.00548121	0.221778	XM_008317821.2;XM_008318908.2;XM_017034494.1;XM_017037950.1;XM_017032562.1;XM_008321513.2;XM_008323382.2;XM_017035445.1;XM_017034766.1;XM_008321537.2;XM_008313946.2;XM_008332602.2;XM_017036217.1;XM_008318973.2;XM_008320773.2;XM_017034857.1;XM_017032529.1;XM_008318905.1;XM_008323390.1;XM_008323387.2;XM_008311859.2;XM_017037952.1;XM_008320946.1;XM_017031389.1;XM_008311785.2;XM_017036548.1;XM_008334…
GO:0004872	receptor activity	40	758	0.00638418	0.221778	XM_008329265.2;XM_008317615.2;XM_017031984.1;XM_008311106.2;XM_008320837.2;XM_008309807.2;XM_008318973.2;XM_008320664.1;XM_008309349.2;XM_008322838.2;XM_017037839.1;XM_008308625.1;XM_008318608.1;XM_008317123.2;XM_008311859.2;XM_008311445.2;XM_008308353.2;XM_008319616.2;XM_008322726.2;XM_017032391.1;XM_008308340.2;XM_008313949.2;XM_008318241.2;XM_008322205.2;XM_008314785.2;XM_008317153.2;XM_008329…
GO:0038023	signaling receptor activity	33	600	0.0071667	0.221778	XM_017031984.1;XM_008311106.2;XM_008320837.2;XM_008309807.2;XM_008318973.2;XM_008320664.1;XM_008309349.2;XM_008308625.1;XM_008318608.1;XM_008317123.2;XM_008311859.2;XM_008311445.2;XM_008308353.2;XM_008322726.2;XM_017032391.1;XM_008313949.2;XM_008322205.2;XM_008314785.2;XM_008317153.2;XM_008329720.2;XM_008309182.2;XM_008315918.2;XM_017034023.1;XM_008314079.2;XM_008324425.2;XM_008310198.2;XM_008309…
GO:0008649	rRNA methyltransferase activity	3	12	0.00754988	0.221778	XM_008316975.2;XM_008316777.2;XM_008311703.2
GO:0003676	nucleic acid binding	55	1170	0.0150161	0.364004	XM_008317821.2;XM_008318908.2;XM_017034494.1;XM_017037950.1;XM_008313874.1;XM_017032562.1;XM_008321513.2;XM_008314234.2;XM_008323382.2;XM_017035445.1;XM_017034766.1;XM_008321537.2;XM_017033953.1;XM_008313946.2;XM_008332602.2;XM_017036217.1;XM_017042609.1;XM_008318973.2;XM_008320773.2;XM_017033410.1;XM_008312607.2;XM_008321337.2;XM_008335122.2;XM_017034857.1;XM_008310535.2;XM_017032529.1;XM_008318…
GO:0004871	signal transducer activity	33	634	0.0154895	0.364004	XM_017031984.1;XM_008311106.2;XM_008320837.2;XM_008309807.2;XM_008318973.2;XM_008320664.1;XM_008309349.2;XM_008308625.1;XM_008318608.1;XM_008317123.2;XM_008311859.2;XM_008311445.2;XM_008308353.2;XM_008322726.2;XM_017032391.1;XM_008313949.2;XM_008322205.2;XM_008314785.2;XM_008317153.2;XM_008329720.2;XM_008309182.2;XM_008315918.2;XM_017034023.1;XM_008314079.2;XM_008324425.2;XM_008310198.2;XM_008309…
GO:0060089	molecular transducer activity	42	866	0.0205099	0.438165	XM_008329265.2;XM_008317615.2;XM_017031984.1;XM_008311106.2;XM_008320837.2;XM_008309807.2;XM_008318973.2;XM_008320664.1;XM_008309349.2;XM_008322838.2;XM_017037839.1;XM_008308625.1;XM_008318608.1;XM_008317123.2;XM_008311859.2;XM_008311445.2;XM_008308353.2;XM_008319616.2;XM_008322726.2;XM_017032391.1;XM_008308340.2;XM_008313949.2;XM_008318241.2;XM_008322205.2;XM_008314785.2;XM_017034353.1;XM_008317…
GO:0001071	nucleic acid binding transcription factor activity	31	619	0.0299777	0.545492	XM_008317821.2;XM_008318908.2;XM_017034494.1;XM_017037950.1;XM_017032562.1;XM_008321513.2;XM_008323382.2;XM_008321537.2;XM_008332602.2;XM_008318973.2;XM_008320773.2;XM_017034857.1;XM_017032529.1;XM_008318608.1;XM_008318905.1;XM_008323390.1;XM_008323387.2;XM_008311859.2;XM_017037952.1;XM_008320946.1;XM_017031389.1;XM_008311785.2;XM_008318907.2;XM_008310068.2;XM_008320037.2;XM_008318901.2;XM_017031…
GO:0003916	DNA topoisomerase activity	2	8	0.0301761	0.545492	XM_008311282.2;XM_008311280.2
GO:0004806	triglyceride lipase activity	1	1	0.0352756	0.552651	XM_008335302.2
GO:0019955	cytokine binding	1	1	0.0352756	0.552651	XM_008308353.2
Biological Process
GO ID	Description	GeneRatio (366)	BgRatio (10297)	pvalue	p.adjust	geneID
GO:0034654	nucleobase-containing compound biosynthetic process	68	1321	0.000898676	0.132194	XM_008317821.2;XM_008307991.2;XM_008318908.2;XM_017034494.1;XM_008307559.2;XM_017037950.1;XM_008319269.2;XM_017032562.1;XM_017037152.1;XM_008321513.2;XM_017037364.1;XM_017037155.1;XM_008323382.2;XM_017034766.1;XM_008318743.2;XM_008321537.2;XM_008320195.2;XM_017033953.1;XM_017031199.1;XM_008332602.2;XM_008312101.2;XM_017032602.1;XM_017032607.1;XM_008318973.2;XM_017037133.1;XM_008320773.2;XM_017033…
GO:0006351	transcription, DNA-templated	61	1155	0.00091474	0.132194	XM_008317821.2;XM_008307991.2;XM_008318908.2;XM_017034494.1;XM_008307559.2;XM_017037950.1;XM_017032562.1;XM_017037152.1;XM_008321513.2;XM_017037364.1;XM_017037155.1;XM_008323382.2;XM_017034766.1;XM_008321537.2;XM_008320195.2;XM_017033953.1;XM_008332602.2;XM_008312101.2;XM_017032602.1;XM_017032607.1;XM_008318973.2;XM_017037133.1;XM_008320773.2;XM_017033410.1;XM_008312607.2;XM_008315144.2;XM_017034…
GO:0032774	RNA biosynthetic process	61	1155	0.00091474	0.132194	XM_008317821.2;XM_008307991.2;XM_008318908.2;XM_017034494.1;XM_008307559.2;XM_017037950.1;XM_017032562.1;XM_017037152.1;XM_008321513.2;XM_017037364.1;XM_017037155.1;XM_008323382.2;XM_017034766.1;XM_008321537.2;XM_008320195.2;XM_017033953.1;XM_008332602.2;XM_008312101.2;XM_017032602.1;XM_017032607.1;XM_008318973.2;XM_017037133.1;XM_008320773.2;XM_017033410.1;XM_008312607.2;XM_008315144.2;XM_017034…
GO:0097659	nucleic acid-templated transcription	61	1155	0.00091474	0.132194	XM_008317821.2;XM_008307991.2;XM_008318908.2;XM_017034494.1;XM_008307559.2;XM_017037950.1;XM_017032562.1;XM_017037152.1;XM_008321513.2;XM_017037364.1;XM_017037155.1;XM_008323382.2;XM_017034766.1;XM_008321537.2;XM_008320195.2;XM_017033953.1;XM_008332602.2;XM_008312101.2;XM_017032602.1;XM_017032607.1;XM_008318973.2;XM_017037133.1;XM_008320773.2;XM_017033410.1;XM_008312607.2;XM_008315144.2;XM_017034…
GO:1901362	organic cyclic compound biosynthetic process	70	1372	0.000951581	0.132194	XM_008317821.2;XM_008307991.2;XM_008318908.2;XM_017034494.1;XM_008307559.2;XM_017037950.1;XM_008319269.2;XM_017032562.1;XM_017037152.1;XM_008321513.2;XM_017037364.1;XM_017037155.1;XM_008323382.2;XM_017034766.1;XM_008318743.2;XM_008321537.2;XM_008320195.2;XM_017033953.1;XM_017031199.1;XM_008332602.2;XM_008312101.2;XM_017032602.1;XM_017032607.1;XM_008318973.2;XM_017037133.1;XM_008320773.2;XM_017033…
GO:0018130	heterocycle biosynthetic process	70	1374	0.000990218	0.132194	XM_008317821.2;XM_008307991.2;XM_008318908.2;XM_017034494.1;XM_008307559.2;XM_017037950.1;XM_008319269.2;XM_017032562.1;XM_017037152.1;XM_008321513.2;XM_017037364.1;XM_017037155.1;XM_008323382.2;XM_017034766.1;XM_008318743.2;XM_008321537.2;XM_008320195.2;XM_017033953.1;XM_017031199.1;XM_008332602.2;XM_008312101.2;XM_017032602.1;XM_017032607.1;XM_008318973.2;XM_017037133.1;XM_008320773.2;XM_017033…
GO:0019438	aromatic compound biosynthetic process	68	1352	0.00165728	0.18964	XM_008317821.2;XM_008307991.2;XM_008318908.2;XM_017034494.1;XM_008307559.2;XM_017037950.1;XM_008319269.2;XM_017032562.1;XM_017037152.1;XM_008321513.2;XM_017037364.1;XM_017037155.1;XM_008323382.2;XM_017034766.1;XM_008318743.2;XM_008321537.2;XM_008320195.2;XM_017033953.1;XM_017031199.1;XM_008332602.2;XM_008312101.2;XM_017032602.1;XM_017032607.1;XM_008318973.2;XM_017037133.1;XM_008320773.2;XM_017033…
GO:0008272	sulfate transport	4	16	0.00203464	0.203718	XM_017036315.1;XM_008315971.2;XM_008318736.2;XM_008318734.2
GO:0016070	RNA metabolic process	69	1406	0.00285765	0.254331	XM_008317821.2;XM_008307991.2;XM_008318908.2;XM_017034494.1;XM_008307559.2;XM_017037950.1;XM_008311759.2;XM_008313874.1;XM_017032562.1;XM_017037152.1;XM_008321513.2;XM_017037364.1;XM_017037155.1;XM_008323382.2;XM_017034766.1;XM_008316975.2;XM_008321537.2;XM_008320195.2;XM_017033953.1;XM_008332602.2;XM_008312101.2;XM_008316777.2;XM_017032602.1;XM_017032607.1;XM_008318973.2;XM_017037133.1;XM_008320…
GO:0072348	sulfur compound transport	4	18	0.00323383	0.25903	XM_017036315.1;XM_008315971.2;XM_008318736.2;XM_008318734.2
GO:0090304	nucleic acid metabolic process	76	1607	0.00451596	0.328844	XM_008317821.2;XM_008307991.2;XM_008318908.2;XM_017034494.1;XM_008307559.2;XM_017037950.1;XM_008311759.2;XM_008313874.1;XM_017032562.1;XM_017037152.1;XM_008321513.2;XM_017037364.1;XM_017037155.1;XM_008323382.2;XM_017035445.1;XM_017034766.1;XM_008316975.2;XM_008321537.2;XM_008320195.2;XM_017033953.1;XM_008313946.2;XM_008332602.2;XM_017036217.1;XM_008312101.2;XM_008316777.2;XM_017032602.1;XM_017032…
GO:0000154	rRNA modification	3	13	0.00976712	0.554486	XM_008316975.2;XM_008316777.2;XM_008311703.2
GO:0048738	cardiac muscle tissue development	3	13	0.00976712	0.554486	XM_008322521.2;XM_008322651.1;XM_008328724.1
GO:0007186	G-protein coupled receptor signaling pathway	14	197	0.0106113	0.554486	XM_017031984.1;XM_008311106.2;XM_008317123.2;XM_008311445.2;XM_008322726.2;XM_008313949.2;XM_008317153.2;XM_008329720.2;XM_008309182.2;XM_008315918.2;XM_008324425.2;XM_008316379.1;XM_008320162.2;XM_017034749.1
GO:0072575	epithelial cell proliferation involved in liver morphogenesis	2	5	0.011733	0.554486	XM_017033381.1;XM_008311180.2
GO:0072576	liver morphogenesis	2	5	0.011733	0.554486	XM_017033381.1;XM_008311180.2
GO:0014706	striated muscle tissue development	5	39	0.0117681	0.554486	XM_008320195.2;XM_008322521.2;XM_008311682.2;XM_008322651.1;XM_008328724.1
GO:0006026	aminoglycan catabolic process	2	6	0.0171883	0.592194	XM_008319206.2;XM_008319208.2
GO:0031076	embryonic camera-type eye development	2	6	0.0171883	0.592194	XM_008320773.2;XM_008321424.1
GO:0060537	muscle tissue development	5	44	0.0192288	0.592194	XM_008320195.2;XM_008322521.2;XM_008311682.2;XM_008322651.1;XM_008328724.1
GO:0006364	rRNA processing	3	17	0.0209084	0.592194	XM_008316975.2;XM_008316777.2;XM_008311703.2
GO:0016072	rRNA metabolic process	3	17	0.0209084	0.592194	XM_008316975.2;XM_008316777.2;XM_008311703.2
GO:0006139	nucleobase-containing compound metabolic process	95	2228	0.0256638	0.592194	XM_008317821.2;XM_008307991.2;XM_008318908.2;XM_017034494.1;XM_008307559.2;XM_017037950.1;XM_008319269.2;XM_008311759.2;XM_008313874.1;XM_017032562.1;XM_017037152.1;XM_008321513.2;XM_017037364.1;XM_017037155.1;XM_008323382.2;XM_017035445.1;XM_017034766.1;XM_008326421.2;XM_008318743.2;XM_008316975.2;XM_008321537.2;XM_008320195.2;XM_017033953.1;XM_017031199.1;XM_008313946.2;XM_008332602.2;XM_017036…
GO:1901360	organic cyclic compound metabolic process	99	2338	0.0268786	0.592194	XM_008317821.2;XM_008307991.2;XM_008318908.2;XM_017034494.1;XM_008307559.2;XM_017037950.1;XM_008319269.2;XM_008311759.2;XM_008313874.1;XM_017032562.1;XM_017037152.1;XM_008321513.2;XM_017037364.1;XM_017037155.1;XM_008323382.2;XM_017035445.1;XM_017034766.1;XM_008326421.2;XM_008318743.2;XM_008316975.2;XM_008321537.2;XM_008320195.2;XM_017033953.1;XM_017031199.1;XM_008313946.2;XM_017031217.1;XM_008332…
GO:0006725	cellular aromatic compound metabolic process	98	2313	0.0273058	0.592194	XM_008317821.2;XM_008307991.2;XM_008318908.2;XM_017034494.1;XM_008307559.2;XM_017037950.1;XM_008319269.2;XM_008311759.2;XM_008313874.1;XM_017032562.1;XM_017037152.1;XM_008321513.2;XM_017037364.1;XM_017037155.1;XM_008323382.2;XM_017035445.1;XM_017034766.1;XM_008326421.2;XM_008318743.2;XM_008316975.2;XM_008321537.2;XM_008320195.2;XM_017033953.1;XM_017031199.1;XM_008313946.2;XM_017031217.1;XM_008332…
GO:0044271	cellular nitrogen compound biosynthetic process	70	1583	0.0278658	0.592194	XM_008317821.2;XM_008307991.2;XM_008318908.2;XM_017034494.1;XM_008307559.2;XM_017037950.1;XM_008319269.2;XM_017032562.1;XM_017037152.1;XM_008321513.2;XM_017037364.1;XM_017037155.1;XM_008323382.2;XM_017034766.1;XM_008318743.2;XM_008321537.2;XM_008320195.2;XM_017033953.1;XM_017031199.1;XM_008332602.2;XM_008312101.2;XM_017032602.1;XM_017032607.1;XM_008318973.2;XM_017037133.1;XM_008320773.2;XM_017033…
GO:0046483	heterocycle metabolic process	98	2315	0.0278945	0.592194	XM_008317821.2;XM_008307991.2;XM_008318908.2;XM_017034494.1;XM_008307559.2;XM_017037950.1;XM_008319269.2;XM_008311759.2;XM_008313874.1;XM_017032562.1;XM_017037152.1;XM_008321513.2;XM_017037364.1;XM_017037155.1;XM_008323382.2;XM_017035445.1;XM_017034766.1;XM_008326421.2;XM_008318743.2;XM_008316975.2;XM_008321537.2;XM_008320195.2;XM_017033953.1;XM_017031199.1;XM_008313946.2;XM_017031217.1;XM_008332…
GO:0030800	negative regulation of cyclic nucleotide metabolic process	2	8	0.0306099	0.592194	XM_017031984.1;XM_008309182.2
GO:0030803	negative regulation of cyclic nucleotide biosynthetic process	2	8	0.0306099	0.592194	XM_017031984.1;XM_008309182.2
GO:0030809	negative regulation of nucleotide biosynthetic process	2	8	0.0306099	0.592194	XM_017031984.1;XM_008309182.2
GO:0030815	negative regulation of cAMP metabolic process	2	8	0.0306099	0.592194	XM_017031984.1;XM_008309182.2
GO:0030818	negative regulation of cAMP biosynthetic process	2	8	0.0306099	0.592194	XM_017031984.1;XM_008309182.2
GO:0045980	negative regulation of nucleotide metabolic process	2	8	0.0306099	0.592194	XM_017031984.1;XM_008309182.2
GO:0050673	epithelial cell proliferation	2	8	0.0306099	0.592194	XM_017033381.1;XM_008311180.2
GO:1900372	negative regulation of purine nucleotide biosynthetic process	2	8	0.0306099	0.592194	XM_017031984.1;XM_008309182.2
GO:1900543	negative regulation of purine nucleotide metabolic process	2	8	0.0306099	0.592194	XM_017031984.1;XM_008309182.2
GO:0034470	ncRNA processing	4	34	0.0314213	0.592194	XM_008316975.2;XM_008316777.2;XM_008311027.2;XM_008311703.2
GO:0007631	feeding behavior	1	1	0.0355443	0.592194	XM_008337060.2
GO:0032095	regulation of response to food	1	1	0.0355443	0.592194	XM_008337060.2
GO:0032096	negative regulation of response to food	1	1	0.0355443	0.592194	XM_008337060.2
GO:0032104	regulation of response to extracellular stimulus	1	1	0.0355443	0.592194	XM_008337060.2
GO:0032105	negative regulation of response to extracellular stimulus	1	1	0.0355443	0.592194	XM_008337060.2
GO:0032107	regulation of response to nutrient levels	1	1	0.0355443	0.592194	XM_008337060.2
GO:0032108	negative regulation of response to nutrient levels	1	1	0.0355443	0.592194	XM_008337060.2
GO:0042593	glucose homeostasis	1	1	0.0355443	0.592194	XM_008337060.2
GO:0032835	glomerulus development	2	9	0.0384446	0.592194	XM_017033142.1;XM_008311110.2
GO:0035850	epithelial cell differentiation involved in kidney development	2	9	0.0384446	0.592194	XM_017033142.1;XM_008311110.2
GO:0048793	pronephros development	2	9	0.0384446	0.592194	XM_017033142.1;XM_008311110.2
GO:0061318	renal filtration cell differentiation	2	9	0.0384446	0.592194	XM_017033142.1;XM_008311110.2
GO:0072010	glomerular epithelium development	2	9	0.0384446	0.592194	XM_017033142.1;XM_008311110.2
GO:0072112	glomerular visceral epithelial cell differentiation	2	9	0.0384446	0.592194	XM_017033142.1;XM_008311110.2
GO:0072311	glomerular epithelial cell differentiation	2	9	0.0384446	0.592194	XM_017033142.1;XM_008311110.2
GO:0051146	striated muscle cell differentiation	5	53	0.0393154	0.594181	XM_008319925.1;XM_008317204.1;XM_008322521.2;XM_008321463.1;XM_008311682.2
GO:0022612	gland morphogenesis	2	10	0.0469467	0.659724	XM_017033381.1;XM_008311180.2
GO:0061005	cell differentiation involved in kidney development	2	10	0.0469467	0.659724	XM_017033142.1;XM_008311110.2
GO:0072006	nephron development	2	10	0.0469467	0.659724	XM_017033142.1;XM_008311110.2
GO:0072009	nephron epithelium development	2	10	0.0469467	0.659724	XM_017033142.1;XM_008311110.2

## Sheet: Brain-KEGG
Significantly enriched pathways of antisense target genes
KEGG_A_class	KEGG_B_class	Pathway	antisense (398)	All (16691)	Pvalue	Qvalue	Pathway ID	Genes	K_IDs
Environmental Information Processing	Signaling molecules and interaction	Cytokine-cytokine receptor interaction	25	533	0.00105505	0.142431	ko04060	XM_008308348.2;XM_008308465.2;XM_008309797.2;XM_008312589.2;XM_008312590.2;XM_008312591.2;XM_008318711.2;XM_008319324.2;XM_008322773.2;XM_008324594.2;XM_008325414.2;XM_008326572.2;XM_008327052.1;XM_008329313.2;XM_008330158.2;XM_008330715.2;XM_017031330.1;XM_017032243.1;XM_017033026.1;XM_017033403.1;XM_017034093.1;XM_017035014.1;XM_017036673.1;XM_017038476.1;XM_017039644.1	K04721+K05155+K05450+K05164+K05164+K05164+K05165+K16621+K03159+K05449+K04667+K04357+K05421+K02583+K04738+K05439+K05062+K05450+K05164+K05060+K05149+K17386+K05152+K05080+K04386
Environmental Information Processing	Signaling molecules and interaction	Neuroactive ligand-receptor interaction	40	1087	0.00419873	0.283414	ko04080	XM_008308276.2;XM_008308470.2;XM_008309807.2;XM_008310944.2;XM_008311537.2;XM_008312006.2;XM_008313520.2;XM_008314774.1;XM_008315044.2;XM_008315217.1;XM_008317235.2;XM_008319490.2;XM_008320262.1;XM_008320294.2;XM_008321500.2;XM_008323117.2;XM_008324670.2;XM_008325185.2;XM_008325187.2;XM_008327090.2;XM_008330614.2;XM_008330715.2;XM_008331318.2;XM_008331813.2;XM_008332460.2;XM_008333784.2;XM_008333…	K04214+K04314+K04279+K04807+K05214+K04130+K01315+K04218+K05206+K04582+K04814+K04282+K01312+K04265+K05264+K04809+K04135+K05181+K05181+K04140+K05233+K05439+K04576+K05226+K05175+K08397+K04818+K04261+K04587+K05062+K04010+K04809+K04213+K04615+K05080+K04136+K05189+K04284+K04811+K08374
Metabolism	Glycan biosynthesis and metabolism	Glycosphingolipid biosynthesis - ganglio series	5	50	0.00660376	0.297169	ko00604	XM_008319995.2;XM_008319996.2;XM_008321876.2;XM_008335491.2;XM_017039916.1	K00725+K00725+K03370+K03375+K03375
Metabolism	Metabolism of cofactors and vitamins	Thiamine metabolism	2	7	0.0110019	0.371313	ko00730	XM_008322329.2;XM_008322331.2	K06928+K06928
Cellular Processes	Cellular commiunity	Gap junction	17	408	0.0189164	0.510742	ko04540	XM_008309794.2;XM_008309797.2;XM_008321415.2;XM_008322438.2;XM_008322439.2;XM_008326572.2;XM_017032243.1;XM_017032906.1;XM_017032909.1;XM_017035014.1;XM_017036668.1;XM_017037424.1;XM_017037425.1;XM_017040664.1;XM_017042139.1;XM_017043234.1;XM_017043235.1	K12318+K05450+K02087+K07376+K07376+K04357+K05450+K05701+K05701+K17386+K04958+K07376+K07376+K02677+K08048+K04634+K04635
Metabolism	Glycan biosynthesis and metabolism	Glycosaminoglycan biosynthesis - keratan sulfate	5	69	0.0243283	0.536113	ko00533	XM_008311380.2;XM_008311381.2;XM_008320785.2;XM_017033056.1;XM_017033057.1	K09671+K09671+K00741+K09671+K09671
Metabolism	Global and Overview	Biosynthesis of amino acids	10	210	0.0294712	0.536113	ko01230	XM_008312449.2;XM_008315406.2;XM_008318142.2;XM_008330852.2;XM_008330853.2;XM_008338542.1;XM_017036040.1;XM_017041116.1;XM_017041117.1;XM_017041118.1	K00873+K00500+K00030+K01689+K01689+K00814+K00030+K01689+K01689+K01689
Cellular Processes	Cell growth and death	Apoptosis	13	310	0.035525	0.536113	ko04210	XM_008308348.2;XM_008316334.2;XM_008325775.2;XM_008330158.2;XM_008332206.2;XM_008333613.2;XM_017035175.1;XM_017037676.1;XM_017039420.1;XM_017039644.1;XM_017040596.1;XM_017040597.1;XM_017040598.1	K04721+K03853+K03173+K04738+K02649+K02649+K03853+K03176+K04348+K04386+K04739+K04739+K04739
Metabolism	Carbohydrate metabolism	Glycolysis / Gluconeogenesis	9	191	0.0399035	0.536113	ko00010	XM_008312449.2;XM_008314969.2;XM_008323223.2;XM_008330852.2;XM_008330853.2;XM_008336181.2;XM_017041116.1;XM_017041117.1;XM_017041118.1	K00873+K03103+K10705+K01689+K01689+K03841+K01689+K01689+K01689
Environmental Information Processing	Signaling molecules and interaction	ECM-receptor interaction	13	316	0.0404167	0.536113	ko04512	XM_008311353.2;XM_008319511.2;XM_008319512.2;XM_008320352.2;XM_008320602.2;XM_008323486.1;XM_008325779.2;XM_008328276.2;XM_008328686.2;XM_008331375.2;XM_017032520.1;XM_017037147.1;XM_017040241.1	K06587+K19719+K19719+K06237+K06583+K06252+K06247+K06485+K06237+K08131+K05717+K08131+K06482
Metabolism	Lipid metabolism	Arachidonic acid metabolism	6	109	0.0462814	0.536113	ko00590	XM_008317480.2;XM_008321903.2;XM_008327438.2;XM_008329285.2;XM_008330067.1;XM_017032864.1	K07422+K00461+K00432+K01047+K00432+K01832
Metabolism	Carbohydrate metabolism	Inositol phosphate metabolism	13	324	0.0476545	0.536113	ko00562	XM_008308312.2;XM_008314117.2;XM_008314969.2;XM_008319006.2;XM_008327990.2;XM_008328075.2;XM_008336325.2;XM_008338531.2;XM_017031997.1;XM_017031999.1;XM_017033400.1;XM_017035537.1;XM_017039673.1	K00911+K00915+K03103+K00920+K00921+K01109+K01099+K01116+K19006+K19006+K05861+K01109+K00921
Significantly enriched pathways of cistarget genes
KEGG_A_class	KEGG_B_class	Pathway	cis (1262)	All (16691)	Pvalue	Qvalue	Pathway ID	Genes	K_IDs
Cellular Processes	Transport and catabolism	Phagosome	51	392	9.74362e-05	0.0189026	ko04145	NM_001294230.1;XM_008308966.2;XM_008313812.2;XM_008314619.2;XM_008315550.2;XM_008317290.2;XM_008318360.2;XM_008318978.2;XM_008319020.2;XM_008319082.2;XM_008319086.2;XM_008319087.2;XM_008320308.2;XM_008321086.2;XM_008325171.2;XM_008326263.2;XM_008326480.1;XM_008327063.2;XM_008327958.2;XM_008327990.2;XM_008329408.2;XM_008330025.2;XM_008330982.1;XM_008331775.2;XM_008333366.2;XM_008333404.2;XM_008334…	K01365+K10066+K07889+K02155+K02150+K07375+K07374+K07374+K07374+K06484+K06484+K06484+K10956+K07375+K13885+K06560+K08008+K02154+K06588+K00921+K07375+K08057+K07375+K07887+K08011+K04659+K08517+K10062+K01365+K07342+K10414+K06528+K16857+K04659+K06563+K06563+K06484+K00921+K07375+K06493+K12182+K12182+K12182+K12182+K07887+K07887+K07887+K07887+K10415+K06503+K08517
Genetic Information Processing	Folding, sorting and degradation	Ubiquitin mediated proteolysis	50	415	0.000705188	0.0684032	ko04120	XM_008309610.2;XM_008311028.2;XM_008311052.2;XM_008311053.2;XM_008311266.2;XM_008311624.2;XM_008313799.1;XM_008314287.2;XM_008316382.2;XM_008316383.2;XM_008316384.2;XM_008316385.2;XM_008316386.2;XM_008316835.2;XM_008321649.2;XM_008323293.2;XM_008324254.2;XM_008325657.2;XM_008325666.2;XM_008326472.2;XM_008327587.1;XM_008327609.2;XM_008328253.2;XM_008329499.2;XM_008330382.2;XM_008330392.2;XM_008332…	K04707+K10685+K10571+K10571+K04506+K10054+K10605+K04696+K10614+K10614+K10614+K10614+K10614+K10260+K04556+K06689+K04707+K03357+K03357+K10573+K10615+K04725+K10573+K10604+K10579+K03350+K10574+K10575+K10447+K03364+K10143+K10575+K10575+K07868+K06689+K10144+K03870+K10571+K10614+K10260+K10581+K10592+K03348+K13305+K10601+K10595+K03350+K03350+K04506+K10574
Environmental Information Processing	Signal transduction	TGF-beta signaling pathway	34	277	0.00349869	0.226248	ko04350	XM_008307745.2;XM_008307766.2;XM_008308126.2;XM_008308454.2;XM_008309111.2;XM_008309745.2;XM_008310454.2;XM_008310507.2;XM_008311150.2;XM_008314950.2;XM_008316683.2;XM_008318751.2;XM_008318867.2;XM_008320643.2;XM_008321167.2;XM_008321198.2;XM_008324105.2;XM_008324864.2;XM_008325414.2;XM_008331007.2;XM_008331550.2;XM_008332831.2;XM_008334457.2;XM_008334632.2;XM_008335714.2;XM_008336037.2;XM_017032…	K10162+K10162+K13596+K04688+K04662+K03456+K04681+K04677+K04682+K04658+K04685+K04513+K04675+K04672+K04377+K04681+K17695+K04671+K04667+K16622+K04501+K04688+K04514+K13596+K04500+K04679+K04677+K04500+K16857+K04501+K17693+K04500+K16790+K04514
Metabolism	Glycan biosynthesis and metabolism	Glycosphingolipid biosynthesis - globo series	8	38	0.00662011	0.321075	ko00603	XM_008315646.2;XM_008315647.2;XM_008323881.1;XM_008323884.2;XM_008326403.2;XM_017038220.1;XM_017038616.1;XM_017038617.1	K03371+K03371+K01204+K01204+K01189+K01204+K12373+K12373
Cellular Processes	Cell growth and death	Cell cycle	42	389	0.0123241	0.478175	ko04110	XM_008310905.2;XM_008311150.2;XM_008311536.2;XM_008311551.2;XM_008314529.2;XM_008315875.2;XM_008316683.2;XM_008317222.2;XM_008318443.2;XM_008319267.2;XM_008320046.2;XM_008320834.2;XM_008321167.2;XM_008321198.2;XM_008322883.2;XM_008322884.2;XM_008325657.2;XM_008325666.2;XM_008327624.2;XM_008329173.2;XM_008330392.2;XM_008331550.2;XM_008332757.2;XM_008332758.2;XM_008333829.2;XM_008334278.2;XM_008335…	K06671+K04682+K06632+K04503+K06067+K06624+K04685+K02213+K13728+K06670+K02365+K16197+K04377+K04681+K06626+K06626+K03357+K03357+K06671+K10151+K03350+K04501+K02216+K02216+K03364+K02542+K06639+K04500+K04402+K02603+K04500+K05866+K06631+K06067+K03348+K04501+K04500+K06635+K06635+K06635+K03350+K03350
Organismal Systems	Nervous system	Cholinergic synapse	2	3	0.0162753	0.526234	ko04725	XM_008311972.2;XM_017043026.1	K07827+K04515
Metabolism	Metabolism of cofactors and vitamins	Ubiquinone and other terpenoid-quinone biosynthesis	6	30	0.0227892	0.551175	ko00130	XM_008310231.2;XM_008310232.2;XM_008310233.2;XM_008335556.1;XM_008336558.1;XM_017032696.1	K00355+K00355+K00355+K06126+K00457+K00355
Environmental Information Processing	Signal transduction	Wnt signaling pathway	64	661	0.0240654	0.551175	ko04310	XM_008307745.2;XM_008307766.2;XM_008307810.2;XM_008307813.2;XM_008308614.2;XM_008311266.2;XM_008311551.2;XM_008313236.2;XM_008313238.2;XM_008313240.2;XM_008313910.2;XM_008314427.2;XM_008315494.2;XM_008315870.2;XM_008316979.2;XM_008316985.2;XM_008318751.2;XM_008318800.2;XM_008318913.2;XM_008319041.2;XM_008319043.2;XM_008319241.2;XM_008319424.2;XM_008321167.2;XM_008321479.2;XM_008322447.2;XM_008322…	K10162+K10162+K02620+K02620+K04468+K04506+K04503+K05858+K05858+K05858+K04515+K00312+K02353+K00572+K04515+K04515+K04513+K04493+K05858+K17332+K17332+K00181+K04511+K04377+K04515+K02165+K03096+K03115+K04496+K04496+K08957+K08957+K08957+K02375+K10151+K04345+K04385+K19662+K04501+K02105+K19614+K04348+K02085+K04510+K04440+K04440+K04515+K00408+K04501+K04490+K00714+K00714+K04440+K04440+K04496+K04345+K04385+…
Metabolism	Metabolism of cofactors and vitamins	Pantothenate and CoA biosynthesis	6	31	0.026506	0.551175	ko00770	XM_008309793.2;XM_008312079.2;XM_008312999.2;XM_008321284.2;XM_008324136.2;XM_017040889.1	K06133+K01598+K01513+K09680+K01464+K01513
Metabolism	Glycan biosynthesis and metabolism	Glycosaminoglycan biosynthesis - chondroitin sulfate / dermatan sulfate	13	96	0.0284111	0.551175	ko00532	XM_008310433.2;XM_008313302.2;XM_008316293.2;XM_008317289.1;XM_008320546.2;XM_008330204.2;XM_008336082.2;XM_017031099.1;XM_017033880.1;XM_017034929.1;XM_017037399.1;XM_017037429.1;XM_017040477.1	K13499+K03193+K04742+K04742+K07779+K04742+K00746+K04742+K03193+K04742+K04742+K04742+K00771
Metabolism	Glycan biosynthesis and metabolism	Glycosphingolipid biosynthesis - lacto and neolacto series	13	101	0.0407358	0.70039	ko00601	XM_008310229.2;XM_008315646.2;XM_008315647.2;XM_008316278.1;XM_008326108.2;XM_008327509.2;XM_008327520.2;XM_008338423.2;XM_017030855.1;XM_017039838.1;XM_017041557.1;XM_017041559.1;XM_017041580.1	K07820+K03371+K03371+K07820+K00741+K00741+K00741+K07820+K00781+K07820+K07970+K07970+K07970
Metabolism	Lipid metabolism	Fatty acid elongation	11	83	0.0475622	0.70039	ko00062	XM_008310158.2;XM_008311487.2;XM_008312860.2;XM_008317482.2;XM_008323662.2;XM_008326571.2;XM_008331142.2;XM_008335014.2;XM_008335015.2;XM_008335016.2;XM_017035093.1	K10251+K10251+K10249+K00022+K10249+K10203+K01074+K01068+K01068+K01068+K00022
Metabolism	Carbohydrate metabolism	Amino sugar and nucleotide sugar metabolism	19	167	0.0481339	0.70039	ko00520	XM_008311623.2;XM_008315396.2;XM_008317220.2;XM_008317797.2;XM_008319200.1;XM_008319201.2;XM_008319217.2;XM_008319218.1;XM_008320807.2;XM_008327368.2;XM_008328059.2;XM_008328890.2;XM_008328891.2;XM_017035197.1;XM_017035420.1;XM_017036978.1;XM_017038616.1;XM_017038617.1;XM_017041503.1	K01809+K00326+K00963+K17497+K01183+K01183+K01183+K01183+K01183+K02564+K08678+K00966+K00966+K17497+K00844+K01183+K12373+K12373+K00844
Significantly enriched pathways of trans target genes
KEGG_A_class	KEGG_B_class	Pathway	transCor (500)	All (16691)	Pvalue	Qvalue	Pathway ID	Genes	K_IDs
Organismal Systems	Immune system	Complement and coagulation cascades	3	4	0.000104515	0.0149457	ko04610	XM_008309207.1;XM_008309208.1;XM_008309210.2	K03992+K03992+K03992
Metabolism	Glycan biosynthesis and metabolism	Glycosaminoglycan biosynthesis - chondroitin sulfate / dermatan sulfate	9	96	0.00233177	0.166722	ko00532	XM_008321763.1;XM_008321764.1;XM_008326829.2;XM_008327588.1;XM_008330022.1;XM_017032718.1;XM_017033880.1;XM_017033939.1;XM_017040477.1	K01020+K01020+K08106+K04742+K04742+K04742+K03193+K01017+K00771
Genetic Information Processing	Replication and repair	Fanconi anemia pathway	10	147	0.0131379	0.626241	ko03460	XM_008308680.2;XM_008308685.2;XM_008308848.2;XM_008312656.2;XM_008313798.2;XM_008313799.1;XM_008320244.2;XM_008336679.2;XM_017035613.1;XM_017037238.1	K15362+K15362+K10896+K04482+K10605+K10605+K08991+K10990+K10897+K10606
Metabolism	Lipid metabolism	Fatty acid biosynthesis	5	52	0.0193447	0.691572	ko00061	XM_008314126.1;XM_008314127.1;XM_008331083.2;XM_017040959.1;XM_017042558.1	K01897+K01897+K01071+K01071+K15013
Metabolism	Lipid metabolism	Steroid hormone biosynthesis	7	96	0.0251725	0.711371	ko00140	XM_008312220.1;XM_008325272.2;XM_008326173.2;XM_008335925.2;XM_017038487.1;XM_017041145.1;XM_017041146.1	K00251+K01131+K00699+K00699+K00699+K13370+K13370
Environmental Information Processing	Signaling molecules and interaction	Cell adhesion molecules (CAMs)	29	675	0.0331918	0.711371	ko04514	XM_008308827.2;XM_008309245.2;XM_008310933.2;XM_008317743.2;XM_008320678.2;XM_008320794.2;XM_008320796.2;XM_008320801.2;XM_008324200.2;XM_008324878.2;XM_008325335.1;XM_008325465.2;XM_008328265.2;XM_008328266.1;XM_008333691.2;XM_008333692.2;XM_017031097.1;XM_017031626.1;XM_017033570.1;XM_017033573.1;XM_017033580.1;XM_017037334.1;XM_017038211.1;XM_017038849.1;XM_017039743.1;XM_017040143.1;XM_017040…	K06087+K06087+K06746+K06471+K06458+K06757+K06757+K06757+K06752+K06491+K06087+K06735+K06087+K06087+K06088+K06088+K07378+K05693+K07377+K07377+K07377+K07377+K06752+K06087+K06747+K06087+K06781+K06081+K06088
Metabolism	Glycan biosynthesis and metabolism	Mucin type O-glycan biosynthesis	7	108	0.0436269	0.711371	ko00512	XM_008314370.2;XM_008318155.2;XM_008325529.2;XM_008331832.1;XM_008335603.2;XM_008335604.2;XM_017037968.1	K03479+K00710+K09663+K00731+K09663+K09663+K00710
Environmental Information Processing	Signal transduction	ErbB signaling pathway	22	500	0.047147	0.711371	ko04012	XM_008308886.2;XM_008308946.2;XM_008309361.2;XM_008312335.1;XM_008313906.2;XM_008316980.2;XM_008319035.2;XM_008319753.2;XM_008326572.2;XM_017032193.1;XM_017033778.1;XM_017036953.1;XM_017037201.1;XM_017037205.1;XM_017039018.1;XM_017039022.1;XM_017039731.1;XM_017039970.1;XM_017040666.1;XM_017041338.1;XM_017041872.1;XM_017042441.1	K05734+K04409+K00922+K02833+K04515+K04515+K05704+K08774+K04357+K00922+K05736+K08774+K04515+K04515+K05455+K05455+K07365+K05085+K02677+K05725+K04707+K04361
Metabolism	Lipid metabolism	Linoleic acid metabolism	4	46	0.0483128	0.711371	ko00591	XM_008330581.2;XM_008335177.2;XM_017039369.1;XM_017040345.1	K16342+K01047+K16817+K16342

## Sheet: Pituitary-KEGG
Significantly enriched pathways of antisense target genes
KEGG_A_class	KEGG_B_class	Pathway	antisense (396)	All (16691)	Pvalue	Qvalue	Pathway ID	Genes	K_IDs
Environmental Information Processing	Signaling molecules and interaction	Cytokine-cytokine receptor interaction	25	533	0.000982932	0.132696	ko04060	XM_008308348.2;XM_008308465.2;XM_008309797.2;XM_008312589.2;XM_008312590.2;XM_008312591.2;XM_008318711.2;XM_008319324.2;XM_008322773.2;XM_008324594.2;XM_008325414.2;XM_008326572.2;XM_008327052.1;XM_008329313.2;XM_008330158.2;XM_008330715.2;XM_017031330.1;XM_017032243.1;XM_017033026.1;XM_017033403.1;XM_017034093.1;XM_017035014.1;XM_017036673.1;XM_017038476.1;XM_017039644.1	K04721+K05155+K05450+K05164+K05164+K05164+K05165+K16621+K03159+K05449+K04667+K04357+K05421+K02583+K04738+K05439+K05062+K05450+K05164+K05060+K05149+K17386+K05152+K05080+K04386
Environmental Information Processing	Signaling molecules and interaction	Neuroactive ligand-receptor interaction	40	1087	0.00385025	0.259892	ko04080	XM_008308276.2;XM_008308470.2;XM_008309807.2;XM_008310943.2;XM_008310944.2;XM_008311537.2;XM_008312006.2;XM_008313520.2;XM_008314774.1;XM_008315044.2;XM_008315217.1;XM_008317235.2;XM_008319490.2;XM_008320262.1;XM_008320294.2;XM_008321500.2;XM_008323117.2;XM_008324670.2;XM_008325185.2;XM_008325187.2;XM_008330614.2;XM_008330715.2;XM_008331318.2;XM_008331813.2;XM_008332460.2;XM_008333784.2;XM_008333…	K04214+K04314+K04279+K04815+K04807+K05214+K04130+K01315+K04218+K05206+K04582+K04814+K04282+K01312+K04265+K05264+K04809+K04135+K05181+K05181+K05233+K05439+K04576+K05226+K05175+K08397+K04818+K04261+K04587+K05062+K04010+K04809+K04213+K04615+K05080+K04136+K05189+K04284+K04811+K08374
Metabolism	Glycan biosynthesis and metabolism	Glycosphingolipid biosynthesis - ganglio series	5	50	0.00646746	0.291036	ko00604	XM_008319995.2;XM_008319996.2;XM_008321876.2;XM_008335491.2;XM_017039916.1	K00725+K00725+K03370+K03375+K03375
Metabolism	Metabolism of cofactors and vitamins	Thiamine metabolism	2	7	0.0108958	0.367735	ko00730	XM_008322329.2;XM_008322331.2	K06928+K06928
Metabolism	Carbohydrate metabolism	Glycolysis / Gluconeogenesis	10	191	0.015994	0.368138	ko00010	XM_008312449.2;XM_008312578.1;XM_008314969.2;XM_008323223.2;XM_008330852.2;XM_008330853.2;XM_008336181.2;XM_017041116.1;XM_017041117.1;XM_017041118.1	K00873+K00016+K03103+K10705+K01689+K01689+K03841+K01689+K01689+K01689
Cellular Processes	Cellular commiunity	Gap junction	17	408	0.0181075	0.368138	ko04540	XM_008309794.2;XM_008309797.2;XM_008321415.2;XM_008322438.2;XM_008322439.2;XM_008326572.2;XM_017032243.1;XM_017032906.1;XM_017032909.1;XM_017035014.1;XM_017036668.1;XM_017037424.1;XM_017037425.1;XM_017040664.1;XM_017042139.1;XM_017043234.1;XM_017043235.1	K12318+K05450+K02087+K07376+K07376+K04357+K05450+K05701+K05701+K17386+K04958+K07376+K07376+K02677+K08048+K04634+K04635
Environmental Information Processing	Signaling molecules and interaction	ECM-receptor interaction	14	316	0.0190886	0.368138	ko04512	XM_008310842.2;XM_008311353.2;XM_008319511.2;XM_008319512.2;XM_008320352.2;XM_008320602.2;XM_008323486.1;XM_008325779.2;XM_008328276.2;XM_008328686.2;XM_008331375.2;XM_017032520.1;XM_017037147.1;XM_017040241.1	K06258+K06587+K19719+K19719+K06237+K06583+K06252+K06247+K06485+K06237+K08131+K05717+K08131+K06482
Metabolism	Glycan biosynthesis and metabolism	Glycosaminoglycan biosynthesis - keratan sulfate	5	69	0.0238691	0.402791	ko00533	XM_008311380.2;XM_008311381.2;XM_008320785.2;XM_017033056.1;XM_017033057.1	K09671+K09671+K00741+K09671+K09671
Metabolism	Global and Overview	Biosynthesis of amino acids	10	210	0.0286086	0.429129	ko01230	XM_008312449.2;XM_008315406.2;XM_008318142.2;XM_008330852.2;XM_008330853.2;XM_008338542.1;XM_017036040.1;XM_017041116.1;XM_017041117.1;XM_017041118.1	K00873+K00500+K00030+K01689+K01689+K00814+K00030+K01689+K01689+K01689
Metabolism	Global and Overview	Microbial metabolism in diverse environments	18	486	0.0422311	0.518799	ko01120	XM_008308259.2;XM_008312449.2;XM_008312578.1;XM_008316661.2;XM_008318142.2;XM_008320126.2;XM_008324217.2;XM_008327066.2;XM_008330852.2;XM_008330853.2;XM_008336181.2;XM_008338542.1;XM_017031534.1;XM_017036040.1;XM_017039348.1;XM_017041116.1;XM_017041117.1;XM_017041118.1	K18334+K00873+K00016+K13811+K00030+K00387+K00139+K00049+K01689+K01689+K03841+K00814+K18334+K00030+K00049+K01689+K01689+K01689
Metabolism	Lipid metabolism	Arachidonic acid metabolism	6	109	0.0453569	0.518799	ko00590	XM_008317480.2;XM_008321903.2;XM_008327438.2;XM_008329285.2;XM_008330067.1;XM_017032864.1	K07422+K00461+K00432+K01047+K00432+K01832
Metabolism	Carbohydrate metabolism	Inositol phosphate metabolism	13	324	0.0461155	0.518799	ko00562	XM_008308312.2;XM_008314117.2;XM_008314969.2;XM_008319006.2;XM_008327990.2;XM_008328075.2;XM_008336325.2;XM_008338531.2;XM_017031997.1;XM_017031999.1;XM_017033400.1;XM_017035537.1;XM_017039673.1	K00911+K00915+K03103+K00920+K00921+K01109+K01099+K01116+K19006+K19006+K05861+K01109+K00921
Significantly enriched pathways of cistarget genes
KEGG_A_class	KEGG_B_class	Pathway	cis (1258)	All (16691)	Pvalue	Qvalue	Pathway ID	Genes	K_IDs
Cellular Processes	Transport and catabolism	Phagosome	52	392	4.61532e-05	0.00895371	ko04145	NM_001294230.1;XM_008308966.2;XM_008313812.2;XM_008314619.2;XM_008315550.2;XM_008317290.2;XM_008318360.2;XM_008318978.2;XM_008319020.2;XM_008319082.2;XM_008319086.2;XM_008319087.2;XM_008320308.2;XM_008321086.2;XM_008323289.2;XM_008325171.2;XM_008326263.2;XM_008326480.1;XM_008327063.2;XM_008327958.2;XM_008327990.2;XM_008329408.2;XM_008330025.2;XM_008330982.1;XM_008331775.2;XM_008333366.2;XM_008333…	K01365+K10066+K07889+K02155+K02150+K07375+K07374+K07374+K07374+K06484+K06484+K06484+K10956+K07375+K07887+K13885+K06560+K08008+K02154+K06588+K00921+K07375+K08057+K07375+K07887+K08011+K04659+K08517+K10062+K01365+K07342+K10414+K06528+K16857+K04659+K06563+K06563+K06484+K00921+K07375+K06493+K12182+K12182+K12182+K12182+K07887+K07887+K07887+K07887+K10415+K06503+K08517
Genetic Information Processing	Folding, sorting and degradation	Ubiquitin mediated proteolysis	51	415	0.000367154	0.035614	ko04120	XM_008309610.2;XM_008311028.2;XM_008311052.2;XM_008311053.2;XM_008311266.2;XM_008311624.2;XM_008313799.1;XM_008314287.2;XM_008316382.2;XM_008316383.2;XM_008316384.2;XM_008316385.2;XM_008316386.2;XM_008316835.2;XM_008321649.2;XM_008323293.2;XM_008324254.2;XM_008325657.2;XM_008325666.2;XM_008326472.2;XM_008327587.1;XM_008327609.2;XM_008328253.2;XM_008329499.2;XM_008330382.2;XM_008330392.2;XM_008332…	K04707+K10685+K10571+K10571+K04506+K10054+K10605+K04696+K10614+K10614+K10614+K10614+K10614+K10260+K04556+K06689+K04707+K03357+K03357+K10573+K10615+K04725+K10573+K10604+K10579+K03350+K10574+K10575+K10447+K03364+K10143+K10575+K10575+K07868+K06689+K10144+K03870+K10571+K10576+K10614+K10260+K10581+K10592+K03348+K13305+K10601+K10595+K03350+K03350+K04506+K10574
Cellular Processes	Cell growth and death	Cell cycle	44	389	0.00447826	0.289594	ko04110	XM_008310905.2;XM_008311150.2;XM_008311536.2;XM_008311551.2;XM_008314529.2;XM_008315875.2;XM_008316683.2;XM_008317222.2;XM_008317439.2;XM_008317440.2;XM_008318443.2;XM_008319267.2;XM_008320046.2;XM_008320834.2;XM_008321198.2;XM_008322883.2;XM_008322884.2;XM_008325657.2;XM_008325666.2;XM_008327624.2;XM_008329173.2;XM_008330392.2;XM_008331313.2;XM_008331550.2;XM_008332757.2;XM_008332758.2;XM_008333…	K06671+K04682+K06632+K04503+K06067+K06624+K04685+K02213+K06669+K06669+K13728+K06670+K02365+K16197+K04681+K06626+K06626+K03357+K03357+K06671+K10151+K03350+K02091+K04501+K02216+K02216+K03364+K02542+K06639+K04500+K04402+K02603+K04500+K05866+K06631+K06067+K03348+K04501+K04500+K06635+K06635+K06635+K03350+K03350
Metabolism	Glycan biosynthesis and metabolism	Glycosphingolipid biosynthesis - globo series	8	38	0.00649659	0.315084	ko00603	XM_008315646.2;XM_008315647.2;XM_008323881.1;XM_008323884.2;XM_008326403.2;XM_017038220.1;XM_017038616.1;XM_017038617.1	K03371+K03371+K01204+K01204+K01189+K01204+K12373+K12373
Metabolism	Lipid metabolism	Fatty acid biosynthesis	9	52	0.0147519	0.449072	ko00061	XM_008315566.2;XM_008327616.2;XM_008327617.2;XM_008327618.2;XM_008331082.2;XM_008331083.2;XM_008333928.2;XM_017039275.1;XM_017040959.1	K00645+K01897+K01897+K01897+K01071+K01071+K01897+K01897+K01071
Organismal Systems	Nervous system	Cholinergic synapse	2	3	0.016175	0.449072	ko04725	XM_008311972.2;XM_017043026.1	K07827+K04515
Environmental Information Processing	Signal transduction	TGF-beta signaling pathway	31	277	0.0174889	0.449072	ko04350	XM_008307745.2;XM_008307766.2;XM_008308126.2;XM_008308454.2;XM_008309745.2;XM_008310454.2;XM_008310507.2;XM_008311150.2;XM_008314950.2;XM_008316683.2;XM_008318751.2;XM_008318867.2;XM_008320643.2;XM_008321198.2;XM_008324105.2;XM_008324864.2;XM_008325414.2;XM_008331007.2;XM_008331550.2;XM_008332831.2;XM_008334457.2;XM_008335714.2;XM_008336037.2;XM_017032336.1;XM_017032727.1;XM_017033451.1;XM_017038…	K10162+K10162+K13596+K04688+K03456+K04681+K04677+K04682+K04658+K04685+K04513+K04675+K04672+K04681+K17695+K04671+K04667+K16622+K04501+K04688+K04514+K04500+K04679+K04677+K04500+K16857+K04501+K17693+K04500+K16790+K04514
Metabolism	Metabolism of cofactors and vitamins	Ubiquinone and other terpenoid-quinone biosynthesis	6	30	0.0224718	0.449072	ko00130	XM_008310231.2;XM_008310232.2;XM_008310233.2;XM_008335556.1;XM_008336558.1;XM_017032696.1	K00355+K00355+K00355+K06126+K00457+K00355
Environmental Information Processing	Signal transduction	Wnt signaling pathway	64	661	0.0226935	0.449072	ko04310	XM_008307658.2;XM_008307745.2;XM_008307766.2;XM_008307810.2;XM_008307813.2;XM_008308614.2;XM_008311266.2;XM_008311551.2;XM_008313236.2;XM_008313238.2;XM_008313240.2;XM_008313910.2;XM_008314427.2;XM_008315494.2;XM_008315870.2;XM_008316979.2;XM_008316985.2;XM_008318751.2;XM_008318800.2;XM_008318913.2;XM_008319041.2;XM_008319043.2;XM_008319241.2;XM_008319424.2;XM_008321479.2;XM_008322447.2;XM_008322…	K02375+K10162+K10162+K02620+K02620+K04468+K04506+K04503+K05858+K05858+K05858+K04515+K00312+K02353+K00572+K04515+K04515+K04513+K04493+K05858+K17332+K17332+K00181+K04511+K04515+K02165+K03096+K03115+K04496+K04496+K08957+K08957+K08957+K02375+K10151+K04345+K04385+K19662+K04501+K02105+K19614+K04348+K02085+K04510+K04440+K04440+K04515+K00408+K04501+K04490+K00714+K00714+K04440+K04440+K04496+K04345+K04385+…
Metabolism	Metabolism of cofactors and vitamins	Pantothenate and CoA biosynthesis	6	31	0.026142	0.449072	ko00770	XM_008309793.2;XM_008312079.2;XM_008312999.2;XM_008321284.2;XM_008324136.2;XM_017040889.1	K06133+K01598+K01513+K09680+K01464+K01513
Metabolism	Carbohydrate metabolism	Amino sugar and nucleotide sugar metabolism	20	167	0.0264731	0.449072	ko00520	XM_008311623.2;XM_008315396.2;XM_008317220.2;XM_008317797.2;XM_008319200.1;XM_008319201.2;XM_008319217.2;XM_008319218.1;XM_008320807.2;XM_008327368.2;XM_008328059.2;XM_008328890.2;XM_008328891.2;XM_008330692.2;XM_017035197.1;XM_017035420.1;XM_017036978.1;XM_017038616.1;XM_017038617.1;XM_017041503.1	K01809+K00326+K00963+K17497+K01183+K01183+K01183+K01183+K01183+K02564+K08678+K00966+K00966+K00976+K17497+K00844+K01183+K12373+K12373+K00844
Metabolism	Glycan biosynthesis and metabolism	Glycosaminoglycan biosynthesis - chondroitin sulfate / dermatan sulfate	13	96	0.0277776	0.449072	ko00532	XM_008310433.2;XM_008313302.2;XM_008316293.2;XM_008317289.1;XM_008320546.2;XM_008330204.2;XM_008336082.2;XM_017031099.1;XM_017033880.1;XM_017034929.1;XM_017037399.1;XM_017037429.1;XM_017040477.1	K13499+K03193+K04742+K04742+K07779+K04742+K00746+K04742+K03193+K04742+K04742+K04742+K00771
Genetic Information Processing	Folding, sorting and degradation	Protein processing in endoplasmic reticulum	46	464	0.0339535	0.50669	ko04141	XM_008308106.2;XM_008308308.1;XM_008309451.2;XM_008310717.2;XM_008311040.2;XM_008312143.2;XM_008313088.2;XM_008313264.2;XM_008314918.2;XM_008316292.2;XM_008316331.2;XM_008316993.2;XM_008320079.1;XM_008320308.2;XM_008321577.2;XM_008321649.2;XM_008322236.2;XM_008323293.2;XM_008325549.2;XM_008325551.2;XM_008325962.2;XM_008328016.1;XM_008328318.2;XM_008329424.2;XM_008329806.2;XM_008330025.2;XM_008332…	K11863+K07765+K03283+K09503+K08653+K11718+K09584+K09540+K14015+K08852+K03853+K14020+K13249+K10956+K16196+K04556+K03853+K06689+K14005+K14005+K10839+K09517+K05638+K09507+K08852+K08057+K01367+K10575+K10575+K10575+K06689+K10086+K07342+K11863+K11863+K11863+K11863+K09584+K04440+K04440+K03853+K14000+K10601+K04440+K04440+K09049
Metabolism	Glycan biosynthesis and metabolism	Glycosphingolipid biosynthesis - lacto and neolacto series	13	101	0.0398694	0.552476	ko00601	XM_008310229.2;XM_008315646.2;XM_008315647.2;XM_008316278.1;XM_008326108.2;XM_008327509.2;XM_008327520.2;XM_008338423.2;XM_017030855.1;XM_017039838.1;XM_017041557.1;XM_017041559.1;XM_017041580.1	K07820+K03371+K03371+K07820+K00741+K00741+K00741+K07820+K00781+K07820+K07970+K07970+K07970
Metabolism	Carbohydrate metabolism	Fructose and mannose metabolism	17	145	0.0457086	0.56584	ko00051	XM_008309457.2;XM_008311623.2;XM_008315585.2;XM_008317797.2;XM_008319954.2;XM_008319955.2;XM_008319956.2;XM_008323699.2;XM_008328890.2;XM_008328891.2;XM_008330692.2;XM_008336183.2;XM_017031535.1;XM_017035197.1;XM_017035420.1;XM_017041503.1;XM_017043104.1	K01623+K01809+K14634+K17497+K19030+K19030+K19030+K01805+K00966+K00966+K00976+K03841+K18334+K17497+K00844+K00844+K03841
Metabolism	Lipid metabolism	Fatty acid elongation	11	83	0.0466673	0.56584	ko00062	XM_008310158.2;XM_008311487.2;XM_008312860.2;XM_008317482.2;XM_008323662.2;XM_008326571.2;XM_008331142.2;XM_008335014.2;XM_008335015.2;XM_008335016.2;XM_017035093.1	K10251+K10251+K10249+K00022+K10249+K10203+K01074+K01068+K01068+K01068+K00022
Significantly enriched pathways of cistarget genes
KEGG_A_class	KEGG_B_class	Pathway	transCor (664)	All (16691)	Pvalue	Qvalue	Pathway ID	Genes	K_IDs
Environmental Information Processing	Signaling molecules and interaction	Neuroactive ligand-receptor interaction	66	1087	0.000381468	0.0617979	ko04080	XM_008307152.2;XM_008308340.2;XM_008308625.1;XM_008309182.2;XM_008309807.2;XM_008311106.2;XM_008311445.2;XM_008311544.2;XM_008313949.2;XM_008314079.2;XM_008314785.2;XM_008315644.2;XM_008316379.1;XM_008317123.2;XM_008317153.2;XM_008317615.2;XM_008317832.2;XM_008318241.2;XM_008318855.2;XM_008319888.2;XM_008320837.2;XM_008320874.2;XM_008322726.2;XM_008322838.2;XM_008323270.2;XM_008324425.2;XM_008327…	K04151+K04816+K04286+K08388+K04279+K04147+K08397+K05244+K04247+K04578+K04241+K05257+K04205+K04160+K04224+K04813+K05226+K04806+K05240+K04296+K04607+K04265+K04278+K05205+K05239+K04197+K04169+K04617+K05181+K04133+K05233+K04587+K04135+K08375+K05208+K05208+K05062+K04299+K08388+K04812+K04280+K04223+K04608+K04213+K16367+K05205+K05213+K05080+K04160+K04809+K05193+K05209+K05209+K05246+K04284+K04809+K04809+…
Metabolism	Lipid metabolism	Linoleic acid metabolism	7	46	0.00211668	0.123479	ko00591	XM_008330577.2;XM_008330578.2;XM_008330581.2;XM_008335177.2;XM_017034999.1;XM_017039369.1;XM_017040345.1	K16342+K16342+K16342+K01047+K16343+K16817+K16342
Metabolism	Lipid metabolism	Ether lipid metabolism	12	118	0.00258718	0.123479	ko00565	XM_008318185.2;XM_008327271.2;XM_008330577.2;XM_008330578.2;XM_008330581.2;XM_008335177.2;XM_017033118.1;XM_017034999.1;XM_017038230.1;XM_017038231.1;XM_017039369.1;XM_017040345.1	K13512+K16860+K16342+K16342+K16342+K01047+K13512+K16343+K13510+K13510+K16817+K16342
Metabolism	Amino acid metabolism	Tryptophan metabolism	11	105	0.00304886	0.123479	ko00380	XM_008307415.1;XM_008322159.2;XM_008322397.2;XM_008327820.2;XM_008329073.2;XM_008336764.2;XM_017034797.1;XM_017035093.1;XM_017037316.1;XM_017040086.1;XM_017040087.1	K11182+K00486+K00463+K00274+K03392+K00463+K00825+K00022+K00463+K03392+K03392
Metabolism	Lipid metabolism	alpha-Linolenic acid metabolism	7	52	0.00430949	0.139628	ko00592	XM_008330577.2;XM_008330578.2;XM_008330581.2;XM_008335177.2;XM_017034999.1;XM_017039369.1;XM_017040345.1	K16342+K16342+K16342+K01047+K16343+K16817+K16342
Metabolism	Global and Overview	Biosynthesis of amino acids	16	210	0.00993191	0.268162	ko01230	XM_008307668.2;XM_008307671.2;XM_008315406.2;XM_008319013.2;XM_008319737.2;XM_008324893.2;XM_008330852.2;XM_008338518.2;XM_008338542.1;XM_017034797.1;XM_017039949.1;XM_017040821.1;XM_017041116.1;XM_017041117.1;XM_017042033.1;XM_017042497.1	K00850+K00850+K00500+K00030+K01689+K01834+K01689+K00286+K00814+K00825+K00031+K00286+K01689+K01689+K00286+K00814
Metabolism	Global and Overview	Biosynthesis of secondary metabolites	60	1135	0.0145221	0.299364	ko01110	XM_008307668.2;XM_008307671.2;XM_008307719.2;XM_008307847.2;XM_008308130.2;XM_008308270.2;XM_008314705.2;XM_008317985.2;XM_008318488.2;XM_008318743.2;XM_008319013.2;XM_008319737.2;XM_008321192.2;XM_008322749.1;XM_008322762.1;XM_008323847.2;XM_008324600.2;XM_008324893.2;XM_008325367.2;XM_008325653.2;XM_008326172.2;XM_008327271.2;XM_008327820.2;XM_008327861.2;XM_008329421.2;XM_008330507.2;XM_008330…	K00850+K00850+K10258+K00161+K00760+K15728+K00551+K00939+K01490+K00088+K00030+K01689+K01596+K01581+K01581+K00231+K00901+K01834+K00106+K03841+K00699+K16860+K00274+K00901+K10258+K11517+K16342+K16342+K16342+K00510+K00510+K01689+K01068+K01047+K10247+K00699+K00286+K00851+K00851+K00940+K00228+K16343+K00022+K01490+K00901+K00699+K11787+K00699+K16817+K00031+K00901+K16342+K00940+K00286+K01689+K01689+K00227+…
Metabolism	Lipid metabolism	Glycerophospholipid metabolism	23	355	0.0152387	0.299364	ko00564	XM_008308270.2;XM_008311518.1;XM_008311519.1;XM_008311520.1;XM_008314705.2;XM_008318185.2;XM_008324600.2;XM_008327271.2;XM_008327861.2;XM_008330577.2;XM_008330578.2;XM_008330581.2;XM_008333179.2;XM_008335177.2;XM_017033118.1;XM_017034999.1;XM_017038068.1;XM_017038230.1;XM_017038231.1;XM_017039369.1;XM_017039983.1;XM_017040345.1;XM_017040986.1	K15728+K00894+K00894+K00894+K00551+K13512+K00901+K16860+K00901+K16342+K16342+K16342+K00968+K01047+K13512+K16343+K00901+K13510+K13510+K16817+K00901+K16342+K06130
Metabolism	Glycan biosynthesis and metabolism	Glycosphingolipid biosynthesis - globo series	5	38	0.0166313	0.299364	ko00603	XM_008315548.1;XM_008315647.2;XM_008332030.2;XM_008332037.1;XM_017038220.1	K03663+K03371+K03663+K03663+K01204
Environmental Information Processing	Signal transduction	Calcium signaling pathway	52	980	0.0206694	0.316707	ko04020	XM_008308160.2;XM_008308913.2;XM_008309225.2;XM_008309807.2;XM_008316230.2;XM_008316984.2;XM_008316985.2;XM_008316987.2;XM_008317123.2;XM_008317153.2;XM_008319582.2;XM_008320562.2;XM_008324425.2;XM_008325161.2;XM_008327929.2;XM_008329720.2;XM_008332510.2;XM_008335148.2;XM_008336088.2;XM_008336430.2;XM_008336431.2;XM_017031950.1;XM_017032029.1;XM_017032684.1;XM_017033006.1;XM_017033627.1;XM_017034…	K01242+K05849+K00871+K04279+K04344+K04515+K04515+K04515+K04160+K04224+K02183+K07190+K04197+K04515+K04169+K04133+K05849+K16056+K04135+K05208+K05208+K05849+K04961+K04223+K08044+K04963+K05857+K04344+K04344+K04344+K04344+K04515+K04853+K04348+K05850+K04515+K04515+K04515+K04515+K04515+K19663+K04160+K04809+K05209+K05209+K04809+K04809+K04961+K05849+K05215+K04361+K05853
Metabolism	Xenobiotics biodegradation and metabolism	Drug metabolism - other enzymes	9	103	0.0215048	0.316707	ko00983	XM_008308130.2;XM_008318743.2;XM_008319269.2;XM_008325367.2;XM_008326172.2;XM_008335924.2;XM_017033032.1;XM_017038487.1;XM_017039030.1	K00760+K00088+K00876+K00106+K00699+K00699+K03927+K00699+K00699
Metabolism	Lipid metabolism	Steroid hormone biosynthesis	8	96	0.0373327	0.398286	ko00140	XM_008323483.2;XM_008326172.2;XM_008331234.2;XM_008335924.2;XM_017038487.1;XM_017039030.1;XM_017039250.1;XM_017041144.1	K00513+K00699+K12343+K00699+K00699+K00699+K00545+K13370
Metabolism	Glycan biosynthesis and metabolism	Glycosaminoglycan biosynthesis - chondroitin sulfate / dermatan sulfate	8	96	0.0373327	0.398286	ko00532	XM_008321769.1;XM_008326829.2;XM_008327207.2;XM_008330404.2;XM_017031099.1;XM_017031370.1;XM_017032718.1;XM_017033880.1	K01020+K08106+K00733+K00771+K04742+K04743+K04742+K03193
Metabolism	Metabolism of cofactors and vitamins	Porphyrin and chlorophyll metabolism	8	97	0.0393342	0.398286	ko00860	XM_008323847.2;XM_008326172.2;XM_008330764.2;XM_008330765.2;XM_008335924.2;XM_017031217.1;XM_017038487.1;XM_017039030.1	K00231+K00699+K00510+K00510+K00699+K00228+K00699+K00699
Metabolism	Carbohydrate metabolism	Ascorbate and aldarate metabolism	5	49	0.0443864	0.398286	ko00053	XM_008316903.2;XM_008326172.2;XM_008335924.2;XM_017038487.1;XM_017039030.1	K00012+K00699+K00699+K00699+K00699
Organismal Systems	Endocrine system	Melanogenesis	30	545	0.0457175	0.398286	ko04916	XM_008311180.2;XM_008313842.2;XM_008316984.2;XM_008316985.2;XM_008316987.2;XM_008317163.2;XM_008318879.2;XM_008319582.2;XM_008320500.1;XM_008325161.2;XM_008331960.2;XM_008333795.2;XM_017033006.1;XM_017033381.1;XM_017034479.1;XM_017034555.1;XM_017034857.1;XM_017035433.1;XM_017035497.1;XM_017035778.1;XM_017036162.1;XM_017037201.1;XM_017037204.1;XM_017037206.1;XM_017037209.1;XM_017037210.1;XM_017037…	K00182+K04491+K04515+K04515+K04515+K04492+K03209+K02183+K09455+K04515+K02620+K09048+K08044+K00182+K04491+K04498+K09048+K04515+K04492+K04490+K09455+K04515+K04515+K04515+K04515+K04515+K19663+K00714+K04498+K02620
Metabolism	Global and Overview	Biosynthesis of antibiotics	33	612	0.0475906	0.398286	ko01130	XM_008307668.2;XM_008307671.2;XM_008307847.2;XM_008313474.2;XM_008317985.2;XM_008318488.2;XM_008319013.2;XM_008319737.2;XM_008321192.2;XM_008322749.1;XM_008322762.1;XM_008324893.2;XM_008325653.2;XM_008330507.2;XM_008330852.2;XM_008338518.2;XM_017030626.1;XM_017030627.1;XM_017031199.1;XM_017034797.1;XM_017035093.1;XM_017036224.1;XM_017038827.1;XM_017039949.1;XM_017040420.1;XM_017040821.1;XM_017041…	K00850+K00850+K00161+K01082+K00939+K01490+K00030+K01689+K01596+K01581+K01581+K01834+K03841+K11517+K01689+K00286+K00851+K00851+K00940+K00825+K00022+K01490+K11787+K00031+K00940+K00286+K01689+K01689+K00227+K00286+K00939+K00820+K00002
Metabolism	Amino acid metabolism	Arginine and proline metabolism	9	119	0.0478641	0.398286	ko00330	XM_008307415.1;XM_008316246.2;XM_008320466.2;XM_008322749.1;XM_008322762.1;XM_008327820.2;XM_008338518.2;XM_017040821.1;XM_017042033.1	K11182+K18123+K00933+K01581+K01581+K00274+K00286+K00286+K00286
Metabolism	Glycan biosynthesis and metabolism	Glycosphingolipid biosynthesis - lacto and neolacto series	8	101	0.0480512	0.398286	ko00601	XM_008315548.1;XM_008315647.2;XM_008324828.2;XM_008332030.2;XM_008332037.1;XM_008333663.2;XM_008334118.2;XM_017030858.1	K03663+K03371+K07819+K03663+K03663+K00781+K03766+K00781
Metabolism	Global and Overview	Metabolic pathways	157	3503	0.0491711	0.398286	ko01100	XM_008307415.1;XM_008307668.2;XM_008307671.2;XM_008307847.2;XM_008307857.1;XM_008308026.2;XM_008308130.2;XM_008308160.2;XM_008308270.2;XM_008310869.2;XM_008311518.1;XM_008311519.1;XM_008311520.1;XM_008311573.2;XM_008311616.2;XM_008311787.2;XM_008312833.2;XM_008313474.2;XM_008313830.2;XM_008314128.1;XM_008314705.2;XM_008314839.2;XM_008315406.2;XM_008315548.1;XM_008315647.2;XM_008316246.2;XM_008316…	K11182+K00850+K00850+K00161+K00710+K00019+K00760+K01242+K15728+K08967+K00894+K00894+K00894+K01197+K07127+K00431+K03858+K01082+K00553+K01897+K00551+K14459+K00500+K03663+K03371+K18123+K01109+K01109+K00012+K00939+K13512+K01490+K01054+K00088+K00030+K01183+K01183+K01183+K00876+K01689+K00933+K01596+K10532+K10532+K01634+K00486+K06928+K00463+K01581+K01581+K00513+K00231+K00901+K07819+K01834+K00106+K09663+…
